# Supplementary material for: TGFβ1-Induced EMT in the MCF10A Mammary Epithelial Cell Line Model Is Executed Independently of SNAIL1 and ZEB1 but Relies on JUNB-Coordinated Transcriptional Regulation
Source: Cancers (Basel). 2023 Jan 16;15(2):558. doi: 10.3390/cancers15020558 (PMC9856774; doi:10.3390/cancers15020558)
Supplement: Supplementary file 1 [file cancers-15-00558-s001.zip]

Archive with 7 entries (7 files):
- Suppl Mat/Table_S10_IMAGE_TF-motif-activity_Proximal-Distal 04 07 2022.xlsx
- Suppl Mat/Table_S11_JUNB_WT-mut_RNA-seq_DEGs 04 07 2022.xlsx
- Suppl Mat/Table_S6_MCF10A_ATAC-seq_DARs 04 07 2022.xlsx
- Suppl Mat/Table_S7_MCF10A_RNA-seq_DEGs 04 07 2022.xlsx
- Suppl Mat/Table_S8_GO_Terms_HighCorrel_prox DEGs-DARs 28 10 2022.xlsx
- Suppl Mat/Table_S9_GO_Terms_HighCorrel_distal DEGs-DARs 28 10 2022.xlsx
- cancers-1876179-Suppl_Mat_proofread.pdf
