# Supplementary material for: TGFβ1-Induced EMT in the MCF10A Mammary Epithelial Cell Line Model Is Executed Independently of SNAIL1 and ZEB1 but Relies on JUNB-Coordinated Transcriptional Regulation
Source: Cancers (Basel). 2023 Jan 16;15(2):558. doi: 10.3390/cancers15020558 (PMC9856774; doi:10.3390/cancers15020558)
Supplement: Supplementary file 1 [file cancers-15-00558-s001.zip › Suppl Mat/Table_S10_IMAGE_TF-motif-activity_Proximal-Distal 04 07 2022.xlsx]

## Sheet: Prox._Motif-Activities
Table S10: Transcription factor (TF) motif activity changes at proximal DARs and predicted target gene expression determined by IMAGE
Threshold: TF with IMAGE weightened p-value <0.05
motif	TF motif activity CTRL	TF motif activity 6 h	TF motif activity 24 h	TF motif activity 72 h	weighted p-value	target expression CTRL	target expression 6 h	target expression 24 h	target expression 72 h
SOX15	0.0115576	0.00852487	0.0043367	0.00367227	1.42585e-06	-0.0781356	0.0519503	0.175934	-0.149749
SNAI2	0.00432828	0.00294534	0.000231183	-0.000182073	1.47798e-06	0.0649051	0.202019	-0.0724439	-0.19448
JUN	-0.00375008	-0.00302245	-0.000810455	-0.000435931	2.7531e-06	-0.146391	-0.0553874	0.0392166	0.162562
JUNB	-0.00741992	-0.00546453	-0.00242538	-0.00247463	5.528e-06	-0.16513	-0.0332646	0.0491318	0.149263
ZNF146	-0.00339235	-0.00138734	0.000929211	0.00119899	7.0943e-06	-0.573189	-0.198514	0.356015	0.415687
BHLHE40	0.0020824	0.00218123	0.00148686	0.00191822	1.00947e-05	-0.112183	0.0508987	0.0714515	-0.0101674
RARG	0.013976	0.0107686	0.00455977	0.00506317	1.12317e-05	-0.0270487	0.143734	0.0636252	-0.180311
ZBED2	0.00255637	0.00154228	0.000829512	0.000999341	1.28304e-05	-0.0728212	0.0488317	0.077836	-0.0538466
SNAI1	0.00263598	0.0021589	0.000530627	0.000312675	1.51049e-05	0.0396892	0.208118	-0.0419991	-0.205808
EGR1	0.00571816	0.00491752	0.00361564	0.00510274	1.89811e-05	-0.170639	0.0576889	0.141121	-0.0281705
PLAGL2	0.00367722	0.00506661	0.00460039	0.00444083	1.94687e-05	-0.211762	0.0994598	0.168664	-0.0563615
EHF	-0.000587354	0.000927968	0.00207004	0.0020801	2.22926e-05	-0.275556	0.0326981	0.269952	-0.0270936
ZNF669	0.00525961	0.00683675	0.00554837	0.00610185	2.67673e-05	-0.14508	0.114348	0.125444	-0.0947115
TEAD1	0.00136547	0.00182037	0.00227755	0.00300524	2.91831e-05	-0.109421	0.0457753	0.12567	-0.0620245
FOXP4	-0.00488255	-0.00317934	-0.00103096	-0.00148538	3.65902e-05	-0.226053	-0.036399	0.111115	0.151337
TEAD2	0.00136547	0.00182037	0.00227755	0.00300524	5.39334e-05	-0.109421	0.0457753	0.12567	-0.0620245
SMAD7	-0.000598028	-0.000217168	0.000454344	0.000880409	5.70509e-05	-0.450097	-0.102399	0.352719	0.199778
ZBTB4	0.0073996	0.00872741	0.00640431	0.00643205	5.89502e-05	-0.186964	0.0917418	0.176831	-0.0816091
ZNF740	0.00198667	0.00468758	0.00461115	0.00466395	6.08687e-05	-0.273682	0.0812799	0.219522	-0.0271195
CREB3	0.00309499	0.00251033	0.0014054	0.0014103	6.45445e-05	-0.0534161	0.0746868	0.0826595	-0.10393
ID1	0.00184647	0.00152132	0.000819394	0.00102965	7.47596e-05	0.0722972	0.129916	-0.0731691	-0.129045
STAT6	0.004094	0.0050409	0.00377723	0.00416758	7.49218e-05	-0.244123	0.0298439	0.252177	-0.0378974
YY1	0.00945203	0.00779777	0.00413163	0.00484313	7.51922e-05	-0.00298391	0.121907	0.0700884	-0.189011
ZBTB7B	-0.00579443	-0.000820148	0.00255381	0.00277456	9.68192e-05	-0.936216	-0.267843	0.555623	0.648436
ZNF711	0.0125042	0.0116357	0.00594263	0.00662034	9.93643e-05	-0.15379	0.112874	0.0840361	-0.0431194
MYC	-0.000565958	-0.00125184	-0.00183948	-0.00210851	9.99936e-05	0.223173	0.135	-0.198349	-0.159823
CEBPD	-0.000284027	-5.28726e-06	-0.00119629	-0.0016188	0.00010295	0.151407	0.121668	-0.152258	-0.120817
ZNF697	0.00160307	0.0022894	0.00362508	0.00347936	0.000103664	-0.289744	-0.00341955	0.272976	0.0201878
SOX4	-0.00258149	-0.00201167	-0.001082	-0.00135862	0.000105188	-0.00126883	0.0184089	-0.0272376	0.0100975
SOX15	0.00514772	0.00314414	0.00186566	0.00162413	0.000136004	-0.096361	0.0705148	0.172619	-0.146772
ETS1	0.0070869	0.00653758	0.00372751	0.00311423	0.000148347	-0.192691	0.0999274	0.204961	-0.112197
VDR	0.00683573	0.00752958	0.00498456	0.00531235	0.000148733	-0.0559253	0.130097	0.0804958	-0.154668
ENO1	-0.00187009	-0.00221954	-0.00125246	-0.00113621	0.000154822	-0.00544261	0.0456345	-0.123231	0.0830391
CREBL2	9.09118e-05	0.00102884	0.00138533	0.00138415	0.000159037	-0.221538	0.0736252	0.209482	-0.0615697
HSF1	-0.00195172	-0.00202176	3.1976e-05	0.000694657	0.000198262	-0.232493	-0.152448	0.111594	0.273347
E2F4	0.00750581	0.000950247	-0.0042916	-0.00537737	0.000219863	0.792291	0.391588	-0.524064	-0.659815
ZNF282	0.000526007	0.000507712	0.00193316	0.00211819	0.000223094	-0.254439	-0.00244068	0.238268	0.0186117
KLF12	0.00480122	0.00376238	0.00168166	0.00177865	0.00022477	-0.0742474	0.159744	0.0844293	-0.169926
YBX1	-0.00217031	-0.0011246	-2.91002e-05	-0.000557727	0.000230045	-0.190508	0.011056	0.0682235	0.111229
TP63	0.000368241	-0.000668103	-0.00238584	-0.0027869	0.000232243	0.241494	0.159184	-0.231499	-0.16918
YY1	0.0084724	0.00784612	0.00442101	0.0051571	0.000249447	-0.0948686	0.101511	0.109294	-0.115937
KLF8	0.0113229	0.0122722	0.00797027	0.00859119	0.000264479	-0.122909	0.13943	0.0947116	-0.111233
XBP1	0.00362256	0.00306887	0.00181572	0.00201202	0.000269004	-0.071185	0.0621164	0.123276	-0.114208
TEAD3	-0.00367422	-0.00291012	-0.000428557	-0.000477881	0.000274723	-0.232017	-0.0841401	0.119102	0.197055
TCF7L2	0.00346921	0.00622451	0.00586273	0.00641654	0.000278695	-0.220314	0.0509247	0.195433	-0.0260445
TFCP2L1	3.86063e-05	0.000715311	0.00150624	0.00152123	0.000286582	-0.275015	0.0425283	0.257207	-0.0247203
MXI1	0.00587967	0.00527334	0.00164511	0.00167591	0.000288874	-0.000110676	0.187869	0.0252748	-0.213033
TP53	0.000934056	-8.90398e-05	-0.00170928	-0.00222914	0.000289718	0.322217	0.179932	-0.269481	-0.232668
ZNF281	0.0086233	0.00704262	0.00360108	0.00294503	0.000293178	-0.16581	0.139614	0.140313	-0.114116
ELK1	0.0031558	0.00412263	0.00346012	0.00269384	0.000306392	-0.0920327	0.0822787	0.166344	-0.15659
ZNF507	0.00249558	0.00221025	0.000882071	0.000678392	0.000313841	-0.0863084	0.112824	0.139203	-0.165718
TSHZ1	0.00321611	0.0018019	-0.000667506	-0.00140284	0.00031916	0.240389	0.296707	-0.176429	-0.360668
HIF1A	0.00247899	0.00154974	0.000169774	0.000172911	0.000339102	0.0496896	0.136608	0.00388394	-0.190182
MXD4	0.00587967	0.00527334	0.00164511	0.00167591	0.00037737	-0.000110676	0.187869	0.0252748	-0.213033
ZNF350	0.00791377	0.00739873	0.00430154	0.0036299	0.00038275	-0.101226	0.128367	0.128472	-0.155613
NFIL3	-0.000618785	-0.00117158	-0.00163918	-0.00181522	0.000420973	0.13368	0.0171294	-0.136297	-0.0145118
ZNF263	0.000574764	-6.10593e-05	-0.00117273	-0.00262797	0.000422409	0.148015	0.154689	-0.126124	-0.17658
SMAD7	-0.00623405	-0.00305291	-0.000635735	-0.000942071	0.000444426	-0.199042	-0.0281789	0.0892706	0.13795
DBP	-0.00082857	-0.00169888	-0.00230967	-0.00259476	0.000475506	0.119787	-0.0063694	-0.116154	0.00273572
MAFB	-0.00543492	-0.00401453	-0.00209842	-0.00299345	0.00047605	-0.0746253	0.0191722	0.014356	0.0410971
RARA	0.00966337	0.00931406	0.0046856	0.00519383	0.000486995	-0.0928063	0.130477	0.102921	-0.140591
GRHL3	0.00406594	0.0026444	0.000828757	0.000813455	0.000498553	0.0913177	0.156957	0.00443843	-0.252713
ETS2	0.00437034	0.00321634	0.00113083	0.00120738	0.000553748	-0.0754323	0.0896427	0.117323	-0.131533
GTF3A	0.000873762	0.0015735	0.00166323	0.00152205	0.000584684	-0.269894	0.0737313	0.214928	-0.0187655
ZNF195	-0.00249893	-0.00165997	6.72507e-05	0.000117443	0.000594295	-0.208083	-0.0810681	0.133527	0.155624
MAFG	0.00431259	0.00257901	0.000910465	0.000421418	0.00060142	0.0154638	0.121617	0.0451728	-0.182253
TFAP4	-0.00177473	-0.00193516	-0.00247109	-0.0024404	0.000612587	0.0546657	0.0911127	-0.136156	-0.00962219
EGR1	-0.00300345	-0.003576	-0.00312255	-0.00319725	0.000636819	0.0524621	0.0259327	-0.103953	0.0255579
ZNF664	0.00268617	0.00128635	0.000253479	3.5941e-05	0.000637025	-0.0284741	0.0536321	0.131384	-0.156542
MXD1	0.00587967	0.00527334	0.00164511	0.00167591	0.000660449	-0.000110676	0.187869	0.0252748	-0.213033
CEBPB	-0.00314857	-0.00277888	-0.00264513	-0.00300426	0.000677757	0.022916	0.0153433	-0.039409	0.00114971
DLX2	-9.8076e-05	-0.000345443	-0.000372784	-0.000621626	0.000717698	0.0778511	0.0986799	-0.0476218	-0.128909
MLXIP	0.00188386	0.00151465	0.000764169	0.00090774	0.000749988	0.0952955	0.136078	-0.0890555	-0.142318
CBFB	-0.00111143	0.00225231	0.00374112	0.00432354	0.00077516	-0.347211	0.0576367	0.27638	0.0131944
FOS	-0.0232112	-0.0165783	-0.00554547	-0.00500087	0.000794888	-0.321552	-0.116892	0.136173	0.302271
NKX3-1	-0.00133729	-0.00032202	0.00112898	0.00109695	0.000804499	-0.673233	-0.178817	0.539616	0.312435
ATOH8	0.00419272	0.00387272	0.00156713	0.00179443	0.000814459	-0.0426986	0.204844	-0.00708534	-0.15506
NR1D1	-0.000949806	0.0014447	0.00320822	0.00380919	0.00081501	-0.34378	0.0383278	0.24456	0.0608927
MEF2A	0.00396129	0.00414029	0.00419763	0.00510604	0.000840527	-0.120974	0.053185	0.174793	-0.107004
IRF6	0.000561437	0.000720144	0.000622689	0.000640355	0.000873192	-0.16577	-0.0399551	0.209754	-0.00402931
NFATC1	0.00338372	0.00308366	0.00378097	0.00474469	0.000907922	-0.148558	0.0292804	0.170405	-0.0511281
ARID5A	0.00266745	0.00175134	0.00079015	0.000803087	0.000955277	-0.12532	0.0296905	0.131454	-0.0358245
ZNF584	-0.0020789	-0.00235665	-0.00114164	-0.00108062	0.000961278	0.00353986	0.00378553	-0.0572655	0.0499401
ZBED3	0.00255637	0.00154228	0.000829512	0.000999341	0.000962204	-0.0728212	0.0488317	0.077836	-0.0538466
ZNF76	0.000883477	0.00387379	0.00617009	0.0058226	0.00097496	-0.305301	0.0501951	0.260841	-0.00573426
CREBZF	0.00371775	0.00396894	0.00372318	0.00352967	0.000982093	-0.222795	0.0782454	0.17599	-0.0314399

## Sheet: Dist._Motif-Activities
Table S10: Transcription factor (TF) motif activity changes at distal DARs and predicted target gene expression determined by IMAGE
Threshold: TF with IMAGE weightened p-value <0.05
motif	TF motif activity CTRL	TF motif activity 6 h	TF motif activity 24 h	TF motif activity 72 h	weighted p-value	target expression CTRL	target expression 6 h	target expression 24 h	target expression 72 h
BHLHE40	0.00704642	0.00526132	0.00247039	0.00173777	2.15061e-06	-0.0524176	0.0841545	0.108197	-0.139934
CEBPD	0.0056105	0.00516801	0.0029191	0.00284703	2.38975e-06	0.136691	0.0794425	0.0159645	-0.232098
JUN	-0.0090426	-0.00526216	-0.00146227	-0.00190865	1.13407e-05	-0.187517	-0.0645613	0.115072	0.137006
HMGA1	0.00145968	0.00197213	0.00290231	0.00402097	1.59603e-05	-0.138967	-0.0175289	0.170819	-0.0143234
MAZ	-0.00786061	-0.00294108	0.0043824	0.00608945	2.29847e-05	-1.03814	-0.353498	0.70469	0.686945
CEBPB	0.0132362	0.00652208	0.000468371	-0.000644594	2.52088e-05	0.150602	0.118549	0.0234208	-0.292572
EHF	-0.00112419	-9.98613e-05	0.000901383	0.000912846	2.62007e-05	-0.791131	-0.201006	0.598925	0.393212
SOX4	0.00199508	0.000411971	0.000350431	-0.000710301	2.68121e-05	0.0160712	0.0719677	0.122357	-0.210396
TSHZ1	0.0121958	0.00821956	0.00546861	0.00432798	3.03273e-05	-0.11676	0.0378105	0.158759	-0.0798095
JDP2	0.00165723	0.00406304	0.00613989	0.00465189	3.20209e-05	-0.358513	-0.0555855	0.387353	0.0267454
JUNB	-0.0177284	-0.0106486	-0.000793246	0.000796354	3.77554e-05	-0.464469	-0.167707	0.317356	0.314819
KLF5	0.00973539	0.00639701	0.00465956	0.00413495	3.93537e-05	-0.215592	0.0332535	0.272342	-0.0900031
EHF	8.06626e-06	-0.000429469	-0.00109159	-0.00128649	4.05443e-05	0.0856677	0.0358253	-0.110983	-0.0105102
THRB	0.0151017	0.0119027	0.00954583	0.00900901	4.87107e-05	-0.253251	0.0189256	0.290546	-0.0562204
KLF6	0.00348714	0.00297547	0.00334795	0.00387164	5.35264e-05	-0.343608	0.000580031	0.340578	0.00244988
HIVEP1	0.0141271	0.0153641	0.017366	0.0192808	5.54791e-05	-0.331746	-0.0176863	0.32753	0.021902
DLX2	0.00052772	5.53615e-05	-0.00102031	-0.00162571	5.56209e-05	0.157571	0.0932388	-0.12868	-0.12213
ATF4	0.00166445	0.00113389	-0.00116112	-0.00131119	5.87221e-05	0.67025	0.356543	-0.386122	-0.640671
NFIB	0.0106695	0.00448695	0.000477472	-0.00104266	6.45792e-05	0.0427372	0.079129	0.0942982	-0.216164
YBX1	-0.00100886	-0.000362424	0.00114975	0.00134297	6.83174e-05	-0.591515	-0.157206	0.491738	0.256983
SMAD6	-0.0110738	-0.00528946	-0.00029921	-0.000121055	7.55721e-05	-0.39942	-0.107422	0.242953	0.263888
TFDP1	0.00322052	0.00148661	-0.00170448	-0.00267412	7.56162e-05	0.650108	0.354435	-0.395004	-0.60954
IRF6	0.00052178	0.000205425	-9.5859e-05	-0.000277916	8.3338e-05	0.217079	0.190896	-0.0975604	-0.310415
MXI1	0.0122828	0.00834636	0.00231045	0.00132789	8.33644e-05	-0.142762	0.0390214	0.216412	-0.112672
MAFF	0.00376248	0.0048754	0.00559166	0.00454128	8.59609e-05	-0.256024	0.0187823	0.308294	-0.0710522
TP53	-0.00234003	-0.000217219	0.000469327	0.00147714	9.46018e-05	-0.943065	-0.330677	0.57813	0.695612
CEBPG	0.00712033	0.00249272	-0.00196058	-0.00196104	9.66143e-05	0.412632	0.191373	-0.152789	-0.451216
ZNF76	0.0133657	0.0132284	0.014724	0.0141873	9.90685e-05	-0.337472	-0.0534284	0.390064	0.000835934
ZEB1	0.0121958	0.00821956	0.00546861	0.00432798	0.00010099	-0.11676	0.0378105	0.158759	-0.0798095
FUBP1	0.00297426	0.00121092	-0.00131493	-0.00175759	0.000102309	0.506481	0.262605	-0.261119	-0.507966
ESRRA	-0.00223246	-0.00105269	-0.00159582	-0.00291128	0.000102696	0.00358593	0.0390809	0.0324886	-0.0751554
MXD4	0.0122828	0.00834636	0.00231045	0.00132789	0.000108903	-0.142762	0.0390214	0.216412	-0.112672
KLF12	0.00443503	0.00440617	0.00434139	0.00454877	0.000134038	-0.210941	0.0453208	0.258949	-0.0933284
PPARD	0.000336165	0.000319877	0.00050685	0.00143331	0.000140644	-0.346603	-0.0501068	0.322416	0.0742936
BATF3	-0.00822497	-0.00185413	0.00607538	0.00692634	0.000160985	-0.938714	-0.290641	0.66465	0.564705
MXD1	0.0122828	0.00834636	0.00231045	0.00132789	0.000190595	-0.142762	0.0390214	0.216412	-0.112672
KLF7	0.00707956	0.00603739	0.00559493	0.00494141	0.0001988	-0.24229	-0.0209457	0.264879	-0.00164307
PAX9	0.00364155	0.00510609	0.00835497	0.00788692	0.00020098	-0.321874	-0.0408335	0.332834	0.0298736
ENO1	-0.00340173	-0.00287006	-0.00294988	-0.00253175	0.000214403	-0.0966059	-0.0350158	0.0363464	0.0952754
NKX3-1	-0.000921052	-0.00259807	-0.003062	-0.00220464	0.000222667	0.131474	0.0468916	-0.147221	-0.0311446
PITX1	0.00905848	0.00613719	0.00534365	0.00510925	0.000229038	-0.105568	0.0506521	0.197281	-0.142366
PURA	0.00473338	0.00593721	0.00870761	0.00941924	0.000229054	-0.36906	0.0044029	0.363325	0.00133223
IRX3	0.00276947	0.00191253	-1.94333e-06	-0.00125467	0.000243686	0.0719426	0.0864896	0.0652475	-0.22368
ZNF740	0.00918346	0.00574344	0.00510922	0.00615654	0.000276441	-0.177584	0.0110609	0.221428	-0.0549043
THRA	0.010942	0.0104762	0.0108406	0.0105191	0.000283726	-0.245004	-0.0417402	0.28651	0.000233617
SMAD7	-0.010244	-0.00602635	-0.00180918	-0.00163992	0.000283943	-0.317051	-0.0913665	0.192851	0.215567
RBPJ	0.00252713	0.0020935	0.00370378	0.00443014	0.000293901	-0.316031	-0.0178008	0.320259	0.0135725
MAFB	0.000921277	0.00181907	0.00207552	0.00187271	0.000294056	-0.324355	0.00507136	0.306975	0.0123081
ETV3	-0.00692573	-0.00406078	-0.00148317	-0.00153738	0.000314474	-0.253026	-0.110495	0.190639	0.172882
EGR1	0.00132952	0.00177126	0.000845446	0.00106639	0.000327678	-0.214257	0.0764701	0.258674	-0.120887
HOXA5	0.00234865	0.0025106	0.00156422	0.000911033	0.000327974	-0.169553	0.0584033	0.192356	-0.0812066
DLX1	0.000556669	9.24114e-05	-0.000966306	-0.00158227	0.000336837	0.158534	0.0960557	-0.128163	-0.126427
E2F3	0.00860025	0.00214747	-0.00241905	-0.00304542	0.000348051	0.345077	0.149105	-0.114637	-0.379545
YBX3	-0.00100886	-0.000362424	0.00114975	0.00134297	0.000358414	-0.591515	-0.157206	0.491738	0.256983
ZXDB	0.00616278	0.00509283	0.00541066	0.00572905	0.000364437	-0.343001	-0.0478436	0.333325	0.0575201
SMAD4	-0.0110738	-0.00528946	-0.00029921	-0.000121055	0.000383362	-0.39942	-0.107422	0.242953	0.263888
TBX3	0.00421725	0.00325482	0.00230821	0.000500326	0.000412045	-0.165726	0.0198576	0.206448	-0.0605798
ZKSCAN5	0.00294655	0.00151867	0.000282566	0.00010699	0.000414119	-0.0928189	0.0353259	0.159092	-0.101599
IRX5	0.00807117	0.00457603	0.00268557	0.00301344	0.000439439	-0.094894	0.029136	0.0916506	-0.0258926
ZNF664	-0.00143929	0.000895943	0.002223	0.00251307	0.000442027	-0.408227	-0.087524	0.316634	0.179117
ZSCAN2	0.00968049	0.00677877	0.00524484	0.00352753	0.000455277	-0.0774851	0.0443501	0.183011	-0.149876
SOX15	-0.00547461	-0.00510275	-0.00111723	0.000746024	0.000469305	-0.298789	-0.117589	0.153227	0.263151
NFE2L2	-0.00431854	-0.000125585	0.00585635	0.0057593	0.000469865	-0.62293	-0.150648	0.509494	0.264084
ESRRA	0.00330474	0.00393696	0.00590963	0.00643751	0.0004736	-0.346567	-0.0373337	0.347557	0.0363438
MAFG	0.00545711	0.00521457	0.00595852	0.00538743	0.000488815	-0.219966	0.0157246	0.258986	-0.0547452
KLF15	-0.00198788	0.00258483	0.00419693	0.00304196	0.000516076	-0.452187	0.0504555	0.383328	0.0184033
NCOR2	0.00155197	0.00342585	0.00511275	0.00488172	0.000574139	-0.244703	0.0147372	0.251574	-0.0216082
ZEB2	0.0121958	0.00821956	0.00546861	0.00432798	0.000590517	-0.11676	0.0378105	0.158759	-0.0798095
RARG	0.00216485	0.00360408	0.00402235	0.0041533	0.000601022	-0.3795	0.00921354	0.350353	0.0199335
ELF1	0.00730555	0.00231136	-0.00238521	-0.00232612	0.000612884	0.239694	0.164633	-0.107637	-0.29669
CTCF	0.00871464	0.00746821	0.00510462	0.00395184	0.000613881	-0.144621	0.0528242	0.232699	-0.140902
SREBF2	0.00371911	0.00264698	0.00274304	0.00364594	0.000623061	-0.209653	-0.000183046	0.232	-0.0221639
NR2C2	0.00614732	0.00536518	0.00702976	0.0082478	0.000644667	-0.300089	-0.0522175	0.296962	0.0553443
ZNF697	0.00319013	0.00340023	0.00267736	0.00210129	0.000679369	-0.203198	0.0218953	0.248564	-0.0672612
RARA	0.0138062	0.011278	0.00923934	0.00851956	0.000701684	-0.178481	0.0405132	0.215578	-0.0776099
EOMES	-0.00673185	-0.00494106	-0.0053639	-0.00590978	0.00075731	-0.025131	-0.00317277	-0.0413088	0.0696126
ZBTB4	0.00342179	0.00315421	0.00306312	0.00435934	0.000757884	-0.282095	0.0378231	0.289245	-0.044973
RXRA	-0.000226403	0.0012488	0.00361019	0.00371949	0.000772871	-0.371728	-0.0445918	0.358183	0.0581362
ARID5A	-0.000917746	0.000510906	0.00055809	0.000932198	0.000795712	-0.524218	-0.142654	0.40612	0.260751
FOXC1	0.00702004	0.00430205	0.00167466	0.00170009	0.000817044	-0.0585283	0.00143669	0.148119	-0.0910279
EOMES	0.00300741	0.00185928	-0.00043484	-0.00168841	0.000825419	0.148712	0.190782	-0.0283644	-0.311129
ZNF589	0.00906646	0.00615365	0.00452929	0.00431643	0.000834802	-0.105063	0.0471541	0.164768	-0.106859
TFAP4	-0.00355085	-0.00314171	-0.00252024	-0.00301065	0.000859186	-0.121646	-0.0199529	0.0885291	0.0530699
ETV6	0.012502	0.0087797	0.00606637	0.00545803	0.000916163	-0.228307	0.00674853	0.282774	-0.0612159
ZNF131	0.00915897	0.00687325	0.00428727	0.00354234	0.000951665	-0.123024	0.062088	0.188493	-0.127556
CREBL2	-0.00644233	-0.00435713	-0.00223396	-0.00256894	0.000957236	-0.241206	-0.085289	0.152588	0.173907
ZBTB42	0.0125146	0.0082827	0.00436304	0.00306107	0.000987258	-0.134092	0.0429386	0.210467	-0.119313
