# Supplementary material for: TGFβ1-Induced EMT in the MCF10A Mammary Epithelial Cell Line Model Is Executed Independently of SNAIL1 and ZEB1 but Relies on JUNB-Coordinated Transcriptional Regulation
Source: Cancers (Basel). 2023 Jan 16;15(2):558. doi: 10.3390/cancers15020558 (PMC9856774; doi:10.3390/cancers15020558)
Supplement: Supplementary file 1 [file cancers-15-00558-s001.zip › Suppl Mat/Table_S11_JUNB_WT-mut_RNA-seq_DEGs 04 07 2022.xlsx]

## Sheet: Table_S11_CTRL_mut-vs-WT_DEGs
Table S11: DEGs in JUNB mut clones compared to JUNB WT clones treated with solvent (CTRL)
Threshold: adjusted p-value <0.05						* mean of three independent biological replicates
						** mean of two independent biological replicates
entrez	symbol	ensembl	log2FC	p-value	adjusted p-value	CTRLmut1 counts*	CTRL mut65 counts*	CTRL WT2 counts*	CTRL WT27 counts*
57118	CAMK1D	ENSG00000183049	2.2843	1.57312e-15	2.79826e-11	797	836.5	150	156.5
10371	SEMA3A	ENSG00000075213	-2.62879	1.56795e-13	1.39453e-09	135.5	133.5	796	738
56994	CHPT1	ENSG00000111666	0.914239	8.74836e-13	5.1872e-09	3131.5	3665	1633	1648.5
79901	CYBRD1	ENSG00000071967	2.04851	3.96753e-12	1.27302e-08	9835	9416.5	2302	2121
4501	MT1X	ENSG00000187193	1.91888	4.03408e-12	1.27302e-08	2486.5	2460.5	681	518.5
80206	FHOD3	ENSG00000134775	-1.87072	4.29398e-12	1.27302e-08	691.5	578.5	1856.5	2412
57863	CADM3	ENSG00000162706	5.71894	6.17289e-12	1.56862e-08	3102	5144	67.5	85
1993	ELAVL2	ENSG00000107105	-2.24494	8.66489e-12	1.8019e-08	205.5	163.5	711.5	877
6196	RPS6KA2	ENSG00000071242	1.17687	9.11689e-12	1.8019e-08	8707	10041	3968	3693.5
51363	CHST15	ENSG00000182022	1.06815	1.23482e-11	2.1965e-08	3575.5	4235	1784.5	1643.5
200150	PLD5	ENSG00000180287	-1.65014	1.70518e-11	2.62543e-08	381	306	860.5	1089
26872	STEAP1	ENSG00000164647	-2.98683	1.77115e-11	2.62543e-08	68.5	45	377	392
56975	FAM20C	ENSG00000177706	-1.2245	3.91488e-11	5.35676e-08	2799.5	3048	5664.5	6908
4739	NEDD9	ENSG00000111859	3.21893	5.42461e-11	6.89235e-08	851	1815	82.5	177
3240	HP	ENSG00000257017	7.18119	6.27792e-11	7.44477e-08	160	232.5	1	1
11030	RBPMS	ENSG00000157110	-0.735827	6.94458e-11	7.72063e-08	441.5	505	672	766
83648	FAM167A	ENSG00000154319	-2.698	8.36807e-11	8.75595e-08	281	225	1216.5	1822
1362	CPD	ENSG00000108582	0.645428	2.35552e-10	2.20554e-07	17272.5	18721	10474.5	10526
57136	APMAP	ENSG00000101474	0.641019	2.35582e-10	2.20554e-07	11098	10770	6260.5	6545
148641	SLC35F3	ENSG00000183780	-1.48557	2.48213e-10	2.20761e-07	143.5	160.5	366	427.5
1435	CSF1	ENSG00000184371	1.35668	4.48088e-10	3.70245e-07	1933	2083.5	681.5	751
6446	SGK1	ENSG00000118515	1.09253	4.57915e-10	3.70245e-07	7938	7105.5	3256	3185.5
6707	SPRR3	ENSG00000163209	-6.93814	5.54848e-10	4.29115e-07	4.5	1	289	299
9022	CLIC3	ENSG00000169583	2.4226	6.78049e-10	4.9636e-07	577.5	880.5	100	142
342667	STAC2	ENSG00000141750	3.46177	6.97605e-10	4.9636e-07	2206	2131	197	180.5
84847	LINC00525	ENSG00000146666	2.60994	7.30498e-10	4.99773e-07	129.5	119	18	18
23022	PALLD	ENSG00000129116	0.841054	7.79441e-10	5.13507e-07	23781	27574.5	11679	14528.5
57449	PLEKHG5	ENSG00000171680	-1.07214	1.10612e-09	7.02703e-07	1604.5	1770	3537.5	3005.5
3485	IGFBP2	ENSG00000115457	2.46402	1.18644e-09	7.27735e-07	10120.5	15639.5	2337.5	1970.5
57458	TMCC3	ENSG00000057704	-1.90759	1.35679e-09	7.63116e-07	151	183.5	577.5	581
9915	ARNT2	ENSG00000172379	-1.65012	1.35841e-09	7.63116e-07	197	199.5	468.5	720.5
7127	TNFAIP2	ENSG00000185215	1.33477	1.37282e-09	7.63116e-07	9450.5	10930	3508	3845.5
1112	FOXN3	ENSG00000053254	0.733078	1.53887e-09	8.06357e-07	4762	5055	2649.5	2743.5
10123	ARL4C	ENSG00000188042	-2.28297	1.54127e-09	8.06357e-07	463	279	1399.5	1741.5
6567	SLC16A2	ENSG00000147100	-0.759775	1.59374e-09	8.09987e-07	1535.5	1553	2178	2636
2532	ACKR1	ENSG00000213088	5.13113	2.0476e-09	1.01174e-06	393	709	12	17.5
2036	EPB41L1	ENSG00000088367	1.42877	3.21698e-09	1.54658e-06	1935.5	2173	748.5	688.5
51703	ACSL5	ENSG00000197142	2.86217	3.51168e-09	1.64384e-06	768	708	86.5	99.5
25987	TSKU	ENSG00000182704	0.892515	4.1829e-09	1.86652e-06	6954	7048	3835.5	3140.5
5803	PTPRZ1	ENSG00000106278	-1.83924	4.19725e-09	1.86652e-06	170	125.5	502	452
10768	AHCYL1	ENSG00000168710	0.354771	5.11664e-09	2.21987e-06	10607	11376	7825.5	7901.5
91107	TRIM47	ENSG00000132481	0.744807	5.78655e-09	2.45074e-06	5691.5	6441	3314.5	3276
7145	TNS1	ENSG00000079308	1.74668	5.92489e-09	2.45098e-06	1799.5	2278.5	631	523
388121	TNFAIP8L3	ENSG00000183578	-1.08155	6.1066e-09	2.46873e-06	258	248.5	473.5	508.5
6641	SNTB1	ENSG00000172164	3.00146	7.42003e-09	2.92257e-06	210.5	182.5	21	24
27286	SRPX2	ENSG00000102359	-0.762447	7.55779e-09	2.92257e-06	647	762.5	1026.5	1154
1953	MEGF6	ENSG00000162591	1.4337	8.01537e-09	3.03356e-06	2168	2930	988	766.5
3797	KIF3C	ENSG00000084731	-1.6361	8.78975e-09	3.25733e-06	535.5	306	1034.5	1244
3038	HAS3	ENSG00000103044	-1.87325	1.06792e-08	3.81909e-06	163	239.5	620.5	745.5
8710	SERPINB7	ENSG00000166396	-1.41908	1.0735e-08	3.81909e-06	141.5	149	295.5	441
9750	RIPOR2	ENSG00000111913	3.07625	1.23251e-08	4.2988e-06	4448.5	4559	550.5	493.5
23460	ABCA6	ENSG00000154262	1.15649	1.26366e-08	4.32267e-06	2121	2104.5	907	834
54626	HES2	ENSG00000069812	-1.33303	1.32427e-08	4.37354e-06	1205	1413	2671	3535.5
4604	MYBPC1	ENSG00000196091	6.08459	1.3277e-08	4.37354e-06	211	332.5	5	5
3720	JARID2	ENSG00000008083	-0.856774	1.59215e-08	5.14929e-06	1274	1346	2092	2259
27303	RBMS3	ENSG00000144642	0.777491	1.6424e-08	5.21697e-06	1211.5	1163.5	626.5	629.5
4059	BCAM	ENSG00000187244	1.57244	1.93862e-08	6.04987e-06	3753	4690	1319	1263.5
101928687	LNCAROD	ENSG00000231131	-1.62089	2.02108e-08	6.19845e-06	274.5	296	684	956
57476	GRAMD1B	ENSG00000023171	-2.92068	2.1508e-08	6.48449e-06	162.5	68.5	678	806.5
4005	LMO2	ENSG00000135363	1.04201	2.19417e-08	6.50499e-06	485	513.5	221.5	219.5
27250	PDCD4	ENSG00000150593	0.708486	2.24057e-08	6.53366e-06	16174	16154.5	9351.5	8784
5255	PHKA1	ENSG00000067177	-0.509159	2.45425e-08	7.04131e-06	1670	1726	2222	2192
23413	NCS1	ENSG00000107130	-0.607657	2.6801e-08	7.56725e-06	2660.5	2970	3775.5	4040
55450	CAMK2N1	ENSG00000162545	-0.726314	2.79677e-08	7.77328e-06	2896.5	3264	4160	5248.5
81788	NUAK2	ENSG00000163545	-0.841532	2.85361e-08	7.80924e-06	554	489.5	856	853.5
114548	NLRP3	ENSG00000162711	-1.68318	3.38852e-08	9.13257e-06	120.5	81.5	237.5	353
55890	GPRC5C	ENSG00000170412	1.31717	3.58141e-08	9.50839e-06	2501	3116.5	1091.5	1001.5
9732	DOCK4	ENSG00000128512	-1.32002	3.67332e-08	9.60897e-06	428.5	342.5	832.5	918
649	BMP1	ENSG00000168487	0.658602	3.83227e-08	9.65919e-06	6026	6895.5	4026.5	3480
54504	CPVL	ENSG00000106066	1.50892	3.84467e-08	9.65919e-06	8626.5	10930	3425.5	2979.5
1240	CMKLR1	ENSG00000174600	6.33905	3.89331e-08	9.65919e-06	24	85	0	0
90865	IL33	ENSG00000137033	-5.35419	3.90972e-08	9.65919e-06	3	1	47.5	77
4139	MARK1	ENSG00000116141	-1.20436	4.05202e-08	9.87362e-06	248	278.5	498	593.5
10106	CTDSP2	ENSG00000175215	0.587079	4.26307e-08	1.00132e-05	8548	9381	5252	5624.5
54935	DUSP23	ENSG00000158716	0.965751	4.27295e-08	1.00132e-05	4102	5351.5	2121.5	2246.5
57228	SMAGP	ENSG00000170545	-0.794696	4.2782e-08	1.00132e-05	578.5	677	938	1044.5
1308	COL17A1	ENSG00000065618	-0.838779	4.42857e-08	1.02306e-05	22352.5	24203	37342.5	38417
57214	CEMIP	ENSG00000103888	-2.00783	4.50334e-08	1.02699e-05	101.5	189.5	564	483
5744	PTHLH	ENSG00000087494	-1.96879	4.66001e-08	1.03944e-05	112.5	100	332	404
8091	HMGA2	ENSG00000149948	-1.23523	4.6748e-08	1.03944e-05	2901	3229	6276	6930
204010	RPSAP52	ENSG00000241749	-1.88264	4.78239e-08	1.05024e-05	67.5	85	242.5	266
2192	FBLN1	ENSG00000077942	0.857981	4.90936e-08	1.06106e-05	31680.5	36495.5	17029.5	17535
5570	PKIB	ENSG00000135549	-1.70116	5.0095e-08	1.06106e-05	113.5	81	277	300
55224	ETNK2	ENSG00000143845	2.32361	5.01063e-08	1.06106e-05	7833	8316.5	2209.5	1030.5
5318	PKP2	ENSG00000057294	0.631799	5.11759e-08	1.07096e-05	7894	8007	4784.5	4607
92737	DNER	ENSG00000187957	-1.21505	5.44334e-08	1.11946e-05	1520	1553	3370.5	3170.5
1026	CDKN1A	ENSG00000124762	-0.635043	5.50187e-08	1.11946e-05	12748	14304	19096.5	19125
221184	CPNE2	ENSG00000140848	0.868283	5.53815e-08	1.11946e-05	9661	10564	5128.5	5146.5
84898	PLXDC2	ENSG00000120594	0.774011	5.86749e-08	1.17271e-05	4466.5	4105	2305	2301
9955	HS3ST3A1	ENSG00000153976	-2.74738	6.03755e-08	1.19329e-05	110	53	417	462
10965	ACOT2	ENSG00000119673	0.562457	6.18056e-08	1.20813e-05	1321.5	1444	812	889
130574	LYPD6	ENSG00000187123	-2.37956	7.62927e-08	1.4653e-05	22.5	10	60	93
2289	FKBP5	ENSG00000096060	0.473278	7.72358e-08	1.4653e-05	62608	66100	42053	42967.5
10090	UST	ENSG00000111962	0.781021	7.7433e-08	1.4653e-05	1138	1259.5	664.5	611
80149	ZC3H12A	ENSG00000163874	0.757178	9.24131e-08	1.73036e-05	2470.5	2674	1456	1314
219855	SLC37A2	ENSG00000134955	-1.05872	1.03401e-07	1.91594e-05	1709	1664.5	3015.5	3531
146760	RTN4RL1	ENSG00000185924	-1.15227	1.13924e-07	2.08915e-05	389.5	403.5	878	732.5
6525	SMTN	ENSG00000183963	-1.12899	1.22282e-07	2.21954e-05	1934.5	2056.5	3643.5	4415
8829	NRP1	ENSG00000099250	-1.46554	1.25234e-07	2.25017e-05	1616	1532.5	3592.5	4439
54206	ERRFI1	ENSG00000116285	0.911907	1.28032e-07	2.27743e-05	12647	14181	6826.5	6273
1806	DPYD	ENSG00000188641	0.694459	1.3503e-07	2.37813e-05	3855.5	3545.5	2099	2097.5
6781	STC1	ENSG00000159167	-1.89547	1.54562e-07	2.69545e-05	131.5	168.5	570.5	484.5
3459	IFNGR1	ENSG00000027697	0.734627	1.56255e-07	2.69851e-05	6680	6665.5	3619.5	3742
1955	MEGF9	ENSG00000106780	0.566714	1.66054e-07	2.84016e-05	3205.5	3267.5	2073	1947
23677	SH3BP4	ENSG00000130147	0.506804	1.68567e-07	2.85568e-05	5473.5	6301	3531	4080.5
1075	CTSC	ENSG00000109861	-0.565871	1.81621e-07	3.0478e-05	7673	7364	9654.5	10702.5
5587	PRKD1	ENSG00000184304	0.677796	1.88008e-07	3.09694e-05	778	821	404	514.5
9580	SOX13	ENSG00000143842	0.553949	1.88031e-07	3.09694e-05	3862	4962	2746	2697.5
26	AOC1	ENSG00000002726	-3.64693	1.9884e-07	3.23744e-05	136.5	92.5	1165.5	1441
8714	ABCC3	ENSG00000108846	0.860957	2.00202e-07	3.23744e-05	25626.5	32829.5	15932.5	13354
55902	ACSS2	ENSG00000131069	0.705124	2.25198e-07	3.58976e-05	10400	11158	6114.5	6109
219771	CCNY	ENSG00000108100	0.353135	2.26025e-07	3.58976e-05	6198.5	6706	4602.5	4613.5
117283	IP6K3	ENSG00000161896	3.61846	2.31394e-07	3.64251e-05	935	1378	73.5	124
83699	SH3BGRL2	ENSG00000198478	-0.930277	2.40911e-07	3.75905e-05	369	327.5	595	610
5154	PDGFA	ENSG00000197461	1.01804	2.47633e-07	3.83035e-05	1972.5	2866.5	1063	1066
7852	CXCR4	ENSG00000121966	2.73594	2.95148e-07	4.52594e-05	398.5	323.5	68.5	44
29761	USP25	ENSG00000155313	0.50338	3.17361e-07	4.79079e-05	5381.5	5619.5	3236.5	3841
84159	ARID5B	ENSG00000150347	1.07817	3.17806e-07	4.79079e-05	824	711.5	337.5	331.5
4902	NRTN	ENSG00000171119	2.24751	3.26022e-07	4.86217e-05	83.5	100	25	12
57217	TTC7A	ENSG00000068724	0.487933	3.28008e-07	4.86217e-05	3767	4004.5	2404	2687.5
9244	CRLF1	ENSG00000006016	1.9166	3.40702e-07	4.98886e-05	1491.5	2154	608.5	307
7869	SEMA3B	ENSG00000012171	-1.64001	3.42164e-07	4.98886e-05	100	102	251	328
203286	ANKS6	ENSG00000165138	-0.620581	3.45547e-07	4.99722e-05	1149	1191	1712	1574
4015	LOX	ENSG00000113083	1.27599	3.5197e-07	5.04907e-05	1126.5	1140.5	463.5	387.5
3977	LIFR	ENSG00000113594	0.834864	3.60434e-07	5.10995e-05	1458.5	1374.5	749.5	706
286144	TRIQK	ENSG00000205133	-1.31818	3.61959e-07	5.10995e-05	396.5	257.5	647	778
1948	EFNB2	ENSG00000125266	-0.71155	4.10997e-07	5.72395e-05	4280	4405.5	5792.5	7279.5
4319	MMP10	ENSG00000166670	-5.00452	4.11888e-07	5.72395e-05	1	0	14	34
3169	FOXA1	ENSG00000129514	-0.854666	4.25375e-07	5.86555e-05	306	383.5	539	599
79567	RIPOR1	ENSG00000039523	-0.547924	4.34014e-07	5.93864e-05	2052	2348.5	2914.5	2960
80008	TMEM156	ENSG00000121895	-2.37241	4.69984e-07	6.38173e-05	123.5	81.5	415.5	518
130271	PLEKHH2	ENSG00000152527	-2.11611	4.96436e-07	6.68985e-05	17	21	65.5	85.5
54972	TMEM132A	ENSG00000006118	-0.965615	5.22831e-07	6.99257e-05	1024.5	935.5	1787.5	1727
7462	LAT2	ENSG00000086730	1.07586	5.27962e-07	6.99799e-05	672	710	289	312
2114	ETS2	ENSG00000157557	0.846586	5.31104e-07	6.99799e-05	6688	6709.5	3600	3242.5
4071	TM4SF1	ENSG00000169908	1.02592	5.53041e-07	7.23344e-05	6232	5785.5	2401.5	3161
27106	ARRDC2	ENSG00000105643	0.742905	5.65494e-07	7.34234e-05	1194	1538.5	753.5	739
9121	SLC16A5	ENSG00000170190	1.02964	5.78682e-07	7.45913e-05	1832.5	2101.5	879	927
9454	HOMER3	ENSG00000051128	-0.765982	5.86493e-07	7.46672e-05	2308.5	2349	3544.5	3678
9563	H6PD	ENSG00000049239	0.732719	5.87666e-07	7.46672e-05	3709	4585	2309	2255
23005	MAPKBP1	ENSG00000137802	-0.486198	6.21383e-07	7.83329e-05	1939.5	2005.5	2701.5	2386.5
6665	SOX15	ENSG00000129194	-0.63451	6.25324e-07	7.83329e-05	2567.5	2562	3806	3479
25816	TNFAIP8	ENSG00000145779	0.460053	6.41596e-07	7.98092e-05	1635.5	1720.5	1141.5	1080
54492	NEURL1B	ENSG00000214357	1.10613	6.91474e-07	8.54162e-05	2647	2751	1062.5	1243
57823	SLAMF7	ENSG00000026751	-1.50391	7.02897e-07	8.62285e-05	95	106.5	250	264
91653	BOC	ENSG00000144857	-1.74507	7.3951e-07	9.00987e-05	15	15.5	38	60
441376	AARD	ENSG00000205002	3.28852	7.44695e-07	9.01132e-05	277.5	403.5	49	27
2180	ACSL1	ENSG00000151726	0.796145	7.65108e-07	9.19577e-05	21294.5	19433	11865	9896.5
3786	KCNQ3	ENSG00000184156	-1.58184	7.79918e-07	9.31086e-05	95.5	54	189	201.5
79905	TMC7	ENSG00000170537	-1.13754	8.09904e-07	9.60438e-05	139.5	126.5	260.5	275.5
8804	CREG1	ENSG00000143162	0.56066	8.18437e-07	9.6413e-05	35129	35419.5	21814.5	22110.5
80818	ZNF436	ENSG00000125945	0.537695	8.99699e-07	0.000105288	2139	2038	1393.5	1259.5
1174	AP1S1	ENSG00000106367	-0.423207	9.33521e-07	0.00010845	3559	3917	4527	4625.5
57464	STRIP2	ENSG00000128578	-1.22891	9.38905e-07	0.00010845	267	220.5	529.5	509
8942	KYNU	ENSG00000115919	-1.17478	9.5105e-07	0.000109144	1811	1296	2732	3679
5880	RAC2	ENSG00000128340	-0.483094	9.75142e-07	0.000111191	5722	6320.5	7442	7912
2034	EPAS1	ENSG00000116016	-0.634259	9.86359e-07	0.000111408	10227.5	11101	15101	15131.5
27065	NSG1	ENSG00000168824	-0.891564	9.8957e-07	0.000111408	296.5	260.5	449	497
151354	LRATD1	ENSG00000162981	-1.61432	1.0239e-06	0.000114093	152	149.5	377.5	496.5
57692	MAGEE1	ENSG00000198934	-1.99272	1.02624e-06	0.000114093	60	73	253	237
79627	OGFRL1	ENSG00000119900	1.27512	1.03814e-06	0.000114698	19080.5	18458	6432.5	7535.5
20	ABCA2	ENSG00000107331	0.653069	1.06923e-06	0.000117404	6505.5	7681	4599	3668.5
4254	KITLG	ENSG00000049130	-1.02262	1.08176e-06	0.000118051	311.5	346.5	600	618.5
261729	STEAP2	ENSG00000157214	-2.42794	1.11936e-06	0.000121409	63.5	84	319	395
9953	HS3ST3B1	ENSG00000125430	-1.35318	1.12875e-06	0.000121686	151	148	341.5	358
26240	FAM50B	ENSG00000145945	1.16946	1.15981e-06	0.000124282	418.5	422.5	152.5	193
9201	DCLK1	ENSG00000133083	1.60247	1.19517e-06	0.000127303	569.5	464.5	116	205
8718	TNFRSF25	ENSG00000215788	-1.05878	1.23492e-06	0.000130718	349	327	731	579.5
2555	GABRA2	ENSG00000151834	-2	1.24192e-06	0.000130718	30	28.5	124.5	97
7424	VEGFC	ENSG00000150630	-1.69911	1.25039e-06	0.000130835	283.5	196.5	629	683
84189	SLITRK6	ENSG00000184564	-1.95399	1.26847e-06	0.000131951	582	401.5	1680	1798
27076	LYPD3	ENSG00000124466	-1.24986	1.46586e-06	0.000150745	252.5	341	726.5	647
9315	NREP	ENSG00000134986	-1.49407	1.46609e-06	0.000150745	90.5	73.5	196.5	245.5
22979	EFR3B	ENSG00000084710	-4.6326	1.57073e-06	0.000160575	5	0.5	24	51.5
2619	GAS1	ENSG00000180447	1.47674	1.58155e-06	0.000160758	1539.5	1282	491	432
117195	MRGPRX3	ENSG00000179826	-1.67603	1.63655e-06	0.00016511	47	62.5	169.5	140
57552	NCEH1	ENSG00000144959	-0.796816	1.64293e-06	0.00016511	1972	1860	2772	3319
10350	ABCA9	ENSG00000154258	2.15608	1.69395e-06	0.000169281	219.5	176.5	66	28.5
6840	SVIL	ENSG00000197321	0.618951	1.75622e-06	0.000174071	5460	6614.5	3488	3707
1831	TSC22D3	ENSG00000157514	1.35919	1.76146e-06	0.000174071	10877.5	9678.5	4704.5	2833
9976	CLEC2B	ENSG00000110852	1.44543	1.79912e-06	0.000176811	391	340	123	124.5
2309	FOXO3	ENSG00000118689	0.452738	1.84507e-06	0.00018033	6262	6424	4353.5	4161.5
9448	MAP4K4	ENSG00000071054	-0.620785	1.85594e-06	0.000180402	16273	17516	21792	25716.5
54946	SLC41A3	ENSG00000114544	0.40588	1.91721e-06	0.000185344	3136	3350.5	2209	2285.5
7092	TLL1	ENSG00000038295	-2.10319	1.9683e-06	0.000189001	55	24	111.5	162
139818	DOCK11	ENSG00000147251	-0.779544	1.97629e-06	0.000189001	189	189.5	304.5	288.5
6121	RPE65	ENSG00000116745	-0.986825	2.0816e-06	0.000197804	378.5	415	785.5	688
4781	NFIB	ENSG00000147862	0.535357	2.09452e-06	0.000197804	6202.5	5995	3756	3983.5
5327	PLAT	ENSG00000104368	1.29632	2.10169e-06	0.000197804	11249	14675.5	5868.5	4216
5345	SERPINF2	ENSG00000167711	1.25775	2.1775e-06	0.000203425	564	719	271.5	220
55273	TMEM100	ENSG00000166292	1.45133	2.18429e-06	0.000203425	187.5	194	63	65
124220	ZG16B	ENSG00000162078	1.78676	2.24399e-06	0.000207896	260.5	398.5	87	92
9989	PPP4R1	ENSG00000154845	-0.33177	2.29343e-06	0.000210919	6058	6460.5	6743.5	7665
3097	HIVEP2	ENSG00000010818	-0.686385	2.30034e-06	0.000210919	2034.5	2266	3397	2947.5
3570	IL6R	ENSG00000160712	0.683838	2.32322e-06	0.000211925	3649.5	4113.5	2354	2057
58489	ABHD17C	ENSG00000136379	-0.71079	2.34647e-06	0.000212954	1923	1900.5	2963	2745.5
1687	GSDME	ENSG00000105928	-0.430569	2.44418e-06	0.000220695	2169.5	2359.5	2681	2903
3556	IL1RAP	ENSG00000196083	0.658677	2.53657e-06	0.000227881	4409	4649.5	2466.5	2719.5
6648	SOD2	ENSG00000112096	0.936136	2.60093e-06	0.000232489	10689.5	11230.5	5286	5101.5
140576	S100A16	ENSG00000188643	-0.412466	2.65429e-06	0.000234959	36289.5	39189	45717.5	46017.5
9047	SH2D2A	ENSG00000027869	-1.10403	2.65498e-06	0.000234959	1812	1442.5	3072.5	3302
131566	DCBLD2	ENSG00000057019	-0.788953	2.73162e-06	0.000239895	7974.5	7742.5	10776.5	14212.5
10253	SPRY2	ENSG00000136158	0.595555	2.73772e-06	0.000239895	2544.5	2995.5	1746	1647.5
7038	TG	ENSG00000042832	1.33735	2.78007e-06	0.000242412	280	278	120	84
4240	MFGE8	ENSG00000140545	0.799126	2.83371e-06	0.000245847	7792.5	9066	5035	3896.5
55959	SULF2	ENSG00000196562	-0.699401	2.84921e-06	0.000245847	2834.5	3227.5	4890.5	4110.5
782	CACNB1	ENSG00000067191	0.96012	2.86094e-06	0.000245847	560.5	629	275	289.5
1946	EFNA5	ENSG00000184349	0.413314	2.88332e-06	0.000246579	2095	1996.5	1308.5	1491.5
9886	RHOBTB1	ENSG00000072422	-1.17661	2.90149e-06	0.000246946	82.5	84	179.5	160.5
375449	MAST4	ENSG00000069020	-0.586043	3.13035e-06	0.000265156	1722.5	1698.5	2324.5	2380.5
23338	JADE2	ENSG00000043143	0.543476	3.29447e-06	0.000277735	24588	27485.5	16289	16393
114794	ELFN2	ENSG00000243902	-1.59356	3.36975e-06	0.000281413	111.5	207.5	396.5	449.5
114794	ELFN2	ENSG00000166897	-1.59356	3.36975e-06	0.000281413	111.5	207.5	396.5	449.5
1292	COL6A2	ENSG00000142173	2.00175	3.44231e-06	0.00028613	115	181.5	35.5	35
1124	CHN2	ENSG00000106069	1.2444	3.64089e-06	0.000301229	807.5	893	368	309.5
64866	CDCP1	ENSG00000163814	-0.460561	3.71224e-06	0.00030571	11362.5	11790	14193	14889
394263	MUC21	ENSG00000204544	-4.19807	3.76821e-06	0.000308889	9	15	166	317.5
162461	TMEM92	ENSG00000167105	1.19315	3.99559e-06	0.000326025	364	713.5	215	194.5
54742	LY6K	ENSG00000160886	-0.702326	4.01534e-06	0.000326141	1033.5	1090	1516	1647.5
8900	CCNA1	ENSG00000133101	1.3135	4.22441e-06	0.000341563	1733	1874.5	772.5	568
22943	DKK1	ENSG00000107984	-2.07387	4.29315e-06	0.00034555	1157.5	937	3031	5330.5
125	ADH1B	ENSG00000196616	4.40943	4.33544e-06	0.000347382	9	37.5	1	0
284904	SEC14L4	ENSG00000133488	2.85259	4.36922e-06	0.000348518	87	92	10.5	12
84456	L3MBTL3	ENSG00000198945	-0.610164	4.44989e-06	0.000353369	981.5	1017.5	1395.5	1386.5
2099	ESR1	ENSG00000091831	-2.16377	4.49381e-06	0.00035527	6	11	41	34
121227	LRIG3	ENSG00000139263	0.508682	4.54576e-06	0.000357787	3017.5	2927.5	1924	1875
79822	ARHGAP28	ENSG00000088756	1.2934	4.7542e-06	0.000372545	238.5	248.5	95	86.5
101927934	LINC01843	ENSG00000251169	1.98818	4.91445e-06	0.000382479	121	165	33	33.5
2529	FUT7	ENSG00000180549	5.17548	4.93735e-06	0.000382479	38.5	42.5	0	3.5
91683	SYT12	ENSG00000173227	1.74496	4.94548e-06	0.000382479	2394.5	3022	1064	578.5
5911	RAP2A	ENSG00000125249	0.380824	5.02695e-06	0.000387097	5880	5986.5	4059.5	4278
219749	ZNF25	ENSG00000175395	0.520275	5.06253e-06	0.000388156	475	542	316	323.5
54842	MFSD6	ENSG00000151690	1.12537	5.22191e-06	0.000398658	3873.5	3811	1671	1659
415116	PIM3	ENSG00000198355	0.82429	5.285e-06	0.000400102	7599	7159	4073	3643.5
56978	PRDM8	ENSG00000152784	-1.52611	5.2858e-06	0.000400102	112	103.5	299.5	267
84985	FAM83A	ENSG00000147689	-0.643669	5.31771e-06	0.000400811	7202.5	6684	9777.5	10047
494470	RNF165	ENSG00000141622	0.849729	5.43241e-06	0.000407729	446.5	475	226	247
114880	OSBPL6	ENSG00000079156	0.730641	5.50755e-06	0.000411631	3350	3948	2004	1958
12	SERPINA3	ENSG00000196136	2.26693	5.5779e-06	0.000413944	15444.5	15503	2649	3731.5
4907	NT5E	ENSG00000135318	-1.36887	5.58504e-06	0.000413944	6497	5161	11189	16315
64093	SMOC1	ENSG00000198732	-0.811177	5.65253e-06	0.000417208	2405.5	2596	4174.5	4001
6695	SPOCK1	ENSG00000152377	0.969569	5.71703e-06	0.000420225	2156	2610	1000.5	1213
11221	DUSP10	ENSG00000143507	0.868979	5.80076e-06	0.000424626	1834	2227	992.5	1026
51063	CALHM2	ENSG00000138172	0.68676	5.95195e-06	0.000433907	1058	1191	570	713
57088	PLSCR4	ENSG00000114698	0.959738	5.99636e-06	0.00043536	1867	1665.5	934	751.5
7476	WNT7A	ENSG00000154764	-2.27047	6.03005e-06	0.000436026	107	37	238.5	293
57016	AKR1B10	ENSG00000198074	1.91807	6.07591e-06	0.000436598	274.5	220.5	58	57
80727	TTYH3	ENSG00000136295	-0.543541	6.10763e-06	0.000436598	4330	4209.5	5895	5459
1646	AKR1C2	ENSG00000151632	1.3994	6.12061e-06	0.000436598	6777	5961.5	2521.5	1982
29775	CARD10	ENSG00000100065	-0.523941	6.13613e-06	0.000436598	2983.5	3835	4410.5	4492.5
147372	CCBE1	ENSG00000183287	-1.71169	6.26458e-06	0.000442928	561	450	1182.5	1813
115548	FCHO2	ENSG00000157107	-0.449131	6.2749e-06	0.000442928	1745.5	1852	2178.5	2324.5
79720	VPS37B	ENSG00000139722	-0.511332	6.37796e-06	0.000448424	1643.5	1956.5	2265	2378.5
399473	SPRED3	ENSG00000188766	-1.07995	6.43358e-06	0.000450553	152	151.5	300.5	279.5
6774	STAT3	ENSG00000168610	0.43622	6.59154e-06	0.000459384	14792	16295	10285	10863.5
79783	SUGCT	ENSG00000175600	-0.694915	6.61133e-06	0.000459384	198.5	199	318	272
8541	PPFIA3	ENSG00000177380	0.660425	6.63949e-06	0.000459546	322.5	372.5	213.5	186
5597	MAPK6	ENSG00000069956	-0.355072	7.06298e-06	0.000486963	5784	5700	6600	6777.5
9066	SYT7	ENSG00000011347	-1.61312	7.22366e-06	0.000496118	73	56	197.5	171.5
3754	KCNF1	ENSG00000162975	-3.26786	7.44622e-06	0.000509436	1	2	21	10
26575	RGS17	ENSG00000091844	-2.30072	7.69606e-06	0.000524512	21.5	18.5	99.5	81
113452	TMEM54	ENSG00000121900	-0.914787	8.25012e-06	0.000559978	146	211.5	317	293.5
2261	FGFR3	ENSG00000068078	1.51547	8.27942e-06	0.000559978	7596	6736	3100.5	1891.5
728431	LINC01137	ENSG00000233621	0.887249	8.38611e-06	0.000565046	227	239.5	117.5	112.5
83547	RILP	ENSG00000167705	0.839442	8.43393e-06	0.000566124	283	301.5	160	142.5
79644	SRD5A3	ENSG00000128039	0.822974	8.46728e-06	0.000566226	2327.5	2141.5	1194.5	1121.5
8463	TEAD2	ENSG00000074219	0.293145	8.59544e-06	0.00057136	2201	2445.5	1808	1653
85414	SLC45A3	ENSG00000158715	-0.387109	8.60831e-06	0.00057136	1018.5	1126	1291.5	1269.5
1474	CST6	ENSG00000175315	1.60919	8.78437e-06	0.000580878	870.5	968.5	265	321
79817	MOB3B	ENSG00000120162	-0.617393	8.83314e-06	0.000581941	855.5	823.5	1104.5	1250.5
55616	ASAP3	ENSG00000088280	-0.712224	8.97998e-06	0.000589431	939.5	1036	1436	1589
5829	PXN	ENSG00000089159	-0.303929	9.10263e-06	0.000595285	21605	23547.5	24931	25983.5
1960	EGR3	ENSG00000179388	1.25828	9.29188e-06	0.000605436	657	837	277	277.5
81563	C1orf21	ENSG00000116667	0.459958	9.34299e-06	0.000606544	2654.5	2779	1875.5	1764
79987	SVEP1	ENSG00000165124	0.762579	9.4156e-06	0.000609035	4294.5	5216.5	2617.5	2490.5
51090	PLLP	ENSG00000102934	1.22844	9.80688e-06	0.000632046	1288	1262.5	597.5	443.5
388650	DIPK1A	ENSG00000154511	-0.452753	1.00531e-05	0.000645579	846.5	900.5	1041	1140.5
100131378	C11orf91	ENSG00000205177	-1.25777	1.02059e-05	0.000652507	60.5	41	96.5	133
10276	NET1	ENSG00000173848	-0.503256	1.02344e-05	0.000652507	5249	5204.5	6361.5	7219.5
1305	COL13A1	ENSG00000197467	-1.74337	1.02754e-05	0.000652782	38.5	46	99.5	157
55313	CPPED1	ENSG00000103381	-0.477103	1.04019e-05	0.000658464	1502.5	1476	1781.5	2044
4168	MCF2	ENSG00000101977	-1.09608	1.04391e-05	0.00065848	281.5	274	470.5	630.5
1849	DUSP7	ENSG00000164086	-0.322245	1.0819e-05	0.000680027	6521	7105	7998	7533
23299	BICD2	ENSG00000185963	-0.352488	1.09973e-05	0.0006888	4314	4631.5	5372.5	5107
2355	FOSL2	ENSG00000075426	0.737297	1.11594e-05	0.000696502	11126	10956.5	6443	5800
2746	GLUD1	ENSG00000148672	0.389934	1.15799e-05	0.000720224	14960	14447.5	10004	10459.5
10149	ADGRG2	ENSG00000173698	0.919044	1.20444e-05	0.00074397	1114	1557.5	640.5	645
9021	SOCS3	ENSG00000184557	1.51127	1.20454e-05	0.00074397	275.5	305	85	105.5
58513	EPS15L1	ENSG00000127527	-0.298099	1.22005e-05	0.00075094	1743.5	1930	2042.5	2096.5
89970	RSPRY1	ENSG00000159579	0.224075	1.22763e-05	0.000753001	3739.5	3675	2803.5	3002.5
3725	JUN	ENSG00000177606	0.939295	1.23323e-05	0.000753841	3438	4021	1584	1991.5
339451	KLHL17	ENSG00000187961	-0.555906	1.23963e-05	0.000755154	605.5	713	921.5	848.5
146754	DNAH2	ENSG00000183914	1.40572	1.25965e-05	0.000764735	721	557	185.5	270
5997	RGS2	ENSG00000116741	-1.12259	1.27633e-05	0.000770263	1102.5	1454	2745	2416.5
8819	SAP30	ENSG00000164105	0.705325	1.27742e-05	0.000770263	908	891	511.5	491.5
57165	GJC2	ENSG00000198835	1.26261	1.29711e-05	0.000779496	414.5	489.5	146.5	193
144406	CFAP251	ENSG00000158023	-1.66966	1.31517e-05	0.000787686	412	347.5	770.5	1653
51719	CAB39	ENSG00000135932	-0.360732	1.34446e-05	0.000802523	10912.5	10591	11849	13416.5
8224	SYN3	ENSG00000185666	1.94996	1.36295e-05	0.000807823	901.5	1313.5	300.5	239.5
10211	FLOT1	ENSG00000137312	0.418554	1.36645e-05	0.000807823	3000.5	3304	2177.5	2159.5
83478	ARHGAP24	ENSG00000138639	-0.844745	1.3673e-05	0.000807823	268.5	254	433.5	423
4783	NFIL3	ENSG00000165030	0.550337	1.3715e-05	0.000807823	2073.5	1800.5	1270.5	1128
5519	PPP2R1B	ENSG00000137713	-0.329624	1.39453e-05	0.000818674	2785.5	2777.5	2947	3466
2201	FBN2	ENSG00000138829	-0.702672	1.40432e-05	0.000821715	6906	7875	11050.5	10859
4281	MID1	ENSG00000101871	-0.60126	1.41249e-05	0.000822624	874.5	783	1076.5	1216
81544	GDPD5	ENSG00000158555	-0.556761	1.41513e-05	0.000822624	658	595.5	778.5	919
7477	WNT7B	ENSG00000188064	-1.42454	1.44484e-05	0.000837161	75	101.5	189	245
8572	PDLIM4	ENSG00000131435	0.577271	1.45382e-05	0.000839629	8514.5	10423	5941	5600
147	ADRA1B	ENSG00000170214	1.74153	1.56735e-05	0.000902265	181.5	198.5	51	65.5
129642	MBOAT2	ENSG00000143797	-0.775447	1.57498e-05	0.000903731	3181	2458	4059	4736.5
63970	TP53AIP1	ENSG00000120471	-1.98416	1.5989e-05	0.000914508	8	4.5	27	20
84230	LRRC8C	ENSG00000171488	-0.798334	1.62009e-05	0.000923658	975.5	848.5	1337	1541
23514	SPIDR	ENSG00000164808	0.279446	1.65236e-05	0.000939045	3182.5	3374	2388.5	2551
101927528	LINC01204	ENSG00000229563	-4.72446	1.66549e-05	0.000943497	1	0	17	18.5
134285	TMEM171	ENSG00000157111	-1.49031	1.673e-05	0.00094474	26	38	82	81.5
10046	MAMLD1	ENSG00000013619	0.712161	1.70777e-05	0.000961321	573	715	365.5	358
55858	TMEM165	ENSG00000134851	0.284729	1.72736e-05	0.000969282	8428.5	8293	6111.5	6418.5
8581	LY6D	ENSG00000167656	2.26322	1.74824e-05	0.000977915	139	153	40	19
10903	MTMR11	ENSG00000014914	-1.18506	1.79841e-05	0.00100225	507.5	459.5	720.5	1416
6281	S100A10	ENSG00000197747	0.399193	1.80302e-05	0.00100225	45232.5	48457.5	30784	34270.5
8792	TNFRSF11A	ENSG00000141655	-0.635488	1.83158e-05	0.00101496	403	420	574.5	593.5
109	ADCY3	ENSG00000138031	0.350685	1.84398e-05	0.00101865	5850.5	6290.5	4249	4466
114991	ZNF618	ENSG00000157657	-0.534197	1.90346e-05	0.00104826	1313	1691	1935.5	2009.5
54453	RIN2	ENSG00000132669	-0.273832	1.91215e-05	0.00104979	2870	2668.5	3057	3051
201294	UNC13D	ENSG00000092929	0.929197	1.92972e-05	0.00105618	352	404.5	184.5	183.5
89870	TRIM15	ENSG00000204610	2.22762	1.94439e-05	0.00106094	253.5	343	73	46
51148	CERCAM	ENSG00000167123	-0.612217	1.97292e-05	0.00107322	509.5	509	701	720
284	ANGPT1	ENSG00000154188	1.34413	2.02066e-05	0.0010931	457	400.5	150.5	158.5
361	AQP4	ENSG00000171885	5.24373	2.02175e-05	0.0010931	21	20	0	0
9568	GABBR2	ENSG00000136928	-2.51084	2.05085e-05	0.00110547	1	0	3	4
954	ENTPD2	ENSG00000054179	1.41353	2.09367e-05	0.00112514	14281.5	19236.5	7654	4389.5
28983	TMPRSS11E	ENSG00000087128	-4.04451	2.10459e-05	0.0011276	1	4	33	47
1612	DAPK1	ENSG00000196730	-1.73704	2.17043e-05	0.00115698	104	176.5	406.5	437.5
4293	MAP3K9	ENSG00000006432	-0.545736	2.17244e-05	0.00115698	1907	1992	2338.5	2908
2687	GGT5	ENSG00000099998	1.62686	2.22637e-05	0.00118217	1521	2080.5	571.5	582
221061	FAM171A1	ENSG00000148468	-1.52423	2.27189e-05	0.00120066	362.5	574	1210.5	1156.5
1848	DUSP6	ENSG00000139318	0.549812	2.27882e-05	0.00120066	17044.5	21821	12271.5	11702
56241	SUSD2	ENSG00000099994	2.2108	2.28144e-05	0.00120066	10338.5	11770.5	1672	3273
5740	PTGIS	ENSG00000124212	3.67153	2.29743e-05	0.00120551	15	17.5	1	1
28959	TMEM176B	ENSG00000106565	-2.81463	2.33796e-05	0.0012206	33.5	20	206.5	149
633	BGN	ENSG00000182492	2.50979	2.33992e-05	0.0012206	875	767.5	194.5	88.5
27290	SPINK4	ENSG00000122711	-2.7397	2.38416e-05	0.00123982	0	0	2	3.5
4256	MGP	ENSG00000111341	2.92559	2.39723e-05	0.00123982	234.5	311.5	37	48.5
118429	ANTXR2	ENSG00000163297	-0.99753	2.39768e-05	0.00123982	1733.5	1431	2649	3015.5
2920	CXCL2	ENSG00000081041	1.15041	2.41627e-05	0.00124582	522	459	185	209.5
10410	IFITM3	ENSG00000142089	0.696628	2.44232e-05	0.00125561	29234	33723	18875	17048
721	C4B	ENSG00000224389	1.42826	2.4615e-05	0.00126182	270	260.5	107	78.5
3791	KDR	ENSG00000128052	1.21576	2.46969e-05	0.00126238	1010	1249	539	408
8644	AKR1C3	ENSG00000196139	0.951357	2.51363e-05	0.00128116	5199	4778.5	2704.5	2071.5
11199	ANXA10	ENSG00000109511	-4.31819	2.53573e-05	0.00128873	0	1	17.5	10
65268	WNK2	ENSG00000165238	4.42596	2.57939e-05	0.00130718	132	58	5	7.5
7052	TGM2	ENSG00000198959	1.3572	2.58684e-05	0.00130724	3490.5	3229	896	1649
83872	HMCN1	ENSG00000143341	-3.13594	2.62277e-05	0.00132164	3	1	9	14
6578	SLCO2A1	ENSG00000174640	1.88951	2.6576e-05	0.0013354	1670	2078	428.5	514.5
26011	TENM4	ENSG00000149256	-1.09073	2.73585e-05	0.00137085	362.5	326	621	716
55806	HR	ENSG00000168453	0.823844	2.8203e-05	0.0014092	4397.5	4853.5	2865.5	2131.5
11234	HPS5	ENSG00000110756	0.302928	2.87406e-05	0.00143049	5147	5427.5	3732.5	4089
1052	CEBPD	ENSG00000221869	0.905033	2.87899e-05	0.00143049	5075	4971.5	2922.5	2091
718	C3	ENSG00000125730	0.93689	2.93679e-05	0.00145514	48709.5	49325.5	24677.5	22849.5
4914	NTRK1	ENSG00000198400	-2.30193	2.97411e-05	0.00146882	12	8	47	41
2747	GLUD2	ENSG00000182890	0.333263	2.98373e-05	0.00146882	12577	12590.5	8929.5	9346
8322	FZD4	ENSG00000174804	0.877966	2.98916e-05	0.00146882	276.5	287.5	145	134.5
10082	GPC6	ENSG00000183098	-0.602266	3.01676e-05	0.00147743	391.5	450.5	573	589
604	BCL6	ENSG00000113916	0.816573	3.02329e-05	0.00147743	2460	2023	1331.5	1047
55160	ARHGEF10L	ENSG00000074964	-0.687509	3.10293e-05	0.00151066	264.5	291	399	424
64061	TSPYL2	ENSG00000184205	0.68604	3.10827e-05	0.00151066	3112.5	3423.5	2132	1625.5
747	DAGLA	ENSG00000134780	1.46099	3.1306e-05	0.00151564	325.5	226.5	73	113.5
55799	CACNA2D3	ENSG00000157445	0.988188	3.13557e-05	0.00151564	222	218.5	112	92.5
57182	ANKRD50	ENSG00000151458	-0.569766	3.29277e-05	0.00158731	3150	3199	4367.5	4227.5
54874	FNBP1L	ENSG00000137942	0.443651	3.31285e-05	0.00158922	4834	4935	3084	3509
30836	DNTTIP2	ENSG00000067334	-0.24601	3.31459e-05	0.00158922	3989.5	4255	4252.5	4681
22989	MYH15	ENSG00000144821	-2.86622	3.34643e-05	0.00160017	72.5	18	168.5	253.5
23432	GPR161	ENSG00000143147	-0.526212	3.36195e-05	0.00160328	1278	1446	1875	1707
64343	AZI2	ENSG00000163512	0.536406	3.38303e-05	0.00160902	5234.5	5184.5	3266	3241
400745	SH2D5	ENSG00000189410	-1.52888	3.39924e-05	0.00161242	51	101	189.5	187
54507	ADAMTSL4	ENSG00000143382	-0.888208	3.4621e-05	0.00163214	661.5	844	1362.5	1242
1051	CEBPB	ENSG00000172216	0.381681	3.46562e-05	0.00163214	4940.5	4700.5	3421	3311.5
92558	BICDL1	ENSG00000135127	0.907258	3.46834e-05	0.00163214	3071	3058.5	1808	1243.5
9627	SNCAIP	ENSG00000064692	2.68401	3.47831e-05	0.00163251	89	61.5	9	18
23500	DAAM2	ENSG00000146122	-1.80902	3.52014e-05	0.0016478	8	10	21.5	37.5
10107	TRIM10	ENSG00000204613	3.7292	3.55914e-05	0.00166168	45.5	81	11	2
4833	NME4	ENSG00000103202	-0.479914	3.5759e-05	0.00166513	2871.5	3005	3693.5	3757.5
7976	FZD3	ENSG00000104290	-0.512364	3.64304e-05	0.00169197	972.5	952	1311.5	1202.5
9180	OSMR	ENSG00000145623	0.445054	3.6905e-05	0.00170955	10526	10353	6773	7261
91368	CDKN2AIPNL	ENSG00000237190	0.346402	3.70154e-05	0.00171021	2355	2502.5	1696	1790.5
4482	MSRA	ENSG00000175806	0.421975	3.74077e-05	0.00172385	1523	1720.5	1113	1097
8828	NRP2	ENSG00000118257	-0.684134	3.77446e-05	0.00173065	1632	1521.5	2225.5	2403
102723854	LINC01819	ENSG00000231826	0.814165	3.77498e-05	0.00173065	1218.5	1630	666	816
2009	EML1	ENSG00000066629	-0.552355	3.81355e-05	0.00174384	697.5	687	826.5	1036.5
1958	EGR1	ENSG00000120738	0.88909	3.9944e-05	0.00182185	16359	20629	9972	8025.5
30000	TNPO2	ENSG00000105576	-0.353458	4.03049e-05	0.00183361	4405	5508.5	5762	5733
56243	KIAA1217	ENSG00000120549	0.406958	4.05738e-05	0.00184114	5670.5	6413	4195.5	4169.5
55331	ACER3	ENSG00000078124	-0.397346	4.07982e-05	0.00184661	2760.5	2654.5	2996	3527.5
11167	FSTL1	ENSG00000163430	-1.42656	4.12167e-05	0.00186082	1061	1048.5	1931.5	3256
374897	SBSN	ENSG00000189001	-2.51721	4.34064e-05	0.00195472	64.5	112	416.5	689.5
5104	SERPINA5	ENSG00000188488	1.41143	4.44168e-05	0.00199517	382.5	371	138.5	134.5
56899	ANKS1B	ENSG00000185046	1.22646	4.50065e-05	0.00201265	821.5	788.5	400	265
1959	EGR2	ENSG00000122877	1.59555	4.50323e-05	0.00201265	56	81.5	21	19
4259	MGST3	ENSG00000143198	0.408088	4.53182e-05	0.00202035	7362	7913.5	5292	5257.5
784	CACNB3	ENSG00000167535	-0.462598	4.54568e-05	0.00202146	564.5	559	688.5	734.5
6623	SNCG	ENSG00000173267	0.864154	4.59787e-05	0.00203957	5080	6883.5	3327.5	2689.5
55276	PGM2	ENSG00000169299	-0.274549	4.66004e-05	0.00206201	4761	5025	5108.5	5714
1846	DUSP4	ENSG00000120875	-0.55305	4.7164e-05	0.0020779	6902	7997.5	9406.5	10612.5
7942	TFEB	ENSG00000112561	0.562253	4.72496e-05	0.0020779	765.5	809	504.5	468.5
158135	TTLL11	ENSG00000175764	-0.56369	4.73255e-05	0.0020779	2309	2445	2913	3569.5
4133	MAP2	ENSG00000078018	2.40156	4.74369e-05	0.0020779	4961.5	2935	620	816.5
7743	ZNF189	ENSG00000136870	0.31411	4.75978e-05	0.0020779	1325.5	1361	969	1009
4318	MMP9	ENSG00000100985	-2.68052	4.76604e-05	0.0020779	63.5	16.5	138	203.5
84959	UBASH3B	ENSG00000154127	-0.596649	4.80742e-05	0.00208401	850.5	1013.5	1159	1415.5
160518	DENND5B	ENSG00000170456	-0.604212	4.8111e-05	0.00208401	1461.5	1455.5	1922	2143
6091	ROBO1	ENSG00000169855	-0.564072	4.8152e-05	0.00208401	1884	1714	2422	2427.5
9424	KCNK6	ENSG00000099337	-0.545153	4.85352e-05	0.0020955	239	278	351	332.5
5646	PRSS3	ENSG00000010438	-3.70939	4.9272e-05	0.00212215	5	2	39.5	37
23457	ABCB9	ENSG00000150967	-0.823749	4.96267e-05	0.00213227	135.5	182	237	275
1889	ECE1	ENSG00000117298	0.41105	5.08008e-05	0.00217746	6309.5	6603	4358	4495
716	C1S	ENSG00000182326	1.61184	5.11672e-05	0.00218789	285	211	96	58
23613	ZMYND8	ENSG00000101040	0.431425	5.13797e-05	0.00219171	5470.5	5967.5	3853	3940
57549	IGSF9	ENSG00000085552	0.889472	5.18563e-05	0.00220218	1431.5	1797	952.5	689.5
83543	AIF1L	ENSG00000126878	0.772971	5.19094e-05	0.00220218	3175	3035.5	1716.5	1630
7035	TFPI	ENSG00000003436	0.502724	5.19966e-05	0.00220218	8320	8626.5	5285	5666
5029	P2RY2	ENSG00000175591	-0.628299	5.2235e-05	0.00220702	873.5	965	1419.5	1228.5
65108	MARCKSL1	ENSG00000175130	-2.16952	5.32529e-05	0.0022447	202	297.5	684	1267
8853	ASAP2	ENSG00000151693	-0.448329	5.34755e-05	0.00224875	5694.5	6351	6750	8271
23568	ARL2BP	ENSG00000102931	0.369945	5.41339e-05	0.00227107	9792	10327.5	7121.5	7182.5
4804	NGFR	ENSG00000064300	2.44856	5.43023e-05	0.00227277	860	1209	155	195
10157	AASS	ENSG00000008311	-0.482346	5.55121e-05	0.00231796	1186.5	1071.5	1381.5	1502
10135	NAMPT	ENSG00000105835	0.477853	5.59664e-05	0.00233145	6134	5977	4049	3879
80117	ARL14	ENSG00000179674	-1.28677	5.61872e-05	0.00233518	68	70.5	185.5	136.5
3706	ITPKA	ENSG00000137825	1.65996	5.63456e-05	0.00233631	349.5	369	147	72
387723	C10orf143	ENSG00000237489	1.53218	5.65162e-05	0.00233793	78	62.5	28.5	17
120892	LRRK2	ENSG00000188906	0.999323	5.72023e-05	0.00235741	785.5	879.5	351	398.5
3553	IL1B	ENSG00000125538	-1.42931	5.72521e-05	0.00235741	671	829	1675	1966
100129940	HMGA2-AS1	ENSG00000197301	-1.29251	5.84388e-05	0.00240071	28	30	65.5	65
6699	SPRR1B	ENSG00000169469	-2.48496	5.9316e-05	0.00243113	304.5	329	1963.5	1509
81501	DCSTAMP	ENSG00000164935	2.74516	5.94791e-05	0.00243222	2	5	0	0
123036	TC2N	ENSG00000165929	0.435431	5.98894e-05	0.00244338	1863.5	1891	1243.5	1304.5
10953	TOMM34	ENSG00000025772	-0.286581	6.00759e-05	0.00244434	2764.5	3038.5	3053	3417.5
4860	PNP	ENSG00000198805	-0.398742	6.02373e-05	0.00244434	4732.5	5046.5	5648	6125.5
6646	SOAT1	ENSG00000057252	-0.456715	6.03252e-05	0.00244434	3364.5	3012	3873	4085
445	ASS1	ENSG00000130707	1.02655	6.09266e-05	0.00246309	5736.5	5192.5	3009.5	2037.5
2006	ELN	ENSG00000049540	2.97187	6.14583e-05	0.00247896	156.5	509	40.5	28.5
6235	RPS29	ENSG00000213741	0.636917	6.16128e-05	0.00247957	1628	1611.5	1098	820.5
145957	NRG4	ENSG00000169752	0.872509	6.21798e-05	0.00249674	311	367.5	152	187
4616	GADD45B	ENSG00000099860	0.731606	6.2405e-05	0.00250013	1527	1718.5	731	1084
6804	STX1A	ENSG00000106089	-0.641196	6.25665e-05	0.00250097	423	567	653	748
2262	GPC5	ENSG00000179399	3.26276	6.32834e-05	0.00252396	3	8	0	0
7020	TFAP2A	ENSG00000137203	-0.360067	6.35148e-05	0.00252752	6571	6972	7802.5	8118.5
54894	RNF43	ENSG00000108375	-0.440345	6.38872e-05	0.00253666	757	881.5	1033	993.5
388	RHOB	ENSG00000143878	1.16704	6.40666e-05	0.00253812	869.5	1221	343.5	522
4193	MDM2	ENSG00000135679	-0.388427	6.55063e-05	0.00258939	13732	14404	17214	16471
10636	RGS14	ENSG00000169220	-0.606693	6.64541e-05	0.00262103	532	663.5	889.5	768.5
130367	SGPP2	ENSG00000163082	1.32911	6.70167e-05	0.00263226	8582	9163	3841.5	2953.5
11138	TBC1D8	ENSG00000204634	0.650908	6.70347e-05	0.00263226	6673	7130	4232.5	3994.5
133	ADM	ENSG00000148926	-0.750684	6.76677e-05	0.00265126	146	224	290.5	266.5
29116	MYLIP	ENSG00000007944	0.688083	6.82175e-05	0.00266693	437.5	547	311	250.5
9902	MRC2	ENSG00000011028	0.94009	6.86845e-05	0.0026793	8919	10744.5	4896	4503.5
283460	HNF1A-AS1	ENSG00000241388	2.64324	6.93241e-05	0.00269833	3.5	2.5	0	0
57514	ARHGAP31	ENSG00000031081	0.56075	7.25335e-05	0.00281709	2238.5	2488.5	1486.5	1429.5
3554	IL1R1	ENSG00000115594	0.560427	7.45781e-05	0.00288966	2104	2187.5	1434.5	1228
3890	KRT84	ENSG00000161849	2.12565	7.47269e-05	0.00288966	1.5	2.5	0	0
84957	RELT	ENSG00000054967	-0.561233	7.61275e-05	0.00293743	411.5	406	583.5	518
80723	SLC35G2	ENSG00000168917	-0.715306	7.6488e-05	0.00294495	573.5	529	899	761.5
4277	MICB	ENSG00000204516	-0.459008	7.7279e-05	0.00296236	1077.5	950.5	1189	1359
2313	FLI1	ENSG00000151702	-0.46339	7.73764e-05	0.00296236	1364	1500.5	1618	1998.5
1116	CHI3L1	ENSG00000133048	3.26082	7.75988e-05	0.00296236	681	713	108	59
3159	HMGA1	ENSG00000137309	-0.701535	7.76061e-05	0.00296236	17014.5	17052	21026	30414
7538	ZFP36	ENSG00000128016	0.398792	7.81369e-05	0.00297623	3238	4019.5	2674.5	2363.5
54831	BEST2	ENSG00000039987	2.05351	7.85408e-05	0.00298522	237	196	69.5	33
9873	FCHSD2	ENSG00000137478	-0.301046	7.94923e-05	0.00301419	1317	1337.5	1472.5	1511
8554	PIAS1	ENSG00000033800	0.384589	7.96418e-05	0.00301419	4651	4730	3237	3378
2588	GALNS	ENSG00000141012	0.370428	7.98737e-05	0.00301655	1832	1849	1348	1244.5
5365	PLXNB3	ENSG00000198753	-0.729412	8.06095e-05	0.00303789	245	289.5	371	458.5
57060	PCBP4	ENSG00000090097	-0.705819	8.17346e-05	0.00307058	835.5	947	1362.5	1302
91	ACVR1B	ENSG00000135503	0.45636	8.18224e-05	0.00307058	2158	2403.5	1466	1552
94234	FOXQ1	ENSG00000164379	1.37074	8.22881e-05	0.00307976	222.5	188.5	75	89.5
5275	SERPINB13	ENSG00000197641	-1.45915	8.24293e-05	0.00307976	140	152.5	366.5	423
9019	MPZL1	ENSG00000197965	0.219465	8.25864e-05	0.00307976	21579.5	21472	16495.5	17301
3773	KCNJ16	ENSG00000153822	3.96141	8.34503e-05	0.00310547	36	19	0.5	6
8934	RAB29	ENSG00000117280	-0.674539	8.39516e-05	0.0031176	2806	2902.5	4683.5	3691.5
5834	PYGB	ENSG00000100994	-0.366318	8.51098e-05	0.00315403	36034	39777	43090	45994.5
55289	ACOXL	ENSG00000153093	1.34251	8.61868e-05	0.0031873	34.5	37.5	11.5	15.5
27132	CPNE7	ENSG00000178773	-0.967822	8.80813e-05	0.0032506	723.5	809.5	1660.5	1142
1837	DTNA	ENSG00000134769	-3.19038	8.94457e-05	0.00329412	0	1	3	13
2634	GBP2	ENSG00000162645	1.63768	9.05867e-05	0.00332925	664.5	1043	250.5	246
22874	PLEKHA6	ENSG00000143850	0.582892	9.1282e-05	0.00334789	14217.5	14872	8894	9072.5
10165	SLC25A13	ENSG00000004864	-0.384848	9.23639e-05	0.0033806	2503.5	2581	2944	3127.5
64101	LRRC4	ENSG00000128594	-3.53271	9.29282e-05	0.00338508	0	0	6	4
3399	ID3	ENSG00000117318	-0.680305	9.29834e-05	0.00338508	1274	1432	1801	2226
6698	SPRR1A	ENSG00000169474	-2.91291	9.30572e-05	0.00338508	54.5	43	267.5	331.5
115361	GBP4	ENSG00000162654	3.69354	9.34517e-05	0.00339249	27	14	2	1
93622	LOC93622	ENSG00000170846	0.382149	9.42141e-05	0.0034132	1212	1226.5	894	812.5
344967	LOC344967	ENSG00000205794	-0.463592	9.49798e-05	0.00343394	2321	2402	2782.5	3176
3775	KCNK1	ENSG00000135750	-0.237791	9.55344e-05	0.00343743	2230	2289	2360	2504
144110	TMEM86A	ENSG00000151117	-2.10128	9.55509e-05	0.00343743	6	12	39	33.5
100507127	LINC00707	ENSG00000238266	-0.467619	9.56559e-05	0.00343743	3997	4018.5	4939.5	5171.5
51621	KLF13	ENSG00000169926	0.337135	9.61792e-05	0.00344926	12582	14270.5	10500	9067.5
55041	PLEKHB2	ENSG00000115762	-0.240836	9.65472e-05	0.00344934	7890	8093	8221.5	9053
7704	ZBTB16	ENSG00000109906	0.767163	9.65741e-05	0.00344934	1527.5	1620.5	973	775
2263	FGFR2	ENSG00000066468	-0.707386	9.6763e-05	0.00344934	398	457.5	600.5	664
11332	ACOT7	ENSG00000097021	-0.463202	9.79407e-05	0.00347728	3328	3498.5	4103.5	4486.5
2810	SFN	ENSG00000175793	-0.393469	9.80521e-05	0.00347728	27414	30366.5	34184.5	34960
339761	CYP27C1	ENSG00000186684	-2.41505	9.82944e-05	0.00347728	55.5	21	158	180.5
7760	ZNF213	ENSG00000085644	0.430577	9.85641e-05	0.00347728	1447.5	1625.5	1044	1037.5
1440	CSF3	ENSG00000108342	-0.977655	9.86464e-05	0.00347728	777.5	587	1183	1272.5
7157	TP53	ENSG00000141510	0.459989	9.87199e-05	0.00347728	8551.5	9845	6021.5	6257
10581	IFITM2	ENSG00000185201	0.578595	9.89256e-05	0.00347765	21653	25277.5	14681	14176.5
56895	AGPAT4	ENSG00000026652	-0.541151	9.9214e-05	0.00348091	266	309	343	423.5
590	BCHE	ENSG00000114200	5.20327	0.000100011	0.00350198	234.5	121	9	3.5
8867	SYNJ1	ENSG00000159082	0.356527	0.000100365	0.00350268	1658.5	1701.5	1185	1219.5
5874	RAB27B	ENSG00000041353	-0.777075	0.000100426	0.00350268	1952	2029	3207.5	3102
4086	SMAD1	ENSG00000170365	0.277769	0.000102835	0.00357448	1928	2088.5	1471.5	1543.5
5837	PYGM	ENSG00000068976	-0.592263	0.000102886	0.00357448	213	286	341	338.5
374308	PTCHD3	ENSG00000182077	-1.87484	0.000105137	0.00364556	0	0	2	1
10302	SNAPC5	ENSG00000174446	0.757583	0.000105577	0.00365371	179.5	205	109.5	101
124935	SLC43A2	ENSG00000167703	1.14545	0.000106011	0.00365838	1736.5	2051	806	829.5
720	C4A	ENSG00000244731	1.37621	0.000106543	0.00365838	286.5	224	90.5	89.5
253738	EBF3	ENSG00000108001	2.64324	0.000106627	0.00365838	6	6	0	1
3579	CXCR2	ENSG00000180871	4.24421	0.000106669	0.00365838	197	287	31	4
6143	RPL19	ENSG00000108298	0.666426	0.000106928	0.00365838	13364	14162.5	8758.5	7145
968	CD68	ENSG00000129226	-0.877562	0.000106946	0.00365838	313.5	305	575.5	470.5
161176	SYNE3	ENSG00000176438	0.923684	0.000107785	0.00367982	373.5	390	190.5	184
115572	TENT5B	ENSG00000158246	0.639043	0.000108225	0.00367982	1713	1887	979.5	1173
59271	EVA1C	ENSG00000166979	0.658664	0.000108264	0.00367982	2460	2161	1424	1267.5
7739	ZNF185	ENSG00000147394	-0.692332	0.0001084	0.00367982	1286	1601.5	2075.5	2336.5
384	ARG2	ENSG00000081181	-0.666811	0.000108687	0.00368252	525	538.5	881.5	674
3170	FOXA2	ENSG00000125798	-1.48731	0.000109599	0.00370636	34	33.5	74	93.5
6853	SYN1	ENSG00000008056	1.84278	0.000110033	0.00371398	161	324.5	86.5	41.5
11151	CORO1A	ENSG00000102879	1.08543	0.000110312	0.00371635	1448	2016	823	661.5
140688	NOL4L	ENSG00000197183	-0.568193	0.000110895	0.00372894	356	310.5	419	485
8481	OFD1	ENSG00000046651	0.424732	0.000111891	0.00375533	1651	1954.5	1301.5	1165
2535	FZD2	ENSG00000180340	-0.828435	0.000114122	0.00382297	554	401	705.5	823
9117	SEC22C	ENSG00000093183	-0.22431	0.000114419	0.00382573	3190.5	3313.5	3323.5	3634
2250	FGF5	ENSG00000138675	-2.68146	0.000115349	0.00384957	32	8	51	118.5
166824	RASSF6	ENSG00000169435	-0.752862	0.000118274	0.00393982	259	278	377.5	449
144501	KRT80	ENSG00000167767	2.01531	0.000118498	0.0039399	4885.5	5669	786.5	1884
154141	MBOAT1	ENSG00000172197	-0.659077	0.000118964	0.003948	309.5	286	382.5	480.5
114907	FBXO32	ENSG00000156804	1.09942	0.000120105	0.00397844	704	683	294.5	304
283102	KRT8P41	ENSG00000213538	3.07496	0.000120685	0.00399022	17	9.5	3	1
8538	BARX2	ENSG00000043039	-3.92771	0.000121997	0.00402612	2	6	53	33
9687	GREB1	ENSG00000196208	1.24331	0.000122432	0.00402639	649	489	231.5	236.5
23371	TNS2	ENSG00000111077	0.521859	0.000122675	0.00402639	4365	5129.5	3184.5	2830.5
10892	MALT1	ENSG00000172175	-0.376774	0.000122684	0.00402639	3089	2815	3315	3688
8877	SPHK1	ENSG00000176170	-0.957725	0.000124135	0.00406651	494	398.5	760	816
84815	MGC12916	ENSG00000266709	-1.93947	0.000124758	0.00407939	7	8	22	33
196	AHR	ENSG00000106546	0.791893	0.000125494	0.00409595	5363.5	5704	2881.5	3022.5
81894	SLC25A28	ENSG00000155287	0.301565	0.000128731	0.00419388	2064.5	2227.5	1633	1537.5
53335	BCL11A	ENSG00000119866	0.450665	0.000129038	0.00419621	827	800	589	502.5
51700	CYB5R2	ENSG00000166394	-1.69503	0.000129435	0.00420144	15.5	14.5	70.5	29
23526	ARHGAP45	ENSG00000180448	0.598268	0.000130267	0.00422076	3121.5	3635	1896.5	2220
387751	GVINP1	ENSG00000254838	1.62077	0.000130699	0.00422704	46	45.5	11	16
10154	PLXNC1	ENSG00000136040	0.87332	0.000131559	0.00424714	205.5	253.5	113.5	110.5
5429	POLH	ENSG00000170734	-0.409946	0.000132441	0.00426787	3180	3693	4095	4236.5
63895	PIEZO2	ENSG00000154864	-3.12073	0.000133531	0.0042952	1	0	5	6
55449	DHRS4-AS1	ENSG00000215256	0.530299	0.000134303	0.00431223	1659.5	1723	980.5	1172
2624	GATA2	ENSG00000179348	-0.64488	0.000135242	0.00433456	214	179	282.5	277
56920	SEMA3G	ENSG00000010319	2.2374	0.000136228	0.0043542	65	134	28.5	12
79838	TMC5	ENSG00000103534	-2.42008	0.0001365	0.0043542	28.5	27	127	140.5
84152	PPP1R1B	ENSG00000131771	3.7822	0.000136589	0.0043542	8	16	0	0.5
3776	KCNK2	ENSG00000082482	1.75301	0.000137036	0.00436026	293.5	248.5	60	92
55650	PIGV	ENSG00000060642	0.485105	0.000137269	0.00436026	1393	1574.5	982	962
2786	GNG4	ENSG00000168243	-1.03307	0.000138214	0.00438245	289	236	511	476
2852	GPER1	ENSG00000164850	-0.895911	0.000139035	0.00439012	329	256	553.5	424.5
84908	FAM136A	ENSG00000035141	-0.318764	0.000139118	0.00439012	2333	2366.5	2667.5	2670.5
134147	CMBL	ENSG00000164237	-0.355706	0.000139434	0.00439012	3966.5	4488	5000.5	4853.5
4780	NFE2L2	ENSG00000116044	0.389417	0.000139443	0.00439012	11186	11322.5	7647.5	7913
966	CD59	ENSG00000085063	-0.343997	0.000140063	0.00440185	25269	23297.5	25915.5	30599
79695	GALNT12	ENSG00000119514	-1.48869	0.00014132	0.00443352	24.5	23	52	69.5
1191	CLU	ENSG00000120885	0.827765	0.000142369	0.00445855	2071	1796	1204.5	821
56917	MEIS3	ENSG00000105419	1.46673	0.000145623	0.00455244	53	36.5	20.5	10
330	BIRC3	ENSG00000023445	0.832642	0.000148409	0.0046314	8855	8067.5	4081	4516.5
9289	ADGRG1	ENSG00000205336	0.958378	0.000150502	0.00468849	4246	4448	2178	1928
6581	SLC22A3	ENSG00000146477	1.43425	0.000151005	0.00469593	249	249.5	117.5	63.5
10290	SPEG	ENSG00000072195	-0.390624	0.000151565	0.00470513	1999.5	2294.5	2536.5	2636
4837	NNMT	ENSG00000166741	0.50562	0.000152888	0.00473793	14606	15920	9280	10368.5
286256	LCN12	ENSG00000184925	3.97007	0.000153181	0.00473875	55.5	77	13	1
7089	TLE2	ENSG00000065717	1.07258	0.000154023	0.00475654	117	138	68.5	42.5
719	C3AR1	ENSG00000171860	-3.88868	0.000155339	0.00478884	1	1	12	21
101928151	LINC01179	ENSG00000249500	-2.13892	0.000156836	0.00482663	10	6.5	24	47
133396	IL31RA	ENSG00000164509	-0.970747	0.000159934	0.0049135	439	439.5	754	816.5
10678	B3GNT2	ENSG00000170340	-0.505508	0.000161361	0.00494877	1429	1565	1908.5	1987.5
100131213	ZNF503-AS2	ENSG00000237149	-0.490355	0.000161685	0.00495016	103	92.5	124.5	125
201164	PLD6	ENSG00000179598	-0.801563	0.00016246	0.00496537	250	242.5	421	364.5
64208	POPDC3	ENSG00000132429	-0.650554	0.000164398	0.00501597	432	482.5	615.5	689.5
256356	GK5	ENSG00000175066	0.560658	0.000164761	0.00501844	2448.5	2494.5	1485	1606.5
5998	RGS3	ENSG00000138835	0.6479	0.000167052	0.00507951	1432.5	1836.5	954.5	939
727936	GXYLT2	ENSG00000172986	-0.836176	0.000168276	0.005108	80	89	118	159
84830	ADTRP	ENSG00000111863	0.623723	0.000169511	0.00513673	1749	1884	1049	1108
51603	EEF1AKNMT	ENSG00000010165	-0.262897	0.000170249	0.00515031	3761	4076.5	4291	4309.5
10536	P3H3	ENSG00000110811	-1.40892	0.00017062	0.00515277	184	114.5	508.5	246.5
5818	NECTIN1	ENSG00000110400	-0.373762	0.000173521	0.0052315	8482	9960	11901	10075
22954	TRIM32	ENSG00000119401	-0.29781	0.000178781	0.00538099	1305	1532.5	1565.5	1612.5
3957	LGALS2	ENSG00000100079	-1.52162	0.000179619	0.00539707	5.5	6	21	11
10391	CORO2B	ENSG00000103647	-0.826151	0.000183043	0.00549068	346.5	424.5	652	606.5
84216	TMEM117	ENSG00000139173	-0.541122	0.000183565	0.00549706	345.5	331	435	456.5
9862	MED24	ENSG00000008838	-0.351095	0.000184042	0.00550209	19896	22618.5	25963.5	23455.5
9069	CLDN12	ENSG00000157224	-0.363975	0.000185236	0.00552848	1907.5	1788.5	2099	2238
57455	REXO1	ENSG00000079313	-0.274483	0.000187153	0.00557634	2037	2491	2505	2473.5
8444	DYRK3	ENSG00000143479	-0.448587	0.000189477	0.00563616	1440	1436.5	1773	1803
23307	FKBP15	ENSG00000119321	-0.225882	0.000190089	0.00564492	2806.5	3150	3232.5	3122
51422	PRKAG2	ENSG00000106617	0.468678	0.000191294	0.00566474	6188.5	7029.5	3877	4936.5
200844	CFAP20DC	ENSG00000163689	-0.775863	0.000191394	0.00566474	107	101.5	151	172.5
2004	ELK3	ENSG00000111145	-0.406235	0.000192496	0.00568789	6114	6406	7148	8006
4919	ROR1	ENSG00000185483	-1.00917	0.000193636	0.00568971	143	213	321	366.5
55924	INKA2	ENSG00000197852	0.613244	0.000193794	0.00568971	2003	2297	1448.5	1149.5
4799	NFX1	ENSG00000086102	0.262761	0.000193906	0.00568971	3816	4164	3020	3093
4037	LRP3	ENSG00000130881	-0.465521	0.000194043	0.00568971	933.5	932.5	1205	1151
51538	ZCCHC17	ENSG00000121766	-0.305531	0.000194157	0.00568971	1410.5	1475.5	1536.5	1724.5
79934	COQ8B	ENSG00000123815	0.410965	0.000194686	0.00569585	1731	1985	1397.5	1194.5
50509	COL5A3	ENSG00000080573	-1.57393	0.000196733	0.00574629	33.5	55.5	160	88
10891	PPARGC1A	ENSG00000109819	2.71566	0.000198691	0.00579396	29	48.5	7	4
3659	IRF1	ENSG00000125347	0.579359	0.000199787	0.00581638	1544	1784.5	962	1092
2690	GHR	ENSG00000112964	0.782952	0.00020163	0.00586045	344	370	179.5	192
2879	GPX4	ENSG00000167468	0.437123	0.000201965	0.0058606	6937	8400.5	4943.5	5375
84274	COQ5	ENSG00000110871	0.348709	0.000204687	0.00591441	1299.5	1367.5	948	977.5
6996	TDG	ENSG00000139372	-0.400124	0.000204773	0.00591441	1366	1346	1576	1690
91768	CABLES1	ENSG00000134508	0.776039	0.000204817	0.00591441	613	678.5	345.5	340
55619	DOCK10	ENSG00000135905	-1.57207	0.000205485	0.00592408	157.5	148	309	561.5
3872	KRT17	ENSG00000128422	1.09768	0.000206856	0.00595397	117542	151242	55189	63272.5
79228	THOC6	ENSG00000131652	0.568477	0.000209222	0.00601235	863.5	1020	581	593.5
127281	PRXL2B	ENSG00000157870	-0.232458	0.000209938	0.00602318	1564.5	1760	1788.5	1772
2805	GOT1	ENSG00000120053	0.248389	0.000211538	0.00605263	6610	7208	5238.5	5364.5
348013	TMEM255B	ENSG00000184497	-1.27515	0.000211645	0.00605263	76.5	79	193.5	149
80325	ABTB1	ENSG00000114626	0.860049	0.000212225	0.00605949	631.5	958.5	431.5	351.5
101059938	NPIPA7	ENSG00000214967	0.424023	0.000213005	0.00607202	592.5	625	451	379
401492	LINC01235	ENSG00000270547	2.32456	0.000213708	0.0060823	145	158	31.5	24
1545	CYP1B1	ENSG00000138061	1.58913	0.000218155	0.00619894	4844	5009	1928	1231.5
4353	MPO	ENSG00000005381	-2.04509	0.000218652	0.00620316	35.5	61	193	170.5
3214	HOXB4	ENSG00000182742	-0.63945	0.000219476	0.00621038	140.5	153	215.5	202.5
5770	PTPN1	ENSG00000196396	-0.35654	0.000219605	0.00621038	7147	7842	8058	9532
55038	CDCA4	ENSG00000170779	-0.376056	0.000225075	0.00635498	2383	2674.5	2772	3218
225	ABCD2	ENSG00000173208	1.22289	0.000227515	0.0063961	249.5	259.5	121.5	77
199974	CYP4Z1	ENSG00000186160	3.86544	0.000227528	0.0063961	15.5	27.5	1	2
23198	PSME4	ENSG00000068878	-0.352343	0.00022761	0.0063961	7336	7524.5	8007.5	9404.5
79739	TTLL7	ENSG00000137941	-0.737685	0.000228271	0.00640456	101	116.5	174	160
9399	STOML1	ENSG00000067221	0.627721	0.000228765	0.00640829	491.5	610	340	332.5
255758	DYNLT2B	ENSG00000213123	0.475865	0.000229429	0.00641681	501	523.5	318	354
92241	RCSD1	ENSG00000198771	1.91736	0.000230416	0.00642973	148	129	50.5	32
80005	DOCK5	ENSG00000147459	-0.290108	0.000230614	0.00642973	4369	4362	4549.5	5250.5
51517	NCKIPSD	ENSG00000213672	0.285633	0.000233108	0.00648909	2158	2330.5	1716	1648.5
11174	ADAMTS6	ENSG00000049192	-3.10562	0.000237226	0.00659341	71	7	77	201
623	BDKRB1	ENSG00000100739	-0.813612	0.000238119	0.00660789	101.5	181	246	195.5
387758	FIBIN	ENSG00000176971	1.30072	0.000239173	0.0066268	116	58	34.5	27
9766	SUSD6	ENSG00000100647	0.693386	0.000240204	0.00664502	4407.5	5283	2760.5	2618
23635	SSBP2	ENSG00000145687	0.607888	0.000240816	0.0066516	739	816	474	459.5
100287896	LOC100287896	ENSG00000254837	0.710903	0.000243006	0.00670142	197.5	167.5	99.5	104
7381	UQCRB	ENSG00000156467	0.310944	0.000244059	0.00670142	3858	3680.5	2896	2636.5
114990	VASN	ENSG00000168140	0.708071	0.000244276	0.00670142	530.5	485	246	328
50651	SLC45A1	ENSG00000162426	1.30004	0.000244476	0.00670142	101	159.5	63.5	34
5094	PCBP2	ENSG00000197111	0.390443	0.000244503	0.00670142	6771.5	6659.5	4901.5	4441.5
29978	UBQLN2	ENSG00000188021	-0.300406	0.000246456	0.00674455	2848.5	2960	3072.5	3498
5523	PPP2R3A	ENSG00000073711	-0.348504	0.000247728	0.00676896	1132	1045.5	1232.5	1304.5
28999	KLF15	ENSG00000163884	1.139	0.000249322	0.00680204	225	284	129	90.5
55584	CHRNA9	ENSG00000174343	-2.23649	0.000250797	0.00681493	486	135	555	1679.5
10473	HMGN4	ENSG00000182952	0.202241	0.000251012	0.00681493	6369	6451.5	4903.5	5270.5
771	CA12	ENSG00000074410	-0.748146	0.000251246	0.00681493	3809	3576.5	6178	5200
6696	SPP1	ENSG00000118785	1.66044	0.000251389	0.00681493	19	21	4	6
10272	FSTL3	ENSG00000070404	-0.739637	0.000251709	0.00681493	3631	3653.5	5193.5	6040
22837	COBLL1	ENSG00000082438	0.478906	0.000252837	0.0068311	4328.5	4416.5	2802	2928
11145	PLAAT3	ENSG00000176485	1.13445	0.000253075	0.0068311	544	693.5	234	293
10612	TRIM3	ENSG00000110171	-0.439176	0.000253919	0.00683621	350.5	320	414	416.5
6919	TCEA2	ENSG00000171703	0.536577	0.000254061	0.00683621	603	638.5	425	364
1401	CRP	ENSG00000132693	3.89965	0.000254417	0.00683621	9	7	0	0
8869	ST3GAL5	ENSG00000115525	0.558817	0.000255726	0.00686102	1736.5	1973.5	1134	1176.5
3696	ITGB8	ENSG00000105855	0.477508	0.000256258	0.00686493	3929.5	3809	2397.5	2700
5569	PKIA	ENSG00000171033	-1.22143	0.000257958	0.0069001	235.5	153.5	385.5	404
8519	IFITM1	ENSG00000185885	1.60842	0.000258691	0.00690931	683	623	179	262
23268	DNMBP	ENSG00000107554	-0.624301	0.000260901	0.00695789	1939	1882.5	2388.5	3031
2245	FGD1	ENSG00000102302	-0.291681	0.000261469	0.00696259	1861.5	2336.5	2444.5	2244.5
9501	RPH3AL	ENSG00000181031	1.14237	0.000263354	0.00700229	200	187.5	76	86
3198	HOXA1	ENSG00000105991	-0.466485	0.000265153	0.00703963	388.5	403	458	542
9938	ARHGAP25	ENSG00000163219	1.2445	0.000268065	0.00710631	620.5	681	289	221.5
9166	EBAG9	ENSG00000147654	0.387401	0.000270202	0.00715232	1665.5	1829	1209.5	1227.5
10137	RBM12	ENSG00000244462	-0.384394	0.000270787	0.00715714	3720.5	4251	4626	4856
57546	PDP2	ENSG00000172840	-0.39679	0.000274552	0.00724588	1872.5	2024.5	2368	2313.5
89795	NAV3	ENSG00000067798	-1.72287	0.000275707	0.00726559	108.5	59.5	185.5	296.5
221477	C6orf89	ENSG00000198663	0.237366	0.000276759	0.00728252	4260.5	4402.5	3330.5	3397
6311	ATXN2	ENSG00000204842	-0.260356	0.000279001	0.00733068	2098.5	2255.5	2351	2425
283104	SBF2-AS1	ENSG00000246273	0.80637	0.000280795	0.00736694	226	223	116	115.5
5901	RAN	ENSG00000132341	0.187994	0.000283025	0.0074145	19966.5	20974.5	16383.5	16379.5
2052	EPHX1	ENSG00000143819	0.503018	0.000284906	0.00743999	9011	8745.5	6442.5	5121
2268	FGR	ENSG00000000938	3.91847	0.000285034	0.00743999	136.5	93.5	6	12
7402	UTRN	ENSG00000152818	0.456857	0.000285252	0.00743999	3059.5	3283.5	2095.5	2125.5
54480	CHPF2	ENSG00000033100	-0.506395	0.000286515	0.00746198	2834.5	3011	3688	3846
284110	GSDMA	ENSG00000167914	-1.26194	0.00028776	0.00748345	69.5	84	186	137
23122	CLASP2	ENSG00000163539	-0.254848	0.000289398	0.00751505	3796.5	3780	3926.5	4326.5
117584	RFFL	ENSG00000092871	0.463971	0.000292403	0.00758201	319.5	342	202	238
10352	WARS2	ENSG00000116874	0.290102	0.000294524	0.00761655	1945	2171	1464	1618
8073	PTP4A2	ENSG00000184007	0.311602	0.000294591	0.00761655	13139	12146	9167.5	9376
5873	RAB27A	ENSG00000069974	0.265283	0.000296473	0.00765409	1686.5	1837	1227	1459.5
388630	TRABD2B	ENSG00000269113	0.843856	0.00029774	0.00767223	64.5	101.5	43	40.5
3667	IRS1	ENSG00000169047	-1.40575	0.000298039	0.00767223	358.5	493.5	1071	1005.5
10808	HSPH1	ENSG00000120694	-0.46897	0.000298901	0.00767429	12937.5	13051	15424.5	17313
55603	TENT5A	ENSG00000112773	-0.571447	0.000298982	0.00767429	541	536	807	669.5
78990	OTUB2	ENSG00000089723	-0.612008	0.000301124	0.00771815	163	197.5	233.5	265.5
7474	WNT5A	ENSG00000114251	-1.00693	0.000301953	0.00772825	167	127.5	261	264.5
54829	ASPN	ENSG00000106819	3.22373	0.000303885	0.00776653	18	2	0	0
29940	DSE	ENSG00000111817	-0.323051	0.00030466	0.00777517	5576.5	5259.5	5714	6675.5
25946	ZNF385A	ENSG00000161642	0.479421	0.000306469	0.00781013	1059	1298	843.5	707
83439	TCF7L1	ENSG00000152284	-0.687168	0.000313296	0.0079586	135.5	171	203.5	247
283991	UBALD2	ENSG00000185262	0.542902	0.00031331	0.0079586	2878	3220	1836.5	1946.5
145226	RDH12	ENSG00000139988	-3.01195	0.000313637	0.0079586	0	0	4	3
84648	LCE3D	ENSG00000163202	-3.35658	0.000317477	0.00803543	0	0	5	4
3823	KLRC3	ENSG00000205810	0.770084	0.000317568	0.00803543	249	215	135	111
375616	KCP	ENSG00000135253	0.864885	0.000321104	0.00811335	338.5	354	222.5	140.5
64754	SMYD3	ENSG00000185420	0.276462	0.00032327	0.00815331	1406	1436.5	1084	1053.5
1933	EEF1B2	ENSG00000114942	0.446307	0.000323602	0.00815331	4584.5	5270	3619.5	2985.5
4052	LTBP1	ENSG00000049323	-0.566589	0.000324341	0.00816035	9924.5	10814	13154	14938.5
10124	ARL4A	ENSG00000122644	0.41207	0.00032484	0.00816138	2070.5	2213	1517.5	1414
6191	RPS4X	ENSG00000198034	0.281568	0.000325614	0.00816543	34456.5	36370	27067.5	26039
7328	UBE2H	ENSG00000186591	0.517577	0.000325919	0.00816543	13020.5	13506.5	7905.5	9082
6167	RPL37	ENSG00000145592	0.467048	0.00033025	0.00826229	5987.5	6254	4437.5	3660.5
857	CAV1	ENSG00000105974	-0.357414	0.00033146	0.00826566	33495.5	35903	35636	46151
84865	CCDC142	ENSG00000135637	-0.376384	0.000331696	0.00826566	444.5	447.5	533	527
6189	RPS3A	ENSG00000145425	0.349527	0.000331779	0.00826566	11030	10979.5	8135	7623.5
130340	AP1S3	ENSG00000152056	-0.442404	0.000332815	0.00827666	4067	4165.5	4998	5251.5
1119	CHKA	ENSG00000110721	-0.550471	0.000333151	0.00827666	568	471	705	685
114818	KLHL29	ENSG00000119771	0.434249	0.000334208	0.00829135	1532.5	1828.5	1042.5	1236.5
3710	ITPR3	ENSG00000096433	0.314717	0.00033524	0.00830536	25256.5	28666	19811.5	19825.5
9076	CLDN1	ENSG00000163347	1.2509	0.000341897	0.00845851	13012	14196.5	5177	5680.5
6142	RPL18A	ENSG00000105640	0.703899	0.000346324	0.00854523	4020	3984.5	2621.5	1918.5
57542	KLHL42	ENSG00000087448	-0.380725	0.000346363	0.00854523	4434	4555	5449.5	5208
23092	ARHGAP26	ENSG00000145819	0.646393	0.000348441	0.00858458	1629.5	1517.5	899.5	941.5
144568	A2ML1	ENSG00000166535	-3.73413	0.000351015	0.00863605	91	93	1065	1781
54863	TOR4A	ENSG00000198113	-0.3108	0.000353126	0.00867598	2402	2683.5	2823.5	2959.5
337876	CHSY3	ENSG00000198108	-0.642051	0.000355766	0.00872877	193.5	182	292.5	243.5
11190	CEP250	ENSG00000126001	-0.368202	0.000357211	0.00874499	1785	2070	2393	2155
162514	TRPV3	ENSG00000167723	-2.46136	0.00035741	0.00874499	17	13	53	45.5
5602	MAPK10	ENSG00000109339	0.825428	0.000358423	0.00875773	150.5	157.5	91.5	72.5
126308	MOB3A	ENSG00000172081	-0.236508	0.000359563	0.00877353	4197	4904	4900	4910.5
83719	YPEL3	ENSG00000090238	0.601932	0.000360203	0.0087771	557	612	374.5	332
57574	MARCHF4	ENSG00000144583	-1.9455	0.000361082	0.00877882	68	22	95.5	212
10622	POLR3G	ENSG00000113356	-0.597884	0.00036126	0.00877882	903.5	890	1114	1373
942	CD86	ENSG00000114013	-2.93505	0.000362322	0.00878342	7	3	30.5	41
644	BLVRA	ENSG00000106605	0.335093	0.000362437	0.00878342	3315	3657	2583.5	2491
55520	ELAC1	ENSG00000141642	0.457913	0.000363884	0.00879388	502.5	524	349.5	329.5
10457	GPNMB	ENSG00000136235	1.07031	0.000364119	0.00879388	34	50	15	22.5
1852	DUSP9	ENSG00000130829	0.967766	0.000364352	0.00879388	171	132.5	69.5	71
3213	HOXB3	ENSG00000120093	-1.37299	0.000365115	0.00880036	87.5	153	242	304.5
126298	IRGQ	ENSG00000167378	-0.307926	0.000368497	0.00886604	1501	1388	1754	1518
8728	ADAM19	ENSG00000135074	-2.64517	0.000368837	0.00886604	1349	203.5	1278	2916.5
9609	RAB36	ENSG00000100228	-0.561086	0.000373064	0.00895555	460	443	553	666.5
6202	RPS8	ENSG00000142937	0.412504	0.000380178	0.00911402	11777	12864	8803.5	8074.5
26130	GAPVD1	ENSG00000165219	-0.284774	0.000382989	0.00915841	3892	4067.5	4310	4537.5
2523	FUT1	ENSG00000174951	0.813506	0.000383059	0.00915841	623	620.5	330	306.5
441459	ANKRD18B	ENSG00000230453	-0.489632	0.000385363	0.00919898	273.5	310.5	373.5	372.5
137994	LETM2	ENSG00000165046	-0.553405	0.000386494	0.00919898	1001	956.5	1192	1438.5
10113	PREB	ENSG00000138073	-0.262559	0.000386849	0.00919898	2086.5	2120	2281	2326
9743	ARHGAP32	ENSG00000134909	-0.499311	0.00038711	0.00919898	2034.5	1997.5	2622.5	2576.5
56606	SLC2A9	ENSG00000109667	0.722669	0.000387342	0.00919898	3538	4459	2446	1956.5
23529	CLCF1	ENSG00000175505	-0.835687	0.000389585	0.00923991	356	388	571	680.5
3690	ITGB3	ENSG00000259207	2.39164	0.000391315	0.0092686	24	19	2	7.5
4313	MMP2	ENSG00000087245	1.31114	0.000392828	0.00929206	453	479.5	117	249.5
79153	GDPD3	ENSG00000102886	-1.74218	0.000394076	0.00930071	54.5	46	163	207.5
161145	TMEM229B	ENSG00000198133	1.61389	0.00039424	0.00930071	123.5	137.5	43	35.5
375484	SIMC1	ENSG00000170085	-0.275734	0.000396269	0.00933621	2025	2133.5	2309	2284.5
135112	NCOA7	ENSG00000111912	0.819376	0.000398995	0.0093852	12410	11958	6527	6313
10409	BASP1	ENSG00000176788	0.335541	0.000399404	0.0093852	6759.5	6036	4309	4956.5
1329	COX5B	ENSG00000135940	0.359385	0.000400441	0.00939716	7159.5	8057.5	5687	5148
9943	OXSR1	ENSG00000172939	-0.231823	0.000401846	0.00941771	4519	4850.5	4831.5	5218
1152	CKB	ENSG00000166165	1.1492	0.00040585	0.00949902	336	341.5	179	116
57172	CAMK1G	ENSG00000008118	-2.51303	0.000412458	0.00963478	2	5	7	22
8773	SNAP23	ENSG00000092531	-0.264922	0.000412734	0.00963478	2670.5	2557.5	2648	3116
4795	NFKBIL1	ENSG00000204498	0.462983	0.000413985	0.00964946	1040.5	1185.5	758	699
255394	TCP11L2	ENSG00000166046	0.84759	0.000414447	0.00964946	296	331	182.5	142.5
7150	TOP1	ENSG00000198900	-0.260729	0.000419312	0.00974996	9041.5	9696.5	9980.5	10508
4666	NACA	ENSG00000196531	0.343441	0.000420312	0.00976046	6525.5	6978.5	5233.5	4481
9663	LPIN2	ENSG00000101577	-0.463757	0.000423238	0.0097938	961	921.5	1191	1170
22864	R3HDM2	ENSG00000179912	0.309237	0.000423527	0.0097938	3001	3475.5	2431	2373
57576	KIF17	ENSG00000117245	-2.74507	0.000423837	0.0097938	3	1	14.5	12
4170	MCL1	ENSG00000143384	-0.356358	0.00042395	0.0097938	46573	52140	54845.5	60440
10220	GDF11	ENSG00000135414	-0.892136	0.000425079	0.00979494	210	187.5	334.5	343
1937	EEF1G	ENSG00000254772	0.421044	0.000425101	0.00979494	17065.5	18353	12887	11254
51315	KRCC1	ENSG00000172086	0.467945	0.000428083	0.00985089	1521	1577	985	1038
65981	CAPRIN2	ENSG00000110888	-0.6121	0.000431243	0.00991079	892	1047	1443.5	1275.5
22891	ZNF365	ENSG00000138311	-0.875842	0.000432176	0.00991942	167.5	113.5	188	287.5
23648	SSBP3	ENSG00000157216	0.678331	0.000432916	0.00992233	244	261	162	128.5
5799	PTPRN2	ENSG00000155093	0.716687	0.000433419	0.00992233	174	190	102.5	102
956	ENTPD3	ENSG00000168032	-2.48129	0.000435336	0.00995342	9	11	50	55.5
2027	ENO3	ENSG00000108515	0.675537	0.000437041	0.00996664	183.5	174.5	104	99.5
84002	B3GNT5	ENSG00000176597	-0.388432	0.000437988	0.00996664	6150	5717	6441.5	7718
5329	PLAUR	ENSG00000011422	-0.815329	0.000438444	0.00996664	601.5	544.5	722.5	1208.5
1523	CUX1	ENSG00000257923	-0.263236	0.000438487	0.00996664	3408	3719	4108	3726
6154	RPL26	ENSG00000161970	0.426927	0.000439126	0.00996664	8605	8651.5	6280.5	5452.5
3383	ICAM1	ENSG00000090339	0.833005	0.000439276	0.00996664	4669.5	5584	2593.5	2490
6136	RPL12	ENSG00000197958	0.853598	0.00044202	0.0100161	2642	3066.5	1770	1179
54498	SMOX	ENSG00000088826	0.575113	0.000446793	0.0101036	1807	1555.5	1007	1051.5
1580	CYP4B1	ENSG00000142973	2.43661	0.000447019	0.0101036	1971	2012	409.5	477.5
51279	C1RL	ENSG00000139178	0.606016	0.000448327	0.0101204	1673.5	2082.5	1257	1002
10120	ACTR1B	ENSG00000115073	0.300999	0.000458012	0.0103259	3466	4035	2864.5	2725
51466	EVL	ENSG00000196405	-0.356761	0.000458949	0.0103339	1343.5	1630.5	1768.5	1706
84056	KATNAL1	ENSG00000102781	-0.44282	0.000462194	0.0103938	1003.5	1034.5	1170.5	1361
5784	PTPN14	ENSG00000152104	0.427222	0.000463968	0.0104205	17132.5	17024.5	10621	12643
646268	LINC01704	ENSG00000231666	-1.73537	0.000464605	0.0104217	20	11	32	54
9741	LAPTM4A	ENSG00000068697	0.245923	0.000465392	0.0104262	12228	12452	9127.5	9887.5
26018	LRIG1	ENSG00000144749	0.502778	0.000466493	0.0104377	2830	3298	2011.5	1932.5
81706	PPP1R14C	ENSG00000198729	0.427454	0.000467446	0.0104459	3411	3821.5	2308	2679.5
3856	KRT8	ENSG00000170421	0.71178	0.000473104	0.0105591	7926.5	8932	4308	5125.5
4330	MN1	ENSG00000169184	-1.41379	0.000474026	0.0105634	63	58	108	192
57553	MICAL3	ENSG00000243156	-0.378798	0.000474487	0.0105634	2414.5	2581	2816.5	3128
83938	LRMDA	ENSG00000148655	-3.39308	0.000475702	0.0105682	0	0	6.5	3
250	ALPP	ENSG00000163283	1.7817	0.000475892	0.0105682	172	130.5	48	44
4855	NOTCH4	ENSG00000204301	2.19886	0.000476866	0.0105707	29	31	10	3
783	CACNB2	ENSG00000165995	1.37285	0.00047719	0.0105707	129	102	48	41
120526	DNAJC24	ENSG00000170946	-0.292989	0.000479239	0.0106029	680	668.5	703	808.5
9788	MTSS1	ENSG00000170873	-1.10952	0.000484606	0.0106843	349.5	340.5	826	587.5
5293	PIK3CD	ENSG00000171608	-0.835672	0.00048481	0.0106843	331	392.5	701.5	502.5
90557	CCDC74A	ENSG00000163040	-1.58784	0.000485153	0.0106843	21	12	31	68.5
8226	PUDP	ENSG00000130021	-0.319413	0.00048544	0.0106843	1522	1427.5	1631	1719
27113	BBC3	ENSG00000105327	0.768073	0.000485922	0.0106843	661	655	374.5	323.5
81875	ISG20L2	ENSG00000143319	-0.213383	0.000487372	0.0107029	4281.5	4614.5	4525.5	4898.5
201895	SMIM14	ENSG00000163683	0.498725	0.000491237	0.0107745	1914	1826.5	1281.5	1147
8518	ELP1	ENSG00000070061	-0.203074	0.000496851	0.0108842	5726.5	5805.5	6005.5	6120
149076	ZNF362	ENSG00000160094	0.326837	0.000499902	0.0109376	1777.5	1967	1433	1313
284723	SLC25A34	ENSG00000162461	0.67178	0.000501012	0.0109484	57.5	66	33.5	39
57787	MARK4	ENSG00000007047	-0.260208	0.000502542	0.0109684	1505.5	1678.5	1759	1720
54954	FAM120C	ENSG00000184083	0.424833	0.000503499	0.0109758	901.5	949.5	679.5	579.5
9654	TTLL4	ENSG00000135912	-0.315498	0.00050512	0.0109858	1552.5	1683.5	1788	1883
29092	LINC00339	ENSG00000218510	0.573948	0.000505574	0.0109858	336	381.5	223	213
644192	NR2F2-AS1	ENSG00000247809	-2.99851	0.00050581	0.0109858	4	1	15	15
2683	B4GALT1	ENSG00000086062	0.401139	0.000512838	0.011114	34450	34493	23112	24912
54861	SNRK	ENSG00000163788	-0.322149	0.000512965	0.011114	712	730.5	786	852
134353	LSM11	ENSG00000155858	-0.336459	0.000521323	0.0112814	986.5	1016	1097	1217
1902	LPAR1	ENSG00000198121	-1.27739	0.000523426	0.0113131	38.5	27.5	69.5	77.5
55095	SAMD4B	ENSG00000179134	-0.235949	0.000525522	0.0113446	3532.5	3938.5	4048	4013
22894	DIS3	ENSG00000083520	-0.311564	0.000527838	0.0113739	4863.5	5194	5273.5	6128.5
6288	SAA1	ENSG00000173432	1.4765	0.000528158	0.0113739	19433.5	17704	6875.5	6119
140699	MROH8	ENSG00000101353	1.3224	0.000529595	0.0113911	39	56.5	17.5	16.5
57617	VPS18	ENSG00000104142	-0.329051	0.00053138	0.0114157	1764	1962	2262.5	2032.5
11237	RNF24	ENSG00000101236	0.44715	0.000541341	0.0116157	815.5	877	566.5	559.5
9052	GPRC5A	ENSG00000013588	-0.934797	0.000542799	0.0116329	4679.5	4399.5	6768	9737.5
376940	ZC3H6	ENSG00000188177	0.640402	0.000544289	0.0116508	537.5	521	304.5	316
83442	SH3BGRL3	ENSG00000142669	-0.379379	0.000547732	0.0116968	9061.5	9074	10436	11136
54033	RBM11	ENSG00000185272	0.831722	0.000547752	0.0116968	263.5	231.5	113.5	144.5
26287	ANKRD2	ENSG00000165887	0.904865	0.00055427	0.0118218	1062.5	1175.5	457	660
9486	CHST10	ENSG00000115526	-0.382735	0.000555177	0.0118269	397	426.5	487	492
9919	SEC16A	ENSG00000148396	-0.293264	0.000561616	0.0119498	5799.5	6708	7009	6967.5
85363	TRIM5	ENSG00000132256	-0.303475	0.00056279	0.0119605	1546	1473.5	1697.5	1701
80146	UXS1	ENSG00000115652	0.191806	0.000565566	0.0120051	4406.5	4672	3505	3745
440836	ODF3B	ENSG00000177989	0.883407	0.000567702	0.0120361	143	158.5	82	69
255189	PLA2G4F	ENSG00000168907	-4.02556	0.000570702	0.0120853	4	8	67.5	74.5
164284	APCDD1L	ENSG00000198768	-2.27539	0.000575901	0.0121809	38	10	89	76.5
54956	PARP16	ENSG00000138617	0.3015	0.000576689	0.0121831	708.5	741	547.5	527
51104	ABHD17B	ENSG00000107362	-0.277885	0.000577695	0.0121899	1086	1095	1193.5	1221.5
152	ADRA2C	ENSG00000184160	-1.60743	0.000578728	0.0121972	15	17	35.5	53
152519	NIPAL1	ENSG00000163293	-0.379963	0.000579727	0.0122038	1332.5	1443.5	1574.5	1701.5
100996342	LINC01664	ENSG00000235478	2.21629	0.000580927	0.0122146	3	1.5	0	0
2303	FOXC2	ENSG00000176692	0.620233	0.000583237	0.0122379	1038	1244	772	615.5
5309	PITX3	ENSG00000107859	0.77984	0.000583411	0.0122379	100.5	89	51	49
26468	LHX6	ENSG00000106852	-1.05416	0.000584454	0.0122453	28	33	59.5	56.5
388533	KRTDAP	ENSG00000188508	-3.24781	0.000587765	0.0123002	0	0	2	8
7813	EVI5	ENSG00000067208	-0.293093	0.000588971	0.0123034	1220.5	1172.5	1283	1383
10950	BTG3	ENSG00000154640	-0.348263	0.0005893	0.0123034	1598.5	1883.5	2006.5	2021.5
5771	PTPN2	ENSG00000175354	0.322565	0.000591041	0.012324	1448	1459.5	1028.5	1083.5
8320	EOMES	ENSG00000163508	-1.20204	0.000591672	0.012324	144	134	365	239
23400	ATP13A2	ENSG00000159363	0.38744	0.000592637	0.0123296	6269.5	6742.5	4184.5	4967
3551	IKBKB	ENSG00000104365	0.198354	0.000593932	0.0123421	3638.5	3917.5	3002.5	3048
1259	CNGA1	ENSG00000198515	-1.19888	0.000596504	0.0123811	11.5	21.5	29.5	37
83394	PITPNM3	ENSG00000091622	0.435216	0.000599972	0.0124386	3936.5	4094	2749	2690.5
6130	RPL7A	ENSG00000148303	0.596846	0.000603351	0.0124941	7646.5	8130.5	5281	4291.5
84275	SLC25A33	ENSG00000171612	0.458038	0.000607123	0.0125576	314.5	280	205.5	191
27314	RAB30	ENSG00000137502	0.407543	0.000608015	0.0125614	577.5	609.5	407.5	407.5
79637	ARMC7	ENSG00000125449	0.383327	0.000610993	0.0125967	853	946.5	676	585
23255	MTCL1	ENSG00000168502	-0.550732	0.000611137	0.0125967	414	503	614	608
79180	EFHD2	ENSG00000142634	-0.320585	0.00061971	0.012754	9125.5	10826	10411	12502
147495	APCDD1	ENSG00000154856	1.96173	0.000620205	0.012754	186	176	47	50.5
64174	DPEP2	ENSG00000167261	-2.45532	0.000622512	0.0127864	0	0	2	2
7464	CORO2A	ENSG00000106789	0.321313	0.000623437	0.0127864	2990	3170.5	2259.5	2249
8292	COLQ	ENSG00000206561	0.937251	0.000623936	0.0127864	28	26.5	13	13
55652	SLC48A1	ENSG00000211584	0.899893	0.000628169	0.012854	1349.5	1348	668	658
1808	DPYSL2	ENSG00000092964	0.379225	0.00062868	0.012854	8402	8359.5	5718	6175
144108	SPTY2D1	ENSG00000179119	-0.296145	0.00063407	0.0129493	1591.5	1705.5	1757	1942
4038	LRP4	ENSG00000134569	-0.514379	0.00063557	0.0129651	492.5	426.5	599.5	600
138429	PIP5KL1	ENSG00000167103	0.711775	0.000641022	0.0130613	143.5	156.5	104	70.5
102724190	LINC02289	ENSG00000258819	3.22375	0.000642614	0.0130787	48	62	8.5	10
8321	FZD1	ENSG00000157240	0.482901	0.000646862	0.0131501	1139	1272.5	831	738
57568	SIPA1L2	ENSG00000116991	0.546053	0.00064801	0.0131585	1854.5	1973	1266.5	1174
26119	LDLRAP1	ENSG00000157978	0.202122	0.000652863	0.0132419	3337.5	3523	2729	2738.5
1942	EFNA1	ENSG00000169242	0.829007	0.000655614	0.0132825	2217	2156	1044.5	1254
1114	CHGB	ENSG00000089199	-1.46926	0.000661715	0.0133909	71	117.5	344.5	157.5
1123	CHN1	ENSG00000128656	-0.477771	0.000662941	0.0134005	465	404	555	548
55974	SLC50A1	ENSG00000169241	0.307182	0.000663867	0.0134039	2734.5	2629	2079.5	1879.5
54620	FBXL19	ENSG00000099364	-0.326341	0.0006668	0.0134479	1923	2059	2268.5	2284.5
6924	ELOA	ENSG00000011007	-0.201672	0.000669423	0.0134855	4588.5	4857	4798	5127
3678	ITGA5	ENSG00000161638	-0.530679	0.00067124	0.0135068	6626.5	6772	8457.5	9147.5
1028	CDKN1C	ENSG00000129757	1.42507	0.00067316	0.0135301	1015	913	465.5	265.5
476	ATP1A1	ENSG00000163399	0.256614	0.000674392	0.0135396	57388	58560	46975.5	42270.5
26056	RAB11FIP5	ENSG00000135631	-0.2921	0.000676639	0.0135671	3053.5	3322	3515.5	3598.5
10200	MPHOSPH6	ENSG00000135698	-0.251558	0.000677784	0.0135671	1908	1985	2025	2206
1337	COX6A1	ENSG00000111775	0.379775	0.000678049	0.0135671	4181	4188.5	3104.5	2765.5
21	ABCA3	ENSG00000167972	1.3383	0.000697652	0.0139349	883.5	651	369.5	216
84245	MRI1	ENSG00000037757	-0.30705	0.000697998	0.0139349	1834	2169.5	2314	2180.5
51573	GDE1	ENSG00000006007	-0.279874	0.000700088	0.0139609	4953	4415	4987	5378.5
3851	KRT4	ENSG00000170477	-4.20367	0.000702045	0.0139843	1	6.5	44	88
131616	TMEM42	ENSG00000169964	0.678431	0.000703271	0.0139907	654.5	608.5	407.5	340
404203	SPINK6	ENSG00000178172	-2.25204	0.000703937	0.0139907	9	5	21	33.5
976	ADGRE5	ENSG00000123146	-0.248061	0.000707988	0.0140555	1853.5	2059.5	2042	2211
57176	VARS2	ENSG00000137411	-0.336223	0.000709458	0.0140689	3061	3739.5	3979	3837
339318	ZNF181	ENSG00000197841	0.593926	0.000717359	0.0142086	480	518	298	307
51523	CXXC5	ENSG00000171604	0.683296	0.000718096	0.0142086	3601	5255.5	2542	2406.5
55905	RNF114	ENSG00000124226	0.193326	0.000719041	0.0142114	5080	5255	4067.5	4177.5
254170	FBXO33	ENSG00000165355	-0.35669	0.000720696	0.0142283	1210	1138	1324	1422
6653	SORL1	ENSG00000137642	0.489517	0.000724112	0.0142594	2512	2592.5	1760	1568.5
1130	LYST	ENSG00000143669	0.465785	0.000724729	0.0142594	1959.5	1947.5	1263.5	1348
83732	RIOK1	ENSG00000124784	0.253625	0.000724842	0.0142594	3265	3701	2580	2754
3303	HSPA1A	ENSG00000204389	-0.656823	0.000725477	0.0142594	8580	9245	12531.5	12704
2048	EPHB2	ENSG00000133216	0.572212	0.000728884	0.0143106	3056.5	3740	2175.5	2092.5
10062	NR1H3	ENSG00000025434	0.664415	0.000730256	0.0143175	548	594.5	404.5	269
3304	HSPA1B	ENSG00000204388	-0.628244	0.000730846	0.0143175	8378	9269	12356	12230.5
3889	KRT83	ENSG00000170523	0.570496	0.000733897	0.0143614	304	339	190.5	201
7111	TMOD1	ENSG00000136842	1.90646	0.000735907	0.0143721	136.5	57	17	27
2120	ETV6	ENSG00000139083	0.358997	0.000736057	0.0143721	1792	1906	1261.5	1379.5
55760	DHX32	ENSG00000089876	-0.227177	0.000740842	0.0144497	2613	2885.5	2966	2888
6733	SRPK2	ENSG00000135250	-0.212973	0.000743226	0.0144803	2226	2321.5	2385.5	2418
3294	HSD17B2	ENSG00000086696	-1.25955	0.000748044	0.0145582	154	170.5	426.5	290.5
408	ARRB1	ENSG00000137486	0.542168	0.000749336	0.0145674	2473.5	2967	1779	1624
640	BLK	ENSG00000136573	-2.95684	0.000755714	0.0146733	5	3	23.5	27.5
5339	PLEC	ENSG00000178209	-0.371441	0.000756434	0.0146733	43808.5	48589	53990	55192.5
1515	CTSV	ENSG00000136943	-1.49479	0.000759723	0.0147211	136	172	316.5	562.5
3646	EIF3E	ENSG00000104408	0.277545	0.000762189	0.0147528	10143	9926.5	7778.5	7318
83986	FAM234A	ENSG00000167930	0.269991	0.000765632	0.0148033	4565.5	5309	3908.5	3555
3897	L1CAM	ENSG00000198910	-0.852398	0.000772636	0.0149225	1118.5	810	1429	1805.5
285908	LINC00174	ENSG00000179406	0.683652	0.00077544	0.0149604	232.5	206.5	148.5	113.5
7026	NR2F2	ENSG00000185551	-0.421861	0.000778159	0.0149966	2390	2133.5	2755.5	2774
5445	PON2	ENSG00000105854	0.307039	0.000780516	0.0150258	16890.5	15872	12256	11989
80328	ULBP2	ENSG00000131015	-0.532858	0.000781404	0.0150266	245	310.5	376.5	361
26234	FBXL5	ENSG00000118564	0.461696	0.000784087	0.0150619	7900.5	7819.5	5431	4958
51605	TRMT6	ENSG00000089195	-0.32237	0.000785288	0.0150655	3280.5	3524	3925.5	3831.5
8453	CUL2	ENSG00000108094	-0.217478	0.000785966	0.0150655	3521	3517	3472	4014.5
22936	ELL2	ENSG00000118985	-0.582074	0.000790364	0.0151335	3317	2890.5	3760.5	4708.5
125476	INO80C	ENSG00000153391	-0.248909	0.000793953	0.0151858	1185.5	1297.5	1333.5	1362.5
6206	RPS12	ENSG00000112306	0.754496	0.000796562	0.0152194	2933	2875	1800	1391
379	ARL4D	ENSG00000175906	0.707021	0.00079864	0.0152427	2441	2365.5	1639	1183
27086	FOXP1	ENSG00000114861	0.293999	0.000799956	0.0152515	2202.5	2224	1601	1692.5
11152	WDR45	ENSG00000196998	0.510018	0.000805801	0.0153306	896.5	848.5	653	475.5
64207	IRF2BPL	ENSG00000119669	0.370875	0.000805829	0.0153306	4347.5	4399	3476.5	2770
374882	TMEM205	ENSG00000105518	0.392615	0.000816072	0.0155048	2269	2327.5	1729	1485
1820	ARID3A	ENSG00000116017	-0.678766	0.00081673	0.0155048	128.5	118.5	156	207.5
56654	NPDC1	ENSG00000107281	0.407828	0.000818721	0.015526	6737	7834.5	5466.5	4581
2870	GRK6	ENSG00000198055	0.448608	0.000822481	0.0155807	1586.5	1769.5	1062	1185.5
23604	DAPK2	ENSG00000035664	1.39673	0.000826811	0.0156275	224.5	321.5	140.5	82.5
6201	RPS7	ENSG00000171863	0.597037	0.000827109	0.0156275	3864.5	4132	2602	2253
3687	ITGAX	ENSG00000140678	-1.60865	0.000827589	0.0156275	12.5	29	76.5	35
25777	SUN2	ENSG00000100242	0.345537	0.000828632	0.0156307	7369.5	8527.5	5344.5	6078
30001	ERO1A	ENSG00000197930	-0.247301	0.000833063	0.015691	7312	7049.5	7365	8213
11147	HHLA3	ENSG00000197568	0.544392	0.000833594	0.015691	346	362.5	237	210.5
7178	TPT1	ENSG00000133112	0.304489	0.000847761	0.0159408	75435	80877	61036.5	54506.5
2938	GSTA1	ENSG00000243955	-2.29884	0.000852966	0.0160217	0	0	3	2
290	ANPEP	ENSG00000166825	-0.452847	0.000857369	0.0160874	56746	60334	67410	80048.5
10013	HDAC6	ENSG00000094631	0.258092	0.000860445	0.0161281	1737	2114	1502.5	1445.5
22898	DENND3	ENSG00000105339	0.606932	0.000864498	0.016187	1287	1519	810	874
514	ATP5F1E	ENSG00000124172	0.732246	0.000872901	0.0163272	259	274	180.5	119
55214	P3H2	ENSG00000090530	0.525399	0.000875302	0.0163549	5795.5	4744.5	3541.5	3116
55680	RUFY2	ENSG00000204130	-0.347747	0.000881848	0.0164599	1056	1079	1148.5	1338
80228	ORAI2	ENSG00000160991	-0.574779	0.00088959	0.016587	513.5	453.5	594	733.5
7071	KLF10	ENSG00000155090	0.384204	0.000891249	0.0166006	7284.5	8541	5205.5	5771.5
1503	CTPS1	ENSG00000171793	-0.249872	0.000892516	0.0166068	5557	5963	6081	6406.5
25945	NECTIN3	ENSG00000177707	-0.456769	0.000898528	0.0166833	793.5	884	921.5	1187
22997	IGSF9B	ENSG00000080854	0.954828	0.000899216	0.0166833	494.5	553	293.5	222.5
114112	TXNRD3	ENSG00000197763	0.294363	0.000899442	0.0166833	894	1069.5	736.5	728
85406	DNAJC14	ENSG00000135392	0.208342	0.000902151	0.0167161	2741	3112	2210	2422
286343	LURAP1L	ENSG00000153714	0.686319	0.000903588	0.0167253	403	452.5	206.5	282.5
6232	RPS27	ENSG00000177954	0.876646	0.000904655	0.0167277	684	620.5	404.5	272
2885	GRB2	ENSG00000177885	-0.166931	0.000906354	0.0167417	6662	7393.5	6914	7502.5
387066	SNHG5	ENSG00000203875	0.674558	0.000913092	0.0168341	1160.5	1150.5	734	602.5
284611	FAM102B	ENSG00000162636	-0.480571	0.00091325	0.0168341	473.5	487	617	603
8645	KCNK5	ENSG00000164626	0.577517	0.000916061	0.0168684	1188.5	1127.5	740.5	670
57558	USP35	ENSG00000118369	-0.375735	0.000918441	0.0168862	527.5	551.5	706	573.5
1014	CDH16	ENSG00000166589	-2.61071	0.000918924	0.0168862	13	3	51.5	47
64236	PDLIM2	ENSG00000120913	1.17412	0.000931431	0.0170983	1084.5	1300	359	627.5
221035	REEP3	ENSG00000165476	-0.375286	0.000934142	0.0171304	8356	7630	8667.5	10276.5
896	CCND3	ENSG00000112576	0.275941	0.000937522	0.0171747	9408.5	10613.5	7204.5	7883
9050	PSTPIP2	ENSG00000152229	-0.268356	0.000941282	0.0172258	2476.5	2575	2698.5	2856
352909	DNAAF3	ENSG00000167646	-1.0114	0.000942447	0.0172294	50	31	77.5	68
1943	EFNA2	ENSG00000099617	-2.19679	0.000944238	0.0172445	1.5	2.5	7	9
114787	GPRIN1	ENSG00000169258	-0.300034	0.0009456	0.0172516	817.5	997	958	1086.5
6168	RPL37A	ENSG00000197756	0.574282	0.000948835	0.0172929	6786	6423.5	4575.5	3575
5412	UBL3	ENSG00000122042	0.236618	0.000954241	0.0173736	3012.5	2833.5	2207.5	2309
55206	SBNO1	ENSG00000139697	-0.260251	0.000962256	0.0175016	4603.5	4558.5	4898	5129
29767	TMOD2	ENSG00000128872	-0.567613	0.000964064	0.0175166	551	499.5	655	771.5
51761	ATP8A2	ENSG00000132932	-1.44351	0.000967748	0.0175492	33.5	18	41.5	91.5
84073	MYCBPAP	ENSG00000136449	-1.70728	0.000967829	0.0175492	13.5	29	56	52.5
85455	DISP2	ENSG00000140323	-0.445355	0.000969164	0.0175555	244	323	324	390.5
29109	FHOD1	ENSG00000135723	-0.396886	0.000973228	0.0176112	2789	2919.5	3266.5	3573
3337	DNAJB1	ENSG00000132002	-0.207315	0.000975571	0.0176287	7907.5	8674	8710.5	8766.5
7411	VBP1	ENSG00000155959	-0.221041	0.000976255	0.0176287	3067.5	3110	3160.5	3408
486	FXYD2	ENSG00000137731	3.2104	0.00097717	0.0176287	7	5	0	0
7716	VEZF1	ENSG00000136451	0.283973	0.000979554	0.0176538	4205	4289.5	2966.5	3378.5
4649	MYO9A	ENSG00000066933	0.373576	0.000983331	0.0177039	2075	2303.5	1543.5	1553.5
100507420	LINC01605	ENSG00000253414	-3.75328	0.000986356	0.0177404	13.5	0	29.5	45.5
10270	AKAP8	ENSG00000105127	-0.297085	0.00098748	0.0177427	1784.5	1981	2178	2032
51382	ATP6V1D	ENSG00000100554	-0.248929	0.000989185	0.0177554	3584	3846	3712.5	4401.5
88	ACTN2	ENSG00000077522	-0.785284	0.000995133	0.0178442	46	83	108	96.5
57473	ZNF512B	ENSG00000196700	-0.302886	0.000998765	0.0178756	1790.5	2049.5	2227	2099
595	CCND1	ENSG00000110092	-0.377486	0.000999405	0.0178756	11670.5	11453	13075.5	14394
79095	C9orf16	ENSG00000171159	0.444028	0.000999914	0.0178756	2438	2853.5	1964	1592.5
793	CALB1	ENSG00000104327	-3.68713	0.00100091	0.0178756	1	3	31	19
374907	B3GNT8	ENSG00000177191	2.90839	0.00100321	0.0178988	22.5	55	1	12
10985	GCN1	ENSG00000089154	-0.282186	0.00100811	0.0179683	10559	11429.5	12634	11793
94081	SFXN1	ENSG00000164466	-0.276375	0.00101074	0.0179785	8840.5	8748.5	9452.5	9961
7010	TEK	ENSG00000120156	1.30006	0.00101079	0.0179785	159	121	55	44
389792	IER5L	ENSG00000188483	0.518228	0.00101172	0.0179785	2308	3166.5	1557.5	1906.5
3227	HOXC11	ENSG00000123388	-0.479019	0.00101536	0.0180252	121.5	143	161.5	174.5
641371	ACOT1	ENSG00000184227	0.446529	0.00101715	0.0180389	562.5	559	374	383
55728	N4BP2	ENSG00000078177	-0.549985	0.00102169	0.0181015	514.5	600	707.5	773.5
8564	KMO	ENSG00000117009	1.15105	0.00102282	0.0181034	35	23	13.5	9.5
53336	CPXCR1	ENSG00000147183	-3.10224	0.00103272	0.0182591	1	1	7	10
58512	DLGAP3	ENSG00000116544	3.45353	0.00103466	0.0182591	5	14.5	0	1
129807	NEU4	ENSG00000204099	3.69642	0.0010347	0.0182591	12	10	1	0
7384	UQCRC1	ENSG00000010256	0.27425	0.00103971	0.0183294	18771	20085	15294.5	14124
528	ATP6V1C1	ENSG00000155097	-0.327856	0.00104318	0.0183723	4929.5	5128.5	5844	5684
1295	COL8A1	ENSG00000144810	0.864962	0.0010452	0.0183896	8985	9611.5	3582.5	6079
100288181	LNCOC1	ENSG00000253741	-0.56466	0.00105479	0.01854	169	173.5	214.5	251
1755	DMBT1	ENSG00000187908	-1.04098	0.00105696	0.01856	501	442.5	729.5	1078.5
144577	C12orf66	ENSG00000174206	0.466042	0.00105972	0.01859	836.5	891	556	589
7164	TPD52L1	ENSG00000111907	0.454814	0.00106134	0.0185928	4276.5	4231.5	2974.5	2765.5
4680	CEACAM6	ENSG00000086548	-3.20879	0.00106197	0.0185928	5	26	63	273
1490	CCN2	ENSG00000118523	1.06553	0.00106561	0.0186381	3208	4413.5	1057.5	2657.5
54101	RIPK4	ENSG00000183421	0.381349	0.00106841	0.0186688	3952.5	4330.5	2888.5	2946
255488	RNF144B	ENSG00000137393	0.421473	0.00107225	0.0187135	5975	6131.5	4169	3983.5
219770	GJD4	ENSG00000177291	2.68227	0.00107307	0.0187135	3	8	0	1
114884	OSBPL10	ENSG00000144645	-0.262736	0.00108362	0.0188552	5222.5	5284.5	5646	5851
152007	GLIPR2	ENSG00000122694	-1.13481	0.00108381	0.0188552	38	28	59	66
727	C5	ENSG00000106804	0.58832	0.00108438	0.0188552	408	386	235	251
5099	PCDH7	ENSG00000169851	0.410068	0.00108656	0.0188747	1885.5	2353	1369.5	1528
28973	MRPS18B	ENSG00000204568	0.241697	0.00109029	0.018921	3573.5	3874.5	2988	2767.5
266722	HS6ST3	ENSG00000185352	-0.930112	0.00109658	0.0189869	47.5	35	79	62
8436	CAVIN2	ENSG00000168497	-0.471968	0.00109666	0.0189869	4142.5	4009.5	5270.5	5137.5
7920	ABHD16A	ENSG00000204427	0.249784	0.00109728	0.0189869	1714.5	1624	1306	1273
4648	MYO7B	ENSG00000169994	1.67499	0.00110185	0.0190473	42.5	21	8	10
285966	TCAF2	ENSG00000170379	-0.991468	0.00110359	0.0190588	39	54.5	87	90.5
5270	SERPINE2	ENSG00000135919	-1.10632	0.0011109	0.0191665	1720.5	890	1784	3067.5
6624	FSCN1	ENSG00000075618	-0.342427	0.00112767	0.0194369	19670	23425	24337.5	25220.5
23762	OSBP2	ENSG00000184792	-0.764735	0.00113539	0.0195512	4776	3573.5	5591.5	7408
4736	RPL10A	ENSG00000198755	0.437805	0.0011395	0.0196029	10417	11243.5	7830	6788.5
6385	SDC4	ENSG00000124145	0.449745	0.00114716	0.0197039	18432.5	19795	12468.5	13036
317762	CCDC85C	ENSG00000205476	-0.352294	0.00114758	0.0197039	2176	2730.5	3044.5	2694.5
51347	TAOK3	ENSG00000135090	-0.453215	0.00116713	0.0199647	2387	2101.5	2814	2754
7327	UBE2G2	ENSG00000184787	-0.34022	0.00116824	0.0199647	4367.5	4693	5143.5	5325
6137	RPL13	ENSG00000167526	0.342939	0.00116864	0.0199647	17587	19492	14193	12457
51378	ANGPT4	ENSG00000101280	1.58782	0.00116887	0.0199647	40	52.5	13	14
58480	RHOU	ENSG00000116574	0.862055	0.00116982	0.0199647	392.5	375.5	217.5	185.5
3569	IL6	ENSG00000136244	2.21515	0.00116993	0.0199647	22	36	6	5
116154	PHACTR3	ENSG00000087495	1.23458	0.00117063	0.0199647	927	933.5	370	357.5
283232	TMEM80	ENSG00000177042	0.496135	0.00117552	0.0200288	771	809	564.5	501
6175	RPLP0	ENSG00000089157	0.403595	0.00117814	0.0200463	17819	18896	13454	11879.5
22897	CEP164	ENSG00000110274	-0.223753	0.00117879	0.0200463	2072.5	2374	2423	2307.5
5797	PTPRM	ENSG00000173482	0.397808	0.00118197	0.020081	4826.5	5380.5	3690.5	3377.5
6129	RPL7	ENSG00000147604	0.532697	0.00118641	0.0201373	3873	3789	2601	2252.5
6210	RPS15A	ENSG00000134419	0.527397	0.00118817	0.0201479	2226	2183	1554	1256
6948	TCN2	ENSG00000185339	-0.946185	0.0011905	0.0201599	90.5	83	187	123
54331	GNG2	ENSG00000186469	-1.84456	0.00119184	0.0201599	18	13	26.5	96.5
58497	PRUNE1	ENSG00000143363	0.162753	0.00119227	0.0201599	2344	2508	2016.5	1944
85461	TANC1	ENSG00000115183	-0.310313	0.00119943	0.0202616	3749	3682	4081	4360.5
6416	MAP2K4	ENSG00000065559	-0.177148	0.00120511	0.0203383	2035	2250	2157.5	2256
116064	LRRC58	ENSG00000163428	-0.455963	0.00121904	0.0205538	4894	4768.5	5647.5	6501.5
643911	CRNDE	ENSG00000245694	0.304795	0.0012288	0.0206831	1108.5	1110.5	860.5	781.5
4854	NOTCH3	ENSG00000074181	-1.56299	0.00122903	0.0206831	472	389.5	1744.5	1015
1644	DDC	ENSG00000132437	1.94001	0.00123114	0.020699	377.5	229	114	47
102191832	FBXW7-AS1	ENSG00000270751	1.85076	0.00123238	0.0207003	3	1	0	0
56965	PARP6	ENSG00000137817	0.257544	0.0012355	0.020733	2288.5	2553.5	1866	1862.5
84225	ZMYND15	ENSG00000141497	0.736098	0.00123977	0.0207851	196	227.5	121.5	114.5
83940	TATDN1	ENSG00000147687	0.493211	0.00124188	0.0208009	273	280	200	159
55711	FAR2	ENSG00000064763	-0.482607	0.00126104	0.0211019	339	336	414	451.5
80381	CD276	ENSG00000103855	-0.214675	0.00127943	0.0213695	4748.5	5079	5153	5264.5
175	AGA	ENSG00000038002	0.377958	0.00127943	0.0213695	737	758.5	530	525.5
64782	AEN	ENSG00000181026	-0.223411	0.00128624	0.021463	2719	2940.5	3037.5	2992
2275	FHL3	ENSG00000183386	0.41181	0.00128834	0.0214779	1593	1873	1269	1106.5
64855	NIBAN2	ENSG00000136830	-0.274064	0.00128965	0.0214797	17346.5	20000.5	19793.5	21462.5
3655	ITGA6	ENSG00000091409	-0.412868	0.00129342	0.0215223	32819.5	29753	33510	43011
10241	CALCOCO2	ENSG00000136436	0.300979	0.00129702	0.0215621	5410	5473	4004.5	4016
114769	CARD16	ENSG00000204397	0.474198	0.00130569	0.0216637	459	500	323	307.5
55612	FERMT1	ENSG00000101311	-0.450222	0.00130628	0.0216637	4947.5	4789.5	5798.5	6363.5
1371	CPOX	ENSG00000080819	-0.272669	0.00130679	0.0216637	1963.5	1991.5	2165.5	2193
10724	OGA	ENSG00000198408	-0.338276	0.00131015	0.0216993	6046	6075	6584	7393
9353	SLIT2	ENSG00000145147	-0.847474	0.00131257	0.021719	681.5	636.5	993	1166
54968	TMEM70	ENSG00000175606	-0.218711	0.00131514	0.0217413	1607	1595.5	1665	1734
25827	FBXL2	ENSG00000153558	-0.451424	0.00132816	0.0219217	444	398.5	471	610.5
7317	UBA1	ENSG00000130985	-0.184961	0.00132851	0.0219217	25223	26650.5	26332.5	27676.5
144348	ZNF664	ENSG00000179195	0.224683	0.00133413	0.02199	10004.5	9998.5	7781.5	7868
6124	RPL4	ENSG00000174444	0.372125	0.00133512	0.02199	26837	28129.5	20005.5	18699.5
468	ATF4	ENSG00000128272	0.342332	0.00133879	0.02203	30482	34176.5	22910	23272
3885	KRT34	ENSG00000131737	-3.45162	0.00134059	0.0220392	3	0	9	11
4129	MAOB	ENSG00000069535	1.42441	0.00134432	0.0220801	546	208	154	87.5
79827	CLMP	ENSG00000166250	-0.423986	0.00134978	0.0221493	4426.5	4306.5	5209.5	5482
3727	JUND	ENSG00000130522	0.314006	0.00135376	0.0221941	4145	4412	3250	3051
55122	AKIRIN2	ENSG00000135334	0.346175	0.00135994	0.0222749	2120.5	2563	1629.5	1706
134549	SHROOM1	ENSG00000164403	0.215135	0.00136382	0.0222984	3019	3257.5	2526	2427.5
6000	RGS7	ENSG00000182901	-2.49005	0.00136405	0.0222984	7	0	12.5	10.5
147138	TMC8	ENSG00000167895	1.9263	0.00136597	0.0222984	15	20.5	7	4
23301	EHBP1	ENSG00000115504	-0.292997	0.00136639	0.0222984	3595	3823	4191	4105
54979	PLAAT2	ENSG00000133328	2.13939	0.00137507	0.0224194	25.5	25	8	3
94056	SYAP1	ENSG00000169895	-0.203226	0.00137632	0.0224194	4499	4474.5	4456	5002.5
94121	SYTL4	ENSG00000102362	-0.533337	0.00138075	0.0224521	343.5	290.5	388	454.5
100289341	MAN1B1-DT	ENSG00000268996	0.641942	0.00138085	0.0224521	80.5	119.5	55	64
163131	ZNF780B	ENSG00000128000	-0.597042	0.00138865	0.0225457	213	173.5	260.5	270.5
25940	FAM98A	ENSG00000119812	-0.323648	0.00138914	0.0225457	4100.5	4463.5	4572	5199
10186	LHFPL6	ENSG00000183722	-0.768595	0.00140015	0.0226913	177	203.5	297	288.5
57609	DIP2B	ENSG00000066084	-0.365075	0.00140066	0.0226913	3414	3236	3720.5	4134
7307	U2AF1	ENSG00000160201	0.362028	0.00141235	0.0228426	684	644	473.5	464.5
219844	HYLS1	ENSG00000198331	0.283318	0.00141257	0.0228426	1122.5	1082.5	808.5	842.5
55035	NOL8	ENSG00000198000	-0.257217	0.00141487	0.0228589	1831.5	1788	1887	2069.5
26049	FAM169A	ENSG00000198780	-0.371133	0.00141736	0.0228758	1524	1568	1809	1822
101927768	HDAC2-AS2	ENSG00000228624	2.19243	0.0014195	0.0228758	2.5	5	0	1
6783	SULT1E1	ENSG00000109193	1.33068	0.00142096	0.0228758	2720	2264	968	961
404093	CUEDC1	ENSG00000180891	0.317814	0.00142106	0.0228758	1885	1861.5	1398.5	1366.5
25789	TMEM59L	ENSG00000105696	1.40678	0.00142298	0.0228861	22.5	22	12.5	4
6156	RPL30	ENSG00000156482	0.293925	0.00142494	0.0228968	10218	10466	8053.5	7340.5
100190938	RAMP2-AS1	ENSG00000197291	3.22345	0.00143238	0.0229956	25.5	8	4	0
100505783	OSER1-DT	ENSG00000223891	0.792821	0.00143908	0.0230824	127.5	142	72	70
4688	NCF2	ENSG00000116701	-1.21815	0.00144368	0.0231353	95.5	37	112.5	129
4800	NFYA	ENSG00000001167	-0.250994	0.00144793	0.0231738	2772.5	2838	2982.5	3105.5
2534	FYN	ENSG00000010810	-1.08728	0.00144869	0.0231738	161.5	201.5	307	362.5
9536	PTGES	ENSG00000148344	-0.708178	0.00146178	0.0233621	15491.5	15527.5	23748	22829
253039	CUTALP	ENSG00000226752	0.459226	0.00146317	0.0233635	608.5	653	469	386
5885	RAD21	ENSG00000164754	0.238146	0.00146615	0.02339	19639	19477	14024	16332.5
143458	LDLRAD3	ENSG00000179241	0.280473	0.00146752	0.0233908	4286	4188	3205.5	3166.5
387119	CEP85L	ENSG00000111860	-0.401585	0.00147017	0.0234121	409.5	477.5	513	544
2863	GPR39	ENSG00000183840	-0.449944	0.0014723	0.023425	183	186	212	249
57562	CEP126	ENSG00000110318	0.417264	0.0014742	0.0234307	442.5	444.5	270.5	343
64781	CERK	ENSG00000100422	-0.415479	0.00147646	0.0234307	2460	2257	2622.5	3113
57505	AARS2	ENSG00000124608	-0.34567	0.00147782	0.0234307	1270	1548.5	1645.5	1625
84187	TMEM164	ENSG00000157600	-0.387121	0.00147792	0.0234307	2745.5	3003	3435	3461
91039	DPP9	ENSG00000142002	-0.285463	0.00148355	0.0234991	5835.5	6148	6592	6735
4628	MYH10	ENSG00000133026	-0.248474	0.00148745	0.0235398	5945	6558.5	6975.5	6586.5
10677	AVIL	ENSG00000135407	0.690869	0.00149259	0.0236002	71.5	85.5	40.5	47
134957	STXBP5	ENSG00000164506	-0.333318	0.00151073	0.02385	3866.5	3809	4230.5	4594
23108	RAP1GAP2	ENSG00000132359	-0.406596	0.00151107	0.02385	1458	1478.5	1767	1800
65983	GRAMD2B	ENSG00000155324	-0.31272	0.00151686	0.0239202	1525	1573	1579	1982.5
901	CCNG2	ENSG00000138764	-0.455111	0.00152156	0.023973	1988	1785	2282	2434
199746	U2AF1L4	ENSG00000161265	0.605745	0.00152979	0.0240813	304	318.5	200	171.5
1107	CHD3	ENSG00000170004	-0.287853	0.00153848	0.0241967	7909.5	7622	8519.5	8799
6233	RPS27A	ENSG00000143947	0.437422	0.00154299	0.0242415	8591.5	8354	5975.5	5478
140469	MYO3B	ENSG00000071909	-2.45724	0.00154406	0.0242415	0	2.5	4	9
90293	KLHL13	ENSG00000003096	-0.611531	0.00155073	0.0243249	272	336.5	422.5	415.5
65989	DLK2	ENSG00000171462	0.747305	0.00155346	0.0243463	1922.5	2339.5	1191	1112.5
10197	PSME3	ENSG00000131467	-0.249434	0.00156251	0.0244665	13574	14758	14416.5	16335
728	C5AR1	ENSG00000197405	1.17912	0.0015656	0.0244933	163	103.5	69	40.5
149773	APCDD1L-DT	ENSG00000231290	-2.43147	0.00156791	0.024498	1	0	2	5
3816	KLK1	ENSG00000167748	2.14502	0.00156937	0.024498	36.5	80.5	15.5	10.5
1183	CLCN4	ENSG00000073464	0.484476	0.00157003	0.024498	1000	942.5	675.5	607
55638	SYBU	ENSG00000147642	0.835784	0.0015763	0.0245743	2070.5	1896.5	1149.5	941.5
9423	NTN1	ENSG00000065320	-0.864445	0.0015793	0.0245995	78	91	139	142.5
4312	MMP1	ENSG00000196611	-2.31623	0.00158342	0.024642	1	0	2	5
5423	POLB	ENSG00000070501	0.312326	0.00159103	0.0247388	1683.5	1617.5	1240	1193
6152	RPL24	ENSG00000114391	0.647911	0.00159632	0.0247687	2041.5	2018.5	1294.5	1086.5
643707	GOLGA6L4	ENSG00000184206	-0.765722	0.00159648	0.0247687	36.5	37	53.5	63
283209	PGM2L1	ENSG00000165434	-0.864435	0.00159713	0.0247687	229.5	251.5	359.5	419.5
11346	SYNPO	ENSG00000171992	-0.648397	0.00160168	0.024809	814.5	698.5	979.5	1199.5
128553	TSHZ2	ENSG00000182463	1.52185	0.00160251	0.024809	38.5	41	14.5	10
9377	COX5A	ENSG00000178741	0.35535	0.0016071	0.0248451	2958	3080.5	2296.5	2013
101929441	ERLNC1	ENSG00000230550	2.27246	0.00160764	0.0248451	21	15	3	2.5
84978	FRMD5	ENSG00000171877	-0.821732	0.00161262	0.0249004	104.5	75	125	173
64778	FNDC3B	ENSG00000075420	0.359987	0.00161584	0.0249085	7977.5	8386	5325.5	6294
5091	PC	ENSG00000173599	0.338024	0.00161594	0.0249085	4787	4962	3912	3199.5
23157	SEPTIN6	ENSG00000125354	0.681457	0.00161904	0.0249346	1877	2168.5	887	1510
8705	B3GALT4	ENSG00000235863	-1.09013	0.00162119	0.024937	12	34	48.5	35
6289	SAA2	ENSG00000134339	1.85677	0.001622	0.024937	804	721	173.5	271
206358	SLC36A1	ENSG00000123643	-0.323235	0.00162764	0.0250021	1656	1855	2064	1947
8916	HERC3	ENSG00000138641	-0.444182	0.00162917	0.0250041	1176.5	1114	1373.5	1476.5
6755	SSTR5	ENSG00000162009	2.80979	0.00163611	0.0250879	14	16	2	4
220082	CBY2	ENSG00000174015	4.03028	0.00163885	0.0250879	8	9	0	0
192134	B3GNT6	ENSG00000198488	3.06779	0.00163886	0.0250879	17	12.5	1	4
124446	TMEM219	ENSG00000149932	0.234087	0.00164212	0.0251162	2296.5	2470	1870	1839
55106	SLFN12	ENSG00000172123	-0.636476	0.00164446	0.0251304	612	437	680.5	786.5
51765	STK26	ENSG00000134602	-0.295112	0.00164819	0.0251656	2812	2755	2984.5	3270
642819	ZNF487	ENSG00000243660	-0.732049	0.0016514	0.025193	35	46	51.5	71
10867	TSPAN9	ENSG00000011105	0.29896	0.00166183	0.0253113	2326.5	2468.5	1871.5	1694.5
10971	YWHAQ	ENSG00000134308	-0.207051	0.001662	0.0253113	17107.5	17089.5	16759	19458.5
11040	PIM2	ENSG00000102096	-0.367632	0.00166704	0.0253664	1201.5	1329	1513.5	1458.5
23228	PLCL2	ENSG00000154822	-0.735359	0.00167718	0.0254989	153.5	156	289	195
64130	LIN7B	ENSG00000104863	1.24753	0.00168157	0.0255257	56	72.5	37.5	20.5
200942	KLHDC8B	ENSG00000185909	-0.757599	0.00168182	0.0255257	103	81.5	153.5	130.5
23028	KDM1A	ENSG00000004487	-0.273125	0.00168821	0.0256009	6685	6995.5	7113	7991
83857	TMTC1	ENSG00000133687	0.357802	0.0016903	0.0256108	11906.5	11081	8194	8210
2319	FLOT2	ENSG00000132589	0.272955	0.00169363	0.0256394	10656.5	12449.5	8895	8590
334	APLP2	ENSG00000084234	-0.220227	0.00169979	0.0256945	42179	43920	42550	49199
78996	CYREN	ENSG00000122783	0.311649	0.00170047	0.0256945	1590	1837.5	1282	1222
57465	TBC1D24	ENSG00000162065	-0.316031	0.0017016	0.0256945	895.5	1034.5	1125	1061
79932	KIAA0319L	ENSG00000142687	0.207028	0.00170552	0.0257114	4290	4689	3649	3498
153222	CREBRF	ENSG00000164463	0.539109	0.00170561	0.0257114	994.5	1026	644	613.5
723972	ANP32AP1	ENSG00000259516	-0.310955	0.00170736	0.025716	1890.5	1913	1986.5	2356
202	CRYBG1	ENSG00000112297	-0.266646	0.001712	0.0257641	12153	12695	13254	14163
160428	ALDH1L2	ENSG00000136010	0.713155	0.00171851	0.0258402	14295.5	13756	8336	7243
100507316	MINCR	ENSG00000253716	0.595816	0.0017308	0.026003	343.5	417	263	195.5
1041	CDSN	ENSG00000204539	-0.936082	0.00173727	0.026078	60.5	100.5	123.5	153.5
27063	ANKRD1	ENSG00000148677	1.37168	0.00174177	0.0261111	163.5	164	43.5	73
7494	XBP1	ENSG00000100219	0.790385	0.00174675	0.0261111	8540.5	8931.5	4434	4440
57604	TRMT9B	ENSG00000250305	0.81332	0.00174732	0.0261111	532	463	321	210
6170	RPL39	ENSG00000198918	0.397452	0.00174766	0.0261111	3633.5	3459.5	2515	2382
9182	RASSF9	ENSG00000198774	0.552123	0.00174787	0.0261111	631	716	449.5	402.5
10232	MSLN	ENSG00000102854	0.730974	0.00174828	0.0261111	7491	8980.5	4875	4192
1734	DIO2	ENSG00000211448	3.12483	0.00176098	0.0262788	25	13	2	1
84270	CARD19	ENSG00000165233	0.231055	0.00176769	0.0263568	1361.5	1517	1124	1114.5
27020	NPTN	ENSG00000156642	0.193601	0.00177626	0.0264624	6722	7255.5	5399.5	5744.5
2861	GPR37	ENSG00000170775	0.777306	0.00177834	0.0264712	617	713.5	444.5	328
89	ACTN3	ENSG00000248746	-0.598341	0.00178761	0.026587	223	267	306	393
8744	TNFSF9	ENSG00000125657	-0.565799	0.00179293	0.0266438	696	767	1106	851.5
10052	GJC1	ENSG00000182963	-0.917636	0.00179743	0.0266783	533	930.5	1197	1230
22884	WDR37	ENSG00000047056	-0.305854	0.00179867	0.0266783	1738	1812	2011	2000.5
79861	TUBAL3	ENSG00000178462	-1.16695	0.00180109	0.0266783	18.5	27	48	43.5
98	ACYP2	ENSG00000170634	0.405752	0.00180125	0.0266783	608	606	451.5	385.5
3064	HTT	ENSG00000197386	-0.314255	0.00181077	0.026797	2615.5	2845.5	3052.5	3181.5
693148	MIR563	ENSG00000207815	1.60805	0.0018156	0.0268461	2	1	0	0
84612	PARD6B	ENSG00000124171	0.694499	0.00182712	0.026994	348.5	355.5	204	196.5
8412	BCAR3	ENSG00000137936	-0.232082	0.0018296	0.0270083	3472.5	3861.5	3829	4030
6161	RPL32	ENSG00000144713	0.382875	0.00183419	0.0270536	5560.5	5740	4248	3669
10775	POP4	ENSG00000105171	-0.176152	0.00183726	0.0270738	1440	1537.5	1519	1550.5
197342	EME2	ENSG00000197774	-0.561661	0.00183861	0.0270738	231.5	246	376	279.5
83932	SPRTN	ENSG00000010072	-0.243675	0.00184111	0.0270882	2584	2671	2741	2946.5
5025	P2RX4	ENSG00000135124	0.45741	0.00184659	0.0271464	310.5	331	190	237.5
29953	TRHDE	ENSG00000072657	-2.43147	0.0018625	0.0273577	0	0	4	2
25870	SUMF2	ENSG00000129103	0.227524	0.00186711	0.0273776	6292.5	7127.5	5275	5261.5
5151	PDE8A	ENSG00000073417	-0.214948	0.001868	0.0273776	1897.5	1920	1923	2123
100506178	LOC100506178	ENSG00000232759	2.88395	0.00186848	0.0273776	11.5	9.5	2	1
59350	RXFP1	ENSG00000171509	1.64686	0.00187341	0.0274184	47	34	8.5	15
57724	EPG5	ENSG00000152223	-0.316258	0.00187685	0.0274184	1846	1939	2119	2203.5
89890	KBTBD6	ENSG00000165572	-0.283056	0.00187696	0.0274184	1314.5	1271.5	1325	1554
56938	ARNTL2	ENSG00000029153	-0.417588	0.00187743	0.0274184	1741.5	1850	1961	2449
84937	ZNRF1	ENSG00000186187	-0.283082	0.00188068	0.0274434	631.5	704	718.5	763
4814	NINJ1	ENSG00000131669	0.47846	0.00190543	0.0277639	4538.5	4755.5	3536	2640
5588	PRKCQ	ENSG00000065675	-1.27475	0.00190576	0.0277639	65	110	197	189.5
2625	GATA3	ENSG00000107485	0.268085	0.00190956	0.0277833	1740	1876.5	1474.5	1288
27201	GPR78	ENSG00000155269	-2.43147	0.00191163	0.0277833	0	0	5	1
2055	CLN8	ENSG00000182372	-0.263577	0.00191178	0.0277833	2046	2160.5	2382	2223.5
151188	ARL6IP6	ENSG00000177917	0.262603	0.00191926	0.0278495	1354	1365.5	947.5	1136.5
6586	SLIT3	ENSG00000184347	-2.13741	0.00191947	0.0278495	43	5	32	86.5
6290	SAA3P	ENSG00000166787	3.26591	0.00192812	0.0279175	6	4	0	0
154664	ABCA13	ENSG00000179869	-2.72381	0.00192855	0.0279175	2	5	13	21.5
84193	SETD3	ENSG00000183576	0.142788	0.00192886	0.0279175	3948.5	4317.5	3282.5	3543.5
27115	PDE7B	ENSG00000171408	1.61791	0.00193188	0.0279214	365.5	386	101.5	121.5
147645	VSIG10L	ENSG00000186806	-0.785758	0.00193248	0.0279214	38	55.5	77.5	70
8687	KRT38	ENSG00000171360	2.8149	0.00193384	0.0279214	6	5	0	0
84858	ZNF503	ENSG00000165655	-0.364095	0.00194232	0.0280211	824	831.5	1067.5	885.5
55286	C4orf19	ENSG00000154274	-2.67438	0.00195336	0.0281575	4	2	11	16
124995	MRPL10	ENSG00000159111	0.204621	0.00195568	0.0281634	2524.5	2770	2090.5	2102
9746	CLSTN3	ENSG00000139182	0.242132	0.00195694	0.0281634	1457.5	1409.5	1177.5	1049.5
51534	VTA1	ENSG00000009844	-0.203241	0.00196232	0.0282181	3366.5	3322	3334.5	3728
414241	SHLD2P1	ENSG00000165874	0.628864	0.00197123	0.0283234	314.5	291.5	163	193
4792	NFKBIA	ENSG00000100906	0.280197	0.00197781	0.0283949	8439.5	8627	7084	5840.5
4901	NRL	ENSG00000129535	0.771057	0.00198992	0.0285457	69.5	82.5	38	43
6335	SCN9A	ENSG00000169432	-0.772007	0.00199644	0.0286162	52.5	78.5	95	103
5630	PRPH	ENSG00000135406	-2.82771	0.00202281	0.0289708	2	0	5.5	5
3291	HSD11B2	ENSG00000176387	-1.19158	0.00202708	0.0290086	104.5	87	194.5	218.5
10129	FRY	ENSG00000073910	0.499844	0.00203187	0.0290538	867.5	1002	643	568
138199	CARNMT1	ENSG00000156017	-0.382143	0.00203824	0.0291043	2321	2264	2529	2955
79090	TRAPPC6A	ENSG00000007255	0.480448	0.00204217	0.0291043	268.5	289.5	194.5	171.5
283373	ANKRD52	ENSG00000139645	-0.324847	0.0020422	0.0291043	5182	5807	6053	6475
10865	ARID5A	ENSG00000196843	-0.765277	0.00204248	0.0291043	80	65	107	118.5
11033	ADAP1	ENSG00000105963	0.58738	0.00204358	0.0291043	1273.5	1306.5	840.5	769
58500	ZNF250	ENSG00000196150	0.246102	0.00205596	0.0292572	586.5	633	475.5	468.5
91775	NXPE3	ENSG00000144815	-0.459774	0.00207766	0.0295269	1384.5	1257	1579.5	1744
51177	PLEKHO1	ENSG00000023902	-0.658052	0.00207879	0.0295269	191.5	176.5	227	305
23639	LRRC6	ENSG00000129295	-1.57224	0.0020799	0.0295269	19	18.5	56	41.5
5027	P2RX7	ENSG00000089041	2.92821	0.0020852	0.0295553	41.5	89.5	7	6.5
1633	DCK	ENSG00000156136	-0.425113	0.00208522	0.0295553	1561	1508	1716	2059
8218	CLTCL1	ENSG00000070371	-0.420561	0.00208843	0.0295772	353.5	420	530.5	425
316	AOX1	ENSG00000138356	-0.7182	0.00210325	0.0297635	1794.5	1794.5	2557	2887
8555	CDC14B	ENSG00000081377	-0.495337	0.0021064	0.0297844	516	405.5	514	670.5
9960	USP3	ENSG00000140455	0.192761	0.00212414	0.0299949	2874.5	2847.5	2239.5	2316
59349	KLHL12	ENSG00000117153	0.246236	0.00212632	0.0299949	2353.5	2803.5	1910.5	2050
51763	INPP5K	ENSG00000132376	0.349881	0.00212635	0.0299949	1468	1661.5	1009.5	1247.5
26953	RANBP6	ENSG00000137040	-0.253802	0.00212882	0.030006	2467	2652.5	2634	2951
1277	COL1A1	ENSG00000108821	-0.815087	0.00214869	0.030262	242.5	197.5	366	357.5
2318	FLNC	ENSG00000128591	-1.64164	0.00215969	0.0303929	45.5	30	100.5	107
6203	RPS9	ENSG00000170889	0.368897	0.00216467	0.0304389	10149.5	11246	8328	6820
2898	GRIK2	ENSG00000164418	-2.32777	0.00216786	0.0304596	8	1	13.5	15
2137	EXTL3	ENSG00000012232	-0.233807	0.00217741	0.0305697	3957.5	3937	4322	4158
57661	PHRF1	ENSG00000070047	-0.252636	0.00218319	0.0306266	3968	4464.5	4653	4495.5
10221	TRIB1	ENSG00000173334	0.417977	0.00218665	0.030651	1535.5	1938	1147.5	1168.5
9513	FXR2	ENSG00000129245	-0.192675	0.00220169	0.0308375	3718.5	3912.5	3980.5	3971.5
58190	CTDSP1	ENSG00000144579	0.204721	0.00220828	0.0309055	5839.5	6825.5	5079.5	4964
63027	SLC22A23	ENSG00000137266	0.681288	0.00221177	0.03093	1175	1377	858	641
100499177	THAP9-AS1	ENSG00000251022	0.528061	0.0022142	0.0309397	1689.5	1853	1075	1118
196051	PLPP4	ENSG00000203805	-1.26115	0.00221882	0.0309799	21	11	25.5	37.5
647288	CTAGE11P	ENSG00000214249	0.542622	0.00223592	0.0311941	90	88.5	58	54.5
340547	VSIG1	ENSG00000101842	-0.719836	0.00224196	0.031254	55.5	53	81.5	81.5
9742	IFT140	ENSG00000187535	0.301312	0.0022442	0.0312606	963	1114.5	789.5	770
22868	FASTKD2	ENSG00000118246	-0.231106	0.00225378	0.0313694	4042	4299.5	4341	4608.5
64222	TOR3A	ENSG00000186283	0.224751	0.00226349	0.0314668	4197	4537	3292	3516
51313	GASK1B	ENSG00000164125	-0.496793	0.00226551	0.0314668	989	1050.5	1353.5	1276
593	BCKDHA	ENSG00000248098	0.348016	0.00226607	0.0314668	2630	3147.5	2263.5	1894.5
3953	LEPR	ENSG00000116678	0.435987	0.00227623	0.0315832	2060	1660	1088	1444
8544	PIR	ENSG00000087842	0.453737	0.00228674	0.0316956	618.5	626.5	393	434
92126	DSEL	ENSG00000171451	0.643117	0.0022879	0.0316956	1849.5	2047.5	1040	1240.5
5152	PDE9A	ENSG00000160191	2.00835	0.00228995	0.0316993	362	752	204	106
2921	CXCL3	ENSG00000163734	1.0666	0.00229237	0.0317082	56.5	59	18	32.5
6310	ATXN1	ENSG00000124788	0.495556	0.00230086	0.0317884	647	674	405	462.5
9848	MFAP3L	ENSG00000198948	-0.445329	0.002305	0.0317884	403.5	331	475.5	434.5
197259	MLKL	ENSG00000168404	-0.321838	0.00230634	0.0317884	2293.5	2475.5	2715	2722
9546	APBA3	ENSG00000011132	0.302158	0.00230761	0.0317884	939	1004.5	749.5	701.5
5176	SERPINF1	ENSG00000132386	0.79501	0.00230829	0.0317884	188.5	205	108	98.5
646	BNC1	ENSG00000169594	-0.175018	0.00230927	0.0317884	9399	9721.5	10042.5	9675.5
11127	KIF3A	ENSG00000131437	-0.243361	0.00231068	0.0317884	2547	2489	2598	2849.5
51175	TUBE1	ENSG00000074935	0.752301	0.00231724	0.0318463	685	725	361	385.5
55656	INTS8	ENSG00000164941	-0.296893	0.00231959	0.0318463	2652	2397	2649.5	3019.5
10058	ABCB6	ENSG00000115657	0.453589	0.00232026	0.0318463	1708	1617.5	1316.5	944.5
2124	EVI2B	ENSG00000185862	-0.376681	0.00232462	0.0318815	1312	1313.5	1546.5	1551
8740	TNFSF14	ENSG00000125735	0.679765	0.00232938	0.0319222	413.5	331.5	239.5	189
23294	ANKS1A	ENSG00000064999	-0.248203	0.00233191	0.0319322	2034.5	2332	2324.5	2398
92399	MRRF	ENSG00000148187	0.218946	0.00233968	0.032014	2427	2622	1949	2012
3489	IGFBP6	ENSG00000167779	-0.700236	0.00234193	0.0320202	1325.5	1475.5	2295	1893.5
9709	HERPUD1	ENSG00000051108	0.524231	0.00234679	0.0320619	4604	4714	2998.5	2786
23120	ATP10B	ENSG00000118322	-2.5421	0.00235148	0.0320857	3	10	52	45.5
101927811	LOC101927811	ENSG00000271133	0.978729	0.00235213	0.0320857	74.5	58.5	33.5	27.5
6597	SMARCA4	ENSG00000127616	-0.252684	0.00235615	0.0321076	8409	9895	9772.5	10074
728084	LINC02458	ENSG00000246363	2.70282	0.00235836	0.0321076	10	6	1	1
5063	PAK3	ENSG00000077264	0.578712	0.00236016	0.0321076	697	765	378.5	536
85301	COL27A1	ENSG00000196739	-0.673934	0.00236096	0.0321076	94	92	120	161.5
81928	CABLES2	ENSG00000149679	-0.313376	0.00236462	0.0321171	446.5	477	520	516
58488	PCTP	ENSG00000141179	0.255068	0.00236527	0.0321171	1684.5	1765	1227	1427.5
285195	SLC9A9	ENSG00000181804	0.727658	0.00237156	0.0321622	326.5	315.5	189.5	185
285596	FAM153A	ENSG00000170074	2.16468	0.00237221	0.0321622	2	5	0	1
55140	ELP3	ENSG00000134014	0.175009	0.00237856	0.0322237	2903	3020	2275	2542.5
80745	THUMPD2	ENSG00000138050	-0.290369	0.00238145	0.0322383	973.5	985.5	1044.5	1142.5
56990	CDC42SE2	ENSG00000158985	0.350454	0.0023845	0.0322551	10498.5	9528.5	7306	7037
84665	MYPN	ENSG00000138347	-0.617228	0.00238751	0.0322713	579	523.5	758	786.5
715	C1R	ENSG00000159403	1.37998	0.00239041	0.0322809	473.5	454	221	135.5
57156	TMEM63C	ENSG00000165548	0.585628	0.00239185	0.0322809	3756.5	4159	2864.5	2142
90957	DHX57	ENSG00000163214	-0.306899	0.00240104	0.0323591	1829.5	1944.5	2084	2160
166	TLE5	ENSG00000104964	0.250262	0.00240128	0.0323591	17488.5	18311	14075.5	13448.5
57222	ERGIC1	ENSG00000113719	0.182973	0.00240516	0.0323868	28540.5	30296	24256.5	23133
54494	C11orf71	ENSG00000180425	0.562634	0.00241128	0.0324447	201	207	132	122.5
57521	RPTOR	ENSG00000141564	-0.242746	0.00241569	0.0324795	2882	3363.5	3451	3290
6218	RPS17	ENSG00000182774	0.368358	0.00242208	0.0325407	12669.5	14108.5	10310.5	8647.5
10686	CLDN16	ENSG00000113946	1.40436	0.00243001	0.0326226	40.5	51	17	14
80380	PDCD1LG2	ENSG00000197646	-0.914315	0.0024327	0.0326342	131	92	138.5	261.5
3891	KRT85	ENSG00000135443	0.919128	0.00244462	0.0327476	54	75.5	37.5	26.5
7532	YWHAG	ENSG00000170027	-0.228387	0.00244484	0.0327476	21993.5	21746	21870.5	25012
320	APBA1	ENSG00000107282	-0.683631	0.00244715	0.0327539	51.5	53.5	72.5	81
158427	TSTD2	ENSG00000136925	0.459817	0.0024524	0.0327713	733	744.5	494.5	471
9537	TP53I11	ENSG00000175274	0.523288	0.00245356	0.0327713	1974	2455	1473	1439
10382	TUBB4A	ENSG00000104833	2.30374	0.00245398	0.0327713	7.5	8	2	0.5
84892	POMGNT2	ENSG00000144647	-0.327371	0.00245604	0.0327742	827	842	971	939.5
6926	TBX3	ENSG00000135111	-0.539894	0.00245928	0.0327929	645	949.5	972	1118
3745	KCNB1	ENSG00000158445	1.19792	0.00247626	0.0329945	171.5	340.5	95	115
347862	GATD1	ENSG00000177225	-0.370606	0.00248752	0.0331198	3100.5	3894	4063.5	4188
3699	ITIH3	ENSG00000162267	1.98235	0.00249198	0.0331491	10	5	1	2
4072	EPCAM	ENSG00000119888	0.74508	0.00249471	0.0331491	3601	3614.5	2077	1959
9025	RNF8	ENSG00000112130	-0.212097	0.00249705	0.0331491	1872	1854.5	2021	1920.5
644596	SMIM10L2B	ENSG00000196972	-1.17321	0.00249717	0.0331491	8	4	10	14
4594	MMUT	ENSG00000146085	0.167247	0.00250205	0.0331881	2470	2683.5	2045	2161.5
79605	PGBD5	ENSG00000177614	-0.924774	0.00250385	0.0331881	381.5	535.5	772.5	884
55116	TMEM39B	ENSG00000121775	0.288775	0.00252082	0.0333881	1085.5	1176.5	818.5	867
55144	LRRC8D	ENSG00000171492	0.374533	0.00252683	0.0334009	4443	4317.5	3014	3086.5
147184	TMEM99	ENSG00000167920	0.322565	0.00252741	0.0334009	863.5	921.5	658	641
9924	PAN2	ENSG00000135473	0.362552	0.00252741	0.0334009	1723.5	2024	1416	1256.5
50861	STMN3	ENSG00000197457	0.749734	0.00253964	0.0335376	753.5	919.5	427	523
11328	FKBP9	ENSG00000122642	0.20784	0.00254442	0.0335757	7760	8141	6253.5	6310
131177	FAM3D	ENSG00000198643	-2.19562	0.0025501	0.0336113	1	0	5	3
256051	ZNF549	ENSG00000121406	0.695653	0.00255089	0.0336113	334.5	347.5	159.5	224
84553	FAXC	ENSG00000146267	-0.317203	0.00255302	0.0336144	536	623	635	686
151056	PLB1	ENSG00000163803	-1.09754	0.0025563	0.0336327	40	40	72	80
6929	TCF3	ENSG00000071564	-0.213061	0.00256252	0.0336896	5936.5	6247	6430.5	6452.5
284252	KCTD1	ENSG00000134504	0.395618	0.00256969	0.033759	5185	5786.5	4231.5	3485.5
255928	SYT14	ENSG00000143469	-2.31853	0.00257915	0.0338582	23	9.5	55	91.5
57701	NCKAP5L	ENSG00000167566	-0.264524	0.00258292	0.0338827	1387	1500	1637	1518.5
5764	PTN	ENSG00000105894	-0.77031	0.00260287	0.0341193	38.5	38	53.5	67
3784	KCNQ1	ENSG00000053918	3.07179	0.00261442	0.0342454	9	13	1	1
6317	SERPINB3	ENSG00000057149	-2.98112	0.00262152	0.0343131	17	21	128	174.5
126567	C2CD4C	ENSG00000183186	-2.31298	0.00262347	0.0343135	1	15	21	17
84547	PGBD1	ENSG00000137338	-0.320213	0.00262565	0.0343168	353.5	312.5	379	377
9647	PPM1F	ENSG00000100034	-0.275897	0.00263155	0.0343608	2318	2600	2706	2723
101927023	LOC101927023	ENSG00000251076	2.01783	0.00263359	0.0343608	22	8	2	3.5
2975	GTF3C1	ENSG00000077235	-0.276547	0.00263482	0.0343608	5025.5	5638	6055.5	5705.5
6188	RPS3	ENSG00000149273	0.302459	0.00264071	0.0344124	18233.5	19277	14613.5	13099
25907	TMEM158	ENSG00000249992	-0.859531	0.0026544	0.0345515	46.5	48	88	72
6911	TBX6	ENSG00000149922	2.68222	0.00265526	0.0345515	23	28.5	11	2
1008	CDH10	ENSG00000040731	-0.824002	0.0026614	0.034606	74	89	140.5	119
6222	RPS18	ENSG00000231500	0.816652	0.00266632	0.0346368	1950	2025	1289	861
128977	C22orf39	ENSG00000242259	0.313844	0.00266767	0.0346368	945	1147.5	742.5	803.5
366	AQP9	ENSG00000103569	-2.66732	0.0026737	0.0346899	0	0	3	2
9619	ABCG1	ENSG00000160179	0.877529	0.00268348	0.0347913	1500.5	1710.5	1002	626.5
2207	FCER1G	ENSG00000158869	1.44723	0.00268767	0.0348203	33.5	28.5	12	9
3908	LAMA2	ENSG00000196569	-0.627332	0.00269108	0.0348391	51	71	88	82
5166	PDK4	ENSG00000004799	1.43669	0.0027006	0.0349369	2465.5	874.5	580.5	479.5
64219	PJA1	ENSG00000181191	-0.402286	0.0027047	0.0349646	661.5	857	965	855.5
57586	SYT13	ENSG00000019505	2.61253	0.00271298	0.0350461	2	4	0	0
126075	CCDC159	ENSG00000183401	0.599578	0.00272319	0.0351525	190.5	228.5	134	118.5
22844	FRMPD1	ENSG00000070601	-1.86261	0.00274024	0.0353469	7.5	12	33.5	29
2339	FNTA	ENSG00000168522	0.215719	0.0027484	0.0354265	2431.5	2594	1995	1946
4729	NDUFV2	ENSG00000178127	0.42229	0.00277347	0.0357132	995	954	676.5	648.5
64786	TBC1D15	ENSG00000121749	0.191076	0.00277466	0.0357132	1933	1935	1478.5	1622.5
91010	FMNL3	ENSG00000161791	-0.714438	0.00278169	0.0357671	117.5	134	196.5	179
1514	CTSL	ENSG00000135047	-0.227614	0.00278287	0.0357671	5006	4724.5	5387.5	5024.5
65998	C11orf95	ENSG00000188070	-0.360913	0.00278543	0.0357742	665	643.5	749.5	789
196996	GRAMD2A	ENSG00000175318	2.17237	0.00278788	0.0357798	1015	1236	253.5	304
79884	MAP9	ENSG00000164114	-0.374642	0.00280355	0.035955	1879	1879.5	2121	2323.5
284649	SMG7-AS1	ENSG00000232860	0.850502	0.00281598	0.0360884	93.5	103.5	44	55.5
2580	GAK	ENSG00000178950	-0.180291	0.00282479	0.0361752	3908	4447	4262.5	4408
84912	SLC35B4	ENSG00000205060	-0.284069	0.00283296	0.0362538	2742	2669.5	2943.5	3071
101928837	LOC101928837	ENSG00000255100	1.17588	0.00284067	0.0363262	31.5	30.5	12	12
100131551	LINC00887	ENSG00000214145	-1.14884	0.00284862	0.0364018	20.5	21	56.5	29.5
90407	TMEM41A	ENSG00000163900	-0.177513	0.00285232	0.0364229	1492	1594.5	1650	1539.5
18	ABAT	ENSG00000183044	-0.956374	0.00286187	0.0364246	141	94	224.5	190
8501	SLC43A1	ENSG00000149150	1.2535	0.00286231	0.0364246	340	293.5	132	94.5
101927750	ATP6V1B1-AS1	ENSG00000239322	-1.3036	0.00286236	0.0364246	23	24	36.5	71
54108	CHRAC1	ENSG00000104472	0.197664	0.00286526	0.0364246	5049	5280.5	4118.5	4095.5
1645	AKR1C1	ENSG00000187134	1.01117	0.00286838	0.0364246	3302.5	3066	1748	1237.5
653121	ZBTB8A	ENSG00000160062	0.313876	0.00286889	0.0364246	1214	1321.5	911	951
55700	MAP7D1	ENSG00000116871	-0.26463	0.00287051	0.0364246	8663	9773	9742.5	10454.5
64755	RUSF1	ENSG00000140688	0.260707	0.00287113	0.0364246	1586	1884.5	1383	1282.5
8940	TOP3B	ENSG00000100038	-0.250715	0.00287151	0.0364246	1011	989	1102.5	1070
64423	INF2	ENSG00000203485	0.213324	0.00287293	0.0364246	10509	11909.5	8677.5	9035.5
101927972	LOC101927972	ENSG00000269985	1.95268	0.00289384	0.0366635	4	2	1	0
22854	NTNG1	ENSG00000162631	-1.56496	0.00291353	0.036875	11	9	23	36
144455	E2F7	ENSG00000165891	-0.4984	0.00291468	0.036875	1902	2006	2554.5	2473.5
145270	PRIMA1	ENSG00000175785	2.05831	0.00291887	0.0369019	24.5	49.5	8	10
10380	BPNT1	ENSG00000162813	-0.176961	0.00292194	0.0369144	4602.5	4660	4672.5	4901
23764	MAFF	ENSG00000185022	0.434982	0.00293284	0.0370258	3029.5	3502.5	1939.5	2498
2495	FTH1	ENSG00000167996	0.510113	0.00293946	0.037083	125394	121804	98917.5	63790.5
23370	ARHGEF18	ENSG00000104880	-0.354781	0.00294596	0.0371191	2495.5	2555.5	2866	3040
284029	LINC00324	ENSG00000178977	1.25242	0.00294649	0.0371191	42.5	48	14	19.5
7162	TPBG	ENSG00000146242	-0.322847	0.00295975	0.0372375	6159	6728.5	7737.5	6955
10076	PTPRU	ENSG00000060656	0.314561	0.00296007	0.0372375	7912	9072	6556	6042
387914	SHISA2	ENSG00000180730	-1.67673	0.00296592	0.0372847	34	21.5	61.5	115.5
112464	CAVIN3	ENSG00000170955	-0.422315	0.0029723	0.0373385	1353.5	1398.5	1603.5	1758.5
2533	FYB1	ENSG00000082074	-1.76199	0.00297675	0.037368	65.5	37	160.5	161
3848	KRT1	ENSG00000167768	-3.0817	0.00298133	0.0373991	0	1	8	4
64097	EPB41L4A	ENSG00000129595	0.783294	0.00298583	0.0374002	1819.5	1824.5	1069.5	1008.5
84302	PGAP4	ENSG00000165152	0.262187	0.00298721	0.0374002	2322	2542	1955	1765.5
1489	CTF1	ENSG00000150281	1.04657	0.00298772	0.0374002	97.5	98.5	43.5	49
26112	CCDC69	ENSG00000198624	-1.00856	0.00299165	0.037423	360	382	653	717
3363	HTR7	ENSG00000148680	-0.613539	0.00301646	0.0377068	447	380	558.5	584
9349	RPL23	ENSG00000125691	0.658664	0.0030369	0.0379278	4074.5	3905.5	2525.5	2142.5
6672	SP100	ENSG00000067066	-0.197451	0.0030384	0.0379278	3083.5	3288	3137.5	3539
55218	EXD2	ENSG00000081177	0.183423	0.00305316	0.0380853	2800	3077	2377.5	2358
6125	RPL5	ENSG00000122406	0.263927	0.00306242	0.0381445	10269	10370	8041.5	7630
54733	SLC35F2	ENSG00000110660	0.186632	0.00306349	0.0381445	5724	6032.5	4550	4871
101928649	CTC-338M12.4	ENSG00000233937	0.443693	0.00306434	0.0381445	189.5	275	175.5	136.5
23119	HIC2	ENSG00000169635	-0.435609	0.00307348	0.0382315	232	204	307.5	241
161725	OTUD7A	ENSG00000169918	1.00225	0.00307914	0.0382752	56.5	64.5	21.5	35
3572	IL6ST	ENSG00000134352	0.373897	0.00308194	0.0382833	15183.5	15138	10158	10905.5
8741	TNFSF13	ENSG00000161955	0.532702	0.00308538	0.0382992	268.5	310	177.5	193.5
80790	CMIP	ENSG00000153815	-0.236308	0.00308865	0.038313	3498	3619	3724.5	3932.5
388939	PCARE	ENSG00000179270	2.42967	0.0030996	0.0384221	10.5	17.5	1	4.5
5990	RFX2	ENSG00000087903	0.50345	0.00312047	0.0386311	397.5	425	229.5	305
101929470	LOC101929470	ENSG00000248964	-3.43891	0.00312112	0.0386311	0	0	2.5	8
7837	PXDN	ENSG00000130508	-0.248215	0.00312358	0.0386311	12854	12279	13278.5	14088
9533	POLR1C	ENSG00000171453	-0.216924	0.00312515	0.0386311	1904.5	2090.5	2128.5	2099.5
10598	AHSA1	ENSG00000100591	-0.309692	0.00313599	0.0387382	7347	7532.5	8086	8715.5
4650	MYO9B	ENSG00000099331	-0.251456	0.00314367	0.0388062	3434	3927	3898.5	4104
9589	WTAP	ENSG00000146457	0.154129	0.00314622	0.0388107	4312.5	4343	3433	3668.5
256355	RPS2P32	ENSG00000232818	1.07689	0.0031712	0.0390917	369	384	231	122
8871	SYNJ2	ENSG00000078269	-0.381809	0.00317624	0.0391088	1194	1290.5	1419	1537
11311	VPS45	ENSG00000136631	0.173838	0.00317698	0.0391088	3786	3940	3068.5	3231
196446	MYRFL	ENSG00000166268	2.84121	0.0031905	0.039248	16	15	8	0
163351	GBP6	ENSG00000183347	-2.66222	0.00319386	0.0392622	4	2	17.5	26.5
8637	EIF4EBP3	ENSG00000243056	0.592461	0.00320732	0.0394004	256.5	266.5	198.5	127.5
5288	PIK3C2G	ENSG00000139144	-0.361415	0.00321419	0.0394575	387	415.5	453.5	490
114879	OSBPL5	ENSG00000021762	0.317388	0.00322918	0.0396142	9967.5	11551.5	8708	7125.5
65986	ZBTB10	ENSG00000205189	0.366645	0.00324009	0.0397207	1041.5	1094	747.5	758
154214	RNF217	ENSG00000146373	0.435025	0.00324558	0.0397606	1423.5	1286	898	905
347527	ARSH	ENSG00000205667	-1.41572	0.0032497	0.0397837	1	0	1	2.5
90853	SPOCD1	ENSG00000134668	-1.50812	0.00325308	0.039788	16	29	39	79.5
26959	HBP1	ENSG00000105856	0.242003	0.00325453	0.039788	1655	1722.5	1316	1314
655	BMP7	ENSG00000101144	2.67844	0.0032641	0.0398776	9.5	7	5	0
100527960	MROH7-TTC4	ENSG00000271723	1.23957	0.00326845	0.0399018	0.5	1.5	0	0
9564	BCAR1	ENSG00000050820	-0.308682	0.00327056	0.0399018	4575.5	4884.5	5161	5538
84929	FIBCD1	ENSG00000130720	1.02473	0.00327486	0.0399269	90.5	126	54.5	43.5
10957	PNRC1	ENSG00000146278	0.445131	0.00328919	0.0400741	4239.5	4067.5	3073	2564.5
6594	SMARCA1	ENSG00000102038	-1.43459	0.00329442	0.0401082	257	501	891.5	849.5
9744	ACAP1	ENSG00000072818	1.29733	0.00330014	0.0401082	17	19.5	8.5	5.5
9236	CCPG1	ENSG00000260916	0.488734	0.00330032	0.0401082	506	463	326.5	306
55906	ZC4H2	ENSG00000126970	-0.418107	0.00330101	0.0401082	223	233	288.5	280
7388	UQCRH	ENSG00000173660	0.312262	0.00331866	0.0402951	3373	3309	2557	2345.5
6338	SCNN1B	ENSG00000168447	1.51739	0.00333447	0.0404594	2957.5	3186.5	1388	932.5
1002	CDH4	ENSG00000179242	-0.653972	0.00334167	0.0405192	761	671.5	864	1220.5
54718	BTN2A3P	ENSG00000124549	-0.686728	0.00336243	0.0407431	60.5	82.5	101	106
9881	TRANK1	ENSG00000168016	0.482335	0.00338142	0.0409453	505	548.5	398	299
1288	COL4A6	ENSG00000197565	-0.381123	0.00338607	0.0409738	8975	8753	11359.5	9777.5
28987	NOB1	ENSG00000141101	0.259122	0.00340488	0.0411733	3297	3817	2764	2648.5
80304	WDCP	ENSG00000163026	-0.277513	0.00341223	0.0412342	1297	1251	1316	1506.5
400657	LINC00909	ENSG00000264247	0.398373	0.00342026	0.0413032	648	582.5	433.5	420.5
26191	PTPN22	ENSG00000134242	-2.9516	0.00344663	0.0415934	6	3	23	20
10468	FST	ENSG00000134363	-0.828809	0.00345352	0.0416482	98.5	114.5	160.5	195
100287902	LGALS8-AS1	ENSG00000223776	2.30121	0.0034561	0.0416511	16	12	2	5
5228	PGF	ENSG00000119630	-0.524193	0.00346991	0.0417893	284	316.5	471	331
51439	FAM8A1	ENSG00000137414	0.254184	0.00347266	0.0417941	3813	4311.5	3091	3133.5
2752	GLUL	ENSG00000135821	0.417105	0.00347979	0.0418515	26043	26127	20610.5	15452.5
1890	TYMP	ENSG00000025708	0.604108	0.00348474	0.0418714	1257.5	1317.5	771	794.5
79624	ARMT1	ENSG00000146476	-0.212278	0.00348615	0.0418714	2762	2678	2739	3028.5
4128	MAOA	ENSG00000189221	0.951175	0.00349203	0.0418921	3289	2747.5	1317	1518.5
338322	NLRP10	ENSG00000182261	-3.5629	0.0034946	0.0418921	1	2	9.5	20
91695	RRP7BP	ENSG00000182841	-0.434441	0.00349494	0.0418921	206	263.5	306	274.5
151176	ERFE	ENSG00000178752	0.827161	0.00349871	0.0419092	294.5	327	185.5	131
56900	TMEM167B	ENSG00000215717	0.271492	0.0035038	0.0419418	2047.5	2108.5	1528.5	1594
54802	TRIT1	ENSG00000043514	-0.220037	0.00351173	0.0420085	1166.5	1211.5	1216.5	1312
387263	C6orf120	ENSG00000185127	0.16565	0.00352622	0.0421535	2469.5	2429	1996.5	2001
54987	CZIB	ENSG00000162384	0.305925	0.00353083	0.0421803	1173.5	1244.5	866.5	917.5
2109	ETFB	ENSG00000105379	-0.258984	0.00353437	0.0421942	2463	2740.5	2838.5	2844
25875	LETMD1	ENSG00000050426	0.376128	0.00354312	0.0422049	2401	2957.5	2018	1764
5910	RAP1GDS1	ENSG00000138698	-0.143956	0.00354556	0.0422049	4595	4690.5	4416	4990.5
7849	PAX8	ENSG00000125618	-1.18026	0.00354666	0.0422049	39	38.5	85.5	72
81552	VOPP1	ENSG00000154978	-0.227327	0.00354858	0.0422049	2321.5	2359.5	2346	2660.5
79803	HPS6	ENSG00000166189	-0.292769	0.00354912	0.0422049	1802.5	1947.5	2016.5	2173.5
1672	DEFB1	ENSG00000164825	-2.97292	0.0035495	0.0422049	0	1	7	6
189	AGXT	ENSG00000172482	1.82005	0.00355473	0.0422388	2	2	0	0
10979	FERMT2	ENSG00000073712	0.418471	0.00356383	0.0423187	2819	2847	1686	2216
2887	GRB10	ENSG00000106070	0.486308	0.00356737	0.0423325	3883	4000	2352	2729
7259	TSPYL1	ENSG00000189241	-0.226486	0.00358379	0.0424989	8467	9073.5	9172.5	9550.5
149428	BNIPL	ENSG00000163141	-0.949237	0.00359812	0.0426404	19	30	52.5	36
387787	LIPT2	ENSG00000175536	0.464608	0.00362813	0.0429366	169.5	191.5	117.5	124
23588	KLHDC2	ENSG00000165516	0.225927	0.00362933	0.0429366	1568	1799	1346.5	1273.5
387755	INSC	ENSG00000188487	-1.04722	0.00363035	0.0429366	467.5	702.5	901.5	1370
3066	HDAC2	ENSG00000196591	-0.131353	0.00363386	0.0429496	8211.5	8747.5	8135	8839
2058	EPRS1	ENSG00000136628	0.249112	0.00365743	0.0431994	50109.5	51399	37794	39935
4325	MMP16	ENSG00000156103	-1.04769	0.00367585	0.0433566	52.5	45	91	94
53342	IL17D	ENSG00000172458	0.504932	0.00367633	0.0433566	341	348	247.5	198.5
124222	PAQR4	ENSG00000162073	0.375935	0.00368009	0.0433566	1678.5	2125.5	1344.5	1338
221687	RNF182	ENSG00000180537	-1.48523	0.00368049	0.0433566	19	14.5	30.5	59
152559	PAQR3	ENSG00000163291	-0.327205	0.00368878	0.0434255	1604	1570	1710	1931
6609	SMPD1	ENSG00000166311	0.252093	0.0037039	0.0435747	987	981	770	745.5
645553	IGFL2-AS1	ENSG00000268621	1.3712	0.00370673	0.0435792	295.5	250	127.5	114.5
10279	PRSS16	ENSG00000112812	0.454099	0.00372536	0.0437693	1013.5	1022	716	646.5
51335	NGRN	ENSG00000182768	0.316272	0.0037348	0.0438343	4647	4888	3643.5	3325.5
25914	RTTN	ENSG00000176225	-0.317878	0.00373749	0.0438343	2367.5	2368.5	2490	2885.5
253012	HEPACAM2	ENSG00000188175	2.24405	0.00373828	0.0438343	3	4	0	1
5325	PLAGL1	ENSG00000118495	-0.266772	0.00376244	0.0440885	2100.5	2385.5	2512	2397.5
3912	LAMB1	ENSG00000091136	0.286995	0.00376957	0.0441429	22422.5	25020.5	18237.5	17151
51451	LCMT1	ENSG00000205629	0.19759	0.00378651	0.0443121	1456	1584.5	1215	1201.5
9094	UNC119	ENSG00000109103	-0.241115	0.00379072	0.0443322	958.5	1063	1140	1038
9064	MAP3K6	ENSG00000142733	0.3333	0.00379807	0.044389	2830	3479	2365.5	2219
7456	WIPF1	ENSG00000115935	-2.51399	0.00381182	0.0444922	63.5	7.5	90.5	201
1974	EIF4A2	ENSG00000156976	0.244514	0.0038119	0.0444922	6687	6873.5	5196.5	5357
10010	TANK	ENSG00000136560	0.241182	0.00382731	0.0446427	3130	3185	2373.5	2478
29774	POM121L9P	ENSG00000128262	1.16247	0.00383261	0.0446753	57	135	41.5	32
92270	ATP6AP1L	ENSG00000205464	0.603552	0.00386044	0.0449702	314.5	397	231	204
10133	OPTN	ENSG00000123240	0.249162	0.00387848	0.0451508	5606	6130	4380	4646
57705	WDFY4	ENSG00000128815	3.49383	0.00388938	0.045248	11.5	20	1	1
2310	FOXO3B	ENSG00000240445	0.319604	0.00390505	0.0453814	1293.5	1261.5	958.5	920
122953	JDP2	ENSG00000140044	0.611251	0.00390594	0.0453814	1537.5	1574.5	899	929.5
114625	ERMAP	ENSG00000164010	0.407627	0.00391796	0.0454842	1055.5	1166	847	695
6464	SHC1	ENSG00000160691	0.265894	0.0039216	0.0454842	64356.5	75995.5	54072.5	52220.5
2739	GLO1	ENSG00000124767	-0.304038	0.00392813	0.0454842	8967	9262.5	9356	11265.5
54887	UHRF1BP1	ENSG00000065060	0.619451	0.00393086	0.0454842	3419	3510	1955.5	2117
10765	KDM5B	ENSG00000117139	-0.208716	0.00393121	0.0454842	10159	10889.5	11003.5	11172
26007	TKFC	ENSG00000149476	0.300339	0.00393238	0.0454842	1981.5	2125.5	1602	1478.5
9583	ENTPD4	ENSG00000197217	-0.171704	0.00393269	0.0454842	3956.5	3935	4004.5	4115.5
201626	PDE12	ENSG00000174840	-0.207882	0.00393679	0.045502	3187.5	3373	3397.5	3519.5
1746	DLX2	ENSG00000115844	-0.537915	0.0039444	0.0455237	93.5	86.5	105.5	132
9892	SNAP91	ENSG00000065609	2.60459	0.00394572	0.0455237	18.5	14	0	11.5
343450	KCNT2	ENSG00000162687	1.34367	0.00394634	0.0455237	60.5	54	19.5	22
3084	NRG1	ENSG00000157168	-0.918736	0.00395106	0.0455486	85	101.5	134.5	188.5
23786	BCL2L13	ENSG00000099968	0.204261	0.00395461	0.0455599	6047.5	6586	5051	4958.5
3749	KCNC4	ENSG00000116396	0.45192	0.00396232	0.0456192	417	531.5	312.5	317.5
57396	CLK4	ENSG00000113240	0.321388	0.00396982	0.045676	2110.5	2318.5	1573.5	1686
23492	CBX7	ENSG00000100307	0.35886	0.00397258	0.0456783	301	362.5	244	228
100507392	SENCR	ENSG00000254703	-0.550532	0.00398184	0.0457552	174.5	181.5	221.5	253
79815	NIPAL2	ENSG00000104361	0.267359	0.00398471	0.0457586	4904.5	5078	3917.5	3661
8406	SRPX	ENSG00000101955	-0.771264	0.0039963	0.045862	568.5	840.5	1063	1096.5
79365	BHLHE41	ENSG00000123095	-0.714335	0.00400257	0.0459044	62	110	118.5	131.5
126917	IFFO2	ENSG00000169991	-0.522348	0.0040139	0.045997	1950.5	2694	2613	3483.5
85027	SMIM3	ENSG00000256235	-0.289752	0.00401582	0.045997	1957	1828.5	2171.5	2046
5144	PDE4D	ENSG00000113448	0.434651	0.00402092	0.0460219	3123.5	3146.5	2054.5	2136.5
84186	ZCCHC7	ENSG00000147905	0.262432	0.00402317	0.0460219	1404	1588.5	1078	1186
131368	ZPLD1	ENSG00000170044	-1.57795	0.00404284	0.0462077	8	6	14	24
1843	DUSP1	ENSG00000120129	0.249088	0.00404771	0.0462077	26569.5	28223	20902	21270.5
11334	TUSC2	ENSG00000114383	-0.223615	0.00404863	0.0462077	1198.5	1278.5	1336.5	1305
83886	PRSS27	ENSG00000172382	1.04861	0.0040498	0.0462077	54	66	34	21
27289	RND1	ENSG00000172602	-1.15957	0.00405773	0.0462497	13.5	8	28	17
8027	STAM	ENSG00000136738	-0.189915	0.00406383	0.0462497	2008.5	1991.5	2014	2156
3315	HSPB1	ENSG00000106211	-0.874735	0.0040643	0.0462497	4205	3897.5	6987.5	6910
6925	TCF4	ENSG00000196628	-0.432383	0.00406606	0.0462497	515	507	648	620
23288	IQCE	ENSG00000106012	-0.226499	0.00406647	0.0462497	1669	1634.5	1754	1780
7879	RAB7A	ENSG00000075785	-0.168535	0.00407259	0.0462617	13988	14999	14898	14832
4863	NPAT	ENSG00000149308	-0.293832	0.00407274	0.0462617	1375.5	1454.5	1539.5	1634
283989	TSEN54	ENSG00000182173	0.246419	0.00407573	0.0462661	1437.5	1632	1226.5	1138.5
79829	NAA40	ENSG00000110583	-0.233954	0.00408219	0.04631	1111.5	1282	1298	1269
57188	ADAMTSL3	ENSG00000156218	0.98249	0.00408923	0.0463602	69	69	30	34
51430	SUCO	ENSG00000094975	-0.274614	0.00411217	0.046529	3123	2978	3161	3551.5
22918	CD93	ENSG00000125810	-2.08684	0.00411423	0.046529	0	0	3	1
9911	TMCC2	ENSG00000133069	-0.666271	0.00411679	0.046529	73	69	93	112
92840	REEP6	ENSG00000115255	-0.579041	0.00411798	0.046529	146	160.5	235.5	182.5
138151	NACC2	ENSG00000148411	-0.217849	0.00411862	0.046529	2720	2938.5	2977	3026
23112	TNRC6B	ENSG00000100354	-0.24965	0.00411981	0.046529	1611.5	1679	1825	1743
100533111	ZNF670-ZNF695	ENSG00000135747	-2.86106	0.00412298	0.0465352	0	0.5	3.5	6
222235	FBXL13	ENSG00000161040	1.28267	0.00412835	0.0465663	34.5	26.5	13	9.5
113829	SLC35A4	ENSG00000176087	0.15234	0.0041406	0.0466527	6181	6729	5394.5	5253.5
283518	KCNRG	ENSG00000198553	-1.57865	0.00414126	0.0466527	3	11	15	15
100507588	TGFBR3L	ENSG00000260001	-2.19211	0.00415298	0.0467551	8	13	37.5	39.5
84910	TMEM87B	ENSG00000153214	0.291035	0.00418814	0.0471212	4962	5134	3717.5	3774
608	TNFRSF17	ENSG00000048462	-1.87484	0.00419515	0.0471702	0	0	1	2
125144	SNHG29	ENSG00000175061	0.257784	0.00420092	0.0472053	38072	40711.5	32019.5	28301.5
8879	SGPL1	ENSG00000166224	0.338843	0.00420481	0.0472192	6677.5	6603.5	4626.5	4869
84913	ATOH8	ENSG00000168874	3.09565	0.00421727	0.0473292	14	12	3	1
90	ACVR1	ENSG00000115170	0.282531	0.00422241	0.047357	1581	1474	1136	1141.5
152302	CIDECP1	ENSG00000186162	0.566707	0.00423227	0.0474272	263	272.5	190	142.5
6536	SLC6A9	ENSG00000196517	1.0337	0.00423569	0.0474272	4554	4385	2465.5	1518.5
54881	TEX10	ENSG00000136891	-0.201196	0.00423667	0.0474272	3464.5	3553.5	3680.5	3674.5
283349	RASSF3	ENSG00000153179	0.266948	0.00424027	0.0474377	3227.5	3226.5	2339	2572.5
9170	LPAR2	ENSG00000064547	0.369807	0.00424339	0.0474428	1232	1315.5	992	816.5
155382	VPS37D	ENSG00000176428	-1.73744	0.00425377	0.0475274	3.5	14	23	23
274	BIN1	ENSG00000136717	0.320074	0.0042563	0.0475274	5085.5	5181	3745	3756
55422	ZNF331	ENSG00000130844	0.703328	0.00426989	0.0476471	1117.5	1037.5	765	482
30818	KCNIP3	ENSG00000115041	0.643178	0.00427489	0.0476471	3551.5	3561.5	2239.5	2035
105379194	LOC105379194	ENSG00000253404	2.16468	0.00427506	0.0476471	5	1	0	0
84620	ST6GAL2	ENSG00000144057	0.47999	0.0042853	0.0477313	189.5	246.5	122	165.5
7102	TSPAN7	ENSG00000156298	-1.527	0.0043046	0.0479163	19	40	81.5	60.5
6205	RPS11	ENSG00000142534	0.323747	0.00430873	0.0479323	9558	10395.5	7884.5	6665
23580	CDC42EP4	ENSG00000179604	0.470314	0.0043248	0.048081	7555	7053.5	5538.5	4326.5
1363	CPE	ENSG00000109472	-0.768218	0.00433097	0.0481195	494	411	829	609.5
5583	PRKCH	ENSG00000027075	0.373604	0.00433501	0.0481343	1532	1661.5	1204.5	1066
51684	SUFU	ENSG00000107882	-0.284816	0.00435243	0.0482719	1072	1173.5	1254	1243.5
126353	MISP	ENSG00000099812	-0.539365	0.00435283	0.0482719	2338.5	2542.5	3124.5	3507
51000	SLC35B3	ENSG00000124786	0.209883	0.00435701	0.0482882	1743.5	1911.5	1412.5	1466
6169	RPL38	ENSG00000172809	0.220053	0.00436193	0.0483126	4548.5	4787.5	3644	3661.5
2070	EYA4	ENSG00000112319	-1.9026	0.00437792	0.0484595	0	0	1	2.5
387509	GPR153	ENSG00000158292	-0.311306	0.0043815	0.048469	1183	1304.5	1526.5	1295.5
51734	MSRB1	ENSG00000198736	0.434369	0.00439241	0.0485437	866.5	1137	644.5	700
89944	GLB1L2	ENSG00000149328	0.298737	0.00439372	0.0485437	1801	2091	1520.5	1361
348807	CFAP100	ENSG00000163885	2.30989	0.00442196	0.0488255	2	2.5	0	0
100288142	NBPF20	ENSG00000162825	-0.214083	0.00443282	0.0489042	1300	1332.5	1359.5	1430.5
266655	BRD3OS	ENSG00000235106	-0.291375	0.00443724	0.0489042	899	981.5	1088	1020
4810	NHS	ENSG00000188158	-0.595848	0.00443734	0.0489042	239.5	262	313.5	380.5
25786	DGCR11	ENSG00000273311	-0.473864	0.00444589	0.0489443	80.5	92.5	100.5	120.5
55167	MSL2	ENSG00000174579	0.248785	0.00444648	0.0489443	1970	2026.5	1475	1586
6721	SREBF2	ENSG00000198911	0.192873	0.00445835	0.0490446	21326.5	23721	18656	17576
79595	SAP130	ENSG00000136715	-0.275065	0.0044867	0.0493241	1529.5	1615.5	1743.5	1737.5
6596	HLTF	ENSG00000071794	0.236121	0.0044893	0.0493241	3693.5	3581	2791.5	2831.5
754	PTTG1IP	ENSG00000183255	0.254861	0.00450455	0.0494611	18566	21371	14085	16497.5
11158	RABL2B	ENSG00000079974	0.212017	0.0045271	0.049678	1043	1209	889.5	886
54537	SHLD2	ENSG00000122376	0.269399	0.00453976	0.0497862	2896.5	2753.5	1932	2357.5
10351	ABCA8	ENSG00000141338	3.05263	0.00455068	0.0498752	59	38	4	12

## Sheet: Table_S11_6 hours_mut-vs-WT
Table S11: DEGs in JUNB mut clones compared to JUNB WT clones after 6 h of TGFβ1 treatment
Threshold: adjusted p-value <0.05						* mean of three independent biological replicates
						** mean of two independent biological replicates
entrez	symbol	ensembl	log2FC	p-value	adjusted p-value	CTRL mut1 counts*	CTRL mut65 counts*	CTRL WT2 counts*	CTRL WT27 counts*
388121	TNFAIP8L3	ENSG00000183578	-1.92665	3.09751e-14	5.40101e-10	204	325.5	1014	899
26872	STEAP1	ENSG00000164647	-3.80842	8.54059e-14	5.40101e-10	31.5	45	573	468.5
1993	ELAVL2	ENSG00000107105	-2.71255	1.34965e-13	5.40101e-10	110.5	78	606.5	591
148641	SLC35F3	ENSG00000183780	-2.099	1.47428e-13	5.40101e-10	86	141	463.5	450.5
10371	SEMA3A	ENSG00000075213	-2.63257	1.51816e-13	5.40101e-10	89	104	738.5	459
11030	RBPMS	ENSG00000157110	-0.936284	3.84222e-13	1.13909e-09	392	506.5	802.5	857
79817	MOB3B	ENSG00000120162	-1.49632	5.46562e-13	1.38889e-09	749.5	1022	2662	2149.5
4501	MT1X	ENSG00000187193	2.05791	8.73531e-13	1.9423e-09	3500	4676.5	1173	781
10123	ARL4C	ENSG00000188042	-3.21223	1.23411e-12	2.43914e-09	296.5	457.5	3499	3164
80206	FHOD3	ENSG00000134775	-1.96512	1.46834e-12	2.61188e-09	892	1207.5	3957	3755
55612	FERMT1	ENSG00000101311	-1.55623	2.74807e-12	4.14584e-09	4148.5	4679	15955	10088
84985	FAM83A	ENSG00000147689	-1.39834	2.79683e-12	4.14584e-09	5808	7615.5	18479	16026
3240	HP	ENSG00000257017	8.04583	5.62624e-12	7.69843e-09	105.5	177	0	0
6196	RPS6KA2	ENSG00000071242	1.19636	6.4051e-12	8.13813e-09	6674	7473	3020	2927
79901	CYBRD1	ENSG00000071967	1.98837	7.54951e-12	8.95271e-09	7007	6981	1699.5	1759
57118	CAMK1D	ENSG00000183049	1.5321	1.21576e-11	1.35162e-08	819.5	1042.5	333.5	286.5
81788	NUAK2	ENSG00000163545	-1.23065	1.5133e-11	1.47751e-08	424	536.5	1119	1046
57863	CADM3	ENSG00000162706	5.48155	1.53088e-11	1.47751e-08	3598.5	6202	102	118.5
84230	LRRC8C	ENSG00000171488	-1.73112	1.57818e-11	1.47751e-08	768	855	3202.5	2197
1435	CSF1	ENSG00000184371	1.58776	1.72704e-11	1.53603e-08	1731.5	2030	509	702
25987	TSKU	ENSG00000182704	1.16024	2.07621e-11	1.75865e-08	6643.5	7391	2949	3120.5
91107	TRIM47	ENSG00000132481	0.97536	2.54763e-11	2.02063e-08	6027.5	8384	3290.5	3737
7127	TNFAIP2	ENSG00000185215	1.62062	2.61269e-11	2.02063e-08	9473.5	11933.5	3083	3657
129642	MBOAT2	ENSG00000143797	-1.62699	3.03578e-11	2.23963e-08	3052	3365	11335.5	8114
9315	NREP	ENSG00000134986	-2.66289	3.14767e-11	2.23963e-08	73.5	119.5	677.5	488
10678	B3GNT2	ENSG00000170340	-1.26672	3.50182e-11	2.312e-08	1100.5	1302	3320	2373.5
3570	IL6R	ENSG00000160712	1.24911	3.50933e-11	2.312e-08	3542	4490.5	1739	1523.5
9580	SOX13	ENSG00000143842	0.860884	4.01468e-11	2.45945e-08	3967	5273	2402.5	2488.5
56994	CHPT1	ENSG00000111666	0.764592	4.11532e-11	2.45945e-08	2303	2780	1414	1473.5
3797	KIF3C	ENSG00000084731	-2.14036	4.14794e-11	2.45945e-08	549.5	607.5	2267	2657.5
9955	HS3ST3A1	ENSG00000153976	-3.96971	4.70759e-11	2.70124e-08	41	34	602	581.5
57458	TMCC3	ENSG00000057704	-2.23702	5.35357e-11	2.92556e-08	140.5	155.5	898.5	509.5
200150	PLD5	ENSG00000180287	-1.56111	5.48684e-11	2.92556e-08	358.5	372.5	1085	1006
3485	IGFBP2	ENSG00000115457	2.86159	5.68814e-11	2.92556e-08	10032.5	17040.5	1855	1716
2036	EPB41L1	ENSG00000088367	1.74541	5.75639e-11	2.92556e-08	2219.5	2763.5	752.5	696.5
84959	UBASH3B	ENSG00000154127	-1.31398	6.44256e-11	3.18334e-08	847.5	1105.5	2220.5	2446
4139	MARK1	ENSG00000116141	-1.6707	6.91516e-11	3.32451e-08	169	266	669	646
22989	MYH15	ENSG00000144821	-6.03434	9.15204e-11	4.24743e-08	3	16.5	426	607
7477	WNT7B	ENSG00000188064	-2.81506	9.31243e-11	4.24743e-08	49	80	503	418
5744	PTHLH	ENSG00000087494	-2.69816	1.04534e-10	4.57271e-08	60	113	566.5	514
375449	MAST4	ENSG00000069020	-1.03558	1.05398e-10	4.57271e-08	1450	1809.5	3829	2715.5
1953	MEGF6	ENSG00000162591	1.75624	1.46652e-10	6.21106e-08	2612	3629.5	977.5	812
83648	FAM167A	ENSG00000154319	-2.60674	1.70071e-10	7.03542e-08	205	267.5	1239	1560
9750	RIPOR2	ENSG00000111913	3.81949	1.78146e-10	7.20195e-08	3165	2752.5	172	273.5
6567	SLC16A2	ENSG00000147100	-0.845388	1.87856e-10	7.42575e-08	1645	2000.5	3100.5	3229
56975	FAM20C	ENSG00000177706	-1.13057	2.04378e-10	7.88466e-08	2822	4100.5	6807	7634
1362	CPD	ENSG00000108582	0.649328	2.08331e-10	7.88466e-08	14780.5	17154.5	10491	9237
261729	STEAP2	ENSG00000157214	-3.87121	2.22144e-10	8.23229e-08	20.5	55	541.5	400
4604	MYBPC1	ENSG00000196091	7.43855	2.65076e-10	9.62279e-08	106.5	183.5	1	0
27250	PDCD4	ENSG00000150593	0.885701	2.99651e-10	1.04389e-07	13672.5	16042	7774	7764
27286	SRPX2	ENSG00000102359	-0.898264	3.04851e-10	1.04389e-07	522	769.5	1148.5	1159
54908	SPDL1	ENSG00000040275	-0.88049	3.05162e-10	1.04389e-07	1557.5	1801	2932.5	3047
9743	ARHGAP32	ENSG00000134909	-1.2051	3.89293e-10	1.30655e-07	2383	2698.5	6180.5	5106.5
27065	NSG1	ENSG00000168824	-1.36636	4.23529e-10	1.39514e-07	236.5	248.5	656	552.5
57476	GRAMD1B	ENSG00000023171	-3.57529	4.37933e-10	1.41636e-07	125	86	1284.5	1120
2619	GAS1	ENSG00000180447	2.32218	4.58814e-10	1.45739e-07	781	698	112.5	169
2289	FKBP5	ENSG00000096060	0.615343	5.44777e-10	1.6855e-07	56336	61349	38053	36371
4059	BCAM	ENSG00000187244	1.89249	5.49579e-10	1.6855e-07	3700.5	4619	996	1175.5
57136	APMAP	ENSG00000101474	0.613663	5.6832e-10	1.71224e-07	9362	11330.5	6271	6794
3720	JARID2	ENSG00000008083	-1.01767	5.7755e-10	1.71224e-07	1170	1380	2776	2278.5
1075	CTSC	ENSG00000109861	-0.76915	6.00463e-10	1.75099e-07	6819	7624	12790.5	11140.5
100131726	FAM83A-AS1	ENSG00000204949	-1.57605	6.50972e-10	1.86766e-07	65	91	235	213
54206	ERRFI1	ENSG00000116285	1.20438	7.10131e-10	2.00505e-07	13479.5	17793	7170.5	6025.5
1308	COL17A1	ENSG00000065618	-1.03241	8.70329e-10	2.39798e-07	19961.5	28074	49315	45759.5
54626	HES2	ENSG00000069812	-1.53525	8.76256e-10	2.39798e-07	1196.5	1644.5	4091	3770
6707	SPRR3	ENSG00000163209	-6.76427	9.20005e-10	2.47955e-07	1	4	223.5	231
7424	VEGFC	ENSG00000150630	-2.51797	1.11011e-09	2.94726e-07	151.5	224	1110.5	999
6659	SOX4	ENSG00000124766	-1.23294	1.2097e-09	3.16444e-07	2175.5	2754.5	6642	4649.5
5570	PKIB	ENSG00000135549	-2.06813	1.27331e-09	3.28255e-07	96	80	390.5	315
146760	RTN4RL1	ENSG00000185924	-1.46111	1.39127e-09	3.53541e-07	312	404.5	982.5	911
8821	INPP4B	ENSG00000109452	-1.23562	1.61621e-09	4.04918e-07	1257.5	1220	3052	2627
4330	MN1	ENSG00000169184	-3.20943	1.92902e-09	4.76575e-07	41.5	92	648.5	422.5
415116	PIM3	ENSG00000198355	1.3009	2.06818e-09	5.03955e-07	6315.5	6448	2246	2802.5
57449	PLEKHG5	ENSG00000171680	-1.03556	2.18396e-09	5.24976e-07	1627.5	2040.5	4204.5	3118.5
8645	KCNK5	ENSG00000164626	1.38321	2.46368e-09	5.8432e-07	1179	1203	355.5	556.5
9454	HOMER3	ENSG00000051128	-1.03848	2.51568e-09	5.88802e-07	2456.5	3965	5987.5	6529
51703	ACSL5	ENSG00000197142	2.90769	2.58972e-09	5.9826e-07	695	771	72.5	125.5
55224	ETNK2	ENSG00000143845	2.71658	2.73117e-09	6.13104e-07	6889.5	7880.5	1195	1021
1026	CDKN1A	ENSG00000124762	-0.746152	2.7447e-09	6.13104e-07	11970.5	17964	24924	22911.5
9732	DOCK4	ENSG00000128512	-1.51605	2.75738e-09	6.13104e-07	469.5	537.5	1457.5	1370
5318	PKP2	ENSG00000057294	0.738199	2.82733e-09	6.20896e-07	6314	6751.5	4048.5	3580
26468	LHX6	ENSG00000106852	-2.38499	3.06448e-09	6.64768e-07	29.5	23	164	125.5
342667	STAC2	ENSG00000141750	3.20206	3.21889e-09	6.89852e-07	2850.5	3329	337.5	372
118429	ANTXR2	ENSG00000163297	-1.71217	3.28769e-09	6.96208e-07	1306	1568	5218.5	4177
114548	NLRP3	ENSG00000162711	-1.90151	3.47712e-09	7.24418e-07	71.5	111	299.5	340.5
7092	TLL1	ENSG00000038295	-3.02503	3.50236e-09	7.24418e-07	60.5	53	413.5	440.5
9448	MAP4K4	ENSG00000071054	-0.884475	3.90417e-09	7.98245e-07	14706.5	18258	31279.5	28148
4312	MMP1	ENSG00000196611	-5.74175	3.97364e-09	8.03217e-07	0	0	34	19.5
23413	NCS1	ENSG00000107130	-0.670372	4.27873e-09	8.55169e-07	2669	3685	4847.5	4868
9915	ARNT2	ENSG00000172379	-1.55325	4.39108e-09	8.6377e-07	155	245	528.5	584
8710	SERPINB7	ENSG00000166396	-1.48729	4.41888e-09	8.6377e-07	100	148	306	347
2532	ACKR1	ENSG00000213088	4.9128	4.73596e-09	9.15688e-07	484	933	28	16
4688	NCF2	ENSG00000116701	-2.95403	4.96903e-09	9.50421e-07	33	52	304.5	321.5
27106	ARRDC2	ENSG00000105643	0.967971	5.17073e-09	9.78478e-07	1644	2453.5	1005.5	984.5
9886	RHOBTB1	ENSG00000072422	-1.69439	5.5591e-09	1.0409e-06	59	87.5	262.5	199.5
5747	PTK2	ENSG00000169398	-0.456447	6.42151e-09	1.18985e-06	7388	9336.5	11392	10731
84159	ARID5B	ENSG00000150347	1.33812	6.71751e-09	1.23187e-06	750.5	687.5	306.5	249
8714	ABCC3	ENSG00000108846	1.03209	7.71341e-09	1.38001e-06	30385.5	44926.5	20475	15246
10276	NET1	ENSG00000173848	-0.77626	7.73492e-09	1.38001e-06	5864	6396.5	11338	9121
91683	SYT12	ENSG00000173227	2.55875	7.75812e-09	1.38001e-06	3018	4789	791	530
54935	DUSP23	ENSG00000158716	1.05423	8.52871e-09	1.49461e-06	4310	7188.5	2592.5	2621.5
3480	IGF1R	ENSG00000140443	-0.631856	8.57037e-09	1.49461e-06	4226	5192	7083.5	6995
83699	SH3BGRL2	ENSG00000198478	-1.11749	9.10912e-09	1.57314e-06	243.5	231.5	533	474
90865	IL33	ENSG00000137033	-5.78744	9.35291e-09	1.59971e-06	0	0	55.5	22
9022	CLIC3	ENSG00000169583	2.11285	9.58435e-09	1.62368e-06	539.5	954.5	125	203
8829	NRP1	ENSG00000099250	-1.68883	9.69494e-09	1.62692e-06	1333	1583.5	5088	4413.5
219855	SLC37A2	ENSG00000134955	-1.20531	9.89805e-09	1.64515e-06	1539.5	1586	3491.5	3516.5
54504	CPVL	ENSG00000106066	1.62347	1.00255e-08	1.64515e-06	7059.5	9826	2827.5	2543
27076	LYPD3	ENSG00000124466	-1.66835	1.0081e-08	1.64515e-06	341	502	1459	1096
10090	UST	ENSG00000111962	0.869423	1.10613e-08	1.77672e-06	895.5	897	487.5	459
26575	RGS17	ENSG00000091844	-3.41234	1.1087e-08	1.77672e-06	16.5	10.5	167	100
85458	DIXDC1	ENSG00000150764	-1.49066	1.22027e-08	1.93804e-06	2167	2649.5	6928	6052
55890	GPRC5C	ENSG00000170412	1.38699	1.39136e-08	2.19022e-06	2034.5	2835	794.5	978
966	CD59	ENSG00000085063	-0.629364	1.41752e-08	2.21184e-06	21182	26744	37509.5	34297.5
51090	PLLP	ENSG00000102934	1.82313	1.50322e-08	2.32516e-06	846.5	755.5	230	203
85027	SMIM3	ENSG00000256235	-0.747705	1.5321e-08	2.34939e-06	1709.5	1936.5	3210.5	2771.5
1112	FOXN3	ENSG00000053254	0.64793	1.61713e-08	2.45859e-06	3866.5	4592	2511.5	2706.5
2261	FGFR3	ENSG00000068078	2.21024	1.66497e-08	2.50987e-06	5765.5	5567	1275	1141.5
115548	FCHO2	ENSG00000157107	-0.641209	1.73066e-08	2.58402e-06	1600.5	1677.5	2722.5	2241.5
80008	TMEM156	ENSG00000121895	-2.86461	1.74321e-08	2.58402e-06	79	56	456	526
200844	CFAP20DC	ENSG00000163689	-1.44125	1.76849e-08	2.59982e-06	91.5	134.5	369.5	232
2192	FBLN1	ENSG00000077942	0.906892	1.7949e-08	2.61702e-06	31413.5	43760	16981.5	21850.5
6781	STC1	ENSG00000159167	-2.1333	1.88477e-08	2.72258e-06	132	169	954.5	423.5
10046	MAMLD1	ENSG00000013619	1.0861	1.89791e-08	2.72258e-06	550.5	778.5	281	317.5
79987	SVEP1	ENSG00000165124	1.11338	1.92781e-08	2.74335e-06	3928	5066.5	1963	2010.5
10768	AHCYL1	ENSG00000168710	0.330029	1.97961e-08	2.7947e-06	9502.5	11415.5	8519	7599.5
8792	TNFRSF11A	ENSG00000141655	-0.969621	2.06782e-08	2.89625e-06	303	327	624.5	574.5
2009	EML1	ENSG00000066629	-0.887981	2.18524e-08	3.0368e-06	637.5	944.5	1401.5	1384
79905	TMC7	ENSG00000170537	-1.39756	2.34267e-08	3.23034e-06	245	370	874.5	648
7852	CXCR4	ENSG00000121966	3.15803	2.38429e-08	3.26244e-06	386	418.5	37	62
26	AOC1	ENSG00000002726	-4.10805	2.43006e-08	3.29969e-06	73.5	129.5	1764.5	1709
7538	ZFP36	ENSG00000128016	0.673259	2.5317e-08	3.40592e-06	3172	4236	2412	2066.5
23338	JADE2	ENSG00000043143	0.727336	2.54659e-08	3.40592e-06	23064.5	28806	13422.5	16935.5
166336	PRICKLE2	ENSG00000163637	-0.986658	2.63956e-08	3.50392e-06	599	672.5	1317	1122
3786	KCNQ3	ENSG00000184156	-1.91595	2.9096e-08	3.83377e-06	56	74	253	227.5
140688	NOL4L	ENSG00000197183	-0.978641	2.98224e-08	3.90059e-06	324.5	336.5	666	614.5
55959	SULF2	ENSG00000196562	-0.915199	3.21757e-08	4.14237e-06	3023.5	4680	7481	6344.5
5099	PCDH7	ENSG00000169851	0.871819	3.23172e-08	4.14237e-06	1853.5	2229	985.5	1194.5
101928687	LNCAROD	ENSG00000231131	-1.57955	3.23696e-08	4.14237e-06	250.5	331	869	803
131566	DCBLD2	ENSG00000057019	-1.0281	3.29883e-08	4.19139e-06	6983.5	8847	16056.5	15361
1846	DUSP4	ENSG00000120875	-0.877631	3.73768e-08	4.71531e-06	6427	8224	13733	12447.5
3791	KDR	ENSG00000128052	1.82694	4.0806e-08	5.11167e-06	860	1017.5	270.5	253
2747	GLUD2	ENSG00000182890	0.507257	4.18862e-08	5.2103e-06	10582.5	12016.5	7385.5	7981
64866	CDCP1	ENSG00000163814	-0.603449	4.31476e-08	5.32993e-06	10117	12702.5	17720	15942
5829	PXN	ENSG00000089159	-0.422849	4.43229e-08	5.43735e-06	20534.5	25837.5	30812.5	29365.5
139818	DOCK11	ENSG00000147251	-0.978019	4.4648e-08	5.43972e-06	161	199.5	364.5	319.5
4907	NT5E	ENSG00000135318	-1.83746	4.58912e-08	5.55314e-06	4577	6109.5	19975	18180
64061	TSPYL2	ENSG00000184205	1.04025	4.74178e-08	5.69911e-06	2581	3180	1344	1365
6525	SMTN	ENSG00000183963	-1.19055	4.80112e-08	5.7317e-06	2557.5	4248	6891.5	7793
285489	DOK7	ENSG00000175920	1.9793	4.92658e-08	5.83828e-06	634.5	802.5	145.5	208.5
57552	NCEH1	ENSG00000144959	-0.982103	4.95604e-08	5.83828e-06	1590.5	1635	3204	3074
10252	SPRY1	ENSG00000164056	1.67155	5.20283e-08	6.08868e-06	368	400.5	106	133.5
22891	ZNF365	ENSG00000138311	-1.64996	5.32861e-08	6.19512e-06	180.5	159	561	466
494470	RNF165	ENSG00000141622	1.12806	5.4062e-08	6.24451e-06	395	455.5	160.5	219.5
9047	SH2D2A	ENSG00000027869	-1.39638	5.45051e-08	6.25159e-06	2252	2773	6738	6158.5
117195	MRGPRX3	ENSG00000179826	-2.05359	5.48261e-08	6.25159e-06	47	60.5	251.5	186.5
130574	LYPD6	ENSG00000187123	-2.40706	6.22693e-08	7.05507e-06	14	21	78.5	91.5
6804	STX1A	ENSG00000106089	-1.00943	6.43587e-08	7.24565e-06	516.5	810.5	1379.5	1163.5
23432	GPR161	ENSG00000143147	-0.788706	6.48455e-08	7.2462e-06	1500	2186.5	3259.5	2808
286144	TRIQK	ENSG00000205133	-1.45651	6.51784e-08	7.2462e-06	309.5	280	887	704
9873	FCHSD2	ENSG00000137478	-0.482386	6.63503e-08	7.33067e-06	1126.5	1295.5	1705.5	1583
4071	TM4SF1	ENSG00000169908	1.16052	6.77796e-08	7.44237e-06	4432.5	4409.5	1792	2057
7474	WNT5A	ENSG00000114251	-1.80788	6.87571e-08	7.50338e-06	107	96.5	361	337.5
5523	PPP2R3A	ENSG00000073711	-0.612565	7.26931e-08	7.88455e-06	1014	1126	1702.5	1464.5
79739	TTLL7	ENSG00000137941	-1.28464	7.51938e-08	8.10635e-06	89	113	247	223
50651	SLC45A1	ENSG00000162426	2.27717	7.56588e-08	8.10734e-06	154.5	252.5	51	30.5
1948	EFNB2	ENSG00000125266	-0.783819	7.87453e-08	8.38755e-06	4095.5	5360.5	8235.5	7474.5
83547	RILP	ENSG00000167705	1.12168	8.25273e-08	8.61656e-06	251.5	346.5	133	130
7704	ZBTB16	ENSG00000109906	1.23378	8.25578e-08	8.61656e-06	1523.5	1714	679	652
4319	MMP10	ENSG00000166670	-5.49777	8.28076e-08	8.61656e-06	1	2	126.5	47.5
9388	LIPG	ENSG00000101670	-1.07711	8.28329e-08	8.61656e-06	2982	4202	8182.5	6435.5
92737	DNER	ENSG00000187957	-1.18317	8.70934e-08	9.00708e-06	1459	1981.5	4108	3417
56978	PRDM8	ENSG00000152784	-1.96772	8.76106e-08	9.00819e-06	94	161	585.5	395
4293	MAP3K9	ENSG00000006432	-0.77458	9.4763e-08	9.58249e-06	2096	2635	4080.5	3714.5
7483	WNT9A	ENSG00000143816	-1.78114	9.50018e-08	9.58249e-06	730.5	936	3074	2433.5
55760	DHX32	ENSG00000089876	-0.436781	9.51151e-08	9.58249e-06	2279.5	2795	3328.5	3321
3678	ITGA5	ENSG00000161638	-1.01003	9.53508e-08	9.58249e-06	8479.5	12114	20877.5	18813
204010	RPSAP52	ENSG00000241749	-1.80771	9.80475e-08	9.75444e-06	122.5	205.5	547.5	500
7462	LAT2	ENSG00000086730	1.18825	9.81585e-08	9.75444e-06	624	772.5	253	345.5
283209	PGM2L1	ENSG00000165434	-1.79935	9.96014e-08	9.84284e-06	275	406.5	1325.5	930.5
5293	PIK3CD	ENSG00000171608	-1.52893	1.08388e-07	1.06519e-05	350.5	645.5	1675	1056.5
7045	TGFBI	ENSG00000120708	-1.85085	1.14669e-07	1.12073e-05	50752.5	59970	193115	190326
5255	PHKA1	ENSG00000067177	-0.46669	1.1582e-07	1.12579e-05	1385.5	1572	1929.5	2041.5
2006	ELN	ENSG00000049540	4.51255	1.18261e-07	1.14171e-05	184	661	12.5	23
901	CCNG2	ENSG00000138764	-0.932739	1.18741e-07	1.14171e-05	1914	2243.5	4473	3268
22936	ELL2	ENSG00000118985	-1.11153	1.20156e-07	1.1491e-05	2862	3163.5	6845.5	5863.5
8900	CCNA1	ENSG00000133101	1.63537	1.23686e-07	1.17654e-05	1517.5	1834	584.5	460.5
11174	ADAMTS6	ENSG00000049192	-5.27056	1.25352e-07	1.18605e-05	10	9	392	403.5
55450	CAMK2N1	ENSG00000162545	-0.667166	1.26351e-07	1.18917e-05	2768	3515.5	4845	4765
50515	CHST11	ENSG00000171310	-0.939895	1.28704e-07	1.20494e-05	1060	1386	2387	2178
80149	ZC3H12A	ENSG00000163874	0.740351	1.36586e-07	1.27204e-05	2807	4024.5	1907	1996
9563	H6PD	ENSG00000049239	0.796432	1.4512e-07	1.34447e-05	3571.5	4762.5	2743.5	1945.5
147372	CCBE1	ENSG00000183287	-2.16551	1.49136e-07	1.37453e-05	260	351	1064	1685.5
80818	ZNF436	ENSG00000125945	0.598259	1.52799e-07	1.39461e-05	1642.5	1856.5	1156	1080
114879	OSBPL5	ENSG00000021762	0.700415	1.52883e-07	1.39461e-05	10094.5	13140.5	7089.5	6671
3655	ITGA6	ENSG00000091409	-0.818525	1.54626e-07	1.40331e-05	27582.5	29027.5	51094	46982
57165	GJC2	ENSG00000198835	1.6772	1.55451e-07	1.40364e-05	711.5	1292	315	267
20	ABCA2	ENSG00000107331	0.732313	1.60958e-07	1.44602e-05	6217.5	8498.5	4323	4190.5
1052	CEBPD	ENSG00000221869	1.27149	1.63079e-07	1.45771e-05	3503.5	4033.5	1409	1567.5
5803	PTPRZ1	ENSG00000106278	-1.50193	1.667e-07	1.48263e-05	128.5	115.5	419.5	277.5
117283	IP6K3	ENSG00000161896	3.68474	1.69859e-07	1.49602e-05	1044.5	1629	89	125
123346	HIGD2B	ENSG00000175202	3.13615	1.69888e-07	1.49602e-05	4	6	0	0
91368	CDKN2AIPNL	ENSG00000237190	0.494379	1.73115e-07	1.51004e-05	2099.5	2663	1603	1655
9989	PPP4R1	ENSG00000154845	-0.389004	1.73177e-07	1.51004e-05	5500.5	7267.5	8151.5	7917.5
28983	TMPRSS11E	ENSG00000087128	-5.52798	1.74726e-07	1.51611e-05	1	0	36	37
196051	PLPP4	ENSG00000203805	-2.63362	1.80874e-07	1.56184e-05	14	17	84	106
57228	SMAGP	ENSG00000170545	-0.729319	1.92265e-07	1.65218e-05	505.5	778	967.5	1046
5569	PKIA	ENSG00000171033	-2.03349	1.98538e-07	1.69653e-05	155	123	583	539.5
100131378	C11orf91	ENSG00000205177	-1.61872	1.99334e-07	1.69653e-05	46	63.5	168	154.5
63970	TP53AIP1	ENSG00000120471	-2.63561	2.01465e-07	1.70134e-05	27	11	94	96
65108	MARCKSL1	ENSG00000175130	-3.15578	2.03281e-07	1.70134e-05	82.5	294	1094	1573
6926	TBX3	ENSG00000135111	-1.13337	2.0362e-07	1.70134e-05	609	1024	1837.5	1580
84547	PGBD1	ENSG00000137338	-0.677488	2.03725e-07	1.70134e-05	293	406.5	516	556.5
4281	MID1	ENSG00000101871	-0.79016	2.07438e-07	1.72426e-05	801.5	811.5	1393.5	1313.5
164284	APCDD1L	ENSG00000198768	-4.07551	2.08773e-07	1.72728e-05	12	18	363	176.5
56895	AGPAT4	ENSG00000026652	-0.826036	2.11513e-07	1.73586e-05	282.5	349	525	556.5
10625	IVNS1ABP	ENSG00000116679	-0.944496	2.12714e-07	1.73586e-05	8111	10067	19824.5	14157
5268	SERPINB5	ENSG00000206075	-0.98063	2.12738e-07	1.73586e-05	33619	43238.5	87476	59499
57214	CEMIP	ENSG00000103888	-1.83633	2.14007e-07	1.73825e-05	87	122.5	436.5	296.5
3038	HAS3	ENSG00000103044	-1.5832	2.15269e-07	1.74054e-05	107	144.5	396.5	329
23460	ABCA6	ENSG00000154262	0.984074	2.23599e-07	1.79972e-05	1722.5	1763.5	955	767.5
3710	ITPR3	ENSG00000096433	0.532593	2.2654e-07	1.81518e-05	32605.5	45357.5	26606	24883.5
29116	MYLIP	ENSG00000007944	1.01241	2.3428e-07	1.86878e-05	377.5	401.5	168	207.5
5288	PIK3C2G	ENSG00000139144	-0.776982	2.36503e-07	1.87809e-05	314.5	406.5	600	575.5
6121	RPE65	ENSG00000116745	-1.12748	2.4167e-07	1.91059e-05	310	420.5	764.5	756
6648	SOD2	ENSG00000112096	1.08447	2.44585e-07	1.91743e-05	9857.5	11571.5	5137	4594.5
6091	ROBO1	ENSG00000169855	-0.805077	2.45057e-07	1.91743e-05	1650	1660	2942	2689.5
84189	SLITRK6	ENSG00000184564	-2.1605	2.45769e-07	1.91743e-05	829.5	1063.5	4297.5	3764.5
5914	RARA	ENSG00000131759	0.700855	2.48301e-07	1.92812e-05	1205.5	1664	804	887
57464	STRIP2	ENSG00000128578	-1.33209	2.49519e-07	1.92812e-05	196	238.5	520.5	536.5
54946	SLC41A3	ENSG00000114544	0.46022	2.51111e-07	1.92812e-05	3011.5	3724.5	2272	2444.5
782	CACNB1	ENSG00000067191	1.11741	2.51475e-07	1.92812e-05	598.5	931.5	310.5	354
10076	PTPRU	ENSG00000060656	0.66539	2.61767e-07	1.99842e-05	8504	9925	5570	5712
4860	PNP	ENSG00000198805	-0.57668	2.64595e-07	2.01138e-05	4344	5690	7009.5	7414.5
84056	KATNAL1	ENSG00000102781	-0.763697	2.75282e-07	2.08371e-05	923.5	1220.5	2003	1533
284904	SEC14L4	ENSG00000133488	3.37708	3.03491e-07	2.2875e-05	106	151	25	7
51719	CAB39	ENSG00000135932	-0.46139	3.08591e-07	2.31612e-05	9414.5	11072.5	14225	13064
8460	TPST1	ENSG00000169902	-1.12296	3.19777e-07	2.39e-05	290.5	457.5	848.5	716
2687	GGT5	ENSG00000099998	2.15071	3.29362e-07	2.45134e-05	1612	2354.5	457	451
10106	CTDSP2	ENSG00000175215	0.521287	3.3446e-07	2.47891e-05	8145.5	11232	6794.5	6159
5270	SERPINE2	ENSG00000135919	-2.05973	3.39339e-07	2.50463e-05	1354.5	2105	6738.5	7125.5
6641	SNTB1	ENSG00000172164	2.41363	3.5859e-07	2.63578e-05	104.5	116	23.5	16
11082	ESM1	ENSG00000164283	-6.2487	3.62867e-07	2.65625e-05	0	0	57	30
5880	RAC2	ENSG00000128340	-0.51304	3.65921e-07	2.65748e-05	5741	7147.5	8979.5	8897
54972	TMEM132A	ENSG00000006118	-0.986691	3.66023e-07	2.65748e-05	1073	1649.5	2618	2503
25914	RTTN	ENSG00000176225	-0.676063	3.89504e-07	2.80628e-05	1998.5	2513.5	3361.5	3594
9121	SLC16A5	ENSG00000170190	1.05468	3.89673e-07	2.80628e-05	1614	1687.5	797	748.5
290	ANPEP	ENSG00000166825	-0.813226	3.92893e-07	2.81806e-05	57044	71327.5	108498	111216
8853	ASAP2	ENSG00000151693	-0.626932	3.96362e-07	2.82157e-05	5549.5	7729	10095.5	9551.5
64208	POPDC3	ENSG00000132429	-0.998569	3.96555e-07	2.82157e-05	305	547.5	804.5	793
158135	TTLL11	ENSG00000175764	-0.779705	4.04695e-07	2.86801e-05	3073	3902.5	5843.5	5601.5
79934	COQ8B	ENSG00000123815	0.638471	4.15174e-07	2.9306e-05	1722	2025.5	1181	1150.5
23108	RAP1GAP2	ENSG00000132359	-0.771029	4.36787e-07	3.06702e-05	1300.5	1788	2808.5	2284
4488	MSX2	ENSG00000120149	-0.792121	4.37948e-07	3.06702e-05	226.5	236	365.5	413
23022	PALLD	ENSG00000129116	0.592683	4.66027e-07	3.25086e-05	23247	33357.5	18631.5	17430.5
51761	ATP8A2	ENSG00000132932	-2.59623	4.72059e-07	3.28007e-05	12	21	79	124
669	BPGM	ENSG00000172331	-0.638141	4.95203e-07	3.4275e-05	784	936	1350	1223.5
2746	GLUD1	ENSG00000148672	0.478573	5.1223e-07	3.53161e-05	11336.5	12252.5	8208	8200
4168	MCF2	ENSG00000101977	-1.33277	5.28735e-07	3.63133e-05	390.5	589.5	1225.5	1048.5
8804	CREG1	ENSG00000143162	0.575709	5.32437e-07	3.63446e-05	28279.5	31130.5	19386.5	19275
83478	ARHGAP24	ENSG00000138639	-1.04663	5.33278e-07	3.63446e-05	251.5	296.5	527.5	552.5
9679	FAM53B	ENSG00000189319	0.482722	5.55634e-07	3.77237e-05	3145	3890.5	2314.5	2573
8322	FZD4	ENSG00000174804	1.14874	5.63382e-07	3.81043e-05	202.5	176.5	84	80
10965	ACOT2	ENSG00000119673	0.493907	5.66634e-07	3.81791e-05	1175.5	1546.5	939	920.5
22874	PLEKHA6	ENSG00000143850	0.83256	5.70253e-07	3.82779e-05	15095.5	16927.5	8056.5	9502
26011	TENM4	ENSG00000149256	-1.41316	5.92864e-07	3.96461e-05	439.5	863.5	1597	1564.5
2555	GABRA2	ENSG00000151834	-2.09287	5.99633e-07	3.98019e-05	28	31	177.5	82.5
29767	TMOD2	ENSG00000128872	-1.00568	5.99669e-07	3.98019e-05	336	464.5	731	845
9953	HS3ST3B1	ENSG00000125430	-1.40637	6.07456e-07	4.00796e-05	87	113.5	241.5	292
7476	WNT7A	ENSG00000154764	-2.63429	6.0836e-07	4.00796e-05	92.5	129.5	563.5	772.5
55273	TMEM100	ENSG00000166292	1.57055	6.26612e-07	4.10697e-05	122.5	146.5	42	44
85414	SLC45A3	ENSG00000158715	-0.459477	6.28005e-07	4.10697e-05	969.5	1231	1365	1550
92558	BICDL1	ENSG00000135127	1.19098	6.42553e-07	4.17298e-05	2419	2669.5	991.5	1153.5
2004	ELK3	ENSG00000111145	-0.613909	6.42791e-07	4.17298e-05	6746.5	8572.5	12753.5	10003
1831	TSC22D3	ENSG00000157514	1.4452	6.64899e-07	4.29376e-05	7656	8086	2660	2893.5
9069	CLDN12	ENSG00000157224	-0.546976	6.66223e-07	4.29376e-05	1609	1805.5	2612.5	2232
79567	RIPOR1	ENSG00000039523	-0.532919	6.83662e-07	4.39025e-05	2193	2654.5	3371.5	3418.5
954	ENTPD2	ENSG00000054179	1.77565	7.0765e-07	4.52794e-05	14857	20101	6605	3853
340547	VSIG1	ENSG00000101842	-1.38542	7.17374e-07	4.57371e-05	36	41	104	83.5
5345	SERPINF2	ENSG00000167711	1.34581	7.49716e-07	4.76284e-05	472	638.5	188.5	225.5
8091	HMGA2	ENSG00000149948	-1.04792	7.68909e-07	4.86738e-05	3537.5	5101	9779	7301.5
89795	NAV3	ENSG00000067798	-2.65658	7.82564e-07	4.92194e-05	70	60	392	403
3037	HAS2	ENSG00000170961	-5.62324	7.85347e-07	4.92194e-05	0	0	34	16
4783	NFIL3	ENSG00000165030	0.665838	7.87571e-07	4.92194e-05	1406	1444.5	864.5	867
5597	MAPK6	ENSG00000069956	-0.409871	7.88595e-07	4.92194e-05	5255	6313.5	8020	6879.5
1277	COL1A1	ENSG00000108821	-1.54984	8.04839e-07	5.00449e-05	476.5	879.5	2001.5	1659
57692	MAGEE1	ENSG00000198934	-2.0228	8.07448e-07	5.00449e-05	58	87	319.5	248.5
10410	IFITM3	ENSG00000142089	0.877179	8.19483e-07	5.04808e-05	28345	38867	17824	17677.5
399665	FAM102A	ENSG00000167106	0.398148	8.21191e-07	5.04808e-05	1152.5	1326.5	880	948.5
79695	GALNT12	ENSG00000119514	-2.15675	8.22994e-07	5.04808e-05	9	18.5	69.5	47
23028	KDM1A	ENSG00000004487	-0.504145	8.30214e-07	5.07486e-05	6706.5	8328	10027.5	10442
79400	NOX5	ENSG00000255346	-1.96942	8.38411e-07	5.10742e-05	69	67	255	267
109	ADCY3	ENSG00000138031	0.431571	8.47067e-07	5.14254e-05	5702	7496.5	4522	4929
339761	CYP27C1	ENSG00000186684	-3.38504	8.54829e-07	5.14636e-05	24	57.5	343	398.5
2690	GHR	ENSG00000112964	1.1672	8.55845e-07	5.14636e-05	304	343.5	136	141
201294	UNC13D	ENSG00000092929	1.14657	8.56376e-07	5.14636e-05	594.5	860	278.5	331
221184	CPNE2	ENSG00000140848	0.735984	9.08185e-07	5.43932e-05	7895	8808	4747	4968.5
4837	NNMT	ENSG00000166741	0.732689	9.14181e-07	5.45686e-05	11953.5	16382	7048.5	9418.5
55313	CPPED1	ENSG00000103381	-0.559837	9.37001e-07	5.57437e-05	1335.5	1425.5	2012.5	1933
51271	UBAP1	ENSG00000165006	-0.355763	9.46618e-07	5.61281e-05	4679	6180.5	6636	6721.5
80005	DOCK5	ENSG00000147459	-0.434344	9.68184e-07	5.71597e-05	4127	4976	6116	5769.5
6646	SOAT1	ENSG00000057252	-0.610294	9.70442e-07	5.71597e-05	2769	3046.5	4470.5	4168
10903	MTMR11	ENSG00000014914	-1.44189	9.86893e-07	5.79368e-05	469.5	690	1340.5	1655.5
92305	TMEM129	ENSG00000168936	0.609581	9.97742e-07	5.83811e-05	3375	4487	2587	2379.5
28999	KLF15	ENSG00000163884	1.71336	1.00459e-06	5.8589e-05	200.5	218	71	50
445	ASS1	ENSG00000130707	1.36931	1.01093e-06	5.87663e-05	5944.5	6816.5	2764.5	2131
64207	IRF2BPL	ENSG00000119669	0.624001	1.0214e-06	5.91815e-05	4088.5	5324.5	2978	2906
8728	ADAM19	ENSG00000135074	-4.12023	1.02557e-06	5.92299e-05	360	641.5	9019	8192.5
51621	KLF13	ENSG00000169926	0.466128	1.03326e-06	5.94812e-05	10648	13515	8868	7993
124995	MRPL10	ENSG00000159111	0.37871	1.04066e-06	5.97138e-05	2438	3154.5	2093	2058.5
4902	NRTN	ENSG00000171119	2.09252	1.04574e-06	5.98122e-05	55	56.5	12	12
23492	CBX7	ENSG00000100307	0.722636	1.07422e-06	6.12445e-05	292.5	347.5	198.5	176
284611	FAM102B	ENSG00000162636	-0.816334	1.07823e-06	6.12764e-05	433	553.5	887	802
26064	RAI14	ENSG00000039560	-0.620405	1.08667e-06	6.15372e-05	3907	5290	7482	6170.5
649	BMP1	ENSG00000168487	0.540673	1.08974e-06	6.15372e-05	6244.5	8496	5083.5	4653
59271	EVA1C	ENSG00000166979	0.914407	1.13293e-06	6.36064e-05	1919.5	1676	801	1043
10157	AASS	ENSG00000008311	-0.634059	1.13353e-06	6.36064e-05	827	974	1351.5	1348
10149	ADGRG2	ENSG00000173698	1.07609	1.1451e-06	6.40535e-05	1322.5	1744	789	638
2309	FOXO3	ENSG00000118689	0.466603	1.15026e-06	6.41406e-05	5161.5	6033	3926	3897
283104	SBF2-AS1	ENSG00000246273	1.21522	1.15898e-06	6.44245e-05	166	153.5	72	63.5
3399	ID3	ENSG00000117318	-0.927795	1.22821e-06	6.80606e-05	1728	2597	3632.5	4129.5
101927023	LOC101927023	ENSG00000251076	3.82672	1.23401e-06	6.81693e-05	10	6	0	0
8869	ST3GAL5	ENSG00000115525	0.831166	1.24637e-06	6.86392e-05	1284.5	1478.5	689	817
9783	RIMS3	ENSG00000117016	-1.8083	1.2593e-06	6.91371e-05	40	76.5	232.5	152
55616	ASAP3	ENSG00000088280	-0.811	1.28018e-06	7.00671e-05	904.5	1164	1698.5	1793.5
8877	SPHK1	ENSG00000176170	-1.33189	1.32289e-06	7.21828e-05	692.5	1070.5	2300.5	1903.5
130367	SGPP2	ENSG00000163082	1.75461	1.34488e-06	7.31583e-05	6959	7799.5	2310	1976.5
11167	FSTL1	ENSG00000163430	-1.81045	1.36469e-06	7.40075e-05	633.5	1250.5	2553.5	3745.5
89870	TRIM15	ENSG00000204610	2.67024	1.36881e-06	7.40075e-05	163	270	29	32.5
9021	SOCS3	ENSG00000184557	1.74843	1.38352e-06	7.4576e-05	275.5	302.5	87	78.5
89927	BMERB1	ENSG00000166780	-1.21964	1.39737e-06	7.48934e-05	105	106.5	241	240.5
5327	PLAT	ENSG00000104368	1.33078	1.39783e-06	7.48934e-05	9701.5	12444.5	4309	4256
23254	KAZN	ENSG00000189337	0.595424	1.40634e-06	7.51231e-05	1440.5	1687	982	1021.5
3459	IFNGR1	ENSG00000027697	0.641244	1.45901e-06	7.77035e-05	5527	6443.5	4008.5	3468.5
114794	ELFN2	ENSG00000243902	-1.68076	1.48835e-06	7.87571e-05	124	256	527.5	585
114794	ELFN2	ENSG00000166897	-1.68076	1.48835e-06	7.87571e-05	124	256	527.5	585
51337	THEM6	ENSG00000130193	0.799958	1.49208e-06	7.87571e-05	1973.5	2148.5	985	1325.5
3553	IL1B	ENSG00000125538	-1.8501	1.50233e-06	7.90637e-05	520	668.5	2665	1613
11228	RASSF8	ENSG00000123094	-1.18972	1.55966e-06	8.18383e-05	1328	1508	3514	2889.5
23370	ARHGEF18	ENSG00000104880	-0.671824	1.5649e-06	8.18719e-05	3066	4497	5820	5642.5
57217	TTC7A	ENSG00000068724	0.442683	1.58095e-06	8.24692e-05	3521.5	4802	2873.5	3004.5
8572	PDLIM4	ENSG00000131435	0.670111	1.62224e-06	8.43756e-05	10180.5	16334.5	7898.5	7898
79644	SRD5A3	ENSG00000128039	0.916545	1.6986e-06	8.80893e-05	1975.5	1995.5	1078	968.5
2034	EPAS1	ENSG00000116016	-0.612372	1.71472e-06	8.8667e-05	11244.5	15714	21393.5	18152.5
114991	ZNF618	ENSG00000157657	-0.629931	1.72555e-06	8.89685e-05	1299.5	1771	2260	2300
5331	PLCB3	ENSG00000149782	-0.388621	1.81128e-06	9.31187e-05	4985.5	6665.5	7263.5	7370
84456	L3MBTL3	ENSG00000198945	-0.64669	1.84439e-06	9.45476e-05	843	887	1398.5	1239.5
124220	ZG16B	ENSG00000162078	1.80872	1.85892e-06	9.50184e-05	227	417	97	75
1806	DPYD	ENSG00000188641	0.591531	1.87156e-06	9.53905e-05	3191	3637.5	2210	2171.5
4240	MFGE8	ENSG00000140545	0.820502	1.89132e-06	9.61225e-05	7138	10515.5	4869	4691
3097	HIVEP2	ENSG00000010818	-0.693975	1.94224e-06	9.84287e-05	1674	2101.5	3040.5	2845
10350	ABCA9	ENSG00000154258	2.13612	1.95666e-06	9.8878e-05	142.5	152	29	37
8740	TNFSF14	ENSG00000125735	1.23181	1.99632e-06	0.000100596	306.5	316.5	146.5	114.5
85439	STON2	ENSG00000140022	-0.851579	2.03651e-06	0.000102332	1723.5	1956	3343.5	2999.5
6854	SYN2	ENSG00000157152	4.53215	2.05035e-06	0.000102737	44	94.5	1	6
1440	CSF3	ENSG00000108342	-1.29499	2.0896e-06	0.000104409	642	713.5	1858.5	1434.5
5328	PLAU	ENSG00000122861	-1.65122	2.10117e-06	0.00010446	7347.5	9901	26380	25566
441376	AARD	ENSG00000205002	3.07908	2.10235e-06	0.00010446	236	364	52	22
8111	GPR68	ENSG00000119714	-2.79396	2.14662e-06	0.000106362	143	139.5	1049	794.5
274	BIN1	ENSG00000136717	0.62196	2.15667e-06	0.000106563	4401.5	4973	2524.5	3418.5
57154	SMURF1	ENSG00000198742	-0.560549	2.1713e-06	0.000106989	1754.5	2304	3189.5	2612.5
5910	RAP1GDS1	ENSG00000138698	-0.272767	2.21586e-06	0.00010887	3973.5	4702	5257.5	4881.5
388015	RTL1	ENSG00000254656	-6.21328	2.22172e-06	0.00010887	0	0	84.5	18
55638	SYBU	ENSG00000147642	1.43752	2.23045e-06	0.000108998	1160	924.5	306.5	423.5
57823	SLAMF7	ENSG00000026751	-1.39568	2.28091e-06	0.000111158	81	114.5	284.5	191
136	ADORA2B	ENSG00000170425	0.626975	2.33955e-06	0.000113705	2036.5	2310	1268.5	1468
114880	OSBPL6	ENSG00000079156	0.772897	2.3742e-06	0.000115074	2658.5	3624	1835	1667
8541	PPFIA3	ENSG00000177380	0.704974	2.51561e-06	0.000121271	292.5	351.5	176	204.5
2319	FLOT2	ENSG00000132589	0.469577	2.51568e-06	0.000121271	9788	12637.5	7403.5	8195
1946	EFNA5	ENSG00000184349	0.416482	2.56746e-06	0.000123432	1792	2016.5	1408	1355
140576	S100A16	ENSG00000188643	-0.412614	2.63987e-06	0.000126571	35286	46596.5	54408.5	50922.5
4804	NGFR	ENSG00000064300	3.04159	2.65712e-06	0.000126723	569.5	560	43	97.5
51517	NCKIPSD	ENSG00000213672	0.40121	2.65756e-06	0.000126723	1941.5	2338	1468	1662.5
154664	ABCA13	ENSG00000179869	-4.73802	2.66441e-06	0.000126723	0	0	12	20.5
23150	FRMD4B	ENSG00000114541	-0.527128	2.67234e-06	0.000126758	1910	2380	3300.5	2723.5
56243	KIAA1217	ENSG00000120549	0.493814	2.6794e-06	0.000126758	5821	6673	4379	4220
5646	PRSS3	ENSG00000010438	-4.56901	2.68812e-06	0.000126834	3	1	76	26
84937	ZNRF1	ENSG00000186187	-0.490563	2.70027e-06	0.00012707	535.5	697	852.5	819
55799	CACNA2D3	ENSG00000157445	1.17431	2.72288e-06	0.000127796	138	163.5	50.5	82
83732	RIOK1	ENSG00000124784	0.396065	2.75329e-06	0.000128883	2634.5	3186.5	2097	2181.5
7157	TP53	ENSG00000141510	0.598223	2.76851e-06	0.000129255	7857.5	9414.5	5347.5	5692
83849	SYT15	ENSG00000204176	1.27881	2.78015e-06	0.000129459	125.5	104	46	45.5
80727	TTYH3	ENSG00000136295	-0.572878	2.79639e-06	0.000129875	4289.5	5127.5	6382	7138.5
6167	RPL37	ENSG00000145592	0.674375	2.83707e-06	0.000131224	5793.5	8749	4464.5	4243.5
10458	BAIAP2	ENSG00000175866	0.479285	2.84595e-06	0.000131224	4718.5	6015	3266.5	4219.5
4781	NFIB	ENSG00000147862	0.52464	2.85261e-06	0.000131224	4714	4985	3120.5	3428
65998	C11orf95	ENSG00000188070	-0.652755	2.85494e-06	0.000131224	637	752.5	1089	1028.5
55584	CHRNA9	ENSG00000174343	-3.14409	2.90052e-06	0.000132975	446	600.5	4553	4478
64093	SMOC1	ENSG00000198732	-0.847522	2.94544e-06	0.000134688	1909.5	2554.5	3779	3987
134549	SHROOM1	ENSG00000164403	0.357335	2.97172e-06	0.000135541	2864.5	3778	2470.5	2510
6774	STAT3	ENSG00000168610	0.459777	3.02668e-06	0.000137363	13587	17337	10699	10943
1124	CHN2	ENSG00000106069	1.25977	3.02711e-06	0.000137363	476.5	542	212.5	197
64969	MRPS5	ENSG00000144029	0.355194	3.04239e-06	0.000137475	1900	2195.5	1479	1624.5
23677	SH3BP4	ENSG00000130147	0.423592	3.04503e-06	0.000137475	5585.5	7615.5	4580.5	4876
51166	AADAT	ENSG00000109576	-0.643932	3.1267e-06	0.000140804	328.5	390.5	538.5	545
57016	AKR1B10	ENSG00000198074	2.00463	3.15931e-06	0.000141914	179	163	42	46.5
79827	CLMP	ENSG00000166250	-0.700335	3.17646e-06	0.000142325	3798	4134	7171	5552.5
203286	ANKS6	ENSG00000165138	-0.539103	3.2277e-06	0.000144257	1023	1220	1512	1659.5
784	CACNB3	ENSG00000167535	-0.558314	3.32354e-06	0.000148168	576	746.5	885	993
125	ADH1B	ENSG00000196616	4.4787	3.43586e-06	0.000152793	10	30	1	0
51422	PRKAG2	ENSG00000106617	0.635626	3.45994e-06	0.00015348	4697	5296	2690	3599
80723	SLC35G2	ENSG00000168917	-0.896293	3.53368e-06	0.000155984	430	649.5	1116	820.5
10865	ARID5A	ENSG00000196843	-1.31522	3.53392e-06	0.000155984	52.5	69	122	184
8224	SYN3	ENSG00000185666	2.14022	3.5575e-06	0.000156636	823	1044	242	206
28984	RGCC	ENSG00000102760	2.44313	3.59116e-06	0.000157727	57	119	13	16
55174	INTS10	ENSG00000104613	0.32406	3.61949e-06	0.00015858	3907	4372	3073.5	3340
1848	DUSP6	ENSG00000139318	0.624927	3.70548e-06	0.000161949	14536.5	20698.5	12398.5	9711
146223	CMTM4	ENSG00000183723	0.453065	3.80029e-06	0.00016565	3129.5	3834.5	2482.5	2429
101927482	HECW2-AS1	ENSG00000229056	-3.53089	3.8088e-06	0.00016565	0	0	12	2
11247	NXPH4	ENSG00000182379	0.969469	3.85628e-06	0.000167306	783.5	1121.5	497.5	437.5
93622	LOC93622	ENSG00000170846	0.484124	3.87507e-06	0.000167712	904.5	1076.5	666	697
9644	SH3PXD2A	ENSG00000107957	-0.551433	3.98965e-06	0.000172252	2223.5	2558	3313.5	3495
9976	CLEC2B	ENSG00000110852	1.37109	4.01402e-06	0.000172481	341	324.5	143	112.5
26240	FAM50B	ENSG00000145945	1.07866	4.01434e-06	0.000172481	368	470	154.5	234
225	ABCD2	ENSG00000173208	1.66542	4.094e-06	0.00017548	162.5	135	44.5	44.5
2786	GNG4	ENSG00000168243	-1.34641	4.10922e-06	0.000175709	210	266.5	631.5	573.5
27063	ANKRD1	ENSG00000148677	2.29047	4.13365e-06	0.000176329	106	160	18	41.5
85363	TRIM5	ENSG00000132256	-0.449548	4.15903e-06	0.000176988	1390	1541.5	1934	1945.5
91	ACVR1B	ENSG00000135503	0.568521	4.18355e-06	0.000177252	2178	2932	1759.5	1561.5
8496	PPFIBP1	ENSG00000110841	-0.560061	4.18516e-06	0.000177252	3704	4688	6409.5	5502
1687	GSDME	ENSG00000105928	-0.415362	4.20121e-06	0.000177355	2145	2981	3433	3115
126298	IRGQ	ENSG00000167378	-0.437561	4.20754e-06	0.000177355	1201.5	1465	1869	1624.5
3673	ITGA2	ENSG00000164171	-0.992194	4.24633e-06	0.000178567	13592.5	17359.5	38781	22202
283537	SLC46A3	ENSG00000139508	-1.37457	4.25946e-06	0.000178696	972.5	1247.5	2538	2987.5
5740	PTGIS	ENSG00000124212	4.12997	4.36496e-06	0.000182692	17	24	1	1
201799	TMEM154	ENSG00000170006	-0.846258	4.43063e-06	0.000185005	1299.5	1536	2752	2183.5
57403	RAB22A	ENSG00000124209	-0.354908	4.51992e-06	0.00018797	2708.5	3409	4034	3539
23371	TNS2	ENSG00000111077	0.668839	4.53104e-06	0.00018797	3955.5	4907.5	2829	2568
65989	DLK2	ENSG00000171462	1.22424	4.53335e-06	0.00018797	1456	2061	630	804.5
9781	RNF144A	ENSG00000151692	-1.58788	4.58162e-06	0.000189312	42	42	157	94
720	C4A	ENSG00000244731	1.74152	4.58698e-06	0.000189312	285.5	305	95	80
57574	MARCHF4	ENSG00000144583	-2.73996	4.66841e-06	0.000192226	22	32	123	264
55296	TBC1D19	ENSG00000109680	-0.493283	4.77646e-06	0.000196221	395.5	433.5	613	523
929	CD14	ENSG00000170458	1.60356	4.7902e-06	0.000196332	769.5	896	209.5	365
404203	SPINK6	ENSG00000178172	-3.37752	4.82166e-06	0.000197167	2	5	37	23
80256	FAM214B	ENSG00000005238	-0.810203	4.91162e-06	0.000200385	1665	2417	3861	3033.5
721	C4B	ENSG00000224389	1.59998	5.00619e-06	0.000203353	301	336.5	107.5	99
9066	SYT7	ENSG00000011347	-1.65415	5.01121e-06	0.000203353	81	82	321.5	194
57688	ZSWIM6	ENSG00000130449	-0.681189	5.01867e-06	0.000203353	633.5	842.5	1207	1068
84542	KIAA1841	ENSG00000162929	-0.411145	5.03402e-06	0.000203512	748.5	919.5	1174.5	974.5
771	CA12	ENSG00000074410	-1.01349	5.05513e-06	0.000203528	3637.5	3747	9349.5	5578
3699	ITIH3	ENSG00000162267	3.40457	5.05731e-06	0.000203528	7	4	0	0
11151	CORO1A	ENSG00000102879	1.36774	5.09771e-06	0.000204691	1219.5	1587.5	549	524
84216	TMEM117	ENSG00000139173	-0.711467	5.19435e-06	0.000208102	281.5	322.5	498.5	455.5
3823	KLRC3	ENSG00000205810	1.06232	5.30794e-06	0.000212174	180.5	235	102	94
8773	SNAP23	ENSG00000092531	-0.373986	5.43168e-06	0.000216634	2225	2760	3225.5	3012
5329	PLAUR	ENSG00000011422	-1.15692	5.48257e-06	0.000218174	635.5	766.5	1474.5	1528
1958	EGR1	ENSG00000120738	1.02533	5.61912e-06	0.000223109	15096	22201	10627	7215.5
114818	KLHL29	ENSG00000119771	0.598964	5.70055e-06	0.000225838	1346	1775	876	1113
29957	SLC25A24	ENSG00000085491	-0.47881	5.79784e-06	0.000229182	3937.5	4505.5	5979	5452.5
55331	ACER3	ENSG00000078124	-0.457874	5.82174e-06	0.000229617	1988.5	2125.5	2803.5	2703.5
80352	RNF39	ENSG00000204618	0.613441	5.86144e-06	0.000230671	303.5	419.5	211	243
330	BIRC3	ENSG00000023445	1.06517	5.9146e-06	0.000232249	5640.5	4967	2337	2515
2729	GCLC	ENSG00000001084	0.579128	5.98348e-06	0.000234436	6280	6820	4481.5	4031
56241	SUSD2	ENSG00000099994	2.43043	6.06777e-06	0.000237217	10207	12167	1470.5	3064.5
5500	PPP1CB	ENSG00000213639	-0.372432	6.35319e-06	0.00024783	12171	13288	17002	14974
28959	TMEM176B	ENSG00000106565	-3.08905	6.38505e-06	0.000248528	21	29.5	322.5	176
718	C3	ENSG00000125730	1.04377	6.58931e-06	0.000255918	46953.5	51989.5	23605.5	23279
25978	CHMP2B	ENSG00000083937	-0.303356	6.6414e-06	0.00025738	2310.5	2616.5	3045.5	2838.5
968	CD68	ENSG00000129226	-1.08268	6.67954e-06	0.000257922	266.5	362	774	550.5
1240	CMKLR1	ENSG00000174600	4.62196	6.6844e-06	0.000257922	42	188.5	4	9
147645	VSIG10L	ENSG00000186806	-1.28438	6.72996e-06	0.000258713	33	38	83	82
10819	OR7E14P	ENSG00000184669	-3.35793	6.7534e-06	0.000258713	2	6	38	26
9048	ARTN	ENSG00000117407	-1.44648	6.762e-06	0.000258713	44	45	107.5	127.5
2180	ACSL1	ENSG00000151726	0.69048	6.76308e-06	0.000258713	17300.5	17734	11034.5	10030.5
51573	GDE1	ENSG00000006007	-0.409334	6.90033e-06	0.000262942	4127	4115.5	5163	5479.5
55902	ACSS2	ENSG00000131069	0.567085	6.9152e-06	0.000262942	8662.5	9411.5	5610	6250.5
54831	BEST2	ENSG00000039987	2.46361	6.91796e-06	0.000262942	268	206	53	31
29761	USP25	ENSG00000155313	0.412826	6.99849e-06	0.000265435	4406.5	5321.5	3741.5	3327
2250	FGF5	ENSG00000138675	-3.31756	7.03076e-06	0.000266092	13	15	114.5	129.5
23635	SSBP2	ENSG00000145687	0.800971	7.15753e-06	0.000270315	632	712	377	364.5
51523	CXXC5	ENSG00000171604	0.998381	7.26351e-06	0.000273476	3652.5	5304	2257	2059
9423	NTN1	ENSG00000065320	-1.37357	7.272e-06	0.000273476	67	123.5	239	223.5
10082	GPC6	ENSG00000183098	-0.667297	7.34649e-06	0.000275695	354	438.5	639	572.5
3169	FOXA1	ENSG00000129514	-0.710767	7.37748e-06	0.000276275	239.5	314	456.5	415.5
6623	SNCG	ENSG00000173267	0.988274	7.43722e-06	0.000277927	5038	7708	3076.5	3017
51304	ZDHHC3	ENSG00000163812	-0.264294	7.52417e-06	0.000280587	3827	4493	4830	4828.5
196	AHR	ENSG00000106546	0.980817	7.67025e-06	0.000285436	4099.5	3907	2049.5	1885
51054	PLEKHA8P1	ENSG00000134297	-0.509517	7.71569e-06	0.000286316	340	436.5	511	549.5
224	ALDH3A2	ENSG00000072210	0.352905	7.72608e-06	0.000286316	10607.5	11540	8520	8331
54842	MFSD6	ENSG00000151690	1.09483	7.78504e-06	0.000287901	3489	3633	1744	1532.5
9244	CRLF1	ENSG00000006016	1.56614	7.8369e-06	0.000288625	1720.5	3238.5	1065.5	571
144455	E2F7	ENSG00000165891	-0.846446	7.83706e-06	0.000288625	1451.5	1677.5	2702	2810
8718	TNFRSF25	ENSG00000215788	-0.936352	7.86606e-06	0.000289094	367.5	462.5	831	692.5
146754	DNAH2	ENSG00000183914	1.45275	7.9108e-06	0.000290139	578.5	521.5	154.5	247.5
22877	MLXIP	ENSG00000175727	-0.438286	8.33495e-06	0.000305066	3616	4659.5	5401.5	5381.5
2879	GPX4	ENSG00000167468	0.560144	8.51519e-06	0.000311023	7237	10961.5	5400	6407
29940	DSE	ENSG00000111817	-0.429443	8.57847e-06	0.000312335	5356	6240.5	7929	7233.5
57222	ERGIC1	ENSG00000113719	0.301689	8.58624e-06	0.000312335	25863	30959	22103.5	22465.5
8942	KYNU	ENSG00000115919	-1.01463	8.72157e-06	0.000316611	1675	1521	3034.5	3261.5
3159	HMGA1	ENSG00000137309	-0.826993	8.77449e-06	0.000317342	16260.5	18501.5	26551.5	34389.5
84302	PGAP4	ENSG00000165152	0.443033	8.79592e-06	0.000317342	1978	2255.5	1482.5	1536
221061	FAM171A1	ENSG00000148468	-1.63232	8.80826e-06	0.000317342	277	670.5	1254	1393
133	ADM	ENSG00000148926	-0.874871	8.81307e-06	0.000317342	130	167.5	257.5	265.5
6340	SCNN1G	ENSG00000166828	1.65205	9.00305e-06	0.000323528	6912	7462	2022.5	2624
2766	GMPR	ENSG00000137198	1.35214	9.17071e-06	0.000328699	380.5	483	174	167.5
83543	AIF1L	ENSG00000126878	0.879159	9.22081e-06	0.000328699	2493.5	2356.5	1052	1536
6102	RP2	ENSG00000102218	-0.502375	9.22171e-06	0.000328699	944	1124.5	1535.5	1299.5
83733	SLC25A18	ENSG00000182902	0.757278	9.23125e-06	0.000328699	704	755.5	400.5	436.5
8321	FZD1	ENSG00000157240	0.686541	9.23935e-06	0.000328699	918	1003	520	648.5
7869	SEMA3B	ENSG00000012171	-1.32453	9.29633e-06	0.000330036	109.5	146	260	373.5
101928151	LINC01179	ENSG00000249500	-2.66357	9.33159e-06	0.000330036	10	22.5	102	100.5
3579	CXCR2	ENSG00000180871	5.11438	9.33259e-06	0.000330036	134	142.5	6	5
3706	ITPKA	ENSG00000137825	1.89675	9.4705e-06	0.000334248	324.5	413.5	112	81
23101	MCF2L2	ENSG00000053524	-1.37218	9.50295e-06	0.00033473	54.5	100.5	226.5	157
284	ANGPT1	ENSG00000154188	1.41614	9.81529e-06	0.000345048	351	373	135.5	129
10581	IFITM2	ENSG00000185201	0.69009	9.87455e-06	0.000346447	20557	28386.5	14142	15136
1820	ARID3A	ENSG00000116017	-0.98264	9.99839e-06	0.000350101	111.5	146.5	232.5	264.5
115361	GBP4	ENSG00000162654	4.37908	1.00486e-05	0.00035117	28	20	1	1
11013	TMSB15A	ENSG00000158164	-2.25535	1.0174e-05	0.000354853	3	5	17.5	18
1606	DGKA	ENSG00000065357	-0.480213	1.05315e-05	0.000366604	6416	8959	11316.5	9343
1612	DAPK1	ENSG00000196730	-1.83009	1.05794e-05	0.000367057	96.5	162	462.5	409
84225	ZMYND15	ENSG00000141497	1.1092	1.05858e-05	0.000367057	188.5	205.5	109	74
4170	MCL1	ENSG00000143384	-0.480126	1.10082e-05	0.00038096	45320.5	58767	76018.5	64622.5
4144	MAT2A	ENSG00000168906	0.250116	1.11678e-05	0.000385732	13897.5	16608	12751	11998.5
3227	HOXC11	ENSG00000123388	-0.703628	1.12187e-05	0.00038674	134	198.5	271.5	243
168374	ZNF92	ENSG00000146757	-0.577948	1.13278e-05	0.000389748	474.5	462	738	621
55160	ARHGEF10L	ENSG00000074964	-0.740167	1.13931e-05	0.000391236	264	340.5	470.5	485.5
23768	FLRT2	ENSG00000185070	-1.17403	1.14355e-05	0.000391936	1804	2142.5	4140	4771.5
3397	ID1	ENSG00000125968	0.780757	1.14773e-05	0.000392614	6127	8073.5	3916.5	4073.5
149773	APCDD1L-DT	ENSG00000231290	-3.73637	1.15639e-05	0.000394815	2	0	31	8
100505573	INAFM2	ENSG00000259330	0.488586	1.16896e-05	0.000398343	1324.5	1520.5	934.5	1023.5
10135	NAMPT	ENSG00000105835	0.537441	1.1748e-05	0.000399567	4355.5	4507.5	3186.5	2759
51430	SUCO	ENSG00000094975	-0.473077	1.18378e-05	0.000401851	2515	2996.5	3973.5	3463
3987	LIMS1	ENSG00000169756	-0.48632	1.18826e-05	0.000401887	3558	4006.5	5500	4772.5
85462	FHDC1	ENSG00000137460	0.623849	1.1884e-05	0.000401887	743	823	455.5	530
2741	GLRA1	ENSG00000145888	0.848073	1.20608e-05	0.000407092	568.5	724.5	343	347.5
10220	GDF11	ENSG00000135414	-1.19351	1.21987e-05	0.000410966	149	188	364	401
4651	MYO10	ENSG00000145555	-0.47323	1.22579e-05	0.000412181	4263	4650.5	6129.5	5906.5
219771	CCNY	ENSG00000108100	0.272641	1.23851e-05	0.000415673	4976.5	5411.5	4206	4150
2634	GBP2	ENSG00000162645	1.90719	1.24608e-05	0.000417094	957	1870.5	312.5	386
1849	DUSP7	ENSG00000164086	-0.31898	1.24774e-05	0.000417094	6590	9387.5	9718.5	9345.5
6919	TCEA2	ENSG00000171703	0.68306	1.24978e-05	0.000417094	467	611	310.5	336
91768	CABLES1	ENSG00000134508	0.968168	1.26423e-05	0.000420371	483.5	674	239.5	340
5091	PC	ENSG00000173599	0.517852	1.2651e-05	0.000420371	4815	5994.5	3592.5	3709
2817	GPC1	ENSG00000063660	0.380266	1.26669e-05	0.000420371	6757	9258	5684	6176
2863	GPR39	ENSG00000183840	-0.68127	1.28889e-05	0.000426671	177	217.5	295.5	318
121642	ALKBH2	ENSG00000189046	0.481009	1.29047e-05	0.000426671	1016	1362	812	821
65983	GRAMD2B	ENSG00000155324	-0.474307	1.31797e-05	0.000434406	1319	1496.5	2044.5	1759.5
1292	COL6A2	ENSG00000142173	1.82413	1.31875e-05	0.000434406	118	267	45	52
25758	KIAA1549L	ENSG00000110427	-3.25219	1.32773e-05	0.000436557	21	46.5	206	395
8916	HERC3	ENSG00000138641	-0.67803	1.34742e-05	0.000442211	1252	1476.5	2347	1880
51382	ATP6V1D	ENSG00000100554	-0.359583	1.36335e-05	0.000446616	3168.5	4197.5	4739.5	4344.5
101927934	LINC01843	ENSG00000251169	1.85037	1.37223e-05	0.000448347	109.5	154	31	38.5
29109	FHOD1	ENSG00000135723	-0.572018	1.37367e-05	0.000448347	2802.5	3620.5	4302.5	4875.5
23526	ARHGAP45	ENSG00000180448	0.712748	1.38806e-05	0.000452212	2326	3006.5	1273.5	1899
113452	TMEM54	ENSG00000121900	-0.881339	1.39357e-05	0.000453176	177.5	319	451	400.5
54861	SNRK	ENSG00000163788	-0.434332	1.40954e-05	0.000457535	604.5	669	897.5	781
7813	EVI5	ENSG00000067208	-0.400091	1.43279e-05	0.000463708	1073.5	1303.5	1564.5	1472
23158	TBC1D9	ENSG00000109436	-0.264504	1.43377e-05	0.000463708	1904	2366	2593	2372
1646	AKR1C2	ENSG00000151632	1.31718	1.44452e-05	0.000466336	10647	11178.5	4803.5	4011
1174	AP1S1	ENSG00000106367	-0.352094	1.45038e-05	0.000467379	3228.5	4029.5	4327.5	4622.5
5029	P2RY2	ENSG00000175591	-0.691596	1.46852e-05	0.00047237	1268.5	1612	2372.5	2097
26994	RNF11	ENSG00000123091	-0.35578	1.47742e-05	0.000474376	4097	4417.5	5574	5025.5
55884	WSB2	ENSG00000176871	-0.320168	1.49296e-05	0.000478399	3261	4286.5	4593	4482.5
55449	DHRS4-AS1	ENSG00000215256	0.629881	1.49983e-05	0.000478399	1285	1521.5	855	903
476	ATP1A1	ENSG00000163399	0.353882	1.50045e-05	0.000478399	50459	58814	40786.5	42018.5
493754	GS1-124K5.11	ENSG00000229180	0.343814	1.50136e-05	0.000478399	1955	2457.5	1765	1584.5
55619	DOCK10	ENSG00000135905	-1.93746	1.5034e-05	0.000478399	98	155.5	363	623
10892	MALT1	ENSG00000172175	-0.443641	1.52093e-05	0.000483111	2527	3016	3514.5	3776
8934	RAB29	ENSG00000117280	-0.768959	1.53544e-05	0.000486852	2301	2450	4673.5	3328
26578	OSTF1	ENSG00000134996	-0.442128	1.55023e-05	0.000490667	565	766	898.5	842
6143	RPL19	ENSG00000108298	0.772509	1.60827e-05	0.000507368	12894.5	16811	9521	7545
2313	FLI1	ENSG00000151702	-0.522962	1.6087e-05	0.000507368	1129.5	1410.5	1675	1871
100131897	INSYN2B	ENSG00000204767	-4.92387	1.62568e-05	0.000511256	4.5	0	52	46
51776	MAP3K20	ENSG00000091436	-0.517851	1.62678e-05	0.000511256	10838	12150	18118.5	14101.5
3918	LAMC2	ENSG00000058085	-1.3284	1.64315e-05	0.000515491	66455	102732	211098	201045
145567	TTC7B	ENSG00000165914	-0.45187	1.64967e-05	0.000516626	834.5	1065	1275	1233.5
604	BCL6	ENSG00000113916	0.853456	1.67105e-05	0.0005224	1801	1706	857.5	1044
5151	PDE8A	ENSG00000073417	-0.327996	1.67742e-05	0.000523472	1563.5	1953.5	2166.5	2085.5
3745	KCNB1	ENSG00000158445	1.88878	1.68352e-05	0.000524458	116.5	206.5	45	40
2355	FOSL2	ENSG00000075426	0.715648	1.68671e-05	0.000524532	9776	11756	6423	6198.5
2752	GLUL	ENSG00000135821	0.685364	1.69482e-05	0.000526134	20012.5	23703	13157	13085
56654	NPDC1	ENSG00000107281	0.56814	1.71216e-05	0.000530589	6424.5	8851	4900	4984
9039	UBA3	ENSG00000144744	-0.28255	1.72708e-05	0.000534285	3351.5	3670.5	4177.5	4091.5
4609	MYC	ENSG00000136997	0.418653	1.73654e-05	0.000536278	21768	27018.5	16711	18463.5
10579	TACC2	ENSG00000138162	0.999092	1.74954e-05	0.000539357	15187.5	16110.5	7638.5	7700
222171	PRR15	ENSG00000176532	0.890406	1.76141e-05	0.000542074	968	1185	560.5	565
10643	IGF2BP3	ENSG00000136231	-0.867851	1.7728e-05	0.000544637	1515	1634	3420.5	2298.5
387119	CEP85L	ENSG00000111860	-0.593761	1.78437e-05	0.000547246	313	394.5	543.5	485
2263	FGFR2	ENSG00000066468	-0.806649	1.79572e-05	0.000549782	386	511.5	716.5	795
84289	ING5	ENSG00000168395	0.336906	1.82244e-05	0.000557003	1355.5	1869.5	1214.5	1228.5
55905	RNF114	ENSG00000124226	0.264328	1.84401e-05	0.00056263	4147	4879	3633.5	3631.5
7739	ZNF185	ENSG00000147394	-0.794688	1.8684e-05	0.000569095	1113	1796	2586	2177
23500	DAAM2	ENSG00000146122	-1.89607	1.88446e-05	0.000573006	16	13.5	49	50
747	DAGLA	ENSG00000134780	1.51723	1.89079e-05	0.000573672	223	195	61.5	77.5
7837	PXDN	ENSG00000130508	-0.399132	1.8931e-05	0.000573672	10976.5	11855	14258.5	15007.5
6696	SPP1	ENSG00000118785	2.04816	1.90289e-05	0.000575656	44	52	12	10
55652	SLC48A1	ENSG00000211584	1.20882	1.94921e-05	0.000588667	1093	1252.5	468.5	523.5
2588	GALNS	ENSG00000141012	0.413172	1.95584e-05	0.000589668	1817	2177.5	1534.5	1380.5
22943	DKK1	ENSG00000107984	-1.86283	1.96876e-05	0.000592559	1023	1239	3422	4389
3772	KCNJ15	ENSG00000157551	-3.08526	1.9872e-05	0.000597101	91.5	172	1039	1073.5
1959	EGR2	ENSG00000122877	1.69721	1.99838e-05	0.000599446	60	94	26	21
60370	AVPI1	ENSG00000119986	0.554699	2.04112e-05	0.000611236	6264.5	7233	3828.5	5085.5
115426	UHRF2	ENSG00000147854	-0.527907	2.06771e-05	0.000617224	1903.5	2531.5	3190	3028.5
29953	TRHDE	ENSG00000072657	-3.65231	2.06805e-05	0.000617224	0	0	6.5	5
4254	KITLG	ENSG00000049130	-0.836511	2.07333e-05	0.000617762	220.5	291	495.5	390
23301	EHBP1	ENSG00000115504	-0.424629	2.09739e-05	0.000623887	3037	3382	4594.5	3779.5
84002	B3GNT5	ENSG00000176597	-0.500766	2.10857e-05	0.000626163	5441	5857	8374.5	7116.5
10154	PLXNC1	ENSG00000136040	1.00938	2.12409e-05	0.000629722	220	237.5	136	87
53342	IL17D	ENSG00000172458	0.821529	2.12966e-05	0.000630322	232	282	120	161.5
84847	LINC00525	ENSG00000146666	1.41973	2.14935e-05	0.000635093	127	141.5	61	44
374897	SBSN	ENSG00000189001	-2.65458	2.15985e-05	0.00063615	68	89	378	650.5
716	C1S	ENSG00000182326	1.72188	2.16008e-05	0.00063615	253.5	229	107	47.5
5764	PTN	ENSG00000105894	-1.19913	2.17188e-05	0.000637832	30	30.5	60	76.5
79627	OGFRL1	ENSG00000119900	1.03675	2.17296e-05	0.000637832	11867.5	11583.5	5147	5656
399694	SHC4	ENSG00000185634	-1.61666	2.1772e-05	0.000638023	12	25	60.5	43.5
51363	CHST15	ENSG00000182022	0.476341	2.18552e-05	0.000639408	2675.5	3333	2261	1915
50861	STMN3	ENSG00000197457	1.1618	2.21887e-05	0.000648099	804.5	825	349	364
10536	P3H3	ENSG00000110811	-1.65845	2.24718e-05	0.000655294	107	118.5	409.5	289
54521	WDR44	ENSG00000131725	-0.34934	2.25817e-05	0.000657419	1443.5	1848.5	2129	1911.5
5787	PTPRB	ENSG00000127329	-1.70344	2.28113e-05	0.000663019	72.5	90.5	263.5	248
394263	MUC21	ENSG00000204544	-3.69468	2.30332e-05	0.000668376	12	12	139	250.5
57630	SH3RF1	ENSG00000154447	-0.613886	2.30869e-05	0.000668842	825	954.5	1350	1291
54663	WDR74	ENSG00000133316	0.38801	2.34069e-05	0.000677012	2532.5	3163	1900	2325
55975	KLHL7	ENSG00000122550	-0.3239	2.34672e-05	0.000677654	1236	1530	1693	1633
79720	VPS37B	ENSG00000139722	-0.46568	2.35084e-05	0.000677743	1749	2458.5	2864.5	2730
201501	ZBTB7C	ENSG00000184828	2.18434	2.37164e-05	0.000682633	63	119	23.5	15
5818	NECTIN1	ENSG00000110400	-0.438087	2.42638e-05	0.00069726	8191.5	9838.5	13347.5	10460.5
144501	KRT80	ENSG00000167767	2.28465	2.44434e-05	0.00070129	4404.5	4710.5	558.5	1494.5
387263	C6orf120	ENSG00000185127	0.265214	2.46145e-05	0.000703987	2088	2509.5	1901.5	1791
9859	CEP170	ENSG00000143702	-0.789047	2.46166e-05	0.000703987	5993.5	7134.5	12271	10035.5
4216	MAP3K4	ENSG00000085511	-0.286212	2.50496e-05	0.000715221	2367	2736.5	2982	3043.5
3875	KRT18	ENSG00000111057	0.701034	2.51627e-05	0.000716522	7585.5	10623	4534.5	6329.5
100289341	MAN1B1-DT	ENSG00000268996	0.918814	2.51758e-05	0.000716522	97.5	136.5	63.5	55
994	CDC25B	ENSG00000101224	0.660321	2.52604e-05	0.000717783	13489	14564.5	8039	9135
100507420	LINC01605	ENSG00000253414	-5.17782	2.53783e-05	0.000719983	4	3.5	93.5	136.5
27201	GPR78	ENSG00000155269	-3.60717	2.5432e-05	0.000720356	0	0	9	5
5799	PTPRN2	ENSG00000155093	0.910021	2.54991e-05	0.000721111	177	197	111	84.5
3696	ITGB8	ENSG00000105855	0.577204	2.55692e-05	0.000721944	3693	3842	2525	2366
83986	FAM234A	ENSG00000167930	0.362435	2.57232e-05	0.000725143	4451	5679.5	3824.5	3797.5
5830	PEX5	ENSG00000139197	0.327551	2.63051e-05	0.000739875	2403.5	3220.5	1992	2319.5
4005	LMO2	ENSG00000135363	0.666896	2.6329e-05	0.000739875	376.5	482.5	269.5	246
1933	EEF1B2	ENSG00000114942	0.549792	2.64394e-05	0.00074117	4569	5836.5	3859	3092.5
10765	KDM5B	ENSG00000117139	-0.336993	2.64584e-05	0.00074117	10022.5	12346.5	14451	12812.5
79812	MMRN2	ENSG00000173269	0.924301	2.66403e-05	0.00074509	261.5	339	157.5	147
80263	TRIM45	ENSG00000134253	-0.801272	2.67147e-05	0.000745999	99.5	167	229	206.5
162514	TRPV3	ENSG00000167723	-3.057	2.68264e-05	0.000747945	9	16	136	87.5
23438	HARS2	ENSG00000112855	-0.267351	2.69382e-05	0.000749885	2701	3416.5	3650	3456.5
6470	SHMT1	ENSG00000176974	0.356054	2.7142e-05	0.000754377	1541	1954	1308.5	1318
23268	DNMBP	ENSG00000107554	-0.751916	2.74166e-05	0.00076082	2182	2637	3814	4013.5
100129434	LOC100129434	ENSG00000233251	-4.08895	2.74973e-05	0.000761871	2	8.5	73	57.5
23005	MAPKBP1	ENSG00000137802	-0.375857	2.78353e-05	0.000769228	1910	2230.5	2653	2546.5
89944	GLB1L2	ENSG00000149328	0.487354	2.79348e-05	0.000769228	1637.5	2188	1335.5	1302.5
285761	DCBLD1	ENSG00000164465	-0.601405	2.79451e-05	0.000769228	1449	1894	2418.5	2454.5
646	BNC1	ENSG00000169594	-0.263539	2.79682e-05	0.000769228	9199	11291.5	12545.5	11247.5
3856	KRT8	ENSG00000170421	0.905093	2.7979e-05	0.000769228	8171.5	11171	4082.5	5911
5365	PLXNB3	ENSG00000198753	-0.792523	2.80623e-05	0.000770327	209.5	362	430.5	500
5724	PTAFR	ENSG00000169403	0.63673	2.85493e-05	0.000782293	2701.5	3736.5	2224	1779
25827	FBXL2	ENSG00000153558	-0.637237	2.85861e-05	0.000782293	469.5	668.5	868	811
9117	SEC22C	ENSG00000093183	-0.250375	2.88724e-05	0.000788912	2989	3428.5	3667.5	3712
56905	C15orf39	ENSG00000167173	0.452644	2.91526e-05	0.000795348	2064.5	2636.5	1695	1593.5
23255	MTCL1	ENSG00000168502	-0.715329	2.94546e-05	0.000802357	311	506.5	620.5	645
84991	RBM17	ENSG00000134453	0.296949	2.97902e-05	0.000810256	2027	2432.5	1777.5	1747.5
57060	PCBP4	ENSG00000090097	-0.76387	3.00069e-05	0.000814905	766.5	1160	1662	1502.5
6711	SPTBN1	ENSG00000115306	-0.424807	3.00529e-05	0.000814911	10653.5	13209	15571	15328
84824	FCRLA	ENSG00000132185	-3.73162	3.02823e-05	0.000818648	2	6	40	31
4325	MMP16	ENSG00000156103	-1.66008	3.02828e-05	0.000818648	25	22	63.5	73
64284	RAB17	ENSG00000124839	0.457916	3.05751e-05	0.000825297	1245.5	1425.5	883	992
92912	UBE2Q2	ENSG00000140367	-0.425933	3.0644e-05	0.000825902	1424.5	1863.5	2294.5	1960.5
57609	DIP2B	ENSG00000066084	-0.515429	3.08064e-05	0.000829022	3520.5	3993.5	5313	5044
1889	ECE1	ENSG00000117298	0.427094	3.10048e-05	0.000833102	6419.5	7488.5	5122.5	4904.5
55223	TRIM62	ENSG00000116525	0.621797	3.12936e-05	0.000839595	550	576	339.5	360.5
116154	PHACTR3	ENSG00000087495	1.7059	3.16196e-05	0.000847062	690	889	173	315
54453	RIN2	ENSG00000132669	-0.263439	3.20319e-05	0.000856819	2391.5	2820	3023	3032.5
8301	PICALM	ENSG00000073921	-0.313188	3.21291e-05	0.00085747	6730.5	8219.5	9700.5	8293
120892	LRRK2	ENSG00000188906	1.04525	3.21527e-05	0.00085747	543	663	288	269.5
57787	MARK4	ENSG00000007047	-0.329248	3.22499e-05	0.000858493	1484.5	1989.5	2067	2130
55315	SLC29A3	ENSG00000198246	0.37795	3.22876e-05	0.000858493	484.5	634	396	433
7360	UGP2	ENSG00000169764	-0.559102	3.28981e-05	0.000873421	5124.5	5989.5	8541.5	7339.5
1746	DLX2	ENSG00000115844	-0.854194	3.31252e-05	0.000878139	197.5	247	429.5	344
79822	ARHGAP28	ENSG00000088756	1.12475	3.32025e-05	0.000878878	173.5	187.5	90.5	70.5
55711	FAR2	ENSG00000064763	-0.669511	3.33479e-05	0.000881414	248	264	427	364
374882	TMEM205	ENSG00000105518	0.519997	3.34834e-05	0.000883021	2166.5	2658.5	1640	1620
79603	CERS4	ENSG00000090661	-3.20818	3.35079e-05	0.000883021	3	7	66.5	27
593	BCKDHA	ENSG00000248098	0.515606	3.36107e-05	0.000884418	2605	3637	2101	2071
54894	RNF43	ENSG00000108375	-0.463036	3.36724e-05	0.000884735	673	702.5	881	956
54541	DDIT4	ENSG00000168209	0.699035	3.39566e-05	0.000890885	31802.5	38535	18160.5	23615.5
9107	MTMR6	ENSG00000139505	-0.378477	3.42917e-05	0.000898352	3535.5	3931	4973	4475
7402	UTRN	ENSG00000152818	0.545266	3.43863e-05	0.000899505	2727.5	2921	1890.5	1846
134353	LSM11	ENSG00000155858	-0.424288	3.53227e-05	0.000922643	811	1031.5	1223	1158
28987	NOB1	ENSG00000141101	0.401811	3.53908e-05	0.000922926	2820.5	4021	2649	2327.5
3783	KCNN4	ENSG00000104783	0.461202	3.54373e-05	0.000922926	5377.5	7117	4369	4399
7038	TG	ENSG00000042832	1.11619	3.55312e-05	0.000924018	283	449	170	149
30836	DNTTIP2	ENSG00000067334	-0.244315	3.62688e-05	0.000941825	3340.5	3943.5	4149.5	4187.5
219670	ENKUR	ENSG00000151023	-2.49912	3.66557e-05	0.000950483	6	7	31.5	32.5
8930	MBD4	ENSG00000129071	0.254438	3.67316e-05	0.000951065	2132.5	2569.5	1929	1870.5
83992	CTTNBP2	ENSG00000077063	-4.72764	3.69574e-05	0.000955521	1	0	14.5	28
1843	DUSP1	ENSG00000120129	0.393474	3.70398e-05	0.000956262	22393.5	30010.5	18165.5	20078
160492	LMNTD1	ENSG00000152936	-4.06867	3.73088e-05	0.000961811	1	1	21	15
145853	C15orf61	ENSG00000189227	0.548223	3.74482e-05	0.000964007	292	406.5	228.5	231
26049	FAM169A	ENSG00000198780	-0.516679	3.76304e-05	0.000967296	1106	1260	1849	1458
9848	MFAP3L	ENSG00000198948	-0.655147	3.7812e-05	0.000970562	328.5	303	478	484
9663	LPIN2	ENSG00000101577	-0.570085	3.78668e-05	0.000970569	760.5	861	1190	1145.5
133396	IL31RA	ENSG00000164509	-1.09191	3.79747e-05	0.000971365	412.5	482	991	884
741	ZNHIT2	ENSG00000174276	0.448808	3.80071e-05	0.000971365	733.5	910.5	541	623
122786	FRMD6	ENSG00000139926	-0.704998	3.84972e-05	0.000982479	5019	6735	9656.5	8851
56097	PCDHGC5	ENSG00000240764	-4.21118	3.88935e-05	0.000991172	0	1	24.5	7
114800	CCDC85A	ENSG00000055813	-3.90877	3.90255e-05	0.000991908	2	13	64.5	68
125476	INO80C	ENSG00000153391	-0.324841	3.90899e-05	0.000991908	1067.5	1449.5	1559.5	1472
6337	SCNN1A	ENSG00000111319	0.398227	3.91158e-05	0.000991908	17543	20466.5	13473	14512.5
84978	FRMD5	ENSG00000171877	-1.15692	3.91886e-05	0.000991908	60.5	80	115.5	195
55806	HR	ENSG00000168453	0.803336	3.92012e-05	0.000991908	4911	5743.5	3189.5	2749
80380	PDCD1LG2	ENSG00000197646	-1.34935	3.94308e-05	0.000996301	89	165	316	287.5
115572	TENT5B	ENSG00000158246	0.692497	3.99604e-05	0.00100701	1654.5	2366	1096.5	1287.5
79624	ARMT1	ENSG00000146476	-0.327064	3.99679e-05	0.00100701	2236	2520	2955	2809
84632	AFAP1L2	ENSG00000169129	-0.981167	4.01079e-05	0.00100789	585.5	824	1225.5	1464.5
55199	FAM86C1P	ENSG00000158483	0.521049	4.01494e-05	0.00100789	312	356.5	225	225
157378	TMEM65	ENSG00000164983	-0.430076	4.01727e-05	0.00100789	1218	1415.5	1984	1480
9435	CHST2	ENSG00000175040	1.07928	4.03561e-05	0.00101106	953	874	455	384.5
285908	LINC00174	ENSG00000179406	0.887635	4.04832e-05	0.00101262	218	266	136.5	117
2805	GOT1	ENSG00000120053	0.284889	4.05678e-05	0.00101262	5581	7192	4952	5173
26118	WSB1	ENSG00000109046	-0.271303	4.06053e-05	0.00101262	2558	2894.5	3292	3090
257397	TAB3	ENSG00000157625	-0.499016	4.06767e-05	0.00101262	3041.5	3417	4909	3986.5
727	C5	ENSG00000106804	0.790739	4.07156e-05	0.00101262	357.5	337	207.5	183.5
202915	TMEM184A	ENSG00000164855	0.491957	4.07599e-05	0.00101262	843	992.5	583.5	677.5
9637	FEZ2	ENSG00000171055	-0.342291	4.1032e-05	0.00101796	1769	2291.5	2651.5	2313.5
6653	SORL1	ENSG00000137642	0.630058	4.13997e-05	0.00102565	2440.5	2634.5	1805	1392.5
10253	SPRY2	ENSG00000136158	0.490668	4.1467e-05	0.0010257	1596	1766	1189	1117
10124	ARL4A	ENSG00000122644	0.490557	4.1517e-05	0.0010257	1438.5	1539	998	1051
3554	IL1R1	ENSG00000115594	0.587081	4.15866e-05	0.001026	2171	2328.5	1512	1385.5
57549	IGSF9	ENSG00000085552	0.904561	4.18496e-05	0.00103105	1161	1617	746.5	675.5
23002	DAAM1	ENSG00000100592	-0.568118	4.19608e-05	0.00103236	3530.5	4118.5	6260.5	4749.5
10392	NOD1	ENSG00000106100	0.415386	4.22092e-05	0.00103704	550.5	789	483.5	474
8481	OFD1	ENSG00000046651	0.459136	4.27484e-05	0.00104884	1327.5	1673.5	1154	964.5
4193	MDM2	ENSG00000135679	-0.401536	4.30916e-05	0.0010558	10180	11966.5	15652	12774.5
80146	UXS1	ENSG00000115652	0.239969	4.33774e-05	0.00106092	3738	4393	3387.5	3280
57542	KLHL42	ENSG00000087448	-0.454339	4.34613e-05	0.00106092	3665.5	4395	5598	5190
6578	SLCO2A1	ENSG00000174640	1.81933	4.35372e-05	0.00106092	1582.5	2039	429.5	584.5
221687	RNF182	ENSG00000180537	-2.28854	4.36105e-05	0.00106092	13	19	87.5	85
221935	SDK1	ENSG00000146555	-1.26965	4.36391e-05	0.00106092	17	25	42.5	55.5
6698	SPRR1A	ENSG00000169474	-3.09567	4.36581e-05	0.00106092	27	25	194.5	247.5
50507	NOX4	ENSG00000086991	-3.15305	4.43655e-05	0.00107664	0	0	7.5	3.5
9076	CLDN1	ENSG00000163347	1.48835	4.44438e-05	0.00107707	10466	12569.5	4399	3759.5
643161	FAM25A	ENSG00000188100	-3.915	4.4577e-05	0.00107882	0	3	9	21
79838	TMC5	ENSG00000103534	-2.6499	4.50196e-05	0.00108805	15.5	4.5	30	64.5
51088	KLHL5	ENSG00000109790	-0.549124	4.58911e-05	0.00110485	2753	2898	4398.5	3708
623	BDKRB1	ENSG00000100739	-0.93408	4.59016e-05	0.00110485	100.5	129	188.5	248.5
9819	TSC22D2	ENSG00000196428	-0.445486	4.59817e-05	0.00110485	1067	1499.5	1736.5	1595
7760	ZNF213	ENSG00000085644	0.45792	4.5983e-05	0.00110485	1300.5	1778	1115.5	1037.5
255324	EPGN	ENSG00000182585	0.819903	4.60249e-05	0.00110485	15505	14551.5	8909	7658.5
10813	UTP14A	ENSG00000156697	0.33135	4.61092e-05	0.00110538	1395	1607.5	1112.5	1189.5
6136	RPL12	ENSG00000197958	1.03683	4.65774e-05	0.00111485	2945.5	4088.5	1870	1517
389792	IER5L	ENSG00000188483	0.684137	4.66297e-05	0.00111485	3041	5374	2202.5	2665
8482	SEMA7A	ENSG00000138623	-2.40608	4.6882e-05	0.00111938	244.5	398	1513	1731.5
29978	UBQLN2	ENSG00000188021	-0.34525	4.71185e-05	0.00112352	2653	3029	3691.5	3309
11145	PLAAT3	ENSG00000176485	1.30473	4.81375e-05	0.00114628	443	624.5	161	274.5
11138	TBC1D8	ENSG00000204634	0.667821	4.85844e-05	0.00115537	5608.5	6156	3888	3373
56997	COQ8A	ENSG00000163050	0.522865	4.91761e-05	0.00116656	3474.5	4452.5	2381.5	2951.5
158293	FAM120AOS	ENSG00000188938	0.305663	4.91862e-05	0.00116656	1551.5	1855.5	1386	1278
124222	PAQR4	ENSG00000162073	0.57343	4.96083e-05	0.00117501	1579	2321.5	1267.5	1242
219790	RTKN2	ENSG00000182010	-1.0421	4.99517e-05	0.00118157	213	232	477	423.5
9945	GFPT2	ENSG00000131459	-1.00926	5.00952e-05	0.00118339	1746	2953.5	4468.5	4317
6665	SOX15	ENSG00000129194	-0.468187	5.11203e-05	0.001206	2025	2033.5	2607.5	2836.5
348013	TMEM255B	ENSG00000184497	-1.43611	5.12244e-05	0.00120686	57	97.5	215.5	192
84798	C19orf48	ENSG00000167747	0.501792	5.17395e-05	0.00121738	6262.5	9258.5	5419	5066
30001	ERO1A	ENSG00000197930	-0.317257	5.18389e-05	0.00121811	5955.5	6556.5	8070.5	7070.5
6840	SVIL	ENSG00000197321	0.486709	5.19802e-05	0.00121982	5130	6787.5	4141.5	4018.5
171586	ABHD3	ENSG00000158201	-0.475074	5.26568e-05	0.00123347	457	506	630.5	677
4259	MGST3	ENSG00000143198	0.403267	5.27005e-05	0.00123347	6601	8341.5	5783	5154
100422948	MIR4284	ENSG00000265724	-3.00888	5.28289e-05	0.00123485	0	0	6	2.5
170689	ADAMTS15	ENSG00000166106	-1.37214	5.30134e-05	0.00123754	160	201	504.5	378.5
26287	ANKRD2	ENSG00000165887	1.11195	5.31331e-05	0.00123871	914	1215.5	341.5	661
11033	ADAP1	ENSG00000105963	0.828277	5.42449e-05	0.00126297	1054.5	1278	641	631.5
5429	POLH	ENSG00000170734	-0.441046	5.44658e-05	0.00126646	2940.5	3837	4668	4174
25789	TMEM59L	ENSG00000105696	1.90124	5.52554e-05	0.00128314	37.5	63	16.5	10
221035	REEP3	ENSG00000165476	-0.484087	5.62152e-05	0.00130372	7038.5	7270	10212.5	9305.5
9902	MRC2	ENSG00000011028	0.954695	5.66782e-05	0.00131275	12168	19247.5	8532	7211
84830	ADTRP	ENSG00000111863	0.682972	5.7049e-05	0.00131962	1769	2154	1394	1008.5
375616	KCP	ENSG00000135253	1.0029	5.71956e-05	0.00132129	420	513	293.5	170.5
388650	DIPK1A	ENSG00000154511	-0.397155	5.76963e-05	0.00133113	801.5	955	1197.5	1049
942	CD86	ENSG00000114013	-3.43763	5.81189e-05	0.00133896	3	8	64.5	35
633	BGN	ENSG00000182492	2.33943	5.81861e-05	0.00133896	1529.5	1991.5	512.5	226
1902	LPAR1	ENSG00000198121	-1.54941	5.83219e-05	0.00134035	27.5	39	98	91.5
8905	AP1S2	ENSG00000182287	-0.569865	5.93272e-05	0.00136169	439	495	657	681
11127	KIF3A	ENSG00000131437	-0.345456	5.97941e-05	0.00137064	2208	2689.5	3169	2862
646268	LINC01704	ENSG00000231666	-2.07389	6.07524e-05	0.00139081	8	19	67	42
64222	TOR3A	ENSG00000186283	0.317583	6.14102e-05	0.00140407	3637.5	4454	2949.5	3326
133522	PPARGC1B	ENSG00000155846	0.646145	6.15285e-05	0.00140497	1308.5	1388.5	855	811.5
27242	TNFRSF21	ENSG00000146072	-0.809789	6.16781e-05	0.00140658	1778	2188	4497	2554.5
1794	DOCK2	ENSG00000134516	-2.25983	6.18739e-05	0.00140924	7	11.5	32.5	57.5
57017	COQ9	ENSG00000088682	0.329724	6.3293e-05	0.00143971	2962	3931.5	2537	2750
6755	SSTR5	ENSG00000162009	3.81339	6.36969e-05	0.0014468	5	11	0	0
84553	FAXC	ENSG00000146267	-0.453271	6.38472e-05	0.0014468	437.5	546	619	678
728	C5AR1	ENSG00000197405	1.59208	6.38484e-05	0.0014468	115	88	38.5	27.5
3977	LIFR	ENSG00000113594	0.585094	6.40989e-05	0.00145063	1252	1265	952.5	695
25953	PNKD	ENSG00000127838	0.388857	6.43392e-05	0.00145421	2803	3286	2109	2408
10336	PCGF3	ENSG00000185619	-0.297543	6.45262e-05	0.00145572	3108.5	3804	4333	3881
283460	HNF1A-AS1	ENSG00000241388	2.65844	6.45694e-05	0.00145572	3	5	0.5	0
5519	PPP2R1B	ENSG00000137713	-0.29325	6.47997e-05	0.00145906	2435	2768.5	2982	3188.5
55906	ZC4H2	ENSG00000126970	-0.615341	6.54428e-05	0.00147168	194	240.5	321.5	315.5
5473	PPBP	ENSG00000163736	-2.58193	6.55558e-05	0.00147236	0	0	3	2
79884	MAP9	ENSG00000164114	-0.539615	6.65889e-05	0.00149139	1564.5	1546	2413.5	1983
2268	FGR	ENSG00000000938	4.43938	6.6629e-05	0.00149139	67	43	2	4.5
100131213	ZNF503-AS2	ENSG00000237149	-0.5281	6.66548e-05	0.00149139	84	106	128.5	135
285672	SREK1IP1	ENSG00000153006	-0.404221	6.70959e-05	0.00149937	2086	2212	3168	2408.5
8554	PIAS1	ENSG00000033800	0.389746	6.76028e-05	0.00150881	3783.5	3909	2928	2767
25870	SUMF2	ENSG00000129103	0.311877	6.78296e-05	0.00151063	6150.5	8113	5730	5318
4665	NAB2	ENSG00000166886	0.515807	6.78756e-05	0.00151063	3044.5	4314	2491	2436.5
284069	FAM171A2	ENSG00000161682	-1.22588	6.79391e-05	0.00151063	27	25.5	64	49
94056	SYAP1	ENSG00000169895	-0.2691	6.81091e-05	0.00151251	3951	4621	5150.5	4840
6733	SRPK2	ENSG00000135250	-0.263874	6.9197e-05	0.00153454	1912.5	2402	2635	2377
8581	LY6D	ENSG00000167656	2.0358	6.93003e-05	0.00153454	173	219	52.5	53.5
5607	MAP2K5	ENSG00000137764	0.337257	6.93596e-05	0.00153454	1400	1634.5	1250	1087.5
79192	IRX1	ENSG00000170549	0.439598	6.96202e-05	0.00153683	644	733	453	536.5
12	SERPINA3	ENSG00000196136	1.88009	6.96361e-05	0.00153683	20727	27367	6341.5	6844.5
51765	STK26	ENSG00000134602	-0.397906	6.97974e-05	0.00153848	2306	2405	3249	2781
2052	EPHX1	ENSG00000143819	0.567264	7.0506e-05	0.00155175	7675.5	8712	5353	5402
1116	CHI3L1	ENSG00000133048	3.28609	7.05738e-05	0.00155175	572	682	80	70
55785	FGD6	ENSG00000180263	-0.670943	7.0738e-05	0.00155344	2187	2808.5	4163.5	3538
85455	DISP2	ENSG00000140323	-0.565676	7.14715e-05	0.00156761	269	335	423.5	443
57568	SIPA1L2	ENSG00000116991	0.665176	7.19153e-05	0.00157541	1486.5	1562	885	960
8819	SAP30	ENSG00000164105	0.617939	7.24549e-05	0.00158527	651	738	386	496
1545	CYP1B1	ENSG00000138061	1.74311	7.36509e-05	0.00160946	3278.5	3270	1052.5	911
1632	ECI1	ENSG00000167969	0.521259	7.42267e-05	0.00161931	3397	4746.5	2601.5	2839.5
1808	DPYSL2	ENSG00000092964	0.459344	7.42874e-05	0.00161931	8156.5	9636.5	5931.5	6639
3909	LAMA3	ENSG00000053747	-0.900171	7.43746e-05	0.00161931	47767	65171.5	109440	95916
5901	RAN	ENSG00000132341	0.210927	7.45129e-05	0.00162034	17285.5	20690	16333.5	15474.5
6720	SREBF1	ENSG00000072310	0.560524	7.47675e-05	0.00162366	11630	12822	8061.5	8059.5
54622	ARL15	ENSG00000185305	-0.521221	7.48483e-05	0.00162366	879.5	916	1354.5	1144.5
83439	TCF7L1	ENSG00000152284	-0.777673	7.51942e-05	0.00162819	147	273	314.5	356.5
387914	SHISA2	ENSG00000180730	-2.40782	7.52399e-05	0.00162819	13	20	60	124.5
64755	RUSF1	ENSG00000140688	0.372603	7.59612e-05	0.00163995	1628.5	2206.5	1431.5	1418.5
1852	DUSP9	ENSG00000130829	1.10985	7.59679e-05	0.00163995	102	117.5	40	60
23598	PATZ1	ENSG00000100105	0.302348	7.70537e-05	0.00166137	1252	1486.5	1017.5	1136
2920	CXCL2	ENSG00000081041	1.04955	7.81976e-05	0.00168239	320.5	297	160.5	124.5
4831	NME2	ENSG00000243678	0.624201	7.82654e-05	0.00168239	647	876	475	477
2149	F2R	ENSG00000181104	0.591724	7.83123e-05	0.00168239	1596.5	2084	1401	996
51148	CERCAM	ENSG00000167123	-0.549994	7.85326e-05	0.00168509	530.5	766	896.5	901.5
5581	PRKCE	ENSG00000171132	0.638748	7.93785e-05	0.00170119	331	390	230	221
1329	COX5B	ENSG00000135940	0.414221	7.96957e-05	0.00170593	6804.5	9225.5	5978	5591
5027	P2RX7	ENSG00000089041	4.00951	8.04248e-05	0.00171947	33	58	3	4
6203	RPS9	ENSG00000170889	0.50722	8.06451e-05	0.00172211	9980	14208.5	8553	7893.5
3632	INPP5A	ENSG00000068383	-0.351504	8.08196e-05	0.00172376	1112.5	1516.5	1628	1588
8519	IFITM1	ENSG00000185885	1.77781	8.09493e-05	0.00172446	610	627.5	151.5	231
998	CDC42	ENSG00000070831	-0.262619	8.10543e-05	0.00172463	7580.5	9146.5	10463	9026
10516	FBLN5	ENSG00000140092	2.48175	8.16533e-05	0.0017353	1350	4257	332.5	657.5
284434	NWD1	ENSG00000188039	0.83303	8.22131e-05	0.00174512	368.5	404	193.5	226
121227	LRIG3	ENSG00000139263	0.410282	8.26475e-05	0.00175225	2321.5	2439.5	1774.5	1720
64236	PDLIM2	ENSG00000120913	1.4666	8.33626e-05	0.0017653	815	1152.5	241	472
55220	KLHDC8A	ENSG00000162873	3.68164	8.67551e-05	0.00183361	23.5	50.5	5	6
134285	TMEM171	ENSG00000157111	-1.31191	8.67945e-05	0.00183361	19	23.5	43	59.5
1580	CYP4B1	ENSG00000142973	2.81526	8.79296e-05	0.00185475	1270	1463.5	199.5	295.5
11199	ANXA10	ENSG00000109511	-3.9154	8.80929e-05	0.00185475	0	1	21.5	7
1474	CST6	ENSG00000175315	1.35103	8.81078e-05	0.00185475	1032	1678.5	475	560.5
10211	FLOT1	ENSG00000137312	0.362257	8.92095e-05	0.00187572	2980.5	4142.5	2666.5	2678
53373	TPCN1	ENSG00000186815	0.3291	9.01212e-05	0.00189265	5982.5	6831	4712.5	5185
7035	TFPI	ENSG00000003436	0.48069	9.05115e-05	0.00189861	7429	8412.5	6162.5	4940.5
29967	LRP12	ENSG00000147650	-0.398664	9.10009e-05	0.00190662	1957.5	2211.5	2912.5	2440.5
64901	RANBP17	ENSG00000204764	0.422081	9.12841e-05	0.00191031	547.5	575.5	439.5	377.5
9231	DLG5	ENSG00000151208	0.394852	9.14714e-05	0.00191198	21179.5	25078	15681	18426
2535	FZD2	ENSG00000180340	-0.843315	9.22215e-05	0.00192539	491.5	621.5	796	1183.5
84268	RPAIN	ENSG00000129197	0.403249	9.31507e-05	0.0019409	904.5	1125	718	758
55038	CDCA4	ENSG00000170779	-0.405738	9.31826e-05	0.0019409	2204	2802	3098	3354.5
1937	EEF1G	ENSG00000254772	0.481743	9.33576e-05	0.00194227	16365	20928.5	14134.5	12049
4128	MAOA	ENSG00000189221	1.36778	9.47551e-05	0.00196905	2765.5	2525	811	1229
1837	DTNA	ENSG00000134769	-3.17242	9.57514e-05	0.00198679	1	0	6	7
10971	YWHAQ	ENSG00000134308	-0.272265	9.58325e-05	0.00198679	15241.5	17746	19393.5	19101.5
151354	LRATD1	ENSG00000162981	-1.16703	9.60649e-05	0.00198929	136.5	123.5	250.5	310
145957	NRG4	ENSG00000169752	0.841912	9.62855e-05	0.00199154	272.5	277.5	144	158.5
158431	ZNF782	ENSG00000196597	-0.518923	9.65457e-05	0.00199461	232.5	296.5	383	346
64781	CERK	ENSG00000100422	-0.538642	9.69209e-05	0.00199825	2048	2217	2836	3215.5
221393	ADGRF4	ENSG00000153294	-1.21691	9.69466e-05	0.00199825	334.5	544.5	1215	764
6041	RNASEL	ENSG00000135828	-0.389193	9.73318e-05	0.00200386	637.5	659.5	802.5	840.5
11152	WDR45	ENSG00000196998	0.619337	9.77891e-05	0.00201095	787	1037.5	600	551
54020	SLC37A1	ENSG00000160190	-0.393569	9.82572e-05	0.00201824	747.5	1011.5	1096	1128.5
18	ABAT	ENSG00000183044	-1.33652	9.92639e-05	0.00203657	140	92.5	301.5	276
130271	PLEKHH2	ENSG00000152527	-1.45777	0.000100155	0.00205248	32	24	68	79
401492	LINC01235	ENSG00000270547	2.47928	0.00010124	0.00207232	80.5	72.5	23	10
10013	HDAC6	ENSG00000094631	0.314456	0.000101916	0.00208377	1847.5	2419.5	1660	1635.5
5493	PPL	ENSG00000118898	1.82991	0.000102345	0.00209013	12033	12482	3568.5	3574
9467	SH3BP5	ENSG00000131370	0.605334	0.000102684	0.00209369	260.5	377	217.5	182.5
26031	OSBPL3	ENSG00000070882	-0.337444	0.000102754	0.00209369	3225.5	3682.5	4533	3946
80228	ORAI2	ENSG00000160991	-0.702057	0.000103094	0.00209822	618	763.5	1085.5	1098
55236	UBA6	ENSG00000033178	-0.365236	0.000103708	0.00210829	3921.5	4543.5	5534	5027.5
283989	TSEN54	ENSG00000182173	0.358574	0.000104164	0.00211516	1247.5	1500	972.5	1107.5
83892	KCTD10	ENSG00000110906	-0.325526	0.000104611	0.0021218	4194.5	5242	5917.5	5486.5
4277	MICB	ENSG00000204516	-0.447617	0.000104743	0.00212206	954	1055	1229	1439
1736	DKC1	ENSG00000130826	0.303811	0.000105354	0.002132	7694.5	9076	6236.5	6872.5
1901	S1PR1	ENSG00000170989	-0.978623	0.00010591	0.00213295	77	74	163.5	138.5
81501	DCSTAMP	ENSG00000164935	2.61856	0.000105927	0.00213295	4	2	0	0
283208	P4HA3	ENSG00000149380	-3.23315	0.000106059	0.00213295	8	9	60.5	83
91283	MSANTD3	ENSG00000066697	-0.498342	0.000106147	0.00213295	1034.5	1349	1603.5	1657.5
3872	KRT17	ENSG00000128422	1.16271	0.000106181	0.00213295	154575	248824	83098	89074.5
6307	MSMO1	ENSG00000052802	-0.434677	0.000106219	0.00213295	14199.5	16108.5	22060.5	17706
5154	PDGFA	ENSG00000197461	0.669274	0.000106359	0.00213295	1712	2748.5	1470	1195.5
254042	METAP1D	ENSG00000172878	0.50154	0.00010647	0.00213295	516.5	505	328.5	370.5
58190	CTDSP1	ENSG00000144579	0.275722	0.000106479	0.00213295	5588	7355.5	5201.5	5089.5
160518	DENND5B	ENSG00000170456	-0.566202	0.000107125	0.00214346	1258	1408	1980.5	1868
6094	ROM1	ENSG00000149489	0.81894	0.000107731	0.00215318	164	247.5	127	96
57045	TWSG1	ENSG00000128791	-0.490828	0.000108226	0.00216063	3215.5	3354.5	4714.5	4339.5
4583	MUC2	ENSG00000198788	2.26203	0.000109593	0.00218548	105	155	32	22
4919	ROR1	ENSG00000185483	-1.0597	0.00010983	0.00218774	196.5	249	517.5	394
816	CAMK2B	ENSG00000058404	1.41601	0.000111531	0.00221914	7264.5	10013	3419.5	2773.5
56606	SLC2A9	ENSG00000109667	0.807243	0.000111923	0.00222446	3009	4228.5	2296	1688.5
23604	DAPK2	ENSG00000035664	1.68018	0.000112981	0.00224298	226	331.5	97	78
90853	SPOCD1	ENSG00000134668	-2.11787	0.00011312	0.00224322	25	53	149	134
8312	AXIN1	ENSG00000103126	0.434783	0.000113386	0.002246	3751	5642.5	3071.5	3572
92241	RCSD1	ENSG00000198771	2.03858	0.000113888	0.00225345	76	74	17	22
3659	IRF1	ENSG00000125347	0.608025	0.000114268	0.00225844	1409	1858.5	988.5	1076
4298	MLLT1	ENSG00000130382	0.266038	0.00011445	0.00225952	5312	6584	4598	4967
199974	CYP4Z1	ENSG00000186160	4.10124	0.000115189	0.00227161	21	9	1	0
101928120	LOC101928120	ENSG00000271380	1.28737	0.000115857	0.00228224	67.5	97.5	35	33
4792	NFKBIA	ENSG00000100906	0.369583	0.000117118	0.00230453	7682	9472	6355.5	6508.5
8450	CUL4B	ENSG00000158290	-0.550974	0.000117775	0.00231123	7442.5	7802	11185	10516.5
79095	C9orf16	ENSG00000171159	0.542884	0.000117893	0.00231123	2439	3141	2011	1692.5
6191	RPS4X	ENSG00000198034	0.308078	0.000117922	0.00231123	31961.5	39428	29314.5	26745.5
2549	GAB1	ENSG00000109458	-0.442272	0.000117978	0.00231123	683	800	1075.5	889
9246	UBE2L6	ENSG00000156587	0.588824	0.000118605	0.00232096	1508.5	1675.5	1047	1036.5
1008	CDH10	ENSG00000040731	-1.12409	0.000119095	0.00232798	60	73	130	142
10391	CORO2B	ENSG00000103647	-0.856757	0.000120074	0.00234454	274	414.5	672.5	557
5606	MAP2K3	ENSG00000034152	0.491122	0.000120361	0.00234757	5494	7098	3740	4985
8518	ELP1	ENSG00000070061	-0.230799	0.00012101	0.00235764	4868	5564	5770.5	6079.5
284029	LINC00324	ENSG00000178977	1.72707	0.000121373	0.00236213	41.5	39	8	16
4643	MYO1E	ENSG00000157483	-0.421655	0.000121725	0.00236497	6088	7815.5	9620	8355
5525	PPP2R5A	ENSG00000066027	0.313047	0.000121785	0.00236497	4675	5341	3804	3965
51466	EVL	ENSG00000196405	-0.402063	0.000122081	0.00236813	1337	1833	2031	1988
10015	PDCD6IP	ENSG00000170248	-0.214395	0.000122392	0.00237158	9239.5	11201.5	11895.5	10981
4133	MAP2	ENSG00000078018	2.22194	0.000122992	0.0023796	3372	2255	598.5	599.5
26007	TKFC	ENSG00000149476	0.428951	0.000123074	0.0023796	1872	2495	1546.5	1570.5
85461	TANC1	ENSG00000115183	-0.385377	0.000123297	0.00238095	3410.5	3690.5	4625	4363.5
6591	SNAI2	ENSG00000019549	-0.750729	0.000123411	0.00238095	5761.5	8137.5	12308	10111.5
1191	CLU	ENSG00000120885	0.837583	0.000124015	0.00239002	1778	1884	1029	989
286183	NKAIN3	ENSG00000185942	-4.22338	0.000124653	0.00239971	1	0	13.5	13
10512	SEMA3C	ENSG00000075223	-0.574196	0.000124991	0.00240361	5552.5	6366.5	10018.5	7407.5
2201	FBN2	ENSG00000138829	-0.592151	0.000125583	0.00240981	6515	8305.5	10925	10750.5
5187	PER1	ENSG00000179094	0.340836	0.000125611	0.00240981	5694.5	6828	4400	5162
6218	RPS17	ENSG00000182774	0.494583	0.00012572	0.00240981	12891	18207.5	10569	10639.5
6256	RXRA	ENSG00000186350	0.274183	0.000126088	0.00241144	12043	14503	10053.5	11211.5
3569	IL6	ENSG00000136244	2.73832	0.000126125	0.00241144	21	33	1.5	7
23767	FLRT3	ENSG00000125848	-0.768448	0.000126212	0.00241144	1285.5	1161.5	2477	1641
10939	AFG3L2	ENSG00000141385	0.299312	0.000127595	0.00243526	2408	2839.5	2033.5	2112
8870	IER3	ENSG00000137331	-0.402415	0.00012782	0.00243693	5865.5	7910.5	8582.5	8912.5
5309	PITX3	ENSG00000107859	0.895319	0.000129318	0.00246285	72.5	83	37	40.5
3859	KRT12	ENSG00000187242	3.8055	0.000129965	0.00247253	10	14.5	2	0
78990	OTUB2	ENSG00000089723	-0.659045	0.000130627	0.00248247	140.5	197	243	269.5
7145	TNS1	ENSG00000079308	0.91669	0.000130796	0.00248302	1786	3149	1323	1116
3364	HUS1	ENSG00000136273	-0.310819	0.00013114	0.00248691	1135	1356	1485	1495
200407	CREG2	ENSG00000175874	-2.12532	0.000132709	0.00251398	15.5	25.5	129.5	56
6699	SPRR1B	ENSG00000169469	-2.32418	0.000133309	0.00252266	293.5	285	1850.5	1199.5
148327	CREB3L4	ENSG00000143578	0.487808	0.000133569	0.0025249	420.5	511	296.5	350
135398	C6orf141	ENSG00000197261	-0.618177	0.000133798	0.0025263	297	381.5	540.5	461
6000	RGS7	ENSG00000182901	-3.11401	0.000133928	0.0025263	3	4	31.5	30.5
60468	BACH2	ENSG00000112182	0.973323	0.0001341	0.00252688	214	363.5	149.5	124
4782	NFIC	ENSG00000141905	0.320102	0.000134733	0.00253612	10497	11116	8112	8708.5
26018	LRIG1	ENSG00000144749	0.562645	0.000135077	0.00253851	1973	2411	1260	1604.5
3294	HSD17B2	ENSG00000086696	-1.47693	0.000135278	0.00253851	120	145.5	525	251.5
4893	NRAS	ENSG00000213281	-0.351786	0.000135288	0.00253851	4965.5	5890.5	7334.5	6103.5
51129	ANGPTL4	ENSG00000167772	-0.857374	0.000135766	0.0025448	17128	28410.5	36638	40743
26520	TIMM9	ENSG00000100575	0.43942	0.000136532	0.00255646	1312.5	1585.5	1086	985.5
23299	BICD2	ENSG00000185963	-0.289688	0.000137208	0.00256642	3941.5	4959	5307.5	5173
22979	EFR3B	ENSG00000084710	-3.33864	0.00013749	0.00256898	9	12	80.5	96.5
84898	PLXDC2	ENSG00000120594	0.458139	0.000137719	0.00257056	3891.5	4713.5	3235.5	2808.5
222484	LNX2	ENSG00000139517	-0.425114	0.000138235	0.00257749	1139	1334.5	1749	1481.5
1051	CEBPB	ENSG00000172216	0.341152	0.000138522	0.00258013	4171	5389	3749	3536
153572	IRX2	ENSG00000170561	0.559359	0.000138756	0.00258179	4930	5511.5	3053	3795
94115	CGB8	ENSG00000213030	-4.29214	0.000139028	0.00258415	2	1	26.5	27.5
9788	MTSS1	ENSG00000170873	-1.24301	0.000139196	0.00258457	497.5	572	1714.5	902
10221	TRIB1	ENSG00000173334	0.549312	0.000140228	0.00260102	1448	2120	1288.5	1047.5
11278	KLF12	ENSG00000118922	-0.719808	0.000140415	0.00260177	1000	1322.5	2150	1577
6142	RPL18A	ENSG00000105640	0.762748	0.000141343	0.00261485	3957	4984	2786.5	2421.5
10808	HSPH1	ENSG00000120694	-0.501252	0.000141414	0.00261485	10906.5	12801.5	15130.5	17271
134957	STXBP5	ENSG00000164506	-0.41945	0.000142071	0.00262191	3419.5	3922.5	5062.5	4449
93659	CGB5	ENSG00000189052	-2.29261	0.000142091	0.00262191	9	10	55	33.5
100113407	TMEM170B	ENSG00000205269	0.743861	0.000142562	0.00262786	228	197	118	126.5
10062	NR1H3	ENSG00000025434	0.7736	0.000142753	0.00262866	473.5	557	305	276
8915	BCL10	ENSG00000142867	-0.401409	0.000143666	0.00264275	1421.5	1700	2188.5	1819.5
2523	FUT1	ENSG00000174951	0.88855	0.0001439	0.0026443	534	651.5	328	289.5
8178	ELL	ENSG00000105656	0.400926	0.000144619	0.00265399	1344	1876.5	1079	1261.5
3707	ITPKB	ENSG00000143772	-0.309958	0.000144725	0.00265399	2929	3566	3882	3878.5
4801	NFYB	ENSG00000120837	0.376426	0.000145937	0.00267346	1238	1315	954.5	961.5
80308	FLAD1	ENSG00000160688	0.295491	0.000146484	0.00268071	4022	4914.5	3569	3475.5
285527	FRYL	ENSG00000075539	-0.430473	0.000147157	0.00269027	2347.5	2908	3712.5	3148
10447	FAM3C	ENSG00000196937	-0.415654	0.000147338	0.00269082	2335	2454.5	3334.5	2875
9064	MAP3K6	ENSG00000142733	0.466505	0.000147945	0.00269912	3107	4643.5	2731.5	2619
1371	CPOX	ENSG00000080819	-0.336427	0.000148354	0.00270382	1593.5	1837	2039.5	2169.5
84273	NOA1	ENSG00000084092	0.286406	0.000148944	0.0027118	2942.5	3731.5	2784.5	2498
2529	FUT7	ENSG00000180549	3.99344	0.000149552	0.00271951	19.5	10	0	1
4616	GADD45B	ENSG00000099860	0.68026	0.000149674	0.00271951	1747.5	2617	1174	1458
2297	FOXD1	ENSG00000251493	-0.80243	0.000150088	0.00272424	454.5	565	890.5	842
3340	NDST1	ENSG00000070614	-0.354142	0.000151124	0.00273753	9212	12531.5	12914	13745
23052	ENDOD1	ENSG00000149218	-0.468848	0.000151127	0.00273753	2338.5	2743.5	3797.5	3041
84648	LCE3D	ENSG00000163202	-3.58672	0.000151315	0.00273814	0	0	7	13
10302	SNAPC5	ENSG00000174446	0.734534	0.000151804	0.00274061	150	248	121	107
149076	ZNF362	ENSG00000160094	0.364512	0.000151924	0.00274061	1538	1800.5	1277.5	1231.5
10170	DHRS9	ENSG00000073737	2.08845	0.000151928	0.00274061	49	95	14	15
5583	PRKCH	ENSG00000027075	0.530674	0.000152068	0.00274061	1247	1459	943	867.5
55422	ZNF331	ENSG00000130844	0.996638	0.00015279	0.00275012	845.5	888	542	329
89	ACTN3	ENSG00000248746	-0.762526	0.000152905	0.00275012	227.5	361	422	523.5
26257	NKX2-8	ENSG00000136327	1.0158	0.000153122	0.00275125	153	182	93	76
144406	CFAP251	ENSG00000158023	-1.37663	0.000153345	0.00275247	318	543	822.5	1448.5
1107	CHD3	ENSG00000170004	-0.360437	0.000154099	0.00276322	7566.5	8582	9297.5	10829
9671	WSCD2	ENSG00000075035	1.90545	0.000154358	0.00276446	1	3	0	0
9517	SPTLC2	ENSG00000100596	-0.360072	0.000154479	0.00276446	3902	4493	5633	4811.5
976	ADGRE5	ENSG00000123146	-0.285714	0.000156053	0.00278982	1693	1973.5	2089.5	2245
56917	MEIS3	ENSG00000105419	1.45784	0.000156231	0.0027902	41.5	46.5	18.5	14.5
166824	RASSF6	ENSG00000169435	-0.735054	0.00015643	0.00279095	230	290	445	397.5
10622	POLR3G	ENSG00000113356	-0.644355	0.000157607	0.00280914	721	673	1050.5	1078
79899	PRR5L	ENSG00000135362	-1.0196	0.000157986	0.00281306	253.5	260.5	411.5	650.5
9170	LPAR2	ENSG00000064547	0.521924	0.000158564	0.00282053	1216	1699.5	1005	952.5
641371	ACOT1	ENSG00000184227	0.533075	0.000159058	0.00282649	580	711.5	393	471.5
3516	RBPJ	ENSG00000168214	-0.423109	0.000159556	0.00283251	2827.5	3107	3909.5	3856
57182	ANKRD50	ENSG00000151458	-0.501049	0.000159825	0.00283412	3122.5	3871.5	5252	4295.5
284353	NKPD1	ENSG00000179846	-1.65131	0.000159965	0.00283412	55.5	54.5	198	141.5
6464	SHC1	ENSG00000160691	0.371008	0.000160784	0.00284579	59687	76909.5	54040	48286
3556	IL1RAP	ENSG00000196083	0.483011	0.00016115	0.00284944	4022.5	4989.5	3542.5	2726.5
6210	RPS15A	ENSG00000134419	0.639356	0.00016137	0.0028505	2108.5	2630.5	1613.5	1384.5
79183	TTPAL	ENSG00000124120	-0.369214	0.000161963	0.00285814	3035	3646	4741	3685.5
93210	PGAP3	ENSG00000161395	0.486011	0.000162656	0.00286636	554.5	797	499.5	432.5
1028	CDKN1C	ENSG00000129757	1.6271	0.000162751	0.00286636	1444	1473	547	391
26499	PLEK2	ENSG00000100558	-0.824403	0.000163022	0.00286828	3084	5245.5	7415.5	6558
7384	UQCRC1	ENSG00000010256	0.32734	0.000163739	0.00287806	18563.5	25374	16560.5	17086
9766	SUSD6	ENSG00000100647	0.717123	0.000164298	0.00288382	4341.5	6377.5	3392	2828
6168	RPL37A	ENSG00000197756	0.678637	0.000164392	0.00288382	6205	7951.5	4806.5	3890.5
9938	ARHGAP25	ENSG00000163219	1.2998	0.00016456	0.00288394	384	337	159	116.5
143458	LDLRAD3	ENSG00000179241	0.347309	0.000164882	0.00288672	3491	3947.5	2941.5	2715.5
387521	PEDS1	ENSG00000240849	-0.314942	0.000166478	0.00290679	2007.5	2451.5	2774	2594
644	BLVRA	ENSG00000106605	0.359497	0.000166668	0.00290679	2884	3905	2526	2568
154743	BMT2	ENSG00000164603	-0.555695	0.000166674	0.00290679	791.5	976.5	1238	1235
344967	LOC344967	ENSG00000205794	-0.441939	0.000166681	0.00290679	2117	2920.5	2979.5	3629
57088	PLSCR4	ENSG00000114698	0.74299	0.000167759	0.00292272	1293.5	1215	785	670.5
83538	TTC25	ENSG00000204815	3.15447	0.000168178	0.00292716	8	8.5	3	0
388	RHOB	ENSG00000143878	1.07585	0.000169311	0.002944	1013.5	2319	680	725
255783	INAFM1	ENSG00000257704	0.51436	0.000170212	0.00295676	279	426	259.5	213
349160	LOC349160	ENSG00000234352	1.01218	0.000171327	0.00297196	124	152.5	76	58
65985	AACS	ENSG00000081760	0.239064	0.000171421	0.00297196	4494.5	5788.5	4312.5	4092.5
27303	RBMS3	ENSG00000144642	0.420853	0.000171755	0.00297486	925.5	1093.5	785.5	675
2907	GRINA	ENSG00000178719	0.449582	0.000172302	0.0029793	21661	25133	17105.5	16280
28512	NKIRAS1	ENSG00000197885	-0.285931	0.000172347	0.0029793	600.5	703.5	790	751
6206	RPS12	ENSG00000112306	0.870804	0.000174972	0.00302176	2816.5	3656.5	1833	1662
91039	DPP9	ENSG00000142002	-0.351487	0.000178397	0.00307792	5981.5	7171.5	7940.5	8395
4482	MSRA	ENSG00000175806	0.370981	0.000179373	0.00309175	1356	1669.5	1148.5	1121.5
3776	KCNK2	ENSG00000082482	1.71103	0.000181213	0.00312045	150.5	133.5	36	51
79786	KLHL36	ENSG00000135686	0.292516	0.000181957	0.00313022	2793	3226	2270.5	2476
639	PRDM1	ENSG00000057657	-0.914677	0.000182262	0.00313245	219	307	604	366.5
7004	TEAD4	ENSG00000197905	0.457815	0.000182803	0.00313674	1344	1796.5	975.5	1234.5
4680	CEACAM6	ENSG00000086548	-3.80167	0.000182865	0.00313674	8	20	161.5	238
3162	HMOX1	ENSG00000100292	-1.31941	0.000183983	0.00315289	127	209.5	462	336
8644	AKR1C3	ENSG00000196139	0.80935	0.000184761	0.00316186	6042	6532.5	3780	3254.5
3784	KCNQ1	ENSG00000053918	4.02569	0.000184938	0.00316186	23	31	1	3.5
10522	DEAF1	ENSG00000177030	0.36727	0.000185041	0.00316186	1502	1862.5	1177.5	1332
83872	HMCN1	ENSG00000143341	-2.67559	0.000185382	0.00316466	4	8	39	39.5
55858	TMEM165	ENSG00000134851	0.235403	0.000186392	0.00317885	6855	8157.5	6190.5	6138.5
3213	HOXB3	ENSG00000120093	-1.45946	0.000186623	0.00317959	59.5	157.5	240.5	269.5
23345	SYNE1	ENSG00000131018	-0.533064	0.000186793	0.00317959	345	459.5	610	508
59350	RXFP1	ENSG00000171509	2.0733	0.000186981	0.00317975	42	22	6	7
4552	MTRR	ENSG00000124275	0.235325	0.00018757	0.00318673	3629.5	3789.5	3085	3039
441024	MTHFD2L	ENSG00000163738	-0.469857	0.000188578	0.00320078	806	921.5	1271	1060.5
131368	ZPLD1	ENSG00000170044	-2.17697	0.000191338	0.00324455	7	3	29	12
4833	NME4	ENSG00000103202	-0.417726	0.000193142	0.00327201	2888.5	3636.5	3954.5	4524.5
55266	TMEM19	ENSG00000139291	-0.282605	0.000193885	0.00328146	1894.5	2247	2601	2271
80344	DCAF11	ENSG00000100897	0.242379	0.000195597	0.0033073	3304	4089	2960.5	3069.5
114787	GPRIN1	ENSG00000169258	-0.34895	0.000196304	0.0033161	884.5	1183	1257	1270
6923	ELOB	ENSG00000103363	0.345225	0.00019662	0.00331828	2881.5	3841	2455.5	2647.5
4129	MAOB	ENSG00000069535	1.71868	0.000198431	0.00334359	476	241	105.5	93.5
10352	WARS2	ENSG00000116874	0.300625	0.000198495	0.00334359	1703.5	2150.5	1581	1433.5
6603	SMARCD2	ENSG00000108604	0.295612	0.000198758	0.00334422	7187	8216.5	5981.5	6163
26037	SIPA1L1	ENSG00000197555	-0.36353	0.000198909	0.00334422	3476	4187	4854.5	4689.5
30818	KCNIP3	ENSG00000115041	0.890656	0.000199101	0.0033443	2548	2846.5	1168.5	1723.5
8204	NRIP1	ENSG00000180530	-0.649298	0.000199301	0.0033445	1945	2256	3851.5	2618.5
55728	N4BP2	ENSG00000078177	-0.643215	0.000202146	0.00338714	521	608	1070	675
9341	VAMP3	ENSG00000049245	-0.274538	0.000202223	0.00338714	5600	6792.5	7901	6686.5
4318	MMP9	ENSG00000100985	-2.37571	0.000202692	0.0033918	79	96	565.5	341
1131	CHRM3	ENSG00000133019	2.47009	0.000203279	0.00339844	68.5	40	15	5
6154	RPL26	ENSG00000161970	0.458308	0.000203577	0.00340021	7998	9919.5	6899.5	5836.5
401109	LINC00885	ENSG00000224652	1.97156	0.000206246	0.00344156	98	205	48	30
388552	BLOC1S3	ENSG00000189114	-0.325795	0.000211103	0.00351931	714	963.5	1030	985
3313	HSPA9	ENSG00000113013	0.273732	0.000212949	0.00354676	19926.5	22083.5	16904.5	16797.5
55013	MCUB	ENSG00000005059	-0.448308	0.000213464	0.00355202	1016	1171.5	1383	1512
8766	RAB11A	ENSG00000103769	-0.22109	0.000214011	0.00355653	6924	8330	9318	7919.5
79810	PTCD2	ENSG00000049883	0.414966	0.000214136	0.00355653	457.5	514	373	332.5
64423	INF2	ENSG00000203485	0.279065	0.00021475	0.00356341	9820	12047	8093.5	9356
92399	MRRF	ENSG00000148187	0.279385	0.000215115	0.00356614	2278	2609.5	1966	1926
154141	MBOAT1	ENSG00000172197	-0.625864	0.000215692	0.00357238	288.5	370	502.5	474
22911	WDR47	ENSG00000085433	-0.433867	0.000216874	0.00358861	1182.5	1657.5	2094	1607
51177	PLEKHO1	ENSG00000023902	-0.827036	0.000218286	0.00360862	182.5	273	339.5	429.5
23457	ABCB9	ENSG00000150967	-0.727461	0.000218696	0.00361204	162	151.5	271	235
408	ARRB1	ENSG00000137486	0.609532	0.000219338	0.00361928	2142.5	2426	1365	1555.5
140885	SIRPA	ENSG00000198053	-0.467371	0.000219751	0.00362274	1753	1665	2299	2297
29775	CARD10	ENSG00000100065	-0.396533	0.000220684	0.00363475	2913.5	4317	4279.5	4842
22904	SBNO2	ENSG00000064932	0.37196	0.000220918	0.00363523	6518	8537.5	5193.5	6007
1627	DBN1	ENSG00000113758	-0.379564	0.000221699	0.00364471	6653.5	8986.5	9680.5	9911.5
55603	TENT5A	ENSG00000112773	-0.587134	0.000221922	0.00364502	398.5	363	603	509.5
55973	BCAP29	ENSG00000075790	-0.364632	0.000222598	0.00365274	3037.5	3626.5	4646	3723
85301	COL27A1	ENSG00000196739	-0.85803	0.000223277	0.00366051	93	114	175	186.5
127943	FCRLB	ENSG00000162746	-0.825507	0.00022437	0.00367504	40	68	103	77.5
3177	SLC29A2	ENSG00000174669	0.862375	0.000225298	0.00368684	1230	1834	819.5	782.5
10686	CLDN16	ENSG00000113946	1.79252	0.000225508	0.00368689	30.5	41.5	10.5	10
80381	CD276	ENSG00000103855	-0.25467	0.000225864	0.00368931	4627.5	5656	5648	6227
57103	TIGAR	ENSG00000078237	-0.27596	0.000226314	0.00369328	3295	4238	4756.5	4047.5
4736	RPL10A	ENSG00000198755	0.512752	0.000226625	0.00369497	9890.5	12911.5	8374.5	7250.5
11332	ACOT7	ENSG00000097021	-0.430597	0.000227997	0.00371392	3060	4276	4138.5	5454.5
55970	GNG12	ENSG00000172380	-0.344499	0.000229864	0.00374092	13445	14703.5	18000.5	16730
8941	CDK5R2	ENSG00000171450	-3.43768	0.000230705	0.00375117	1	0	7	8
8651	SOCS1	ENSG00000185338	-1.86638	0.000231616	0.00376223	9	25	50	53
81706	PPP1R14C	ENSG00000198729	0.456316	0.000231808	0.00376223	3380	4311	2692	2720
84665	MYPN	ENSG00000138347	-0.783453	0.000234394	0.00379601	729.5	758.5	1367	1124.5
6447	SCG5	ENSG00000166922	-2.64729	0.000234411	0.00379601	96	168	990	695.5
23588	KLHDC2	ENSG00000165516	0.301889	0.00023453	0.00379601	1555	2074.5	1508.5	1324
23199	GSE1	ENSG00000131149	0.418116	0.00023491	0.00379779	2848	3302.5	2195	2251.5
84206	MEX3B	ENSG00000183496	-0.621745	0.000235067	0.00379779	202.5	231.5	353.5	295.5
28973	MRPS18B	ENSG00000204568	0.28077	0.000235474	0.00380092	3018.5	3872.5	2703	2755
10120	ACTR1B	ENSG00000115073	0.319952	0.000237824	0.00383227	3246	4668	3089	2983.5
6175	RPLP0	ENSG00000089157	0.472327	0.000237847	0.00383227	17506	22876.5	14718.5	13662
90799	CEP95	ENSG00000258890	0.314594	0.000238293	0.00383597	912	1015.5	766	738.5
114884	OSBPL10	ENSG00000144645	-0.30462	0.000238839	0.00383921	4739	5705.5	6122	6408.5
4734	NEDD4	ENSG00000069869	-0.454403	0.000238925	0.00383921	5735	6376.5	7940.5	8118
101927021	ZFAND2A-DT	ENSG00000229043	0.727646	0.000239841	0.00385044	129.5	176.5	102	75.5
26112	CCDC69	ENSG00000198624	-1.31273	0.000240101	0.00385114	302.5	284	564.5	976
7321	UBE2D1	ENSG00000072401	-0.341443	0.000241013	0.00386229	1171	1325	1610	1467.5
100288332	NPIPA5	ENSG00000183793	0.490673	0.000242456	0.00388114	704.5	931	600.5	518.5
6288	SAA1	ENSG00000173432	1.58848	0.000242626	0.00388114	16900	17136.5	6311	5300
6189	RPS3A	ENSG00000145425	0.359625	0.000243233	0.00388735	9888.5	12221	8744	8019.5
79153	GDPD3	ENSG00000102886	-1.82057	0.000244985	0.00391185	57	51	234.5	184
152007	GLIPR2	ENSG00000122694	-1.31209	0.000246307	0.00392943	31	26.5	65	78
1152	CKB	ENSG00000166165	1.20329	0.000247209	0.00394028	302.5	345.5	155.5	125
9924	PAN2	ENSG00000135473	0.460933	0.000248252	0.00395337	1607	2116	1376	1227
80746	TSEN2	ENSG00000154743	0.456198	0.000248731	0.00395745	650.5	691.5	459	490
590	BCHE	ENSG00000114200	4.8065	0.000249342	0.00396363	187.5	97	9	5
256364	EML3	ENSG00000149499	0.306521	0.000249757	0.00396401	3680.5	5216	3340	3533.5
2310	FOXO3B	ENSG00000240445	0.428624	0.000249812	0.00396401	1087.5	1302	868	848
1611	DAP	ENSG00000112977	-0.312656	0.000250153	0.00396588	4633	6213	6480	6491
6202	RPS8	ENSG00000142937	0.428199	0.000253993	0.00402239	11448.5	14587.5	9886	8980.5
896	CCND3	ENSG00000112576	0.313303	0.000254169	0.00402239	8372.5	10690	6974	7918.5
65268	WNK2	ENSG00000165238	3.66632	0.000254408	0.00402258	88.5	57.5	4	11
57716	PRX	ENSG00000105227	0.858281	0.000255096	0.00402988	365.5	574.5	277.5	215
9534	ZNF254	ENSG00000213096	-0.372164	0.000255736	0.00403641	531	544	711	635.5
480	ATP1A4	ENSG00000132681	-3.02331	0.0002565	0.00404487	0	1	5	8
23580	CDC42EP4	ENSG00000179604	0.636683	0.000260646	0.00410661	6131.5	6402	3893	3968.5
100506469	TMEM147-AS1	ENSG00000236144	0.487478	0.000261166	0.00411117	242	274.5	211.5	153
10097	ACTR2	ENSG00000138071	-0.314629	0.000261653	0.0041152	14824.5	16149	19645.5	17749
162494	RHBDL3	ENSG00000141314	-2.9497	0.000262987	0.00413251	1	3	15	10
23198	PSME4	ENSG00000068878	-0.347742	0.000263235	0.00413276	7077	8159	9622	9129.5
22821	RASA3	ENSG00000185989	-0.645682	0.000265282	0.00416123	693	771.5	1082.5	1168
10641	NPRL2	ENSG00000114388	0.383951	0.000265769	0.0041652	832.5	1074.5	659.5	764.5
55213	RCBTB1	ENSG00000136144	-0.436443	0.00026623	0.00416875	1862.5	2221.5	3015.5	2368.5
27090	ST6GALNAC4	ENSG00000136840	0.435333	0.000267139	0.00417931	1453.5	1726.5	1068.5	1205
2828	GPR4	ENSG00000177464	-4.58358	0.000269072	0.00420585	0	0	22.5	6
26273	FBXO3	ENSG00000110429	-0.254837	0.000270333	0.00422185	1877	2239	2547.5	2213.5
3688	ITGB1	ENSG00000150093	-0.445527	0.000272812	0.00425682	47335.5	58197	72510	67443.5
5420	PODXL	ENSG00000128567	-1.14551	0.000274716	0.00428278	409.5	482	1232.5	743
3694	ITGB6	ENSG00000115221	-0.990917	0.000275961	0.00429843	13847	20440.5	35743.5	26993.5
55737	VPS35	ENSG00000069329	-0.25247	0.000278373	0.0043322	8839	10427.5	12322	10016
1960	EGR3	ENSG00000179388	0.95966	0.000278851	0.00433584	460.5	452	276	188
6125	RPL5	ENSG00000122406	0.339714	0.000280187	0.00435232	9149.5	11493.5	8287.5	7548.5
138649	ANKRD19P	ENSG00000187984	0.489797	0.0002804	0.00435232	1574.5	2143	1258	1293
84674	CARD6	ENSG00000132357	-0.364185	0.000282228	0.00437589	1264.5	1435	1750	1605
7046	TGFBR1	ENSG00000106799	-0.507065	0.00028241	0.00437589	1736.5	2019	2826	2395
54331	GNG2	ENSG00000186469	-2.12662	0.000284262	0.00439924	15.5	16	66	89
64089	SNX16	ENSG00000104497	-0.535842	0.000284412	0.00439924	465.5	420	741.5	526.5
23568	ARL2BP	ENSG00000102931	0.321193	0.00028468	0.00439955	7138	8080.5	5865	5890
55773	TBC1D23	ENSG00000036054	-0.282132	0.000285333	0.00440582	2080	2411.5	2795.5	2492
1855	DVL1	ENSG00000107404	-0.396688	0.000285901	0.00441076	7190	11014	11131.5	11737
63916	ELMO2	ENSG00000062598	-0.251532	0.000286822	0.00442113	1330	1539.5	1637.5	1682
10640	EXOC5	ENSG00000070367	-0.368254	0.000287779	0.00443204	2992	3045	4097	3494.5
65018	PINK1	ENSG00000158828	-0.443573	0.000288991	0.00444685	1108.5	1681.5	1647.5	1989.5
10677	AVIL	ENSG00000135407	0.814801	0.000290381	0.00446066	80	109.5	60.5	45
56899	ANKS1B	ENSG00000185046	1.04754	0.000290389	0.00446066	670	635	369.5	257.5
6161	RPL32	ENSG00000144713	0.46206	0.000291184	0.00446901	5142.5	6637.5	4610.5	3764
25966	C2CD2	ENSG00000157617	-0.428249	0.000292065	0.00447867	2679	2953	3524	3883.5
132158	GLYCTK	ENSG00000168237	0.563559	0.000293686	0.00449964	460.5	680.5	389	348.5
55770	EXOC2	ENSG00000112685	-0.266068	0.00029618	0.00453394	2426	3031.5	3230.5	3099
55061	SUSD4	ENSG00000143502	-1.58828	0.000297681	0.00455302	27	38	86.5	104.5
54467	ANKIB1	ENSG00000001629	-0.274434	0.000299193	0.00457221	2986	3483	4008.5	3566
197131	UBR1	ENSG00000159459	-0.369257	0.000300067	0.00458162	2167.5	2468	3209.5	2634.5
253039	CUTALP	ENSG00000226752	0.538572	0.00030131	0.00459666	484.5	583	397	317.5
23288	IQCE	ENSG00000106012	-0.300098	0.000302006	0.00460333	1602	1925.5	2012	2219
55182	RNF220	ENSG00000187147	0.286455	0.000302419	0.00460568	3181	4468	2991.5	3023.5
2107	ETF1	ENSG00000120705	0.180391	0.000302761	0.00460693	16592.5	19695	15565.5	15390
23212	RRS1	ENSG00000179041	0.35432	0.000303259	0.00461058	2420	3275.5	1981	2304
79605	PGBD5	ENSG00000177614	-1.15276	0.00030426	0.00462184	435.5	712.5	1557	921.5
51347	TAOK3	ENSG00000135090	-0.517802	0.000306083	0.00464557	1929.5	2028.5	2909	2613
5530	PPP3CA	ENSG00000138814	-0.320812	0.00030772	0.00466644	3983	4293.5	5300	4747
6505	SLC1A1	ENSG00000106688	-0.989195	0.000308835	0.00467936	49.5	51.5	104	89.5
23514	SPIDR	ENSG00000164808	0.219958	0.000309899	0.00469147	2726.5	3319.5	2406.5	2603.5
22807	IKZF2	ENSG00000030419	0.594377	0.000310698	0.00469957	773.5	725	530	437
84836	ABHD14B	ENSG00000114779	0.414277	0.00031136	0.00470559	2875.5	3532	2683.5	2038
6783	SULT1E1	ENSG00000109193	1.55065	0.00031176	0.00470763	2325	2152	784	864.5
51062	ATL1	ENSG00000198513	-0.762683	0.000313385	0.00472815	388.5	407.5	623.5	685
4666	NACA	ENSG00000196531	0.352964	0.000314276	0.00473757	5995	7321.5	5375	4753
677	ZFP36L1	ENSG00000185650	-0.448186	0.000317475	0.00478174	13144.5	17546	21364	18927.5
151176	ERFE	ENSG00000178752	1.06986	0.000318348	0.00478893	291	368	168	136.5
55502	HES6	ENSG00000144485	0.730583	0.00031849	0.00478893	281	347	169.5	195.5
84109	QRFPR	ENSG00000186867	0.525198	0.000319268	0.00479657	1052	1083	595.5	861
8406	SRPX	ENSG00000101955	-1.01425	0.000319633	0.004798	434.5	768	1249	1117.5
7942	TFEB	ENSG00000112561	0.477667	0.000320669	0.00480949	840.5	1222.5	678	733
1441	CSF3R	ENSG00000119535	2.34683	0.000321092	0.00481179	6	1	0	0
3852	KRT5	ENSG00000186081	0.392004	0.000322418	0.00482759	325161	405406	252660	285242
643911	CRNDE	ENSG00000245694	0.348436	0.000322956	0.00483157	883.5	1122	801	716.5
9931	HELZ	ENSG00000198265	-0.443391	0.000323808	0.00484025	3926	4415.5	5808.5	5128.5
57156	TMEM63C	ENSG00000165548	0.720749	0.000329163	0.00491617	2886.5	3513.5	1894.5	1886
7317	UBA1	ENSG00000130985	-0.212833	0.000329805	0.00492162	24181.5	31823.5	29748	32701
146433	IL34	ENSG00000157368	2.70075	0.0003305	0.00492786	93	131.5	28	11
89958	SAPCD2	ENSG00000186193	1.30385	0.000331923	0.00494494	3323.5	2991	819.5	1784
4121	MAN1A1	ENSG00000111885	-0.856149	0.000335263	0.00499051	287.5	383.5	617	536.5
347902	AMIGO2	ENSG00000139211	-1.24152	0.000335718	0.0049931	2168.5	3874	5961	7631.5
81894	SLC25A28	ENSG00000155287	0.276818	0.000336596	0.00500004	1749.5	2167.5	1531	1584.5
51281	ANKMY1	ENSG00000144504	0.536793	0.000336909	0.00500004	483	652	377	372.5
8828	NRP2	ENSG00000118257	-0.568493	0.000337027	0.00500004	1536	1505	2154.5	2287
6137	RPL13	ENSG00000167526	0.388073	0.000339863	0.00503742	16459.5	22455.5	15049	13783.5
3084	NRG1	ENSG00000157168	-1.19939	0.000340313	0.00503742	69.5	83.5	170.5	151.5
801	CALM1	ENSG00000198668	-0.247505	0.000340397	0.00503742	7931.5	9662.5	10458	9748
79008	SLX1B	ENSG00000181625	0.766716	0.000341868	0.00505499	83.5	124	57	60.5
81544	GDPD5	ENSG00000158555	-0.429185	0.000343654	0.00507406	668.5	887	974	1047
4914	NTRK1	ENSG00000198400	-1.87478	0.000343728	0.00507406	10	24	89.5	32.5
5874	RAB27B	ENSG00000041353	-0.696869	0.000345294	0.00509294	1648.5	1603.5	3019	2167
57121	LPAR5	ENSG00000184574	-0.868791	0.000346164	0.00510155	275.5	579.5	725	661.5
22954	TRIM32	ENSG00000119401	-0.280482	0.000346512	0.00510245	1181.5	1575	1616.5	1595
1515	CTSV	ENSG00000136943	-1.61368	0.000347087	0.00510668	160.5	260.5	573	697.5
6645	SNTB2	ENSG00000168807	-0.403763	0.000348183	0.00511858	2116.5	2394.5	3049	2740
144568	A2ML1	ENSG00000166535	-3.73537	0.000349773	0.00513771	71	97.5	1260.5	1315.5
4015	LOX	ENSG00000113083	0.770614	0.000351503	0.00515651	1374.5	1671.5	1047	707
85440	DOCK7	ENSG00000116641	-0.30864	0.000351633	0.00515651	3037.5	3641.5	4369	3644
90550	MCU	ENSG00000156026	-0.375559	0.000357351	0.00523604	1424	1730	1866	2119
25840	METTL7A	ENSG00000185432	1.00765	0.000358425	0.00524746	9857	10468.5	5133	4862
102	ADAM10	ENSG00000137845	-0.275994	0.000361585	0.00528936	6245	6791	8046.5	7293.5
9498	SLC4A8	ENSG00000050438	-0.889287	0.000362543	0.00529903	27	50	75.5	58
202	CRYBG1	ENSG00000112297	-0.312636	0.000365008	0.00533068	11248	12542.5	14835.5	13799.5
102724508	THCAT158	ENSG00000263293	-2.13407	0.000370103	0.00540065	0	1	2	4
8609	KLF7	ENSG00000118263	-0.507074	0.000372788	0.00543537	3038.5	4326	5717.5	4335
6235	RPS29	ENSG00000213741	0.544409	0.000376229	0.00547974	1498.5	1724.5	1277.5	912.5
84793	FOXD2-AS1	ENSG00000237424	0.651998	0.000376455	0.00547974	425	501.5	338.5	247
387755	INSC	ENSG00000188487	-1.33955	0.000376755	0.00547974	559.5	1113	1975.5	2074
883	KYAT1	ENSG00000171097	0.49236	0.000377365	0.00548413	596.5	729	406.5	503.5
1123	CHN1	ENSG00000128656	-0.50461	0.000378214	0.00549198	433	417	565	603.5
2495	FTH1	ENSG00000167996	0.635028	0.000380007	0.00551352	107208	136538	83008	69673.5
6474	SHOX2	ENSG00000168779	-0.701018	0.000382133	0.00553984	150.5	210	242.5	329.5
4256	MGP	ENSG00000111341	2.32007	0.000383869	0.0055583	225.5	284	54	51.5
134429	STARD4	ENSG00000164211	-0.425456	0.000384032	0.0055583	2777.5	3312	4340	3583
10052	GJC1	ENSG00000182963	-1.07636	0.000385328	0.00557093	400	901.5	1224.5	1239
79918	SETD6	ENSG00000103037	0.381521	0.000385974	0.00557093	848.5	1214	734.5	774
100507639	LINC02432	ENSG00000248810	2.90293	0.000386102	0.00557093	5.5	12	0	2
148022	TICAM1	ENSG00000127666	-0.315889	0.000386157	0.00557093	2019	2829.5	2856.5	2936
27134	TJP3	ENSG00000105289	1.94705	0.000387421	0.00558465	553	464	139.5	154
84254	CAMKK1	ENSG00000004660	0.587276	0.000387881	0.00558675	962	1047	613.5	670
250	ALPP	ENSG00000163283	1.81626	0.000389392	0.00560397	129	115.5	30	42.5
51440	HPCAL4	ENSG00000116983	-1.15964	0.000390414	0.00561414	46	42.5	90.5	93
51141	INSIG2	ENSG00000125629	-0.275999	0.000392976	0.00564641	885	1103	1272	1056
384	ARG2	ENSG00000081181	-0.594476	0.000394294	0.00566078	459	521	724.5	724
10370	CITED2	ENSG00000164442	0.654964	0.000395393	0.00567198	741	840.5	371.5	623
2810	SFN	ENSG00000175793	-0.347491	0.000397752	0.00570122	29448.5	40802.5	41603.5	44458.5
10208	USPL1	ENSG00000132952	-0.404267	0.000398506	0.00570743	1154.5	1311.5	1528	1615
6130	RPL7A	ENSG00000148303	0.620808	0.000402418	0.0057583	7314	9458	5787.5	4964.5
4942	OAT	ENSG00000065154	-0.443196	0.000402706	0.0057583	6079.5	6858.5	8311.5	8874
84912	SLC35B4	ENSG00000205060	-0.349801	0.000406413	0.00580665	2422.5	2723	3258.5	3112
2299	FOXI1	ENSG00000168269	3.26134	0.000407053	0.00581112	15	9	0	2
10811	NOXA1	ENSG00000188747	0.986986	0.000407584	0.00581214	398.5	488	232.5	214
114112	TXNRD3	ENSG00000197763	0.318456	0.00040802	0.00581214	810.5	941.5	720	638.5
10666	CD226	ENSG00000150637	-1.16354	0.000408104	0.00581214	24	24	53	48
3713	IVL	ENSG00000163207	-2.25907	0.000408753	0.00581671	320	406	1646.5	1977.5
55924	INKA2	ENSG00000197852	0.572111	0.000413022	0.00586647	1647.5	2111.5	1360.5	1076.5
51207	DUSP13	ENSG00000079393	2.3597	0.000413142	0.00586647	36	39.5	7	6.5
64115	VSIR	ENSG00000107738	0.744988	0.000413238	0.00586647	1923	2002	962.5	1312.5
30817	ADGRE2	ENSG00000127507	0.430226	0.00041695	0.00591444	409	594.5	394	319
4057	LTF	ENSG00000012223	2.86443	0.000419863	0.00595102	5	9	0	3
23333	DPY19L1	ENSG00000173852	-0.521019	0.00042196	0.00597597	3231.5	3411	4523.5	4780.5
10541	ANP32B	ENSG00000136938	0.276497	0.000423439	0.00599214	6806.5	8716	5829.5	6564.5
7164	TPD52L1	ENSG00000111907	0.498397	0.000428114	0.00605085	3785	4659	2898.5	2909.5
6201	RPS7	ENSG00000171863	0.637362	0.000428267	0.00605085	3802	4757	2820.5	2590
161145	TMEM229B	ENSG00000198133	1.60072	0.000429623	0.00606519	106	94	39	25
9687	GREB1	ENSG00000196208	1.11029	0.000430511	0.0060729	465.5	371	185	199
4780	NFE2L2	ENSG00000116044	0.351564	0.000431444	0.00607885	8529.5	10424	7150.5	7151.5
7089	TLE2	ENSG00000065717	0.976613	0.000431616	0.00607885	115.5	169.5	85.5	58.5
9572	NR1D1	ENSG00000126368	0.432969	0.000432746	0.00608932	318	402	270	243
254170	FBXO33	ENSG00000165355	-0.375056	0.000433044	0.00608932	1064	1169	1499	1318.5
214	ALCAM	ENSG00000170017	-0.321574	0.000435943	0.00612209	13282	15918.5	18159	17150
64343	AZI2	ENSG00000163512	0.431337	0.000436257	0.00612209	4234	4932	3723.5	2913.5
4037	LRP3	ENSG00000130881	-0.432064	0.000436407	0.00612209	790	1072	1139	1285.5
6209	RPS15	ENSG00000115268	0.472654	0.000438408	0.00614531	5687.5	7480.5	4620.5	4624.5
54963	UCKL1	ENSG00000198276	0.233023	0.000438879	0.00614707	1781	2317.5	1641	1708.5
84883	AIFM2	ENSG00000042286	0.576069	0.000442464	0.00619241	1722.5	1890	975.5	1412.5
3363	HTR7	ENSG00000148680	-0.75511	0.000442925	0.00619398	312	422	577	653.5
6134	RPL10	ENSG00000147403	0.433939	0.000446206	0.00623497	12892	16821	11244.5	10160
114926	SMIM19	ENSG00000176209	0.456062	0.000449089	0.00627032	449	556.5	360.5	356.5
100216001	MANCR	ENSG00000231298	-2.38654	0.000451115	0.00629367	22.5	19	94	111
5094	PCBP2	ENSG00000197111	0.36866	0.00045254	0.00630843	6130.5	7367.5	5307	4877
22920	KIFAP3	ENSG00000075945	-0.336622	0.000453178	0.00630843	2689	3282.5	3812.5	3461
9253	NUMBL	ENSG00000105245	0.339576	0.000453552	0.00630843	951	1202.5	779.5	871
2318	FLNC	ENSG00000128591	-1.93643	0.000453816	0.00630843	45.5	31	132.5	146.5
963	CD53	ENSG00000143119	-4.13088	0.000453946	0.00630843	2	0	23	17.5
114781	BTBD9	ENSG00000183826	-0.264607	0.000455132	0.00631991	963	1145.5	1314.5	1137
81552	VOPP1	ENSG00000154978	-0.284746	0.000455483	0.00631991	2086	2763	2712.5	2991.5
7456	WIPF1	ENSG00000115935	-3.17436	0.000460595	0.00638586	61.5	34	376.5	492.5
128209	KLF17	ENSG00000171872	-1.37009	0.000463232	0.00641742	14.5	18	41	44.5
21	ABCA3	ENSG00000167972	1.39329	0.000464048	0.00642372	734	642.5	309	216.5
51534	VTA1	ENSG00000009844	-0.236523	0.000465016	0.00643211	2901	3258	3726	3305.5
91369	ANKRD40	ENSG00000154945	-0.229648	0.000467762	0.00646508	3077	3470	3714	3739
64754	SMYD3	ENSG00000185420	0.266811	0.000470322	0.00649541	1291.5	1574	1132	1167
25777	SUN2	ENSG00000100242	0.365608	0.000470692	0.00649548	7714	11128.5	6499	7542.5
400619	LINC00511	ENSG00000227036	-1.43614	0.000471839	0.0065049	5.5	5	16	12
80324	PUS1	ENSG00000177192	0.326546	0.000472196	0.0065049	2038.5	2662	1644.5	1970.5
51108	METTL9	ENSG00000197006	-0.217106	0.000472472	0.0065049	5298	6372	6745	6361
23176	SEPTIN8	ENSG00000164402	-0.255842	0.000473234	0.00651035	4588	5948	6108	5984
138429	PIP5KL1	ENSG00000167103	0.733222	0.000474076	0.0065169	132	187.5	101.5	82
6124	RPL4	ENSG00000174444	0.413332	0.000481204	0.00660977	24527.5	29746	21070.5	18689.5
100505761	RPARP-AS1	ENSG00000269609	0.546608	0.000482184	0.00661812	389.5	497.5	308	279
2353	FOS	ENSG00000170345	0.642811	0.000484033	0.00663838	1965.5	2486	1540.5	1220.5
114769	CARD16	ENSG00000204397	0.524871	0.000486463	0.00666656	359	487	278	285.5
2669	GEM	ENSG00000164949	-3.89992	0.000491702	0.00673318	3	9	71	38
103625684	RNU6-2	ENSG00000207357	0.92249	0.000492719	0.00674192	33.5	37	18	17.5
5831	PYCR1	ENSG00000183010	0.890148	0.000495448	0.00677404	1862.5	2504	982.5	1248.5
162461	TMEM92	ENSG00000167105	0.81324	0.000496299	0.00678046	465.5	831.5	389	309
57089	ENTPD7	ENSG00000198018	-0.519692	0.000497308	0.00678903	686	844.5	1029.5	1104.5
3066	HDAC2	ENSG00000196591	-0.163542	0.000500043	0.00682114	6841.5	8264	8233	8106.5
22955	SCMH1	ENSG00000010803	0.189209	0.00050245	0.00684872	1743.5	2333	1729.5	1709.5
6188	RPS3	ENSG00000149273	0.361767	0.000503194	0.00685206	17212	22571.5	14960	14978.5
57480	PLEKHG1	ENSG00000120278	-0.947569	0.000503465	0.00685206	200	266.5	494	377
50810	HDGFL3	ENSG00000166503	-0.294804	0.000505113	0.00686588	2006	2261	2654	2442
5166	PDK4	ENSG00000004799	1.72239	0.000505253	0.00686588	1530.5	810.5	342.5	347
5604	MAP2K1	ENSG00000169032	-0.282253	0.000511989	0.00695211	4202.5	4608.5	5223.5	5221.5
4061	LY6E	ENSG00000160932	0.657686	0.000513147	0.00696251	20623	24231	12760	15000.5
55041	PLEKHB2	ENSG00000115762	-0.207177	0.000515651	0.00698622	6993	8096	8672	8232.5
7879	RAB7A	ENSG00000075785	-0.212285	0.000515679	0.00698622	12897	15558.5	17077.5	14898.5
83695	RHNO1	ENSG00000171792	0.268004	0.00051696	0.00699824	2135.5	2633.5	1818.5	2016.5
6205	RPS11	ENSG00000142534	0.410619	0.000517843	0.00700487	9305.5	12004	8266	7350
257019	FRMD3	ENSG00000172159	-0.983397	0.000518403	0.00700711	29.5	52.5	73	77
834	CASP1	ENSG00000137752	0.37621	0.000520725	0.00703315	1810.5	1968	1365	1452
2533	FYB1	ENSG00000082074	-2.13117	0.000521158	0.00703365	46	20	144.5	132
144108	SPTY2D1	ENSG00000179119	-0.301849	0.000522795	0.0070489	1459.5	1645.5	1936	1770.5
8446	DUSP11	ENSG00000144048	-0.255465	0.000523212	0.0070489	2256.5	2841	3126	2762
112869	SGF29	ENSG00000176476	0.412168	0.000523712	0.0070489	458	617.5	388	389.5
284085	KRT18P55	ENSG00000265480	3.26469	0.000523873	0.0070489	5.5	9	0	1
55650	PIGV	ENSG00000060642	0.429098	0.000525387	0.00706231	1319.5	1734	1240.5	957
10645	CAMKK2	ENSG00000110931	0.200757	0.000525664	0.00706231	4345.5	5286.5	4070.5	4024
1397	CRIP2	ENSG00000182809	0.478761	0.000531493	0.0071343	4145	6373.5	3659	3533
140700	SAMD10	ENSG00000130590	0.741684	0.000531824	0.0071343	337.5	345	151	249
1337	COX6A1	ENSG00000111775	0.388996	0.00053261	0.00713946	3745	4710.5	3348.5	2936
79140	CCDC28B	ENSG00000160050	-1.07332	0.00053449	0.00715927	39.5	44.5	76.5	92.5
399473	SPRED3	ENSG00000188766	-0.754625	0.000536069	0.00717502	207	209	410.5	300
528	ATP6V1C1	ENSG00000155097	-0.350832	0.000536905	0.0071808	4265	4910.5	6198	5190.5
163131	ZNF780B	ENSG00000128000	-0.658774	0.000538361	0.00719309	161	168	294.5	219.5
23011	RAB21	ENSG00000080371	-0.263591	0.000538952	0.00719309	1978	2370.5	2739.5	2321
8501	SLC43A1	ENSG00000149150	1.50389	0.000539037	0.00719309	331	239.5	128.5	65
27238	GPKOW	ENSG00000068394	0.247517	0.000545242	0.00727044	1143	1489.5	1048.5	1079
27143	PALD1	ENSG00000107719	-4.34951	0.000546871	0.00728195	0	1	24	17
57591	MRTFA	ENSG00000196588	-0.23466	0.000547452	0.00728195	3374	4327	4312.5	4413.5
11147	HHLA3	ENSG00000197568	0.567926	0.000547611	0.00728195	318.5	365	218.5	226.5
10885	WDR3	ENSG00000065183	0.32081	0.000547743	0.00728195	5542	5971	4231.5	4702.5
56920	SEMA3G	ENSG00000010319	1.96955	0.000548232	0.00728301	55	98	15	21
8637	EIF4EBP3	ENSG00000243056	0.719514	0.000549333	0.0072922	258.5	296	167	161.5
60314	MYG1	ENSG00000139637	0.32011	0.000555694	0.00737113	1379	1865.5	1201.5	1286.5
857	CAV1	ENSG00000105974	-0.340077	0.000557066	0.00738052	31152.5	37680.5	40711.5	43677
55656	INTS8	ENSG00000164941	-0.346173	0.000557232	0.00738052	2129	2424	2648	2943.5
59345	GNB4	ENSG00000114450	-0.357581	0.000562288	0.00744195	4664.5	5204	6302.5	5922
54897	CASZ1	ENSG00000130940	0.480978	0.000564354	0.0074623	1631.5	2248.5	1369.5	1313
54505	DHX29	ENSG00000067248	-0.318349	0.000564665	0.0074623	2138	2400.5	2704.5	2761
145173	B3GLCT	ENSG00000187676	-0.482071	0.000566449	0.00748032	482.5	601.5	653	806
196996	GRAMD2A	ENSG00000175318	2.5851	0.000566872	0.00748035	797	1059.5	143.5	233.5
10801	SEPTIN9	ENSG00000184640	0.226703	0.000567818	0.00748551	25156.5	31936	23167.5	23921.5
282991	BLOC1S2	ENSG00000196072	-0.380516	0.000568104	0.00748551	3145	3956.5	4853.5	4072.5
79228	THOC6	ENSG00000131652	0.517628	0.000568945	0.00749104	763	1029	573.5	628.5
404093	CUEDC1	ENSG00000180891	0.349556	0.000570703	0.00750863	1850	2241	1490.5	1633
728689	EIF3CL	ENSG00000205609	0.214132	0.000573384	0.00753833	21828	28261	20219	21362.5
11211	FZD10	ENSG00000111432	-2.76106	0.000574039	0.00754136	5	5	32	34
4814	NINJ1	ENSG00000131669	0.543353	0.000576931	0.00757377	3845.5	4878.5	2697	3100
1295	COL8A1	ENSG00000144810	0.918962	0.000578682	0.00759115	9580.5	13127	4225	8018
2013	EMP2	ENSG00000213853	0.480563	0.000579871	0.00760114	5115.5	5186	3675.5	3484
5003	SLC22A18AS	ENSG00000254827	1.19713	0.000582667	0.00762658	143.5	142.5	86.5	41.5
6129	RPL7	ENSG00000147604	0.573292	0.000582669	0.00762658	3555	4312.5	2931	2317
51439	FAM8A1	ENSG00000137414	0.309779	0.000586388	0.00766961	3214	3634.5	2854	2509
1633	DCK	ENSG00000156136	-0.486797	0.000589503	0.0077017	1229.5	1241.5	1755.5	1610.5
3732	CD82	ENSG00000085117	0.406707	0.000589707	0.0077017	11255	14837	8935	10014.5
7411	VBP1	ENSG00000155959	-0.232594	0.000592875	0.00773739	2593	3036.5	3374	3039
162394	SLFN5	ENSG00000166750	-0.810342	0.000596776	0.00777897	1803.5	2084	4299	2507.5
2171	FABP5	ENSG00000164687	-0.720673	0.000596936	0.00777897	146.5	210.5	311.5	253
256987	SERINC5	ENSG00000164300	-0.282294	0.000600028	0.00781355	1411.5	1875.5	2026	1813
51652	CHMP3	ENSG00000115561	0.410167	0.000601733	0.00783001	347	500	286.5	323
64743	WDR13	ENSG00000101940	0.471229	0.0006028	0.00783816	5012	6895.5	4150	4075
65258	MPPE1	ENSG00000154889	0.567336	0.000606224	0.00787693	248	295.5	203.5	155
55974	SLC50A1	ENSG00000169241	0.309893	0.000608018	0.00789296	2356.5	2687	2036	1899.5
130399	ACVR1C	ENSG00000123612	-1.57957	0.000608345	0.00789296	15	13	55	31
11131	CAPN11	ENSG00000137225	2.06519	0.000609444	0.00790146	17	19	7.5	2
79858	NEK11	ENSG00000114670	-0.703502	0.000610655	0.00791138	127	164	263.5	201.5
7920	ABHD16A	ENSG00000204427	0.265287	0.000611803	0.00792049	1427.5	1831	1293.5	1321
6222	RPS18	ENSG00000231500	0.95911	0.000612954	0.00792961	1956	2841	1333.5	1127.5
23528	ZNF281	ENSG00000162702	-0.393764	0.000613761	0.00793429	2740	3335.5	4122	3584
79783	SUGCT	ENSG00000175600	-0.479988	0.000614294	0.00793541	176.5	266	307	281.5
10723	SLC12A7	ENSG00000113504	0.940321	0.000617255	0.00796788	1340.5	1159.5	511.5	771
4122	MAN2A2	ENSG00000196547	0.298836	0.00061909	0.00798576	2771	3332	2307.5	2472
124935	SLC43A2	ENSG00000167703	0.974484	0.000624461	0.00804921	1884	2549.5	1055.5	1178.5
10092	ARPC5	ENSG00000162704	-0.272524	0.000625868	0.00805894	14276.5	17988	18945.5	18648
101929331	LOC101929331	ENSG00000224307	2.81349	0.000626122	0.00805894	9	16	2	1
6122	RPL3	ENSG00000100316	0.327968	0.000629482	0.00809437	43881.5	62786.5	43715	38028.5
92106	OXNAD1	ENSG00000154814	0.278562	0.000629785	0.00809437	1019	1027.5	803.5	839.5
135112	NCOA7	ENSG00000111912	0.783578	0.000631206	0.00810679	8914	8065	5431.5	4247.5
5275	SERPINB13	ENSG00000197641	-1.21346	0.00063631	0.00816644	101.5	78	240	170.5
4163	MCC	ENSG00000171444	-0.419172	0.000643295	0.00825013	1963	2186	2928.5	2443
146330	FBXL16	ENSG00000127585	0.395944	0.000644255	0.00825649	4663.5	6036.5	3802	4019
9746	CLSTN3	ENSG00000139182	0.272666	0.000647559	0.00828963	1225.5	1546	1144.5	1073
84725	PLEKHA8	ENSG00000106086	-0.364075	0.000647773	0.00828963	678	690	876	825.5
9699	RIMS2	ENSG00000176406	-2.29838	0.000649316	0.00830341	23	12.5	45	145
5675	PSG6	ENSG00000170848	-3.1108	0.000650737	0.00831559	0	0	2	6.5
9590	AKAP12	ENSG00000131016	-1.63831	0.000651411	0.00831823	1398	1656	5006.5	4561
6853	SYN1	ENSG00000008056	1.56585	0.000652092	0.00831862	478	999	306.5	159
153768	PRELID2	ENSG00000186314	-0.514793	0.000652434	0.00831862	238	290.5	375	350.5
25973	PARS2	ENSG00000162396	0.297487	0.000652844	0.00831862	438	494	368	366.5
81563	C1orf21	ENSG00000116667	0.323448	0.000653542	0.00832155	2018	2555	1778.5	1746.5
1241	LTB4R	ENSG00000213903	0.819071	0.000654668	0.00832993	1308.5	1576	989.5	642.5
200942	KLHDC8B	ENSG00000185909	-0.837159	0.000657933	0.00836549	101	109.5	183.5	181
7534	YWHAZ	ENSG00000164924	-0.269649	0.00066109	0.00839962	60140.5	67387.5	82332.5	67241
388743	CAPN8	ENSG00000203697	1.38208	0.000663523	0.00842451	325.5	335	98	177.5
23303	KIF13B	ENSG00000197892	-0.475807	0.000665419	0.00844257	1884.5	1906	2797	2298.5
5326	PLAGL2	ENSG00000126003	0.292763	0.000666862	0.00845484	2763.5	3329.5	2539.5	2269
2303	FOXC2	ENSG00000176692	0.6118	0.000668999	0.0084759	1359	1960	996.5	1057
27434	POLM	ENSG00000122678	-0.740062	0.000671567	0.00850237	1331.5	1852.5	2276.5	2917
144699	FBXL14	ENSG00000171823	0.438348	0.000672394	0.00850679	716	1043.5	567.5	676
5932	RBBP8	ENSG00000101773	0.331159	0.000674009	0.00852116	5115	5271	4084.5	3911
57325	KAT14	ENSG00000149474	0.325234	0.000675174	0.00852501	1105	1154.5	862.5	882.5
10056	FARSB	ENSG00000116120	0.253748	0.000675272	0.00852501	4177	4686.5	3580.5	3623.5
153090	DAB2IP	ENSG00000136848	0.352979	0.000675996	0.00852547	6022	7859	4985	5473
92579	G6PC3	ENSG00000141349	0.287628	0.000676267	0.00852547	3789.5	4911.5	3460.5	3425.5
7159	TP53BP2	ENSG00000143514	-0.215987	0.000677029	0.00852904	2676.5	3156.5	3309.5	3241.5
2060	EPS15	ENSG00000085832	-0.210903	0.000678143	0.00853586	3198.5	3770.5	4091.5	3725
6338	SCNN1B	ENSG00000168447	1.81323	0.000678531	0.00853586	2841.5	3191	1024.5	873
182	JAG1	ENSG00000101384	-0.863688	0.000679058	0.00853593	4223.5	6379.5	11070.5	7540
55589	BMP2K	ENSG00000138756	-0.399709	0.000679496	0.00853593	1258.5	1482	1958	1547.5
100287569	LINC00173	ENSG00000196668	3.38718	0.000681006	0.00854797	4	6	0	0
1291	COL6A1	ENSG00000142156	0.585189	0.000681416	0.00854797	2049	2733	1459.5	1601
54922	RASIP1	ENSG00000105538	1.84221	0.000683055	0.0085625	40.5	82.5	19	10
9311	ASIC3	ENSG00000213199	0.486908	0.000684948	0.00858019	144	167	105.5	108.5
7541	ZBTB14	ENSG00000198081	0.335723	0.000686269	0.00858484	713	882.5	641	582
2306	FOXD2	ENSG00000186564	0.593525	0.000686285	0.00858484	190.5	255	158	138
23327	NEDD4L	ENSG00000049759	0.47988	0.000688188	0.00860259	5845	6254	3705	4732
3773	KCNJ16	ENSG00000153822	3.27045	0.00069114	0.00863159	26	10	0	5
5152	PDE9A	ENSG00000160191	2.28835	0.000691478	0.00863159	265.5	508	98.5	64
4052	LTBP1	ENSG00000049323	-0.526307	0.000694573	0.00866414	9526	13405	17070.5	15220.5
328	APEX1	ENSG00000100823	0.19755	0.000695154	0.00866532	10641	12766.5	9751.5	9960
84612	PARD6B	ENSG00000124171	0.770323	0.000695984	0.00866958	217	246.5	125.5	135.5
55869	HDAC8	ENSG00000147099	-0.344695	0.000697031	0.00867531	774.5	941	1020	1093.5
56675	NRIP3	ENSG00000175352	-2.31418	0.000697419	0.00867531	9	9.5	35.5	45
22884	WDR37	ENSG00000047056	-0.338274	0.000703471	0.00874448	1731	2220	2461	2307.5
55653	BCAS4	ENSG00000124243	0.431602	0.000706072	0.00877068	934.5	1249	773.5	776.5
266722	HS6ST3	ENSG00000185352	-0.973572	0.000706727	0.00877268	26	29	66	42
7039	TGFA	ENSG00000163235	-0.413613	0.000713868	0.00885021	2548	3216	4101.5	3354
6991	DYNLT2	ENSG00000184786	1.29384	0.000713986	0.00885021	32.5	36.5	18.5	9.5
26032	SUSD5	ENSG00000173705	-0.411208	0.000714465	0.00885021	479.5	574	640	714.5
150290	DUSP18	ENSG00000167065	-0.398438	0.000718455	0.00889344	305.5	416	478.5	438.5
10202	DHRS2	ENSG00000100867	-3.12548	0.00071929	0.00889759	4	18	44	64
55907	CMAS	ENSG00000111726	-0.188374	0.000719987	0.00890001	2526	2996	3137.5	2947.5
7371	UCK2	ENSG00000143179	0.228055	0.000723856	0.00894164	7657.5	9753	6783	7581.5
79962	DNAJC22	ENSG00000178401	0.903929	0.000725205	0.00895208	291.5	397.5	213	143
56894	AGPAT3	ENSG00000160216	0.2186	0.000728369	0.0089849	9051	11122.5	8123	8600
1656	DDX6	ENSG00000110367	-0.257004	0.000728993	0.00898637	6788.5	7292	8642	7670
2058	EPRS1	ENSG00000136628	0.298854	0.000732361	0.00902163	42605.5	49405	38235.5	34048.5
51341	ZBTB7A	ENSG00000178951	0.243694	0.000733569	0.00903027	4681	5741	4292	4201
51313	GASK1B	ENSG00000164125	-0.561848	0.00073508	0.00904261	769.5	986.5	1276.5	1226
152225	LINC02085	ENSG00000214407	-3.16927	0.000740048	0.00909743	0	2	8	11
285958	SNHG15	ENSG00000232956	0.532499	0.000742304	0.00911886	605.5	913	460	541
58497	PRUNE1	ENSG00000143363	0.171	0.00074402	0.00913298	1943	2364.5	1839	1859.5
124739	USP43	ENSG00000154914	-0.470185	0.00074489	0.00913298	635	699.5	1010	788.5
8777	MPDZ	ENSG00000107186	-0.42044	0.000744994	0.00913298	1186.5	1576	1786.5	1758.5
50509	COL5A3	ENSG00000080573	-1.38713	0.000746012	0.00913916	41	46	186.5	64
8568	RRP1	ENSG00000160214	0.303288	0.000747962	0.00915674	2381	3234.5	1976	2405.5
1305	COL13A1	ENSG00000197467	-1.21661	0.000753351	0.00921637	33	56	82.5	118
2800	GOLGA1	ENSG00000136935	0.270595	0.000755265	0.00923344	1629	1987.5	1520.5	1372
255758	DYNLT2B	ENSG00000213123	0.424379	0.000759875	0.00928341	439	583	333	406.5
9282	MED14	ENSG00000180182	-0.263386	0.000762251	0.00930605	3282	3814.5	4392	3856
10058	ABCB6	ENSG00000115657	0.512367	0.000764723	0.00932983	1645.5	2022.5	1307	1188
23761	PISD	ENSG00000241878	0.287446	0.000765341	0.00933097	1676.5	2235	1491.5	1596.5
54544	CRCT1	ENSG00000169509	-2.19322	0.000767126	0.00934632	8	13	58	38
375775	PNPLA7	ENSG00000130653	0.986591	0.000768187	0.00935285	66.5	76	45.5	29.5
56413	LTB4R2	ENSG00000213906	0.920498	0.000770384	0.00936941	96	98.5	58	42.5
5160	PDHA1	ENSG00000131828	0.197693	0.0007706	0.00936941	5830.5	7014	5273	5560
100130476	WAKMAR2	ENSG00000237499	-1.76241	0.000771457	0.00937341	4.5	7.5	16	21
783	CACNB2	ENSG00000165995	1.30798	0.000776095	0.00942333	103	84.5	43.5	31
10232	MSLN	ENSG00000102854	0.797252	0.000781566	0.00948088	6765.5	10584	4652	4902.5
6101	RP1	ENSG00000104237	-3.25607	0.000782744	0.00948088	1	0	11	5
6455	SH3GL1	ENSG00000141985	0.27429	0.000782869	0.00948088	4174.5	5336	3602.5	4007.5
3064	HTT	ENSG00000197386	-0.34406	0.000782967	0.00948088	2612	3245.5	3617.5	3550
387066	SNHG5	ENSG00000203875	0.685102	0.000785955	0.00951059	1001	1230.5	761	598.5
9166	EBAG9	ENSG00000147654	0.349407	0.000786525	0.00951102	1371	1620	1136	1126.5
2564	GABRE	ENSG00000102287	0.993368	0.00078736	0.00951465	525.5	639.5	289.5	275.5
5176	SERPINF1	ENSG00000132386	0.894585	0.000789256	0.00952884	142.5	166.5	68.5	93.5
7763	ZFAND5	ENSG00000107372	-0.195213	0.000789606	0.00952884	3597.5	4201	4379.5	4253.5
440145	MZT1	ENSG00000204899	-0.416128	0.000797602	0.00961881	1668.5	1660	2277	2048
23607	CD2AP	ENSG00000198087	-0.373893	0.000801088	0.0096543	5450	5812.5	7361	6786
101928555	LINC01537	ENSG00000227467	-3.98274	0.000801926	0.00965786	0	3	12.5	20
10898	CPSF4	ENSG00000160917	0.242318	0.000803063	0.009665	1414.5	1861	1305.5	1364.5
728084	LINC02458	ENSG00000246363	3.04256	0.000805911	0.00969273	3	5	0	0
286410	ATP11C	ENSG00000101974	-0.359839	0.000807068	0.00969617	3218	3524	4510.5	3884.5
8663	EIF3C	ENSG00000184110	0.202047	0.000807287	0.00969617	22556	29194.5	20954.5	22384.5
157769	FAM91A1	ENSG00000176853	-0.304398	0.000809561	0.00971691	4180.5	4275.5	5609	4575.5
6144	RPL21	ENSG00000122026	0.56498	0.000810896	0.00972637	1113.5	1289.5	817	781
51155	JPT1	ENSG00000189159	-0.394216	0.000813869	0.00975545	7264.5	9119	9726.5	11044
5921	RASA1	ENSG00000145715	-0.498946	0.000817429	0.00979153	4185	5746.5	7364.5	6071
197407	ZNF48	ENSG00000180035	0.474123	0.000829812	0.00993317	810	1044.5	588.5	688.5
9368	SLC9A3R1	ENSG00000109062	0.4593	0.000835157	0.00999043	2522	3626	1897.5	2379
221491	SMIM29	ENSG00000186577	-0.513534	0.000838082	0.0100187	433	690	790.5	748.5
56935	SMCO4	ENSG00000166002	0.662456	0.000839965	0.0100345	199	294.5	124	175.5
8453	CUL2	ENSG00000108094	-0.215957	0.000841454	0.0100353	3078	3493	3676.5	3724.5
900	CCNG1	ENSG00000113328	-0.316953	0.000841608	0.0100353	14531	16630.5	20583.5	17107.5
6227	RPS21	ENSG00000171858	0.576375	0.000841727	0.0100353	890.5	1140	671.5	650
196410	METTL7B	ENSG00000170439	2.27049	0.000842465	0.0100373	172.5	174	37.5	31
199692	ZNF627	ENSG00000198551	-0.345619	0.000844559	0.0100556	484.5	641.5	736.5	636.5
145270	PRIMA1	ENSG00000175785	2.36532	0.000846713	0.0100745	37	46	9	9
1114	CHGB	ENSG00000089199	-1.43246	0.000848645	0.0100907	83.5	95	366.5	147
83707	TRPT1	ENSG00000149743	0.436104	0.00085418	0.0101497	526.5	708.5	454.5	437.5
23233	EXOC6B	ENSG00000144036	-0.275474	0.000855029	0.010153	1958.5	2419	2580.5	2505
85457	CIPC	ENSG00000198894	0.314239	0.000855957	0.0101573	1417	1475.5	1167.5	1091.5
6233	RPS27A	ENSG00000143947	0.465771	0.000860567	0.0102052	7673	9513.5	6459.5	5765
25945	NECTIN3	ENSG00000177707	-0.458705	0.000862693	0.0102183	803.5	977	1281	1095
6187	RPS2	ENSG00000140988	0.325345	0.000862822	0.0102183	29777.5	42252	27703.5	27290
27111	SDCBP2	ENSG00000125775	0.921062	0.00086353	0.0102199	73.5	112.5	51	41
80117	ARL14	ENSG00000179674	-1.00555	0.000864966	0.0102235	93.5	115.5	261	146
57547	ZNF624	ENSG00000197566	-0.63044	0.00086499	0.0102235	123	135	214.5	174.5
94241	TP53INP1	ENSG00000164938	-0.469662	0.000866039	0.0102291	1398	1846.5	2471.5	1880
147409	DSG4	ENSG00000175065	-4.05001	0.000867295	0.0102372	2	0	24	9
72	ACTG2	ENSG00000163017	-3.43089	0.000868783	0.010248	5	2	15.5	23
56980	PRDM10	ENSG00000170325	-0.35209	0.000871278	0.0102662	886	987.5	1151.5	1164
339745	SPOPL	ENSG00000144228	-0.30213	0.000871486	0.0102662	1389.5	1491	1875	1590
100874366	HOXC13-AS	ENSG00000249641	1.02751	0.000876724	0.0103211	297.5	545.5	234	150.5
23633	KPNA6	ENSG00000025800	-0.207334	0.000886029	0.0104237	6826.5	7812	8201	8137
58160	NFE4	ENSG00000230257	3.1813	0.000887185	0.0104252	7	2.5	0	0
9878	TOX4	ENSG00000092203	0.155105	0.000887326	0.0104252	2398	2989.5	2343	2320
164091	PAQR7	ENSG00000182749	0.522817	0.000899279	0.0105587	1520.5	2200	1053.5	1437
2323	FLT3LG	ENSG00000090554	0.729949	0.000902049	0.0105842	55.5	73	31.5	45
138311	DIPK1B	ENSG00000165716	1.21604	0.000912309	0.0106975	42.5	72	29.5	17
51616	TAF9B	ENSG00000187325	-0.328165	0.000915916	0.0107328	527.5	611.5	730.5	655
51715	RAB23	ENSG00000112210	-0.355856	0.000921342	0.0107892	907.5	1268.5	1400	1264
10308	ZNF267	ENSG00000185947	-0.290596	0.000923642	0.010809	513.5	580	687	608.5
9889	ZBED4	ENSG00000100426	-0.204873	0.000924923	0.0108169	2435.5	2852	2886.5	3000
2739	GLO1	ENSG00000124767	-0.35929	0.000926159	0.0108184	7834	8977	10616.5	10168.5
3920	LAMP2	ENSG00000005893	-0.331899	0.000926661	0.0108184	10424	11445.5	14996.5	11894
51451	LCMT1	ENSG00000205629	0.232381	0.000926946	0.0108184	1333	1670.5	1251.5	1218.5
6224	RPS20	ENSG00000008988	0.437548	0.000927478	0.0108184	7816	10386.5	7007.5	6073.5
29774	POM121L9P	ENSG00000128262	1.36804	0.000934897	0.0108973	68.5	122.5	39.5	31
11163	NUDT4	ENSG00000173598	-0.303763	0.000935476	0.0108973	3245	3378.5	4308	3644.5
5937	RBMS1	ENSG00000153250	-0.317267	0.000936355	0.0109004	2173.5	2412	3020.5	2549.5
4779	NFE2L1	ENSG00000082641	0.287	0.00094121	0.0109498	21327.5	26471.5	18922	18866
57664	PLEKHA4	ENSG00000105559	0.498318	0.000944662	0.0109828	765.5	820	599	499
89953	KLC4	ENSG00000137171	0.390517	0.00094633	0.010995	698	1088	627.5	661
8744	TNFSF9	ENSG00000125657	-0.606624	0.000947855	0.0110055	562	746	937.5	975.5
3897	L1CAM	ENSG00000198910	-0.834428	0.00094911	0.0110129	1168.5	1265.5	2010	2267
2744	GLS	ENSG00000115419	-0.465318	0.000954925	0.0110731	8396	8571	11398.5	11521
6309	SC5D	ENSG00000109929	-0.314379	0.000956201	0.0110752	4340	4538	5521.5	5161.5
490	ATP2B1	ENSG00000070961	-0.296151	0.000956349	0.0110752	3454	4075	4914	4083
6925	TCF4	ENSG00000196628	-0.511455	0.000957436	0.0110806	631.5	641.5	989	776
144577	C12orf66	ENSG00000174206	0.47072	0.000964173	0.0111513	719	823.5	592	489
25934	NIPSNAP3A	ENSG00000136783	-0.261997	0.000967262	0.0111733	1247.5	1520.5	1750.5	1461.5
51351	ZNF117	ENSG00000152926	-0.949219	0.000967329	0.0111733	72.5	81.5	165	122.5
401397	SMIM30	ENSG00000214194	-0.330921	0.000970993	0.0112083	1394.5	1570.5	1964	1659
5058	PAK1	ENSG00000149269	-0.328022	0.000972018	0.0112129	1653	2171.5	2310	2307.5
3757	KCNH2	ENSG00000055118	2.87367	0.000973142	0.0112186	504	707.5	131.5	83
90529	STPG1	ENSG00000001460	-0.385078	0.000977573	0.0112624	748.5	1033.5	1141.5	1082
80219	COQ10B	ENSG00000115520	-0.313372	0.00098066	0.0112878	1078	1142	1407	1284.5
152518	NFXL1	ENSG00000170448	0.208026	0.000981047	0.0112878	1456.5	1669.5	1326.5	1288
11336	EXOC3	ENSG00000180104	0.237439	0.000982163	0.0112933	2322.5	3121	2224.5	2206.5
3382	ICA1	ENSG00000003147	0.613995	0.000984489	0.0113127	762.5	1026	595.5	530.5
2773	GNAI3	ENSG00000065135	-0.186138	0.000988343	0.0113457	6610.5	7995.5	8066.5	7977.5
79637	ARMC7	ENSG00000125449	0.364894	0.000988638	0.0113457	722	909.5	534	695.5
84929	FIBCD1	ENSG00000130720	1.1751	0.000990153	0.0113558	126	115.5	49.5	57
3039	HBA1	ENSG00000206172	1.64442	0.000994192	0.0113948	32.5	39.5	7	16.5
100131211	NEMP2	ENSG00000189362	-0.349409	0.000995677	0.0114044	1547.5	1995.5	2265	2110.5
9956	HS3ST2	ENSG00000122254	-4.22167	0.000997971	0.0114234	5	1	29	28
29914	UBIAD1	ENSG00000120942	0.300509	0.00100231	0.0114656	1844	2125.5	1502.5	1621.5
90780	PYGO2	ENSG00000163348	0.289594	0.00100848	0.0115289	3468.5	4244.5	3101.5	2984
1002	CDH4	ENSG00000179242	-0.750136	0.00101152	0.0115561	739.5	752	977	1519.5
51762	RAB8B	ENSG00000166128	-0.355512	0.00101269	0.0115621	1027.5	1049.5	1394.5	1186.5
6442	SGCA	ENSG00000108823	-2.92655	0.00101556	0.0115813	0	0	4	3
51078	THAP4	ENSG00000176946	0.268262	0.00101567	0.0115813	5065	6408.5	4294.5	4937
65981	CAPRIN2	ENSG00000110888	-0.561355	0.0010195	0.0116116	993	1348	2038	1336.5
60386	SLC25A19	ENSG00000125454	0.599405	0.00101964	0.0116116	482	639	316.5	397.5
22898	DENND3	ENSG00000105339	0.596415	0.00102148	0.0116252	955.5	1028.5	591.5	680
4855	NOTCH4	ENSG00000204301	2.03558	0.0010224	0.0116281	52.5	63.5	21	9
339229	OXLD1	ENSG00000204237	0.373151	0.00102314	0.0116291	787	975	671.5	647
8741	TNFSF13	ENSG00000161955	0.604094	0.00102588	0.0116529	243.5	269	175	158.5
5770	PTPN1	ENSG00000196396	-0.306953	0.00102696	0.0116576	6963.5	9417	9990	9523.5
151126	ZNF385B	ENSG00000144331	-1.84359	0.0010278	0.0116598	12	20	47	59.5
8470	SORBS2	ENSG00000154556	0.915387	0.00102882	0.0116639	273.5	239	107.5	161.5
79155	TNIP2	ENSG00000168884	0.268983	0.00103225	0.011689	1736.5	2086.5	1446.5	1642.5
53346	TM6SF1	ENSG00000136404	-0.410036	0.00103235	0.011689	181.5	220.5	299	222
57707	MEAK7	ENSG00000140950	-0.261453	0.00103395	0.0116961	4464.5	5423	5982	5503.5
7204	TRIO	ENSG00000038382	-0.388121	0.00103429	0.0116961	4053	5295	5567	6185.5
89766	UMODL1	ENSG00000177398	-1.78944	0.00103969	0.0117497	0	0	2	1
9399	STOML1	ENSG00000067221	0.541514	0.00104296	0.0117792	451	651	333	393.5
5916	RARG	ENSG00000172819	0.242381	0.00104572	0.0118028	4502	5669	4015.5	4289.5
54520	CCDC93	ENSG00000125633	-0.269945	0.00104871	0.0118271	2374	3273.5	3480	3038.5
8027	STAM	ENSG00000136738	-0.222469	0.0010492	0.0118271	1721.5	1985.5	2210.5	2007
4886	NPY1R	ENSG00000164128	-1.09221	0.00105808	0.0119133	27	25	58.5	44.5
11129	CLASRP	ENSG00000104859	0.275197	0.00105818	0.0119133	1942	2631	1711.5	1907
148229	ATP8B3	ENSG00000130270	-0.403038	0.00105922	0.0119174	346	418.5	465.5	505
91137	SLC25A46	ENSG00000164209	-0.25448	0.0010628	0.0119501	4052	4112.5	5097	4392
79641	ROGDI	ENSG00000067836	0.323669	0.00106582	0.0119651	1146.5	1431	1027	969
10129	FRY	ENSG00000073910	0.53698	0.00106594	0.0119651	661.5	883.5	550.5	470.5
10781	ZNF266	ENSG00000174652	-0.281272	0.00106615	0.0119651	702.5	760	924	799.5
114294	LACTB	ENSG00000103642	-0.295773	0.0010701	0.0119999	1036.5	1230.5	1454	1239.5
23648	SSBP3	ENSG00000157216	0.619103	0.0010706	0.0119999	210	338	181.5	173.5
4739	NEDD9	ENSG00000111859	1.09388	0.0010729	0.0120181	1351.5	3230.5	1016.5	882
55437	STRADB	ENSG00000082146	-0.341257	0.00107409	0.0120239	662	790.5	879.5	895.5
26091	HERC4	ENSG00000148634	-0.27933	0.00107855	0.0120659	5417	5984	6751	6666
642799	NPIPA2	ENSG00000254852	0.491099	0.00107927	0.0120659	191.5	256.5	165	139.5
10351	ABCA8	ENSG00000141338	3.618	0.00107988	0.0120659	37	34.5	1	5
2868	GRK4	ENSG00000125388	0.474435	0.00108226	0.012083	113.5	135.5	86	88
3589	IL11	ENSG00000095752	-1.58041	0.00108277	0.012083	127.5	213	577	447.5
84286	TMEM175	ENSG00000127419	0.320846	0.00108646	0.0121166	904	1223	833	797
3338	DNAJC4	ENSG00000110011	0.423795	0.00108826	0.0121291	841	1148.5	724.5	713.5
9926	LPGAT1	ENSG00000123684	-0.246089	0.00109583	0.0122057	7923	8717.5	10163.5	8982.5
10073	SNUPN	ENSG00000169371	0.212297	0.00109711	0.012207	1264.5	1459.5	1143	1136.5
6594	SMARCA1	ENSG00000102038	-1.62847	0.00109731	0.012207	179	496	946	909
6147	RPL23A	ENSG00000198242	0.376691	0.00109994	0.0122242	7012	8797.5	6352	5511.5
8544	PIR	ENSG00000087842	0.492574	0.00110023	0.0122242	573	545.5	355	418.5
160428	ALDH1L2	ENSG00000136010	0.748598	0.00110608	0.0122815	13309	14087	9555	6384
119392	SFR1	ENSG00000156384	-0.449663	0.00111261	0.0123463	248	312	372.5	361
8697	CDC23	ENSG00000094880	-0.212278	0.00111341	0.0123475	3112.5	3640	3713	3829.5
25976	TIPARP	ENSG00000163659	-0.352797	0.00111618	0.0123705	6049.5	7649	8803	8168.5
57409	MIF4GD	ENSG00000125457	0.421153	0.00111717	0.0123737	493.5	672	413.5	425
5265	SERPINA1	ENSG00000197249	0.79415	0.00111868	0.0123828	8799	17449	8215.5	5901.5
4799	NFX1	ENSG00000086102	0.221603	0.00112319	0.0124203	3371.5	4047	3231.5	2917.5
203427	SLC25A43	ENSG00000077713	-0.22605	0.00112347	0.0124203	1762.5	2143	2216.5	2195.5
6484	ST3GAL4	ENSG00000110080	0.244099	0.0011267	0.012444	2992.5	3813	2691	2866.5
6016	RIT1	ENSG00000143622	-0.376796	0.00112701	0.012444	1222	1658	1951.5	1671
7976	FZD3	ENSG00000104290	-0.376242	0.001131	0.0124777	729	761.5	980	896.5
10961	ERP29	ENSG00000089248	0.245891	0.00113147	0.0124777	4496.5	6032	4293	4205
3727	JUND	ENSG00000130522	0.32001	0.00113697	0.0125258	3750	4894.5	3186	3498.5
57158	JPH2	ENSG00000149596	0.473933	0.00113723	0.0125258	1789.5	2591	1233.5	1828
2137	EXTL3	ENSG00000012232	-0.25145	0.00113799	0.0125264	3841.5	4352	4720.5	4796.5
55680	RUFY2	ENSG00000204130	-0.338442	0.00114005	0.0125376	998	1224	1556	1191
5413	SEPTIN5	ENSG00000184702	-3.18478	0.00114043	0.0125376	1	0.5	8.5	8
414241	SHLD2P1	ENSG00000165874	0.668167	0.00114374	0.0125663	260.5	269.5	165.5	157
51526	OSER1	ENSG00000132823	0.26105	0.00115002	0.0126254	2122.5	2451	1807	1876
11017	SNRNP27	ENSG00000124380	-0.268093	0.00115054	0.0126254	1027.5	1151	1357	1190.5
84668	FAM126A	ENSG00000122591	-0.415791	0.00115331	0.0126389	2563	2643	3720	3053
729085	GASK1A	ENSG00000144649	2.46207	0.00115362	0.0126389	2	5	0	0
63827	BCAN	ENSG00000132692	1.2282	0.0011539	0.0126389	423	565	281	144.5
57152	SLURP1	ENSG00000126233	-2.21344	0.00115628	0.0126572	0	0	4	1
22837	COBLL1	ENSG00000082438	0.412282	0.00115714	0.0126588	3188	3009	2343.5	2149.5
81929	SEH1L	ENSG00000085415	0.210039	0.00115827	0.0126634	4551.5	4975	4008.5	4017.5
54674	LRRN3	ENSG00000173114	2.90993	0.00116425	0.0127156	3	4	0	0
334	APLP2	ENSG00000084234	-0.229614	0.00116448	0.0127156	39597	47980.5	49311	50285.5
84274	COQ5	ENSG00000110871	0.294232	0.00116911	0.0127584	1089	1372	978.5	950.5
124402	UBALD1	ENSG00000153443	0.355402	0.0011735	0.0127975	1872.5	2548	1504	1840
83715	ESPN	ENSG00000187017	1.86972	0.00117413	0.0127975	505.5	698	226.5	170.5
79913	ACTR5	ENSG00000101442	0.316424	0.00117486	0.0127975	841	945	645	747.5
5797	PTPRM	ENSG00000173482	0.397935	0.00117846	0.012829	6019.5	8276.5	5766.5	4649
4821	NKX2-2	ENSG00000125820	-3.71231	0.00118201	0.0128533	0	0.5	9	10
85464	SSH2	ENSG00000141298	-0.352337	0.00118215	0.0128533	1399.5	1654	1917.5	1848.5
64123	ADGRL4	ENSG00000162618	2.69793	0.00118331	0.0128554	2	4	0	0
7798	LUZP1	ENSG00000169641	-0.353733	0.00118378	0.0128554	4995	6261.5	7271	6646
149466	C1orf210	ENSG00000253313	1.12913	0.00118764	0.0128894	221.5	235.5	117	90
4649	MYO9A	ENSG00000066933	0.366096	0.00118872	0.0128933	1981.5	2448.5	1757	1559.5
81555	YIPF5	ENSG00000145817	-0.321419	0.00119071	0.012907	5011	6554.5	7629	6355
26521	TIMM8B	ENSG00000150779	0.260396	0.0011918	0.0129073	1525.5	1923	1361.5	1428.5
56938	ARNTL2	ENSG00000029153	-0.439229	0.00119236	0.0129073	1491.5	1583	1964	2073.5
28977	MRPL42	ENSG00000198015	-0.3117	0.00119292	0.0129073	2676	2672.5	3448.5	3011
23037	PDZD2	ENSG00000133401	0.446373	0.00119515	0.0129236	1913	1917.5	1283	1487
80351	TNKS2	ENSG00000107854	-0.296265	0.00120274	0.0129978	4825.5	5640.5	6486.5	5997.5
54498	SMOX	ENSG00000088826	0.519911	0.00120374	0.0130007	1494	1509.5	961.5	1057.5
101927972	LOC101927972	ENSG00000269985	2.15943	0.00120523	0.0130088	1	4.5	0	0
120071	LARGE2	ENSG00000165905	0.804043	0.00120763	0.0130203	906	1798.5	706.5	720.5
50717	DCAF8	ENSG00000132716	0.176476	0.00120775	0.0130203	6649.5	8478	6736.5	6164.5
2099	ESR1	ENSG00000091831	-1.35644	0.00121302	0.0130692	16	11	41	29
152559	PAQR3	ENSG00000163291	-0.372608	0.00121637	0.0130973	1380.5	1366	1724	1722.5
837	CASP4	ENSG00000196954	0.287129	0.0012185	0.0131123	3585.5	4531.5	3268.5	3150
79932	KIAA0319L	ENSG00000142687	0.214771	0.00122429	0.0131666	3923	4921.5	3722	3612.5
9943	OXSR1	ENSG00000172939	-0.206981	0.00122963	0.0132161	4109	4762	4918	4974.5
9545	RAB3D	ENSG00000105514	0.288883	0.00123329	0.0132474	4996	5858	4595.5	4016.5
54960	GEMIN8	ENSG00000046647	0.272528	0.00123461	0.0132527	1012	1360.5	883	1004
4331	MNAT1	ENSG00000020426	-0.269693	0.00123527	0.0132527	1282.5	1557.5	1701	1594.5
102723854	LINC01819	ENSG00000231826	0.593275	0.001246	0.0133597	1084.5	1804.5	834	973.5
388533	KRTDAP	ENSG00000188508	-3.00394	0.00124798	0.0133729	0	0	1	13
23228	PLCL2	ENSG00000154822	-0.759664	0.00125056	0.0133926	114.5	157	272.5	185
160418	TMTC3	ENSG00000139324	-0.319761	0.00125232	0.0134008	2954	3131.5	3997	3392.5
51458	RHCG	ENSG00000140519	-2.6907	0.00125284	0.0134008	0	0	5	3
140578	CHODL	ENSG00000154645	1.5434	0.00125503	0.0134161	19.5	15	5	5
29803	REPIN1	ENSG00000214022	0.400634	0.00125756	0.0134241	4107.5	4319	2752.5	3436
1438	CSF2RA	ENSG00000198223	1.85383	0.00125808	0.0134241	1.5	5	0.5	0.5
100302691	LINC00184	ENSG00000224939	-3.60571	0.00125876	0.0134241	1	1	19.5	9
79090	TRAPPC6A	ENSG00000007255	0.507291	0.00125879	0.0134241	257.5	388.5	218	217.5
5962	RDX	ENSG00000137710	-0.286057	0.00126151	0.0134342	6131	6844.5	8076	7286
126308	MOB3A	ENSG00000172081	-0.208374	0.00126167	0.0134342	3653	4603	4718.5	4483.5
6093	ROCK1	ENSG00000067900	-0.313474	0.001262	0.0134342	5894	7068.5	8620.5	7021.5
55561	CDC42BPG	ENSG00000171219	0.528063	0.0012638	0.013441	2153.5	2882	1723	1650.5
7328	UBE2H	ENSG00000186591	0.451742	0.00126416	0.013441	12500	14317.5	9931	9140.5
83940	TATDN1	ENSG00000147687	0.492225	0.00126496	0.0134415	255.5	266	192.5	173
57553	MICAL3	ENSG00000243156	-0.34249	0.00126811	0.0134602	2370.5	3106	3230.5	3443.5
10469	TIMM44	ENSG00000104980	0.376135	0.00126891	0.0134602	3062.5	3791.5	2497.5	2583.5
9626	GUCA1C	ENSG00000138472	-3.0077	0.00126899	0.0134602	3	1	15	14.5
27132	CPNE7	ENSG00000178773	-0.752985	0.00127028	0.0134659	684.5	957.5	1547	1117.5
51104	ABHD17B	ENSG00000107362	-0.255932	0.00127733	0.0135325	901.5	983	1090	1085.5
51228	GLTP	ENSG00000139433	-0.230935	0.00128126	0.0135661	2137.5	2850.5	2997	2652
8798	DYRK4	ENSG00000010219	0.359993	0.00128316	0.0135782	854.5	1027.5	695	729
55116	TMEM39B	ENSG00000121775	0.311888	0.00128469	0.0135863	1001	1252.5	836.5	929.5
56034	PDGFC	ENSG00000145431	-0.757601	0.00128642	0.0135964	2016	2797.5	3944	4010.5
8540	AGPS	ENSG00000018510	-0.258218	0.00128891	0.0136147	5199	5587	6550.5	5949.5
7072	TIA1	ENSG00000116001	-0.312246	0.00129063	0.0136247	2649.5	2940.5	3663	3065.5
94121	SYTL4	ENSG00000102362	-0.537175	0.00129329	0.0136448	274	305	408	404.5
158835	AWAT2	ENSG00000147160	2.20158	0.00129562	0.0136612	148.5	204.5	53.5	25
170302	ARX	ENSG00000004848	3.18468	0.00129684	0.0136656	13	6	0.5	1
8676	STX11	ENSG00000135604	1.22943	0.00129757	0.0136656	63.5	113	46	26
54165	DCUN1D1	ENSG00000043093	-0.26338	0.00130101	0.0136938	1998.5	2190	2561	2313.5
9901	SRGAP3	ENSG00000196220	0.688571	0.00130189	0.0136948	2506	2814.5	1623.5	1596
6440	SFTPC	ENSG00000168484	2.03808	0.00130435	0.0137127	2	4	1	0
5687	PSMA6	ENSG00000100902	0.356809	0.00130866	0.0137365	1467.5	1673.5	1235.5	1159
3214	HOXB4	ENSG00000182742	-0.536297	0.00130915	0.0137365	108.5	140.5	159	193.5
55274	PHF10	ENSG00000130024	0.493437	0.00130971	0.0137365	311	310	218	208.5
23201	FAM168A	ENSG00000054965	-0.314086	0.00130971	0.0137365	1699.5	2235	2468	2219.5
374659	HDDC3	ENSG00000184508	0.366847	0.00131522	0.0137808	586.5	775	499	513.5
7023	TFAP4	ENSG00000090447	0.46627	0.00131548	0.0137808	1183	1225.5	744.5	941
94081	SFXN1	ENSG00000164466	-0.26849	0.00132289	0.0138503	7117.5	7779.5	8220.5	9215
23155	CLCC1	ENSG00000121940	0.157824	0.00132645	0.0138793	2892	3341	2676	2723.5
340252	ZNF680	ENSG00000173041	-0.40976	0.00132752	0.0138824	377.5	465	637.5	450.5
4353	MPO	ENSG00000005381	-1.71152	0.00133092	0.0139098	38	91.5	231.5	164.5
55106	SLFN12	ENSG00000172123	-0.651186	0.00133887	0.0139832	534	462.5	727	791.5
144348	ZNF664	ENSG00000179195	0.224584	0.00133952	0.0139832	8001.5	8918.5	7274	6713
2948	GSTM4	ENSG00000168765	0.525562	0.00134141	0.0139947	326	453.5	266	259
254439	C11orf86	ENSG00000173237	2.01959	0.00134338	0.0139988	10	10	3	3
10951	CBX1	ENSG00000108468	-0.259197	0.00134355	0.0139988	3137	3908.5	3846.5	4299
9201	DCLK1	ENSG00000133083	0.911053	0.00134417	0.0139988	1292	2067.5	951.5	714.5
595	CCND1	ENSG00000110092	-0.365484	0.00134939	0.0140443	9075	10023	11768.5	12262.5
9289	ADGRG1	ENSG00000205336	0.774943	0.00135011	0.0140443	8455	13414	6432.5	5668
23129	PLXND1	ENSG00000004399	0.804576	0.00135278	0.0140638	765.5	1463	487	707.5
79748	LMAN1L	ENSG00000140506	3.58974	0.00135447	0.0140732	9.5	34.5	1	3
199745	THAP8	ENSG00000161277	0.607599	0.00135797	0.0141013	142	173.5	96	102.5
60674	GAS5	ENSG00000234741	0.391971	0.00136039	0.0141182	1040.5	1123	827	775
6103	RPGR	ENSG00000156313	-0.406111	0.00136365	0.0141438	441.5	572.5	716.5	588
29117	BRD7	ENSG00000166164	0.427511	0.00136536	0.0141455	697	774.5	538	523.5
2280	FKBP1A	ENSG00000088832	-0.304494	0.0013654	0.0141455	10534.5	12292.5	14199	13227.5
79763	ISOC2	ENSG00000063241	0.41721	0.00136861	0.0141704	2524.5	2770	1865	1979
80325	ABTB1	ENSG00000114626	0.715512	0.00137112	0.0141882	576	1149	505.5	455.5
6289	SAA2	ENSG00000134339	1.89071	0.00137826	0.0142537	531.5	583.5	157	173.5
57604	TRMT9B	ENSG00000250305	0.835018	0.00138079	0.0142716	325.5	324.5	206.5	149.5
26278	SACS	ENSG00000151835	-0.451569	0.00138337	0.0142861	1789	1937.5	2540	2389
8445	DYRK2	ENSG00000127334	-0.344587	0.00138379	0.0142861	992.5	1192.5	1441.5	1239
8555	CDC14B	ENSG00000081377	-0.519315	0.00138809	0.0143221	463	424.5	586	652
1121	CHM	ENSG00000188419	-0.313792	0.00139239	0.0143534	2431.5	2656	3466	2709
23462	HEY1	ENSG00000164683	-1.07043	0.00139273	0.0143534	59	74	130	138
2852	GPER1	ENSG00000164850	-0.716982	0.00139396	0.0143575	236.5	252.5	330	463.5
9780	PIEZO1	ENSG00000103335	0.301173	0.00139474	0.0143575	17932	25944.5	16355.5	17570.5
5339	PLEC	ENSG00000178209	-0.347993	0.00139927	0.0143958	47833.5	67834	67897	73263
10486	CAP2	ENSG00000112186	-0.384913	0.00140195	0.0144149	662.5	753.5	802.5	1001.5
116444	GRIN3B	ENSG00000116032	1.59883	0.00140959	0.0144851	14	31.5	8	7
101928484	LINC01363	ENSG00000231605	-2.23421	0.0014125	0.014495	0	1	1.5	5.5
84188	FAR1	ENSG00000197601	-0.323468	0.0014126	0.014495	5110	5682	7329	5860.5
401546	C9orf152	ENSG00000188959	3.50601	0.00141299	0.014495	9	13	0	3
4599	MX1	ENSG00000157601	1.34306	0.00141412	0.0144982	45.5	62	16	24.5
9522	SCAMP1	ENSG00000085365	-0.34115	0.00141857	0.0145355	3209	3302.5	4552	3508.5
6996	TDG	ENSG00000139372	-0.330478	0.00142257	0.0145642	1139.5	1186.5	1416.5	1404.5
55080	TAPBPL	ENSG00000139192	0.713086	0.00142301	0.0145642	366	408.5	250	222.5
80346	REEP4	ENSG00000168476	0.366727	0.00142575	0.0145838	3293	4367.5	2668	3068
9274	BCL7C	ENSG00000099385	0.271005	0.0014292	0.0146107	1907	2615.5	1820	1789
129303	TMEM150A	ENSG00000168890	0.394573	0.00143131	0.0146238	583.5	652.5	487	425
54813	KLHL28	ENSG00000179454	-0.393783	0.0014329	0.0146317	642	695	971.5	738.5
2027	ENO3	ENSG00000108515	0.597815	0.00143477	0.014642	173.5	171	102.5	120.5
64121	RRAGC	ENSG00000116954	-0.344787	0.00143556	0.014642	2168	2557	3351.5	2530.5
51279	C1RL	ENSG00000139178	0.537306	0.00144204	0.0146997	1499.5	1829	1431	858
2992	GYG1	ENSG00000163754	0.290848	0.00144456	0.014717	1590.5	1730.5	1310	1318
64978	MRPL38	ENSG00000204316	0.248855	0.00144639	0.0147272	3755.5	5003.5	3341.5	3757.5
57489	ODF2L	ENSG00000122417	-0.324959	0.00144753	0.0147304	1098.5	1330	1667.5	1292
26040	SETBP1	ENSG00000152217	-0.418229	0.00145344	0.0147758	450	497	677	553.5
65997	RASL11B	ENSG00000128045	0.602741	0.00145365	0.0147758	327.5	393	234	223.5
6586	SLIT3	ENSG00000184347	-2.20544	0.00145457	0.0147767	17	22	77	111.5
11346	SYNPO	ENSG00000171992	-0.655171	0.00145922	0.0148045	792	1237	1399.5	1658.5
10559	SLC35A1	ENSG00000164414	0.35709	0.00145965	0.0148045	688.5	861	633	536.5
83719	YPEL3	ENSG00000090238	0.521988	0.00145981	0.0148045	604	989.5	529.5	527
79789	CLMN	ENSG00000165959	0.882684	0.00146154	0.0148136	1790	1562	930	833.5
5782	PTPN12	ENSG00000127947	-0.273136	0.00146405	0.0148223	6915	8190.5	9467	8230.5
3269	HRH1	ENSG00000196639	-0.47654	0.00146407	0.0148223	709.5	1000.5	1123	1118
164633	CABP7	ENSG00000100314	-2.88421	0.00147343	0.0149086	0	1	8	3
55294	FBXW7	ENSG00000109670	-0.302179	0.00147601	0.0149262	1403	1940	2128.5	1825
9349	RPL23	ENSG00000125691	0.716455	0.00147955	0.0149536	3914	4464	2692.5	2387
340156	MYLK4	ENSG00000145949	0.759097	0.00148047	0.0149544	106.5	116.5	74	63.5
6141	RPL18	ENSG00000063177	0.344015	0.00148243	0.0149657	4639	6056.5	4361.5	3821.5
6619	SNAPC3	ENSG00000164975	-0.269847	0.00148505	0.0149835	1631.5	1982.5	2303	1922
51490	SPOUT1	ENSG00000198917	0.224337	0.00149361	0.0150614	1223.5	1534.5	1150	1127
5567	PRKACB	ENSG00000142875	-0.293663	0.00150611	0.0151788	1442.5	1574.5	1886	1707
5596	MAPK4	ENSG00000141639	1.47569	0.00151016	0.015211	364.5	416.5	129.5	151
6367	CCL22	ENSG00000102962	3.05468	0.00151377	0.0152387	3.5	4.5	0	0
10626	TRIM16	ENSG00000221926	0.315496	0.00151785	0.0152711	5039	6326.5	4269.5	4532
79152	FA2H	ENSG00000103089	2.115	0.0015187	0.0152711	70	55	16	14
192134	B3GNT6	ENSG00000198488	3.09255	0.00152545	0.0153303	26	26	2	3
6156	RPL30	ENSG00000156482	0.291673	0.00152714	0.0153359	9230	11888	8574	8124
84957	RELT	ENSG00000054967	-0.422774	0.00152773	0.0153359	352	393.5	420	558
285386	TPRG1	ENSG00000188001	1.08292	0.00153359	0.0153861	250.5	239	138.5	90
26260	FBXO25	ENSG00000147364	0.377503	0.00154439	0.0154857	1157	1567.5	1000.5	1019.5
84720	PIGO	ENSG00000165282	0.239005	0.00155358	0.015569	3159	3813	2829	2898.5
6170	RPL39	ENSG00000198918	0.4026	0.00155917	0.0156162	3076	3803	2721.5	2396
58486	ZBED5	ENSG00000236287	-0.236066	0.00156094	0.0156162	1692	2013	2290.5	1933.5
6176	RPLP1	ENSG00000137818	0.374822	0.00156115	0.0156162	20996	31785	18566.5	20287.5
100507257	MEG9	ENSG00000223403	-2.7597	0.0015618	0.0156162	0	2	10.5	5
5025	P2RX4	ENSG00000135124	0.466038	0.00156565	0.0156374	312.5	394	240	261.5
1415	CRYBB2	ENSG00000244752	1.44228	0.00156567	0.0156374	46.5	47	21	16
4582	MUC1	ENSG00000185499	1.55839	0.00157105	0.0156823	18887.5	19166.5	8246	5772
91452	ACBD5	ENSG00000107897	-0.175424	0.00157717	0.0157346	1911.5	2051.5	2247.5	2095
89796	NAV1	ENSG00000134369	-0.661794	0.00157848	0.0157388	3242.5	3384.5	5030	4987.5
55327	LIN7C	ENSG00000148943	-0.319154	0.00158411	0.0157861	1490	1437.5	1860.5	1689.5
9060	PAPSS2	ENSG00000198682	-0.970537	0.00159268	0.0158611	112	108.5	210.5	208.5
1982	EIF4G2	ENSG00000110321	-0.184943	0.00159342	0.0158611	49666.5	57982.5	60188	58315.5
84255	SLC37A3	ENSG00000157800	-0.213264	0.00159562	0.0158741	1945.5	2626	2679.5	2412.5
1936	EEF1D	ENSG00000104529	0.277944	0.00159833	0.0158921	8779.5	12541.5	8046.5	8833.5
55146	ZDHHC4	ENSG00000136247	0.252676	0.00160441	0.0159437	780.5	1094.5	789.5	718
54503	ZDHHC13	ENSG00000177054	-0.281424	0.00161261	0.0160162	1111	1208.5	1445.5	1275
9499	MYOT	ENSG00000120729	-1.00412	0.00161602	0.0160411	23.5	25	49.5	43
10621	POLR3F	ENSG00000132664	-0.286494	0.00161793	0.0160512	648	773	882	800.5
23023	TMCC1	ENSG00000172765	-0.317035	0.00162021	0.0160648	1926.5	2645	2896	2579.5
101929441	ERLNC1	ENSG00000230550	2.27033	0.00162111	0.0160648	17.5	20	1.5	7
1022	CDK7	ENSG00000134058	0.416481	0.00162281	0.0160727	674.5	859.5	548.5	552.5
132014	IL17RE	ENSG00000163701	0.741923	0.00162427	0.0160782	1068	1207	715	619
1723	DHODH	ENSG00000102967	0.485778	0.00162518	0.0160783	511.5	532.5	331.5	399
3679	ITGA7	ENSG00000135424	1.6564	0.00163064	0.0161233	89.5	105.5	39.5	24.5
79805	VASH2	ENSG00000143494	-1.2423	0.00163663	0.0161736	39.5	22.5	52.5	94.5
2000	ELF4	ENSG00000102034	-0.216207	0.00164679	0.0162612	2797.5	3340	3448.5	3455
8601	RGS20	ENSG00000147509	-0.295152	0.00164784	0.0162612	839	1133.5	1201	1128
5573	PRKAR1A	ENSG00000108946	-0.219904	0.00164864	0.0162612	13931.5	15805.5	18341.5	15369.5
9815	GIT2	ENSG00000139436	-0.218253	0.00164916	0.0162612	2551.5	3043.5	3201	3099.5
79981	FRMD1	ENSG00000153303	-2.44283	0.00165775	0.0163368	0	0	3	4
9424	KCNK6	ENSG00000099337	-0.392452	0.00165984	0.0163484	269	385	405.5	415
4124	MAN2A1	ENSG00000112893	-0.271713	0.00167127	0.0164519	4052.5	4190.5	4987.5	4691
54993	ZSCAN2	ENSG00000176371	-0.417094	0.00167443	0.0164731	172	254.5	286.5	255.5
9263	STK17A	ENSG00000164543	-0.331022	0.00167528	0.0164731	4384	6240.5	6601	6192
2770	GNAI1	ENSG00000127955	-0.243843	0.00167742	0.016485	1887	2218.5	2511.5	2204
83787	ARMC10	ENSG00000170632	0.196333	0.00168021	0.0164973	2045	2593	2072	1853.5
285154	CYP1B1-AS1	ENSG00000232973	2.97769	0.00168052	0.0164973	13	8	1	2
156	GRK2	ENSG00000173020	0.25777	0.00168328	0.0165153	4590	6270.5	4197	4524
144717	PHETA1	ENSG00000198324	-0.336004	0.00168486	0.0165176	472	697	707	694
56986	DTWD1	ENSG00000104047	0.319857	0.00168538	0.0165176	532.5	596.5	461.5	412
254359	ZDHHC24	ENSG00000174165	0.291215	0.00169069	0.0165606	732.5	1084	730.5	682
23112	TNRC6B	ENSG00000100354	-0.277934	0.00169636	0.0166008	1512	1591.5	1855.5	1791
343450	KCNT2	ENSG00000162687	1.48755	0.00169699	0.0166008	43	64.5	18	18.5
117854	TRIM6	ENSG00000121236	-0.72799	0.00169759	0.0166008	85	84.5	146	129
25873	RPL36	ENSG00000130255	0.348905	0.0017018	0.0166328	4552.5	6536.5	4227	4138.5
11031	RAB31	ENSG00000168461	-1.03414	0.00170408	0.0166459	665	635.5	1657	1020
51716	CES1P1	ENSG00000228695	2.8757	0.00171022	0.0166967	4	4.5	0	0
221	ALDH3B1	ENSG00000006534	0.467303	0.00171227	0.0167076	1666	1724.5	1286.5	1121
100505678	STARD4-AS1	ENSG00000246859	-1.28864	0.0017143	0.0167141	25	20	65.5	33.5
7846	TUBA1A	ENSG00000167552	-0.540615	0.00171482	0.0167141	3730	6500	7325	6625
84140	FAM161A	ENSG00000170264	-0.419792	0.00171886	0.0167373	138.5	171.5	218.5	182.5
91775	NXPE3	ENSG00000144815	-0.469894	0.00171908	0.0167373	1340.5	1404.5	1736	1981.5
57393	CLTRN	ENSG00000147003	-1.45153	0.00172324	0.0167686	19	19.5	45	46
4854	NOTCH3	ENSG00000074181	-1.50484	0.00173	0.0168187	393	463	1779.5	864
6672	SP100	ENSG00000067066	-0.211046	0.00173028	0.0168187	2887.5	3492	3618.5	3526.5
404281	YY2	ENSG00000230797	0.419218	0.00173211	0.0168273	266	289.5	198.5	202.5
80007	C10orf88	ENSG00000119965	-0.357853	0.0017365	0.0168608	560.5	701	820.5	733.5
2118	ETV4	ENSG00000175832	0.471911	0.00173923	0.016878	2555	3998.5	2124.5	2336.5
9429	ABCG2	ENSG00000118777	-1.01358	0.00174767	0.0169491	29	40	58.5	79
255104	TMCO4	ENSG00000162542	0.307339	0.00174846	0.0169491	1233	1624.5	1139.5	1082
55700	MAP7D1	ENSG00000116871	-0.280532	0.00174943	0.0169493	9049	12880	11872	13718.5
3717	JAK2	ENSG00000096968	-0.34286	0.00175543	0.0169981	481.5	436.5	615	516.5
2820	GPD2	ENSG00000115159	-0.347261	0.00175743	0.0170083	4014	4011.5	5310	4660
340205	TREML1	ENSG00000161911	2.63504	0.00176228	0.0170459	7	3	1	0
56929	FEM1C	ENSG00000145780	-0.28838	0.0017639	0.0170523	1359.5	1584.5	1883	1594
7871	SLMAP	ENSG00000163681	-0.271513	0.00177028	0.0171047	4982.5	5601	6457	5933.5
8226	PUDP	ENSG00000130021	-0.27884	0.0017729	0.0171197	1269.5	1437.5	1456	1736
57522	SRGAP1	ENSG00000196935	-0.364736	0.00177432	0.0171197	1481	1791	2204.5	1871.5
23031	MAST3	ENSG00000099308	0.328893	0.00177472	0.0171197	919.5	1154	816	766.5
3146	HMGB1	ENSG00000189403	-0.306382	0.00177573	0.0171201	12368	13912	15885	15489.5
8038	ADAM12	ENSG00000148848	-0.935133	0.00177972	0.0171493	289	340	641.5	527.5
4072	EPCAM	ENSG00000119888	0.774827	0.0017841	0.0171822	2849.5	2739	1397	1863.5
6398	SECTM1	ENSG00000141574	0.772492	0.00178767	0.0172073	4456	4190	2715.5	2286.5
9546	APBA3	ENSG00000011132	0.311207	0.00178982	0.0172186	925.5	1204	837.5	812.5
58527	ABRACL	ENSG00000146386	-0.272355	0.00179533	0.01726	1950	2026	2462.5	2193.5
389602	LOC389602	ENSG00000204876	-2.86367	0.00179605	0.01726	0	1	7	4
9654	TTLL4	ENSG00000135912	-0.276052	0.00179766	0.0172661	1396	1669	1639.5	1964.5
441459	ANKRD18B	ENSG00000230453	-0.417369	0.00179982	0.0172775	222	271	293.5	348
89894	TMEM116	ENSG00000198270	0.720758	0.00180901	0.0173564	273.5	302.5	170.5	165
830	CAPZA2	ENSG00000198898	-0.234356	0.00182143	0.0174661	3621.5	3881	4708.5	3888.5
55776	SAYSD1	ENSG00000112167	0.213676	0.0018231	0.0174726	1253	1398.5	1120	1099.5
7296	TXNRD1	ENSG00000198431	0.561849	0.00182994	0.0175195	9915	9903.5	6307.5	6853
6230	RPS25	ENSG00000118181	0.520167	0.00183033	0.0175195	3046	3757.5	2512	2147
285343	TCAIM	ENSG00000179152	-0.260177	0.00183094	0.0175195	1586.5	1707	2111.5	1739.5
22823	MTF2	ENSG00000143033	-0.260173	0.00183671	0.0175607	825.5	923.5	1010	1016.5
84909	AOPEP	ENSG00000148120	0.433314	0.00183732	0.0175607	495.5	576	368	398.5
514	ATP5F1E	ENSG00000124172	0.675194	0.00183821	0.0175607	233.5	348.5	194.5	158
50614	GALNT9	ENSG00000182870	2.16284	0.00184219	0.0175858	57	94.5	18.5	13
5734	PTGER4	ENSG00000171522	0.723408	0.00184281	0.0175858	427	494	224.5	322
84514	GHDC	ENSG00000167925	0.616974	0.00184486	0.017596	990	1393.5	886.5	652
125144	SNHG29	ENSG00000175061	0.28494	0.00184716	0.0176084	33700.5	42833.5	31842.5	28770
152877	FAM53A	ENSG00000174137	0.68625	0.00185072	0.0176329	153	204.5	95	122
715	C1R	ENSG00000159403	1.42132	0.00185633	0.0176727	547.5	625	245	198
100505812	CARD8-AS1	ENSG00000268001	-0.759164	0.00185723	0.0176727	71	79.5	121.5	126.5
5445	PON2	ENSG00000105854	0.279529	0.00185787	0.0176727	13953	14558.5	11858.5	10975
55089	SLC38A4	ENSG00000139209	-3.55533	0.00186462	0.017718	3	2	24	29
5324	PLAG1	ENSG00000181690	-0.948346	0.00186463	0.017718	34	37	71	65.5
54507	ADAMTSL4	ENSG00000143382	-0.614462	0.00186976	0.0177572	747	864.5	1208	1159.5
30011	SH3KBP1	ENSG00000147010	-0.87211	0.00187233	0.0177721	4304	8500.5	13537.5	8700
10741	RBBP9	ENSG00000089050	-0.300236	0.00187336	0.0177724	1265.5	1280	1698.5	1355.5
220004	PPP1R32	ENSG00000162148	0.962619	0.00188018	0.0178277	15	31.5	10	11
175	AGA	ENSG00000038002	0.361887	0.00188681	0.017881	618	866	630	484
80213	TM2D3	ENSG00000184277	0.265112	0.0018915	0.0179154	1246	1463	1066	1123.5
22854	NTNG1	ENSG00000162631	-1.64716	0.00189246	0.0179154	8	4.5	15	30
26267	FBXO10	ENSG00000147912	-0.553363	0.00189454	0.0179222	249	388.5	496	389
60681	FKBP10	ENSG00000141756	0.286835	0.00189519	0.0179222	6556.5	8701.5	6234.5	5826
440026	TMEM41B	ENSG00000166471	-0.370501	0.00189767	0.0179361	2389	2555.5	3375.5	2831
103695436	LINC01269	ENSG00000258689	-2.63308	0.00190195	0.0179626	1	3.5	14	11.5
80758	PRR7	ENSG00000131188	0.406857	0.0019025	0.0179626	1132	1473	870	1014
126353	MISP	ENSG00000099812	-0.5967	0.0019088	0.0180126	3147	4673	5445.5	5654
9689	BZW1	ENSG00000082153	-0.211485	0.00191026	0.0180168	7961.5	9063	10517.5	8645.5
55739	NAXD	ENSG00000213995	0.21992	0.00191648	0.0180659	1399	1871	1295	1405.5
10230	NBR2	ENSG00000198496	0.587074	0.00192202	0.0181086	263.5	286	209	156.5
5096	PCCB	ENSG00000114054	0.208446	0.00192449	0.0181222	2639.5	3016.5	2330.5	2418
56913	C1GALT1	ENSG00000106392	-0.281695	0.00192697	0.0181334	1274.5	1472	1807.5	1447
57092	PCNP	ENSG00000081154	-0.317976	0.00192772	0.0181334	5158.5	5120	6861	5655.5
10272	FSTL3	ENSG00000070404	-0.601252	0.00193019	0.0181471	6419	11790	12799	12340.5
9052	GPRC5A	ENSG00000013588	-0.816939	0.00193156	0.0181503	6844	7517.5	12263	11925
219931	TPCN2	ENSG00000162341	0.299644	0.00193439	0.0181585	1312	1626.5	1209	1092
829	CAPZA1	ENSG00000116489	-0.204736	0.00193447	0.0181585	9097	9877	10932	10294
23315	SLC9A8	ENSG00000197818	0.419346	0.00194815	0.0182772	1246.5	1439.5	1026.5	916
440465	BAIAP2-DT	ENSG00000226137	-0.456756	0.00194974	0.0182825	298.5	327.5	401.5	432.5
28969	BZW2	ENSG00000136261	0.240977	0.00196475	0.0183916	5361	6540.5	4704.5	5022
3594	IL12RB1	ENSG00000096996	2.46207	0.00196505	0.0183916	3	5	1	0
8538	BARX2	ENSG00000043039	-2.99029	0.00196516	0.0183916	3.5	3.5	29.5	27
956	ENTPD3	ENSG00000168032	-2.11826	0.0019655	0.0183916	11	7	45	36
100288413	ERVMER34-1	ENSG00000226887	0.551262	0.00196655	0.0183916	1758	1740	976	1375
10745	PHTF1	ENSG00000116793	-0.28915	0.00197045	0.0184185	1048	1339.5	1403.5	1396
101928153	ITGA9-AS1	ENSG00000235257	0.649787	0.00197232	0.0184263	34.5	35.5	20.5	23
51063	CALHM2	ENSG00000138172	0.415479	0.00197835	0.0184729	1285.5	2034.5	1151	1209
132789	GNPDA2	ENSG00000163281	-0.232493	0.00198041	0.0184794	1638	1927	2189.5	1875
10329	RXYLT1	ENSG00000118600	0.286556	0.00198191	0.0184794	1306	1405.5	1023	1139.5
283050	ZMIZ1-AS1	ENSG00000224596	1.22008	0.00198235	0.0184794	68	77.5	41.5	23
56931	DUS3L	ENSG00000141994	0.334704	0.0019832	0.0184794	1781	2456	1509.5	1737
347	APOD	ENSG00000189058	1.05769	0.0019959	0.018588	263	307	140.5	133.5
55293	UEVLD	ENSG00000151116	-0.2377	0.00199837	0.0186012	1785	2078.5	2407	2008
57670	KIAA1549	ENSG00000122778	-0.359805	0.00200024	0.0186089	1938	2311	2585	2674.5
8218	CLTCL1	ENSG00000070371	-0.422537	0.00200591	0.0186519	341.5	537	600	516.5
3383	ICAM1	ENSG00000090339	0.709843	0.0020115	0.0186863	3970	5438.5	3055	2422
26145	IRF2BP1	ENSG00000170604	0.281586	0.00201171	0.0186863	1554	1970	1399	1398.5
6334	SCN8A	ENSG00000196876	0.818344	0.00201323	0.0186907	107	138	55.5	89
403341	ZBTB34	ENSG00000177125	-0.307912	0.00202422	0.0187829	549	705.5	802	697
53335	BCL11A	ENSG00000119866	0.343456	0.00202981	0.0188249	693	959	611.5	639
79694	MANEA	ENSG00000172469	-0.405166	0.00203278	0.0188426	942.5	1005.5	1332.5	1201.5
8871	SYNJ2	ENSG00000078269	-0.402765	0.00203541	0.0188572	1012	1031	1309	1318.5
25807	RHBDD3	ENSG00000100263	0.329576	0.00204133	0.0189022	772.5	1038.5	714	679.5
11329	STK38	ENSG00000112079	-0.228689	0.00204843	0.0189581	2724.5	3299	3587.5	3212
283507	SUGT1P3	ENSG00000239827	2.01422	0.00205081	0.0189702	5	4.5	2.5	0
6181	RPLP2	ENSG00000177600	0.481275	0.00205453	0.0189948	3746	5274	3068.5	3243
266655	BRD3OS	ENSG00000235106	-0.320288	0.00206194	0.0190534	811	1043	1101	1149.5
10653	SPINT2	ENSG00000167642	0.288208	0.00206485	0.0190704	19656.5	25714	16687.5	19167
29960	MRM2	ENSG00000122687	0.236169	0.00206899	0.0190927	1765	2132.5	1599.5	1587
4729	NDUFV2	ENSG00000178127	0.437261	0.00206942	0.0190927	863.5	1014.5	663.5	698
11108	PRDM4	ENSG00000110851	-0.186508	0.00207093	0.0190968	2167.5	2627.5	2615	2649.5
55532	SLC30A10	ENSG00000196660	-2.13407	0.00207729	0.0191455	0	0	2	3
6489	ST8SIA1	ENSG00000111728	1.27587	0.00207937	0.0191547	70.5	43	18	24
642273	FAM110C	ENSG00000184731	-0.444266	0.00208053	0.0191555	1383.5	1815.5	2660.5	1649.5
113829	SLC35A4	ENSG00000176087	0.165733	0.00208543	0.0191907	5766.5	7055.5	5606.5	5458
7542	ZFPL1	ENSG00000162300	0.282455	0.00210252	0.0193379	925	1211	880.5	817
114796	PSMG3-AS1	ENSG00000230487	0.662141	0.00210599	0.0193599	191	159.5	127.5	89.5
79191	IRX3	ENSG00000177508	0.64714	0.00210837	0.0193717	2629.5	2775	1658	1734.5
22894	DIS3	ENSG00000083520	-0.268642	0.0021185	0.0194548	4183	4815	5359.5	5132
83857	TMTC1	ENSG00000133687	0.348608	0.00211989	0.0194575	10604	11706.5	9058	7970.5
11000	SLC27A3	ENSG00000143554	0.566926	0.00212858	0.0195271	2913	3684	2689	1739.5
57335	ZNF286A	ENSG00000187607	-0.235225	0.00213504	0.0195764	973.5	1032	1169.5	1116
23650	TRIM29	ENSG00000137699	0.596491	0.00213807	0.019594	18691.5	22827.5	13347	13562
8525	DGKZ	ENSG00000149091	0.349295	0.00214396	0.0196319	1356.5	1863.5	1082	1368
113263	GLCCI1	ENSG00000106415	-0.414076	0.00214441	0.0196319	410.5	489.5	638	528.5
200185	KRTCAP2	ENSG00000163463	0.356145	0.00214682	0.0196438	1379.5	1887	1240.5	1238
9882	TBC1D4	ENSG00000136111	0.290118	0.00215067	0.019669	2645	2995	2140.5	2316
9093	DNAJA3	ENSG00000103423	0.222283	0.00215203	0.0196713	5351.5	6304	4578	5121
5442	POLRMT	ENSG00000099821	0.255019	0.0021604	0.0197376	1300	1738	1148.5	1312.5
5836	PYGL	ENSG00000100504	-0.260165	0.00216359	0.0197566	9192.5	12603	12586.5	12392.5
118426	BORCS5	ENSG00000165714	0.222956	0.00216715	0.019779	519.5	598.5	479	449
9404	LPXN	ENSG00000110031	-0.983106	0.00216992	0.0197941	583.5	738	1193	1498
4323	MMP14	ENSG00000157227	-0.401243	0.0021736	0.0198176	10973	17186.5	18014.5	17557.5
2122	MECOM	ENSG00000085276	-0.438689	0.00217945	0.019854	760	723.5	878.5	1081.5
594	BCKDHB	ENSG00000083123	-0.270279	0.00217984	0.019854	932.5	1111	1246.5	1131.5
51121	RPL26L1	ENSG00000037241	0.370336	0.0021872	0.0199109	680	792.5	548.5	554
90861	JPT2	ENSG00000206053	-0.250906	0.00218994	0.0199257	9752	13221.5	12614	13608
5990	RFX2	ENSG00000087903	0.525374	0.00219112	0.0199257	390	659	302	391
9459	ARHGEF6	ENSG00000129675	-1.11389	0.00219219	0.0199257	33.5	73	115	92
2736	GLI2	ENSG00000074047	-2.09657	0.00219804	0.0199688	2	10	18	21
6441	SFTPD	ENSG00000133661	2.46742	0.00219936	0.0199705	72	100	15	23
57157	PHTF2	ENSG00000006576	-0.400175	0.00220048	0.0199705	2189.5	2011.5	2702	2693
160335	TMTC2	ENSG00000179104	-0.428693	0.00220322	0.0199851	392.5	468	580.5	531
25946	ZNF385A	ENSG00000161642	0.390689	0.00220591	0.0199994	1102.5	1545.5	976.5	968.5
8499	PPFIA2	ENSG00000139220	1.57923	0.00220763	0.0200048	19	55	10	11
81622	UNC93B1	ENSG00000110057	0.319943	0.00221091	0.0200242	2371.5	3077.5	1941.5	2280
219699	UNC5B	ENSG00000107731	1.12052	0.00221309	0.0200313	3692.5	4566.5	2060	1525.5
2308	FOXO1	ENSG00000150907	0.485889	0.00221394	0.0200313	3149.5	3334.5	2417.5	2083
64116	SLC39A8	ENSG00000138821	-0.358551	0.0022165	0.0200434	1854.5	1735.5	2039.5	2426
2787	GNG5	ENSG00000174021	0.331346	0.00221935	0.0200434	2055	2525.5	1781	1765
29954	POMT2	ENSG00000009830	-0.187294	0.00221992	0.0200434	1969	2454.5	2489.5	2360
9144	SYNGR2	ENSG00000108639	0.35094	0.00222103	0.0200434	3475.5	4363.5	2744.5	3219.5
10840	ALDH1L1	ENSG00000144908	1.68997	0.00222181	0.0200434	281	177	84.5	68.5
10479	SLC9A6	ENSG00000198689	-0.209054	0.00222204	0.0200434	1584.5	1835.5	2030	1796.5
7532	YWHAG	ENSG00000170027	-0.230875	0.00223122	0.020116	19327.5	22026	22960	24086
51734	MSRB1	ENSG00000198736	0.472411	0.00223292	0.0201212	862	1297	684.5	813.5
730094	MOSMO	ENSG00000185716	-0.447899	0.00223557	0.0201348	341.5	462	600.5	466
7178	TPT1	ENSG00000133112	0.273136	0.00227001	0.0204346	68097.5	90244.5	68453	58459.5
144110	TMEM86A	ENSG00000151117	-1.54073	0.00227508	0.02047	11	17	51.5	37
10630	PDPN	ENSG00000162493	-0.533138	0.00227767	0.0204777	2103	2704	3345.5	3445
3551	IKBKB	ENSG00000104365	0.171558	0.00227824	0.0204777	3333.5	4014	3175.5	3130.5
4810	NHS	ENSG00000188158	-0.647155	0.00228441	0.0205224	205	284	432	301.5
92689	FAM114A1	ENSG00000197712	-0.566701	0.00228552	0.0205224	1613.5	2192	2504	2953
90268	OTULIN	ENSG00000154124	-0.235462	0.00228722	0.0205272	1954.5	2304.5	2414	2431
4659	PPP1R12A	ENSG00000058272	-0.259222	0.0022898	0.0205401	3396.5	4097	4402.5	4244.5
57537	SORCS2	ENSG00000184985	2.19602	0.00230034	0.0206242	316	265.5	93	62
55229	PANK4	ENSG00000157881	-0.338638	0.00230352	0.0206423	875.5	1231.5	1132	1432
57724	EPG5	ENSG00000152223	-0.308666	0.00231193	0.0207027	1866.5	2161.5	2559.5	2276.5
27289	RND1	ENSG00000172602	-1.24298	0.00231329	0.0207027	14	11	26	27
10732	TCFL5	ENSG00000101190	0.23046	0.00231375	0.0207027	1384	1532.5	1215	1189
51604	PIGT	ENSG00000124155	0.196304	0.00231662	0.0207179	4358.5	5011.5	4021	3922.5
79718	TBL1XR1	ENSG00000177565	-0.267188	0.00233367	0.0208474	4506	4582	5476.5	5129.5
651746	ANKRD33B	ENSG00000164236	-1.19403	0.00233418	0.0208474	174	488.5	770.5	546
84270	CARD19	ENSG00000165233	0.22371	0.0023346	0.0208474	1295.5	1696	1224.5	1259
152992	TRMT44	ENSG00000155275	0.288095	0.00235054	0.0209791	562	700	475	520.5
55813	UTP6	ENSG00000108651	0.248461	0.00235457	0.0210045	1211	1608	1121.5	1161
100847072	MIR5008	ENSG00000264483	-1.8172	0.0023575	0.0210202	0	0	3	0.5
7508	XPC	ENSG00000154767	-0.23138	0.00236132	0.0210437	3745	5082.5	5100	4831
[truncated: 831 more rows]

## Sheet: Table_S11_24 hours_mut-vs-WT
Table S11: DEGs in JUNB mut clones compared to JUNB WT clones after 24 h of TGFβ1 treatment
Threshold: adjusted p-value <0.05						* mean of three independent biological replicates
						** mean of two independent biological replicates
entrez	symbol	ensembl	log2FC	p-value	adjusted p-value	CTRL mut1 counts*	CTRL mut65 counts*	CTRL WT2 counts*	CTRL WT27 counts*
1240	CMKLR1	ENSG00000174600	6.3667	3.59951e-08	2.65096e-06	68.5	128	1	1
3240	HP	ENSG00000257017	6.23471	1.10691e-09	1.85752e-07	58.5	25	0	0
3579	CXCR2	ENSG00000180871	5.5652	2.69602e-06	7.11526e-05	67.5	79.5	4	0
6854	SYN2	ENSG00000157152	5.2582	1.8312e-07	9.12204e-06	42.5	42	1	1
10107	TRIM10	ENSG00000204613	5.13631	3.00424e-07	1.34608e-05	16	19.5	0	0
590	BCHE	ENSG00000114200	4.8544	0.000223348	0.0020943	222	146	14	8
9750	RIPOR2	ENSG00000111913	4.82126	1.25909e-12	2.23967e-09	1797	1786	69.5	79
4604	MYBPC1	ENSG00000196091	4.79928	8.18103e-07	2.93396e-05	45	51	1	2
2532	ACKR1	ENSG00000213088	4.7616	8.5629e-09	8.75385e-07	569	688.5	23	31.5
57863	CADM3	ENSG00000162706	4.72515	3.34701e-10	7.74999e-08	4594	5267	167.5	253
125	ADH1B	ENSG00000196616	4.52839	2.90935e-06	7.55496e-05	12.5	19	0	0
79748	LMAN1L	ENSG00000140506	4.3984	0.000168189	0.00168359	14.5	22	2	0
2006	ELN	ENSG00000049540	4.39067	1.8943e-07	9.30823e-06	98.5	197.5	4	10
115361	GBP4	ENSG00000162654	4.30244	1.2872e-05	0.000228967	46	22	3	2
54831	BEST2	ENSG00000039987	4.25202	5.08314e-10	1.05138e-07	278	236	19	11
144817	LINC00330	ENSG00000235097	4.12303	2.34664e-05	0.000363289	15	20	0	4
1401	CRP	ENSG00000132693	4.11425	0.000138581	0.00143318	8	20	0	1
286256	LCN12	ENSG00000184925	4.09796	0.000105541	0.00115217	16	21.5	4	0
10351	ABCA8	ENSG00000141338	4.06381	0.000336155	0.00287053	41	51	1	8
8224	SYN3	ENSG00000185666	4.05181	2.98639e-11	1.8197e-08	471.5	610.5	39.5	30.5
3594	IL12RB1	ENSG00000096996	4.0347	6.6703e-06	0.000139682	10	7	0	0
170302	ARX	ENSG00000004848	4.02698	0.000110118	0.00119293	15	10	0	1
25803	SPDEF	ENSG00000124664	4.02698	0.000917941	0.00621032	9	16	1	0
196996	GRAMD2A	ENSG00000175318	3.96223	2.51579e-06	6.74975e-05	511.5	550	38	81
91683	SYT12	ENSG00000173227	3.95149	1.01133e-12	1.99883e-09	2851	2496	184.5	168.5
3485	IGFBP2	ENSG00000115457	3.89331	6.89357e-14	3.06557e-10	8509	9850.5	521.5	783
388939	PCARE	ENSG00000179270	3.86784	2.14101e-05	0.000338226	7	12	0	0.5
101927503	LINC02688	ENSG00000254872	3.79956	1.79496e-05	0.000295419	12	9	0	0
10406	WFDC2	ENSG00000101443	3.7935	0.00253299	0.0137076	45.5	36	3	23
64090	GAL3ST2	ENSG00000154252	3.78915	9.72528e-05	0.00108732	14	18	2	0
2268	FGR	ENSG00000000938	3.7536	0.000450415	0.00360089	29	14.5	1	3
117283	IP6K3	ENSG00000161896	3.64453	2.04849e-07	9.82171e-06	739	793	40	139
389383	CLPSL2	ENSG00000196748	3.64339	0.000548026	0.00417485	16	12	1	1
145741	C2CD4A	ENSG00000198535	3.59832	0.00255064	0.0137671	8.5	49.5	2	2
65268	WNK2	ENSG00000165238	3.59618	0.000314062	0.00273984	75	50.5	5.5	7.5
342667	STAC2	ENSG00000141750	3.53676	4.54204e-10	9.95982e-08	2225.5	1517	161.5	154.5
1580	CYP4B1	ENSG00000142973	3.522	4.29052e-06	0.000101086	556	372	30	84.5
254439	C11orf86	ENSG00000173237	3.51063	1.4376e-06	4.45656e-05	10	7	1	0
3773	KCNJ16	ENSG00000153822	3.50871	0.000334701	0.00286647	11	7	0	1.5
9719	ADAMTSL2	ENSG00000197859	3.49721	0.000692747	0.00499902	7.5	4	0	0
3699	ITIH3	ENSG00000162267	3.40068	5.14291e-06	0.000114783	8	3	0	0
102724190	LINC02289	ENSG00000258819	3.39606	0.000376053	0.00312581	34.5	21	3	3.5
3757	KCNH2	ENSG00000055118	3.35745	0.000192905	0.00187659	664	534.5	112.5	71
147429	AQP4-AS1	ENSG00000260372	3.34043	0.0011516	0.00741395	7	3.5	0	0
10891	PPARGC1A	ENSG00000109819	3.31053	1.6764e-05	0.000279998	85	103	14	8
51703	ACSL5	ENSG00000197142	3.2693	2.52374e-10	6.50613e-08	588.5	367	30.5	78.5
26051	PPP1R16B	ENSG00000101445	3.2514	4.21148e-05	0.0005671	19	23	1	4
4804	NGFR	ENSG00000064300	3.24581	9.64802e-07	3.30037e-05	184.5	148.5	11	28.5
54209	TREM2	ENSG00000095970	3.21236	0.00010431	0.00114116	162	167.5	25	15
54829	ASPN	ENSG00000106819	3.20133	0.000327616	0.002824	6	7.5	1	0
56241	SUSD2	ENSG00000099994	3.18515	7.76991e-08	4.59173e-06	6662.5	4199	349	1112
377007	KLHL30	ENSG00000168427	3.1614	8.40743e-05	0.000967831	29.5	17.5	1	5
3816	KLK1	ENSG00000167748	3.14965	2.16256e-05	0.000340723	28	44.5	6.5	2
441376	AARD	ENSG00000205002	3.13967	1.55418e-06	4.70966e-05	268.5	301	48.5	31
101929331	LOC101929331	ENSG00000224307	3.13748	0.000196026	0.00189403	10.5	12	2	1
7475	WNT6	ENSG00000115596	3.13219	0.000436683	0.00351958	16	14	7	1
28984	RGCC	ENSG00000102760	3.12138	6.50201e-08	4.0159e-06	55	94	6	14
50614	GALNT9	ENSG00000182870	3.11684	3.52379e-05	0.000496288	22	42	2	8
5152	PDE9A	ENSG00000160191	3.10025	1.97897e-05	0.00031857	144	246	25	26.5
2529	FUT7	ENSG00000180549	3.09508	0.00195796	0.0111802	3	13	0	0
3784	KCNQ1	ENSG00000053918	3.09233	0.00247321	0.0134454	22	11	2	5
2687	GGT5	ENSG00000099998	3.06175	4.81319e-10	1.01925e-07	1298	815.5	96	182
23349	PHF24	ENSG00000122733	3.04187	0.00465391	0.0218369	10	12	0	3
64064	OXCT2	ENSG00000198754	3.0324	0.0128935	0.0478211	5.5	20.5	0	3
6755	SSTR5	ENSG00000162009	3.0322	0.000805625	0.00563969	5	7	0	1
6641	SNTB1	ENSG00000172164	3.00119	7.43295e-09	7.97139e-07	53	54.5	7	6
89870	TRIM15	ENSG00000204610	2.99355	2.11048e-07	1.00647e-05	86.5	122	17.5	10
4855	NOTCH4	ENSG00000204301	2.97786	1.20012e-05	0.000215634	110	47.5	6	13
26998	FETUB	ENSG00000090512	2.97786	0.00136128	0.0084577	10	13	2	2
6441	SFTPD	ENSG00000133661	2.97449	0.000369351	0.00308018	63	64	10	10
440028	LINC02709	ENSG00000245522	2.96952	0.00133665	0.00833966	9.5	13	1.5	1
6913	TBX15	ENSG00000092607	2.95599	0.00320855	0.016443	6	5	0	1
54979	PLAAT2	ENSG00000133328	2.94767	4.12033e-05	0.000558631	17	15	2	2
2267	FGL1	ENSG00000104760	2.94431	0.00213966	0.0119913	19	10	1	8
6338	SCNN1B	ENSG00000168447	2.94185	1.37642e-06	4.31814e-05	2196.5	1794.5	288	359.5
151258	SLC38A11	ENSG00000169507	2.93903	0.000391124	0.00322247	11	11.5	2	2
101929152	P3H2-AS1	ENSG00000225764	2.93387	0.00762017	0.0318711	10.5	9.5	3	0
80326	WNT10A	ENSG00000135925	2.92783	0.00198714	0.0113133	99	63.5	25	18
101927420	LOC101927420	ENSG00000224046	2.91978	0.000107969	0.00117393	9.5	8.5	3	0.5
100506834	GAS1RR	ENSG00000226237	2.91715	0.000360339	0.00301968	18	19	6	2
9717	SEC14L5	ENSG00000103184	2.89957	0.00439768	0.020918	4	7	1	0
525	ATP6V1B1	ENSG00000116039	2.89823	0.0119407	0.045134	71.5	19	3	20
5027	P2RX7	ENSG00000089041	2.89411	0.002304	0.0127357	12	46	1	9
55224	ETNK2	ENSG00000143845	2.88411	8.44951e-10	1.45922e-07	5003.5	4278	711	552.5
489	ATP2A3	ENSG00000074370	2.84886	0.00536745	0.0243652	9	7	0	6.5
51083	GAL	ENSG00000069482	2.84406	0.00458019	0.021565	2	11	0	1
677827	SNORA46	ENSG00000207493	2.82283	0.00925437	0.0370925	4.5	2	0	0
51298	THEG	ENSG00000105549	2.8113	0.000221295	0.00208106	133.5	260.5	50.5	17.5
192134	B3GNT6	ENSG00000198488	2.80116	0.00351548	0.0176498	18	18	3	3
284904	SEC14L4	ENSG00000133488	2.78566	6.19082e-06	0.000132678	122.5	123.5	26	12
339674	LINC00634	ENSG00000205704	2.7841	0.0105173	0.0409458	7.5	4	2	0
954	ENTPD2	ENSG00000054179	2.7614	2.06138e-10	5.4728e-08	9626	7040.5	1145	1291.5
6770	STAR	ENSG00000147465	2.76137	0.0013122	0.00823027	10	7	1	2
155038	GIMAP8	ENSG00000171115	2.75556	0.00166309	0.00987418	16.5	19	2	4
63910	SLC17A9	ENSG00000101194	2.75046	0.000523151	0.00403939	3	3	0	0
2299	FOXI1	ENSG00000168269	2.75046	0.0020658	0.0116766	6	4	0	0
101927972	LOC101927972	ENSG00000269985	2.74399	9.44021e-05	0.00105977	5	5	0	1
401409	RAB19	ENSG00000146955	2.74399	0.00217012	0.012139	5	5	1	0
655	BMP7	ENSG00000101144	2.74399	0.00268096	0.0142864	6	4	1	0
9120	SLC16A6	ENSG00000108932	2.72894	0.00104573	0.00685891	41.5	33	4	18
8839	CCN5	ENSG00000064205	2.71067	0.00337316	0.0170659	249	167	36	50
102723775	LINC01315	ENSG00000229891	2.70483	0.00397212	0.0193632	58	26.5	3	20.5
401109	LINC00885	ENSG00000224652	2.70096	3.28662e-06	8.31613e-05	170	151.5	17.5	36
7852	CXCR4	ENSG00000121966	2.6997	3.68779e-07	1.58068e-05	254	219	39	40.5
1589	CYP21A2	ENSG00000231852	2.69884	0.00378041	0.018638	5	1.5	0	0
116154	PHACTR3	ENSG00000087495	2.67957	2.56682e-08	2.04747e-06	471	688	60	142
23553	HYAL4	ENSG00000106302	2.67109	0.0072541	0.0306208	4	2	0	0
112885	PHF21B	ENSG00000056487	2.66593	0.00795452	0.0330176	11	9	2	3
9002	F2RL3	ENSG00000127533	2.66159	0.00601926	0.026575	15	13	3	2
645682	POU5F1P4	ENSG00000237872	2.64723	0.00342391	0.0172916	5	5	0	2
939	CD27	ENSG00000139193	2.64723	0.0103721	0.0404782	4	5	1	0
2261	FGFR3	ENSG00000068078	2.63074	5.81686e-10	1.14967e-07	4817.5	3901	692.5	822.5
1545	CYP1B1	ENSG00000138061	2.63013	1.69603e-07	8.59514e-06	2850.5	3315.5	535.5	619.5
254272	TBC1D28	ENSG00000189375	2.6082	0.0124821	0.0467139	6	4	0	1
158835	AWAT2	ENSG00000147160	2.59846	0.0002427	0.00222648	130	136.5	23	21
4958	OMD	ENSG00000127083	2.5932	0.00179132	0.0104527	33.5	25	5	11
101929441	ERLNC1	ENSG00000230550	2.56586	0.000502461	0.00391067	9	10.5	2	1.5
816	CAMK2B	ENSG00000058404	2.55274	1.30141e-08	1.21839e-06	3496	3986.5	582.5	664.5
28378	IGHV7-81	ENSG00000211979	2.54795	0.00800792	0.0331845	5	3.5	0	0
101928158	LAMA5-AS1	ENSG00000228812	2.54767	1.50528e-05	0.000257973	21	24	3.5	3
100507639	LINC02432	ENSG00000248810	2.53846	0.00143646	0.00881095	3	2	0	0
3595	IL12RB2	ENSG00000081985	2.53667	0.0010466	0.00686	10.5	8.5	0	4.5
57348	TTYH1	ENSG00000167614	2.52019	0.00558224	0.0250896	6	8.5	2.5	0
5919	RARRES2	ENSG00000106538	2.5146	0.00628861	0.0274171	5	3	0	1
343578	ARHGAP40	ENSG00000124143	2.50957	0.00197975	0.0112799	61	13.5	2	9
146433	IL34	ENSG00000157368	2.50654	0.000712858	0.00512129	83.5	74	21.5	19
124220	ZG16B	ENSG00000162078	2.50191	6.87069e-09	7.62362e-07	212.5	235.5	30.5	50
114	ADCY8	ENSG00000155897	2.49702	1.13526e-05	0.000207331	59.5	61	8	14
101927934	LINC01843	ENSG00000251169	2.48912	1.34174e-07	7.21053e-06	96	57	8	21.5
3767	KCNJ11	ENSG00000187486	2.48254	0.00137514	0.00851522	12.5	8	2	5
5740	PTGIS	ENSG00000124212	2.47557	0.00178424	0.01044	5	3	0	0
401288	LINC00242	ENSG00000229214	2.47165	0.00539241	0.0244258	18.5	9.5	7	4
101928942	PRKG2-AS1	ENSG00000251059	2.42396	0.00290072	0.0151982	3.5	3	0	0
196410	METTL7B	ENSG00000170439	2.41085	0.000461935	0.00366826	65	57	12	10
55107	ANO1	ENSG00000131620	2.4096	0.00160073	0.00959358	608	595.5	52	246.5
440515	ZNF506	ENSG00000081665	2.4058	0.000500795	0.00390537	73	63.5	19	9
25984	KRT23	ENSG00000108244	2.40197	0.00798566	0.0331116	113.5	54	17	34.5
1311	COMP	ENSG00000105664	2.39936	0.00107619	0.00701218	3	4	0	0
3776	KCNK2	ENSG00000082482	2.39348	2.00902e-06	5.69112e-05	160.5	162.5	25	43
6783	SULT1E1	ENSG00000109193	2.38245	9.93651e-07	3.37366e-05	1612	1372	287.5	347
10840	ALDH1L1	ENSG00000144908	2.36238	6.83379e-05	0.00082313	273	113.5	34.5	50
250	ALPP	ENSG00000163283	2.35661	1.65931e-05	0.000278714	103	120	18	29
633	BGN	ENSG00000182492	2.35369	5.39058e-05	0.000684912	2792	1975.5	624.5	359.5
729652	LOC729652	ENSG00000259895	2.34775	0.0130206	0.0481619	3	6	0	0.5
8900	CCNA1	ENSG00000133101	2.34483	1.29076e-10	4.17454e-08	1412.5	1651.5	239.5	376
147495	APCDD1	ENSG00000154856	2.33849	8.8815e-05	0.00101013	256.5	177	44	57
283120	H19	ENSG00000130600	2.3348	0.00261562	0.0140183	295	1140.5	142	85
144501	KRT80	ENSG00000167767	2.33191	1.85509e-05	0.000302871	3383	2663.5	390	1103
221711	SYCP2L	ENSG00000153157	2.32646	0.00588036	0.0261238	2	7	1	0
218	ALDH3A1	ENSG00000108602	2.31378	3.73905e-06	9.14859e-05	6455.5	4749.5	1353.5	991.5
4256	MGP	ENSG00000111341	2.31127	0.000399555	0.00328129	205	106	20.5	61
6017	RLBP1	ENSG00000140522	2.30946	0.000602971	0.00448772	6	10	2	1
50945	TBX22	ENSG00000122145	2.3026	0.0119138	0.0450706	4	3	0	1
146336	SSTR5-AS1	ENSG00000261713	2.3026	0.0120945	0.0456089	3	3	0	0
5314	PKHD1	ENSG00000170927	2.30171	0.00531828	0.0241948	21	32	3	7
29895	MYLPF	ENSG00000180209	2.29442	0.00697483	0.0296743	8	11	2	1
677808	SNORA23	ENSG00000201998	2.28749	0.0123104	0.046227	8	6	1	4
285489	DOK7	ENSG00000175920	2.26054	4.2065e-09	5.26939e-07	364.5	485.5	74	106.5
400629	TEX19	ENSG00000182459	2.26026	0.00688794	0.0294031	8	3	2	0
5493	PPL	ENSG00000118898	2.25635	6.38501e-06	0.000135533	8582	6752.5	1512.5	2502
388743	CAPN8	ENSG00000203697	2.25523	1.21376e-06	3.89718e-05	193	193.5	39	53
8302	KLRC4	ENSG00000183542	2.25404	0.00121736	0.00774757	9.5	7.5	1.5	3
1116	CHI3L1	ENSG00000133048	2.24513	0.0033167	0.0168757	433.5	278.5	55	173.5
1057	CELP	ENSG00000170827	2.24473	5.71105e-07	2.17534e-05	41	23.5	3	12.5
56920	SEMA3G	ENSG00000010319	2.24304	0.000132273	0.00137999	18	34.5	4	9
6340	SCNN1G	ENSG00000166828	2.24124	6.84815e-08	4.18554e-06	5319.5	4839.5	1195	1140
317719	KLHL10	ENSG00000161594	2.21992	0.00274507	0.0145759	6	8	5	1
79857	FLJ13224	ENSG00000177340	2.21933	0.0121944	0.045937	15	16.5	5	6
145270	PRIMA1	ENSG00000175785	2.21206	0.00157804	0.00948997	37	60	13	13
645432	ARRDC5	ENSG00000205784	2.18736	0.00242516	0.0132449	10	5	3	2
1292	COL6A2	ENSG00000142173	2.18469	8.85849e-07	3.10187e-05	376	427.5	83.5	96.5
29760	BLNK	ENSG00000095585	2.17019	1.56245e-06	4.72669e-05	90	93.5	18.5	23
2615	LRRC32	ENSG00000137507	2.16997	0.000537954	0.00412107	2	3	0	0
105379194	LOC105379194	ENSG00000253404	2.16997	0.00419557	0.0201814	2	3	0	0
100113393	SNORD12B	ENSG00000222365	2.16752	0.00904404	0.0363642	7.5	6.5	2	1
29774	POM121L9P	ENSG00000128262	2.1646	3.35577e-06	8.45502e-05	77	91.5	19.5	17.5
375298	CERKL	ENSG00000188452	2.1624	0.0134997	0.0495528	19.5	25.5	9	7
8739	HRK	ENSG00000135116	2.15688	0.00595301	0.0263676	40	36	5	22.5
8581	LY6D	ENSG00000167656	2.1531	3.4018e-05	0.00048216	169	199	40	53.5
201501	ZBTB7C	ENSG00000184828	2.14934	2.93881e-05	0.000430337	47	64	17	10
434	ASIP	ENSG00000101440	2.13913	0.00731762	0.0308523	4	5.5	0	2
83643	CCDC3	ENSG00000151468	2.12584	0.00115827	0.00744959	22	33.5	3	12
55897	MESP1	ENSG00000166823	2.12129	0.00522933	0.0239124	10	14	4	2
56899	ANKS1B	ENSG00000185046	2.11574	7.48383e-09	7.97139e-07	452.5	438.5	106	103.5
23539	SLC16A8	ENSG00000100156	2.1046	0.00136106	0.0084577	18.5	13	2.5	7.5
5608	MAP2K6	ENSG00000108984	2.09631	0.0133734	0.04916	44	24.5	9	20
27033	ZBTB32	ENSG00000011590	2.09383	0.00675944	0.0289448	12	8	3	3.5
388667	LINC02868	ENSG00000203864	2.0906	0.00637885	0.0277087	2	3	0	0
100507633	TNKS2-AS1	ENSG00000228701	2.08479	0.0126585	0.0471656	14	8	1.5	5
441476	STPG3	ENSG00000197768	2.07933	0.00849191	0.0346614	2.5	2	0	0
100616163	MIR4530	ENSG00000266559	2.06675	0.00836521	0.03427	5	5	1.5	0.5
84847	LINC00525	ENSG00000146666	2.06628	6.00467e-08	3.85637e-06	116.5	88.5	27.5	21
27063	ANKRD1	ENSG00000148677	2.0611	1.85591e-05	0.000302871	176	134	24.5	59
27127	SMC1B	ENSG00000077935	2.05811	0.00771317	0.0321844	1.5	4.5	0	1
4902	NRTN	ENSG00000171119	2.05073	1.43808e-06	4.45656e-05	33	30.5	8.5	6
10170	DHRS9	ENSG00000073737	2.04951	0.000188474	0.0018441	34	48	12	8
339456	TMEM52	ENSG00000178821	2.04893	0.00981983	0.0387994	16	6	2	3.5
286380	FOXD4L3	ENSG00000187559	2.02772	0.0094537	0.0376708	8	10	5	1
57016	AKR1B10	ENSG00000198074	2.0079	3.08268e-06	7.88988e-05	101.5	65.5	18	22
4501	MT1X	ENSG00000187193	1.99835	1.66623e-12	2.53755e-09	3912	2861.5	739	969
100506495	LIFR-AS1	ENSG00000244968	1.99663	0.0112497	0.043183	10.5	11.5	4.5	3.5
101927666	LOC101927666	ENSG00000266290	1.95798	0.000206712	0.00197688	2	2	0	0
284835	LINC00323	ENSG00000226496	1.95798	0.00309339	0.0159939	2	2	0	0
3763	KCNJ6	ENSG00000157542	1.95798	0.00357836	0.0179099	1	3	0	0
130951	M1AP	ENSG00000159374	1.95798	0.00997452	0.039245	2	2	0	0
63827	BCAN	ENSG00000132692	1.94897	4.48387e-06	0.000103181	323.5	301	81	85.5
4583	MUC2	ENSG00000198788	1.94642	0.000572742	0.00431144	84.5	67	17.5	23.5
27165	GLS2	ENSG00000135423	1.94622	2.28923e-08	1.88522e-06	335	280	82	85.5
6853	SYN1	ENSG00000008056	1.9363	6.01548e-05	0.000744167	927	1059	298	246
284422	SMIM24	ENSG00000095932	1.93227	0.00957765	0.0380709	32.5	41.5	11	9.5
387723	C10orf143	ENSG00000237489	1.92846	2.2818e-06	6.29936e-05	61	48	10	20.5
124975	GGT6	ENSG00000167741	1.92738	0.00845392	0.034538	41	51.5	15	11
10516	FBLN5	ENSG00000140092	1.91666	0.00128373	0.00808604	5964.5	9149	1332	3161.5
51454	GULP1	ENSG00000144366	1.91141	0.000308347	0.00270058	171.5	212	71.5	68
3679	ITGA7	ENSG00000135424	1.9103	0.000410009	0.00335321	63	48.5	20.5	10.5
161145	TMEM229B	ENSG00000198133	1.90279	5.91154e-05	0.000736892	59	57	12	26
1131	CHRM3	ENSG00000133019	1.89734	0.00265207	0.0141634	40.5	32	7.5	11.5
220359	TIGD3	ENSG00000173825	1.89509	0.00916368	0.0367705	4	7	3	1
85004	RERG	ENSG00000134533	1.89127	1.21714e-05	0.00021803	100	83.5	27	21
57110	PLAAT1	ENSG00000127252	1.87406	4.66926e-05	0.000614325	17	22.5	7	4
4059	BCAM	ENSG00000187244	1.85633	8.07636e-10	1.4224e-07	2418.5	1918.5	456.5	763
6289	SAA2	ENSG00000134339	1.85616	0.00162668	0.0097164	388.5	248.5	51.5	218
4582	MUC1	ENSG00000185499	1.85467	0.000279976	0.0025001	14951.5	9526	2790.5	5365.5
10252	SPRY1	ENSG00000164056	1.84886	8.19109e-09	8.57077e-07	224.5	252.5	62	75
83715	ESPN	ENSG00000187017	1.83657	0.00138375	0.0085555	420	302	115.5	122
6578	SLCO2A1	ENSG00000174640	1.8363	3.86336e-05	0.000533966	1389	1129	206.5	669
2051	EPHB6	ENSG00000106123	1.83184	0.00164931	0.00981529	289	525	121.5	135.5
1113	CHGA	ENSG00000100604	1.83022	0.0124704	0.0466801	8	10	3	2
2766	GMPR	ENSG00000137198	1.82393	7.74861e-08	4.59173e-06	229.5	250.5	61	77
51090	PLLP	ENSG00000102934	1.82144	1.52918e-08	1.37379e-06	540.5	477	148	148
6288	SAA1	ENSG00000173432	1.81967	4.82357e-05	0.000632289	12890	6658.5	1890	4264.5
51207	DUSP13	ENSG00000079393	1.81951	0.00432421	0.0206759	26	33	11	6
130367	SGPP2	ENSG00000163082	1.81583	7.79013e-07	2.82222e-05	5191.5	4741	1187	1945.5
440068	CARD17	ENSG00000255221	1.81556	0.00804369	0.0332747	33.5	27	9	7
1644	DDC	ENSG00000132437	1.81183	0.00225458	0.0125248	181	102.5	52	28.5
3791	KDR	ENSG00000128052	1.79893	5.38007e-08	3.54447e-06	787	921	277.5	231
54504	CPVL	ENSG00000106066	1.78238	1.67677e-09	2.66306e-07	4750.5	5224	1518.5	1419
10686	CLDN16	ENSG00000113946	1.77739	0.000247767	0.00226131	21	36	7.5	11
284	ANGPT1	ENSG00000154188	1.77651	2.93189e-07	1.32416e-05	316	404	143	78
50651	SLC45A1	ENSG00000162426	1.77087	4.49257e-06	0.000103248	148.5	141.5	44.5	41.5
23225	NUP210	ENSG00000132182	1.76963	3.01983e-06	7.7735e-05	3076	2446	834	945
59350	RXFP1	ENSG00000171509	1.76902	0.000976574	0.00650611	29	19	8	8
11001	SLC27A2	ENSG00000140284	1.76027	1.62909e-05	0.000275113	206	136	42	63
84623	KIRREL3	ENSG00000149571	1.75315	0.000195609	0.00189103	13.5	11.5	3	4.5
57165	GJC2	ENSG00000198835	1.74626	7.70344e-08	4.59173e-06	1421.5	1412.5	345.5	510.5
83887	TTLL2	ENSG00000120440	1.74598	0.00433572	0.0207099	2	1	0	0
5166	PDK4	ENSG00000004799	1.7406	0.000453259	0.00361713	842	384.5	156.5	199.5
127845	GOLT1A	ENSG00000174567	1.72883	0.00639191	0.0277447	38	31	6	14.5
146754	DNAH2	ENSG00000183914	1.72504	5.66481e-07	2.16235e-05	495	355.5	96.5	180
101927855	LOC101927855	ENSG00000267131	1.72212	0.00592783	0.0262691	3	2	0	0
92241	RCSD1	ENSG00000198771	1.71205	0.000753436	0.00535238	53	56.5	12	23.5
2036	EPB41L1	ENSG00000088367	1.7101	8.80391e-11	3.196e-08	2434	2189	664.5	786.5
720	C4A	ENSG00000244731	1.7099	6.00156e-06	0.000129042	235.5	131.5	45.5	76.5
283807	FBXL22	ENSG00000197361	1.70201	0.000650199	0.00475761	34	22.5	9	7
1953	MEGF6	ENSG00000162591	1.69613	2.98466e-10	7.07882e-08	2508	1967	556	872
255426	RASGEF1C	ENSG00000146090	1.69444	0.0122708	0.0461561	12	28	7	4
27134	TJP3	ENSG00000105289	1.69121	0.00153026	0.00927438	280	198.5	62	112.5
151473	SLC16A14	ENSG00000163053	1.68289	0.00036816	0.00307493	204.5	213	84	58.5
445	ASS1	ENSG00000130707	1.6819	3.02824e-08	2.36256e-06	5187.5	3542	1178.5	1660.5
8645	KCNK5	ENSG00000164626	1.67575	5.13459e-11	2.22766e-08	879.5	816	240	302.5
1028	CDKN1C	ENSG00000129757	1.66344	0.000125888	0.00132581	1492	777.5	408.5	309.5
721	C4B	ENSG00000224389	1.65523	3.01759e-06	7.7735e-05	216.5	142	51.5	67
102724593	LOC102724593	ENSG00000231187	1.65432	0.000327031	0.00282389	40.5	30	16	8.5
26287	ANKRD2	ENSG00000165887	1.65075	1.4293e-07	7.54432e-06	631	555.5	134	269
128218	TMEM125	ENSG00000179178	1.64743	0.00587103	0.0260964	99	70	27	64
84448	ABLIM2	ENSG00000163995	1.64275	0.00530108	0.0241289	14	27	4	8
9547	CXCL14	ENSG00000145824	1.64058	0.0116157	0.0442345	84	54	12.5	44
7051	TGM1	ENSG00000092295	1.63363	0.000101209	0.00112029	3257.5	2768.5	779	1408
6279	S100A8	ENSG00000143546	1.62265	0.011097	0.0427538	3091	1981	736	1419
64798	DEPTOR	ENSG00000155792	1.6132	2.50783e-05	0.000381288	91.5	108	32	39
929	CD14	ENSG00000170458	1.61178	4.44187e-06	0.00010248	471.5	425.5	108	216
629	CFB	ENSG00000243649	1.60442	0.00841349	0.0344066	1343	664	254	617.5
101928837	LOC101928837	ENSG00000255100	1.60191	0.000132865	0.00138534	19.5	21.5	6.5	7.5
4129	MAOB	ENSG00000069535	1.59916	0.000434022	0.00350449	362.5	155	72.5	84
147138	TMC8	ENSG00000167895	1.59867	0.00620194	0.0271524	23	16.5	6.5	7
23779	ARHGAP8	ENSG00000241484	1.59538	0.00520716	0.0238785	8	10.5	2	6.5
23604	DAPK2	ENSG00000035664	1.59475	0.000206501	0.00197688	186	173	48.5	85
81501	DCSTAMP	ENSG00000164935	1.58949	0.00996417	0.0392304	2	3	0	1
375686	SPATC1	ENSG00000186583	1.58806	0.00954489	0.0379632	68.5	88	32.5	29
54922	RASIP1	ENSG00000105538	1.58449	0.00268316	0.0142899	67.5	55	23.5	20
8542	APOL1	ENSG00000100342	1.57587	0.000324122	0.00280969	79.5	43	15	29
27115	PDE7B	ENSG00000171408	1.57557	0.00242248	0.0132352	214.5	212	79	64.5
260293	CYP4X1	ENSG00000186377	1.57312	0.00441942	0.0209737	652.5	586.5	276.5	223.5
9355	LHX2	ENSG00000106689	1.56977	0.00857664	0.034919	43	24	7	15.5
25840	METTL7A	ENSG00000185432	1.55545	1.13416e-06	3.72666e-05	6592.5	6103.5	2228	2394
9705	ST18	ENSG00000147488	1.54371	0.000598959	0.0044616	50	60	16	23
2619	GAS1	ENSG00000180447	1.53965	8.16634e-07	2.93396e-05	407.5	298.5	98.5	147
79173	BRME1	ENSG00000132016	1.5204	0.000378085	0.00313355	20	37	11.5	9
285782	CAGE1	ENSG00000164304	1.5016	0.000431555	0.00348936	58	37.5	10.5	25
21	ABCA3	ENSG00000167972	1.49774	0.000212815	0.00202112	473.5	257.5	94.5	177.5
9976	CLEC2B	ENSG00000110852	1.49767	1.02987e-06	3.48149e-05	315.5	325	90	150
84740	AFAP1-AS1	ENSG00000272620	1.49635	0.00634946	0.0275945	77.5	77.5	26.5	38
225	ABCD2	ENSG00000173208	1.48936	2.00138e-05	0.000321364	95.5	142.5	41	45
7038	TG	ENSG00000042832	1.48613	5.25724e-07	2.0463e-05	444	425	118	224
285386	TPRG1	ENSG00000188001	1.48557	5.08298e-05	0.00065424	161	141.5	41.5	80
51025	PAM16	ENSG00000217930	1.47988	0.0102936	0.0402335	21	26.5	5	15.5
8685	MARCO	ENSG00000019169	1.47633	0.00149286	0.00908258	573	347	135.5	234
728	C5AR1	ENSG00000197405	1.47125	0.000164137	0.00164961	130	89.5	28.5	55
55638	SYBU	ENSG00000147642	1.45401	1.87096e-06	5.41148e-05	525	456	155	210.5
79901	CYBRD1	ENSG00000071967	1.44903	4.75391e-09	5.66145e-07	4856	4993	1608	2093
10350	ABCA9	ENSG00000154258	1.44579	0.000325664	0.00281894	165.5	200.5	59.5	81.5
783	CACNB2	ENSG00000165995	1.44382	0.000279366	0.00249591	81	59.5	21	33.5
10811	NOXA1	ENSG00000188747	1.44027	3.2618e-06	8.27688e-05	341	287	93.5	147.5
1842	ECM2	ENSG00000106823	1.43518	0.0095463	0.0379632	532.5	422.5	126	260
64236	PDLIM2	ENSG00000120913	1.43221	0.000110914	0.00120009	692.5	717	184.5	361.5
101929212	SMIM2-AS1	ENSG00000227258	1.43109	0.011825	0.0448303	15.5	19.5	8	10.5
3248	HPGD	ENSG00000164120	1.42466	0.00132721	0.00829529	131.5	130	55	51
23213	SULF1	ENSG00000137573	1.41978	3.04837e-05	0.000441926	376.5	596	186	167.5
83733	SLC25A18	ENSG00000182902	1.41644	1.49571e-10	4.43428e-08	501.5	536	205.5	184
50855	PARD6A	ENSG00000102981	1.41139	0.000740857	0.00528191	30	42.5	14	13
6280	S100A9	ENSG00000163220	1.41114	0.0117442	0.0445904	9340.5	5224.5	2264	4320
26579	MYEOV	ENSG00000172927	1.40798	0.00122813	0.00780115	289.5	261.5	115.5	106
91768	CABLES1	ENSG00000134508	1.40296	3.24099e-08	2.47837e-06	555.5	640.5	233.5	232.5
348751	FTCDNL1	ENSG00000226124	1.40233	0.0102152	0.0399757	21.5	17.5	6	11
8637	EIF4EBP3	ENSG00000243056	1.39887	4.5986e-08	3.18287e-06	188.5	187	65.5	79
4128	MAOA	ENSG00000189221	1.39799	7.26123e-05	0.000862234	2032.5	1617.5	471.5	1045.5
170691	ADAMTS17	ENSG00000140470	1.39693	0.00286563	0.0150619	8	13.5	3	5.5
100505994	LUCAT1	ENSG00000248323	1.37773	0.00528063	0.0240643	26.5	22	10.5	8.5
2018	EMX2	ENSG00000170370	1.37749	0.00595727	0.0263798	1.5	0.5	0	0
5272	SERPINB9	ENSG00000170542	1.37749	0.00779107	0.0324865	1	1	0	0
12	SERPINA3	ENSG00000196136	1.3733	0.00188139	0.0108621	29205.5	21446	7390	16337.5
50861	STMN3	ENSG00000197457	1.37175	2.01711e-06	5.69531e-05	530	392	155	211.5
6004	RGS16	ENSG00000143333	1.37122	7.18412e-06	0.000147134	84.5	108.5	35	39.5
2634	GBP2	ENSG00000162645	1.36809	0.000657339	0.0047951	1694.5	2158.5	591	1073.5
7127	TNFAIP2	ENSG00000185215	1.36525	8.78959e-10	1.50336e-07	8737.5	6886	2199	4161
10396	ATP8A1	ENSG00000124406	1.36383	0.00724246	0.0305917	114	76	38	58
4133	MAP2	ENSG00000078018	1.36179	0.010159	0.039797	1877.5	1454	494	1210
154661	RUNDC3B	ENSG00000105784	1.35008	0.0115841	0.0441617	23	17	9	10
219699	UNC5B	ENSG00000107731	1.34899	0.000377562	0.00313355	3236	3361	1185.5	1485.5
2628	GATM	ENSG00000171766	1.34279	0.00123674	0.00784611	113.5	110	41	53.5
23460	ABCA6	ENSG00000154262	1.33254	8.25993e-10	1.44047e-07	2081	2310	840.5	957.5
80221	ACSF2	ENSG00000167107	1.32491	0.000268732	0.00242158	1723.5	1371	522	836.5
161725	OTUD7A	ENSG00000169918	1.32215	0.000215098	0.00203953	35.5	40.5	15.5	17
1124	CHN2	ENSG00000106069	1.31714	1.52663e-06	4.64994e-05	362.5	438	158.5	175
6769	STAC	ENSG00000144681	1.31532	0.0012776	0.00805316	201	119.5	49	81.5
64757	MTARC1	ENSG00000186205	1.30941	2.94854e-05	0.000431321	659	505	182.5	324
124976	SPNS2	ENSG00000183018	1.3058	0.000217665	0.00205949	52	49	18	25
283104	SBF2-AS1	ENSG00000246273	1.30495	3.64504e-07	1.56993e-05	94	102	40	38
65989	DLK2	ENSG00000171462	1.30255	1.77138e-06	5.17395e-05	1076	1224.5	372	574.5
11145	PLAAT3	ENSG00000176485	1.30199	4.94419e-05	0.000642476	314	352	96.5	204
9435	CHST2	ENSG00000175040	1.29913	3.00816e-06	7.7735e-05	1564	919	405	582
55273	TMEM100	ENSG00000166292	1.29455	1.17045e-05	0.0002118	91.5	85	27	47
8495	PPFIBP2	ENSG00000166387	1.293	0.0101393	0.0397614	109.5	118	47	67.5
57484	RNF150	ENSG00000170153	1.29295	0.000945158	0.00633939	111	106	36.5	64.5
100874323	HOXA10-AS	ENSG00000253187	1.29182	0.000685636	0.00495575	41.5	53	17.5	20
1435	CSF1	ENSG00000184371	1.28116	1.39928e-09	2.26276e-07	1571	1307	489	714.5
9582	APOBEC3B	ENSG00000179750	1.28089	0.000918052	0.00621032	208	77	43.5	63.5
8519	IFITM1	ENSG00000185885	1.27924	0.00237614	0.0130413	338.5	281.5	81	233.5
51316	PLAC8	ENSG00000145287	1.27842	0.00973828	0.0385458	186.5	70	40.5	55
924	CD7	ENSG00000173762	1.27677	0.0131992	0.0486803	70	82.5	45	22
3706	ITPKA	ENSG00000137825	1.27531	0.00101959	0.00671472	327.5	316.5	186.5	96
5327	PLAT	ENSG00000104368	1.27329	2.76417e-06	7.27352e-05	9410	9930.5	4004.5	4224
415116	PIM3	ENSG00000198355	1.27022	3.28342e-09	4.29452e-07	4404	3304.5	1405.5	1813.5
145773	FAM81A	ENSG00000157470	1.26972	5.43761e-05	0.000689902	181	200	83.5	83.5
3570	IL6R	ENSG00000160712	1.26493	2.69175e-11	1.8197e-08	2576	2369.5	988.5	1086
8437	RASAL1	ENSG00000111344	1.26331	0.00227714	0.0126119	65.5	55	19	37.5
30818	KCNIP3	ENSG00000115041	1.2602	1.91476e-06	5.52021e-05	1596.5	1548	573	773
55652	SLC48A1	ENSG00000211584	1.25443	1.17023e-05	0.0002118	698	559	202	337.5
54578	UGT1A6	ENSG00000167165	1.25126	0.00940807	0.0375394	39	48	19	21
89958	SAPCD2	ENSG00000186193	1.24605	0.000533513	0.00409587	1574	1333	438.5	860.5
4072	EPCAM	ENSG00000119888	1.24479	7.56823e-06	0.000152013	1786.5	1592.5	570.5	941.5
222235	FBXL13	ENSG00000161040	1.24289	0.00523821	0.0239346	41	32.5	12.5	18
1646	AKR1C2	ENSG00000151632	1.24121	3.21325e-05	0.000461318	17400.5	15195.5	8105.5	5964
718	C3	ENSG00000125730	1.23478	4.8924e-07	1.94941e-05	35090	23258.5	9226	16067.5
8740	TNFSF14	ENSG00000125735	1.23272	1.97377e-06	5.65369e-05	230	172.5	70	101.5
161176	SYNE3	ENSG00000176438	1.22957	2.17017e-06	6.03172e-05	205.5	247	79	129.5
283229	CRACR2B	ENSG00000177685	1.22823	0.00645351	0.0279443	114.5	64	38	45
7704	ZBTB16	ENSG00000109906	1.22385	9.51088e-08	5.37078e-06	1199.5	1214.5	507	534
101928243	DARS1-AS1	ENSG00000231890	1.22226	7.13552e-05	0.000850145	51	59.5	20.5	27.5
54206	ERRFI1	ENSG00000116285	1.21785	5.68725e-10	1.13668e-07	12557	12120	4820	6048.5
79822	ARHGAP28	ENSG00000088756	1.21511	1.1667e-05	0.000211767	185	202	83	88
1813	DRD2	ENSG00000149295	1.21014	0.000955636	0.00639296	90.5	93.5	32	50
5732	PTGER2	ENSG00000125384	1.20964	0.00363212	0.0180838	48.5	72	25.5	28
284339	TMEM145	ENSG00000167619	1.20935	0.00217476	0.0121573	26	19	7.5	11
3177	SLC29A2	ENSG00000174669	1.20436	2.76898e-06	7.27541e-05	927	1206	434.5	482.5
3745	KCNB1	ENSG00000158445	1.20217	0.00240376	0.0131652	96	148.5	54	54
83543	AIF1L	ENSG00000126878	1.20212	6.13768e-08	3.8853e-06	1718	1519.5	606.5	855.5
222171	PRR15	ENSG00000176532	1.20014	1.77187e-07	8.87832e-06	936.5	834	368	433
9121	SLC16A5	ENSG00000170190	1.19529	4.48982e-08	3.11972e-06	1161	873.5	381	544.5
101929530	FANCD2P2	ENSG00000230342	1.19009	0.00655487	0.0282388	22	21.5	7.5	13
128553	TSHZ2	ENSG00000182463	1.18846	0.0105923	0.0411746	29.5	21	10.5	13
375616	KCP	ENSG00000135253	1.18539	5.92371e-06	0.000127877	545.5	422.5	192	236.5
283050	ZMIZ1-AS1	ENSG00000224596	1.18524	0.00253511	0.0137085	60	48.5	24	24
136	ADORA2B	ENSG00000170425	1.18066	1.8619e-11	1.43998e-08	1746	1602	742	755
9901	SRGAP3	ENSG00000196220	1.17721	1.76585e-06	5.16629e-05	2096.5	2066	828	1118
8714	ABCC3	ENSG00000108846	1.1764	6.06064e-10	1.18069e-07	34992.5	34479	14791	16211
9076	CLDN1	ENSG00000163347	1.16914	0.000686103	0.00495711	8628	9753.5	3590.5	6007.5
4681	NBL1	ENSG00000158747	1.16476	0.00699175	0.0297249	180	215	88	86.5
729359	PLIN4	ENSG00000167676	1.16441	0.00120711	0.00770019	182.5	269	84	129.5
1326	MAP3K8	ENSG00000107968	1.16151	0.00743405	0.0312543	68.5	66	32.5	38
2690	GHR	ENSG00000112964	1.15905	9.57425e-07	3.28778e-05	213.5	214	79	117
100507642	LOC100507642	ENSG00000240859	1.15451	0.00131852	0.00825303	89	55.5	25	39
79644	SRD5A3	ENSG00000128039	1.15262	3.58954e-08	2.65096e-06	1609.5	1214	556.5	732.5
9938	ARHGAP25	ENSG00000163219	1.14971	0.00061585	0.00456345	179.5	195.5	68.5	101
2523	FUT1	ENSG00000174951	1.14946	4.82959e-06	0.000109438	622.5	578	217	343.5
2564	GABRE	ENSG00000102287	1.14853	0.000169139	0.00169215	363	393.5	152.5	196.5
3963	LGALS7	ENSG00000205076	1.14824	0.00193842	0.0111013	192.5	197.5	113.5	78.5
3963	LGALS7	ENSG00000178934	1.14824	0.00193842	0.0111013	192.5	197.5	113.5	78.5
57549	IGSF9	ENSG00000085552	1.14761	1.39752e-06	4.36124e-05	1360	1425	623.5	699.5
92558	BICDL1	ENSG00000135127	1.14758	1.1654e-06	3.80368e-05	1821.5	1925	740.5	1001.5
8000	PSCA	ENSG00000167653	1.14744	0.00184827	0.0107022	1658.5	1183	578	876
727	C5	ENSG00000106804	1.14145	1.61612e-07	8.30854e-06	261.5	263.5	102	141.5
201294	UNC13D	ENSG00000092929	1.14097	9.26215e-07	3.21787e-05	1098	936.5	418	509
7089	TLE2	ENSG00000065717	1.14085	7.37868e-05	0.000871527	102.5	104	43	54
92370	PXYLP1	ENSG00000155893	1.13736	1.10395e-06	3.65002e-05	604.5	574.5	240.5	320
6696	SPP1	ENSG00000118785	1.13367	0.00749415	0.0314401	84	74	30	42
23308	ICOSLG	ENSG00000160223	1.13192	0.000335871	0.00287053	151.5	202.5	73.5	89
117583	PARD3B	ENSG00000116117	1.11947	5.39392e-06	0.00011883	317	297.5	118	176
90249	UNC5A	ENSG00000113763	1.11732	0.00642793	0.0278491	65	42.5	19	30
1959	EGR2	ENSG00000122877	1.11054	0.00211553	0.0118972	70	73	25	44.5
57732	ZFYVE28	ENSG00000159733	1.11026	0.00841404	0.0344066	31	23	8	15
55799	CACNA2D3	ENSG00000157445	1.1009	7.08352e-06	0.000145498	100	102.5	45	49.5
144715	RAD9B	ENSG00000151164	1.09968	0.00336313	0.0170257	26.5	42.5	13	20.5
10046	MAMLD1	ENSG00000013619	1.09773	1.5594e-08	1.38975e-06	778	698	315.5	384.5
348926	FAM86EP	ENSG00000251669	1.09661	4.1006e-05	0.00055659	118.5	148.5	70	56
56953	NT5M	ENSG00000205309	1.09528	0.000113072	0.00121972	111	129.5	49	64.5
574432	IBA57-DT	ENSG00000203684	1.09334	0.00966969	0.0383511	92	72	37	40
1052	CEBPD	ENSG00000221869	1.08724	2.08818e-06	5.84464e-05	2533	2353	1060.5	1275
84225	ZMYND15	ENSG00000141497	1.08557	1.42965e-05	0.000248346	178.5	109	53.5	77.5
1295	COL8A1	ENSG00000144810	1.08338	9.34357e-05	0.00105259	11784	13245	5300.5	6672
716	C1S	ENSG00000182326	1.07925	0.00317219	0.0162895	286	154.5	89	118.5
55349	CHDH	ENSG00000016391	1.07751	0.000178462	0.00176458	170.5	213	102.5	80.5
100133612	LINC01134	ENSG00000236423	1.07748	0.000139298	0.00143892	39	35.5	14.5	21
89944	GLB1L2	ENSG00000149328	1.07187	2.75379e-11	1.8197e-08	1409.5	1189.5	574	662.5
23769	FLRT1	ENSG00000126500	1.06848	0.00568626	0.025465	57	53	23.5	34.5
100287482	SMKR1	ENSG00000240204	1.06645	8.13715e-05	0.000945418	100	88	38.5	54
51195	RAPGEFL1	ENSG00000108352	1.06635	0.000529288	0.00407398	1222.5	898.5	490	579
79987	SVEP1	ENSG00000165124	1.06486	4.33048e-08	3.0327e-06	3204.5	3794	1434.5	2036.5
770	CA11	ENSG00000063180	1.06375	0.000165946	0.00166395	162.5	144.5	76	75
196	AHR	ENSG00000106546	1.06092	2.39498e-06	6.51954e-05	3262	3158	1409	1796.5
100874366	HOXC13-AS	ENSG00000249641	1.04911	0.000715863	0.0051408	338.5	315.5	151	168
57596	BEGAIN	ENSG00000183092	1.04571	0.000310533	0.00271438	416	508.5	212.5	235.5
647946	MIR924HG	ENSG00000267374	1.043	0.000368308	0.00307493	109.5	115.5	57	54
255324	EPGN	ENSG00000182585	1.0427	1.5121e-06	4.6136e-05	12222.5	11704.5	5576.5	6700
84612	PARD6B	ENSG00000124171	1.03893	2.12222e-05	0.000336454	162	170	73.5	101.5
347	APOD	ENSG00000189058	1.03862	0.00233125	0.0128424	279.5	348.5	140	165
51337	THEM6	ENSG00000130193	1.03795	1.74388e-08	1.50584e-06	1337	1308	592.5	697
100505538	RBM26-AS1	ENSG00000227354	1.03769	0.000534168	0.00409913	45.5	63.5	24.5	34.5
85002	FAM86B1	ENSG00000186523	1.03599	0.00158884	0.00954161	56	67.5	20.5	43.5
151176	ERFE	ENSG00000178752	1.03552	0.000449679	0.00359966	271.5	292.5	118	175
100288413	ERVMER34-1	ENSG00000226887	1.03541	8.3077e-07	2.96742e-05	1620.5	1810	765.5	963.5
53342	IL17D	ENSG00000172458	1.02906	7.56153e-07	2.77329e-05	209.5	212.5	105	102
23507	LRRC8B	ENSG00000197147	1.02235	0.000202998	0.00195185	414.5	486	202.5	274.5
1870	E2F2	ENSG00000007968	1.01968	0.001809	0.0105434	180	139.5	64	102
100507316	MINCR	ENSG00000253716	1.01965	2.8283e-06	7.42033e-05	242	233	116	116
6196	RPS6KA2	ENSG00000071242	1.01654	1.96142e-10	5.4451e-08	5294.5	5137.5	2378.5	2851.5
10579	TACC2	ENSG00000138162	1.01393	1.42885e-05	0.000248346	10799	11259.5	5308	5864.5
9227	LRAT	ENSG00000121207	1.00863	0.00378958	0.0186677	276.5	341	147	191
120892	LRRK2	ENSG00000188906	1.00576	5.27641e-05	0.000673775	392.5	558	195	288.5
60386	SLC25A19	ENSG00000125454	1.0046	1.59866e-06	4.81167e-05	380.5	455	218	202
79627	OGFRL1	ENSG00000119900	1.00148	3.43662e-05	0.000485934	8361	8867	3454.5	5393
102238594	SPACA6P-AS	ENSG00000269959	1.00094	0.0123624	0.0463637	17	29	7	16.5
25987	TSKU	ENSG00000182704	0.998249	4.64314e-10	9.95982e-08	5341	4770	2357	2714.5
10076	PTPRU	ENSG00000060656	0.993246	1.39013e-10	4.26339e-08	8234.5	7283.5	3678	4238
257396	LOC257396	ENSG00000247796	0.990159	4.31386e-06	0.000101233	124	106	48.5	68.5
26024	PTCD1	ENSG00000106246	0.988923	0.0100452	0.0394707	23.5	13	10	8.5
1958	EGR1	ENSG00000120738	0.984641	1.00562e-05	0.000189976	14310.5	15590	7006	8168.5
55607	PPP1R9A	ENSG00000158528	0.984247	0.00971099	0.0384634	179.5	185	72	175.5
57118	CAMK1D	ENSG00000183049	0.984098	7.28447e-08	4.37757e-06	805	781	327.5	503
57604	TRMT9B	ENSG00000250305	0.983793	0.000267299	0.00240989	280	295	139.5	170.5
27250	PDCD4	ENSG00000150593	0.98368	3.42884e-11	1.8197e-08	11668	11490	5068	6852.5
84159	ARID5B	ENSG00000150347	0.983128	1.41856e-06	4.41914e-05	512.5	420.5	219.5	256.5
9982	FGFBP1	ENSG00000137440	0.980748	0.0027001	0.0143629	3950	3505	1725.5	2303.5
11033	ADAP1	ENSG00000105963	0.979863	5.49843e-06	0.000120599	973	774.5	362.5	552
645332	FAM86C2P	ENSG00000160172	0.979347	9.65026e-05	0.0010802	95.5	86.5	42	50
1852	DUSP9	ENSG00000130829	0.977937	0.000325825	0.00281896	55.5	51.5	26	28
375791	CYSRT1	ENSG00000197191	0.977092	0.00584779	0.0260311	184	119.5	83	73
29842	TFCP2L1	ENSG00000115112	0.969465	3.02847e-06	7.7735e-05	12886	11626	6206	6831
6398	SECTM1	ENSG00000141574	0.967805	0.000185937	0.00182229	2553.5	2036	1230.5	1120
7148	TNXB	ENSG00000168477	0.963772	0.00987673	0.038981	76	62.5	42.5	41
1831	TSC22D3	ENSG00000157514	0.961848	0.000184621	0.00181239	5020.5	4871.5	2433.5	2668.5
6623	SNCG	ENSG00000173267	0.954808	1.21208e-05	0.000217501	4308.5	4291.5	1725	2877.5
3823	KLRC3	ENSG00000205810	0.952647	2.44223e-05	0.000373216	134.5	148	60	91.5
124935	SLC43A2	ENSG00000167703	0.952158	0.000785316	0.00552798	1782	1356	677	1065.5
7157	TP53	ENSG00000141510	0.949865	7.82396e-10	1.39308e-07	7065.5	6281.5	3051	4077.5
2353	FOS	ENSG00000170345	0.948599	3.5328e-06	8.81367e-05	1694.5	1266.5	689.5	848
79733	E2F8	ENSG00000129173	0.948426	0.00434947	0.0207533	157.5	196	86	100
3872	KRT17	ENSG00000128422	0.948414	0.000943601	0.00633388	193355	177190	76432.5	135846
284434	NWD1	ENSG00000188039	0.947901	1.53779e-05	0.000262014	284.5	328	168	159
7462	LAT2	ENSG00000086730	0.947824	3.84065e-06	9.29191e-05	587.5	570.5	253	362.5
150590	C2orf15	ENSG00000273045	0.947716	0.00485953	0.0225931	147.5	130.5	88	76
120071	LARGE2	ENSG00000165905	0.947632	0.000226526	0.00211187	1298	1796.5	672.5	964
79812	MMRN2	ENSG00000173269	0.946712	1.93186e-05	0.000312399	196	191.5	84.5	122
1474	CST6	ENSG00000175315	0.942218	0.00325337	0.0166118	1394	1197	581.5	938
151477	LINC00471	ENSG00000181798	0.941287	0.0132428	0.0487912	19.5	28	11	14
27293	SMPDL3B	ENSG00000130768	0.938638	0.0120868	0.045599	293	310.5	102.5	272
6262	RYR2	ENSG00000198626	0.938189	0.000915694	0.00620509	162.5	208	92.5	118
10062	NR1H3	ENSG00000025434	0.936068	1.24705e-05	0.000222492	374	304	196	161
114814	GNRHR2	ENSG00000211451	0.935203	0.00279545	0.0148036	46.5	54.5	30	24
10149	ADGRG2	ENSG00000173698	0.934503	9.5239e-06	0.000182163	1360	1419.5	759.5	723.5
149466	C1orf210	ENSG00000253313	0.931529	0.00579944	0.0258983	191	135	92	89
6334	SCN8A	ENSG00000196876	0.930841	0.000605162	0.0044996	147.5	147	68.5	88
55806	HR	ENSG00000168453	0.930814	5.13331e-06	0.000114713	4525.5	3994	2123.5	2459
57156	TMEM63C	ENSG00000165548	0.926896	1.50952e-05	0.000258187	2230	2363.5	1258.5	1177
11138	TBC1D8	ENSG00000204634	0.924929	4.09956e-07	1.71584e-05	4563.5	3906	2077.5	2515
6296	ACSM3	ENSG00000005187	0.923055	5.5948e-05	0.000705318	66.5	60	25.5	44
64061	TSPYL2	ENSG00000184205	0.922567	3.76648e-07	1.60667e-05	1897	1820	867.5	1115.5
146802	SLC47A2	ENSG00000180638	0.918766	0.00409975	0.0198385	92	70	42	51
2303	FOXC2	ENSG00000176692	0.918339	4.41325e-06	0.000102084	1543.5	1353.5	722	826.5
22874	PLEKHA6	ENSG00000143850	0.916967	1.11885e-07	6.20004e-06	14031	12019	6558.5	7500
3976	LIF	ENSG00000128342	0.913994	0.00291825	0.0152586	705.5	680	275.5	519
152756	FAM218A	ENSG00000250486	0.912504	0.0119953	0.045302	45	45	36	16
79897	RPP21	ENSG00000241370	0.909822	0.00681515	0.0291483	33.5	31.5	12	24.5
103625681	LLPH-DT	ENSG00000239335	0.908494	0.00241437	0.0132022	14	10	6	6.5
79789	CLMN	ENSG00000165959	0.908362	0.00112343	0.00726675	1146.5	1007.5	552.5	672.5
9244	CRLF1	ENSG00000006016	0.907608	0.00331444	0.0168739	2904	3138	1726.5	1505.5
145957	NRG4	ENSG00000169752	0.906171	3.84506e-05	0.000532264	207.5	253	95.5	164.5
7037	TFRC	ENSG00000072274	0.902491	4.04912e-07	1.71082e-05	13898.5	11126.5	6576.5	6962
54935	DUSP23	ENSG00000158716	0.901762	1.42766e-07	7.54432e-06	4388.5	4140	2126	2465
84129	ACAD11	ENSG00000240303	0.900983	0.00161242	0.00965715	49	52.5	20.5	34
259232	NALCN	ENSG00000102452	0.89943	0.000156627	0.00159296	385	333.5	168	244
91107	TRIM47	ENSG00000132481	0.896511	1.47571e-10	4.43428e-08	6462	5374.5	2779	3626.5
84057	MND1	ENSG00000121211	0.895868	1.65238e-06	4.93991e-05	355.5	387.5	154	261.5
128272	ARHGEF19	ENSG00000142632	0.893573	0.00597805	0.0264324	60	70.5	46	31
401097	C3orf80	ENSG00000180044	0.89279	0.0107706	0.041704	21	24	10	16
195828	ZNF367	ENSG00000165244	0.892471	0.000988741	0.00656994	458	564.5	271	274.5
84327	ZBED3	ENSG00000132846	0.891075	0.00042342	0.00343918	308	286	150.5	172
146956	EME1	ENSG00000154920	0.887608	2.46686e-05	0.000376656	209	190	94.5	123
153571	C5orf38	ENSG00000186493	0.885757	3.83865e-05	0.000531799	2011.5	1709.5	879	1158
83849	SYT15	ENSG00000204176	0.883431	0.000334452	0.00286572	77	65	37.5	40
8820	HESX1	ENSG00000163666	0.881329	0.000745957	0.00530763	46	42	20	31
80054	CEBPA-DT	ENSG00000267296	0.877355	0.00124119	0.00785926	30	25	13	17
101060264	FOXP4-AS1	ENSG00000234753	0.876693	0.00768201	0.0320769	32	19	14.5	11.5
84793	FOXD2-AS1	ENSG00000237424	0.876238	9.72723e-06	0.000185652	402.5	363.5	215.5	202.5
10635	RAD51AP1	ENSG00000111247	0.875178	3.47974e-06	8.7057e-05	536	444	244	295
81620	CDT1	ENSG00000167513	0.875041	4.4303e-06	0.000102346	1468.5	1401	685	906.5
143162	FRMPD2	ENSG00000170324	0.874503	0.000587473	0.00439999	64.5	66	33.5	37.5
6648	SOD2	ENSG00000112096	0.871282	7.52816e-06	0.000152013	8627	6450.5	3427.5	5087
5734	PTGER4	ENSG00000171522	0.870127	0.000303633	0.00266537	338	323	158.5	208
400236	FOXN3-AS1	ENSG00000258920	0.8683	0.00687152	0.0293648	46	31.5	19	23
4602	MYB	ENSG00000118513	0.866075	0.0105422	0.0410292	67.5	69.5	32.5	45
81691	REXO5	ENSG00000005189	0.86511	0.00101284	0.0066901	130	140.5	62	98
283927	NUDT7	ENSG00000140876	0.861757	0.000245775	0.00224889	164	143.5	75.5	103
8544	PIR	ENSG00000087842	0.86004	9.52006e-07	3.27549e-05	514	474	270.5	282.5
51523	CXXC5	ENSG00000171604	0.859836	5.45888e-05	0.000692106	3411.5	3777	1926.5	2049
8869	ST3GAL5	ENSG00000115525	0.856958	7.65411e-07	2.78545e-05	1289	1176	585.5	799.5
330	BIRC3	ENSG00000023445	0.856628	0.000106263	0.0011575	3944.5	3611	1868.5	2409.5
23329	TBC1D30	ENSG00000111490	0.856324	0.00589218	0.0261633	327	575	224	270
125111	GJD3	ENSG00000183153	0.855298	0.00381784	0.0187861	220	179.5	114.5	111.5
4311	MME	ENSG00000196549	0.854182	2.70895e-05	0.000403913	1735	1319.5	680	1050.5
5321	PLA2G4A	ENSG00000116711	0.853568	1.60442e-05	0.000271804	913	948.5	473	603
79191	IRX3	ENSG00000177508	0.853367	0.000128219	0.00134638	1989	1814.5	1028.5	1122.5
9201	DCLK1	ENSG00000133083	0.853304	0.00238598	0.0130872	2052	1957	1193	1038.5
84798	C19orf48	ENSG00000167747	0.85234	1.22841e-08	1.18755e-06	5743.5	5706	2911	3470
9088	PKMYT1	ENSG00000127564	0.850961	4.04158e-05	0.000550894	1598	1449.5	776.5	946.5
100128881	VPS9D1-AS1	ENSG00000261373	0.850497	1.47369e-07	7.68737e-06	726	564	324	391
56256	SERTAD4	ENSG00000082497	0.850472	0.0126147	0.0470571	344	382.5	165	249.5
284836	LINC00319	ENSG00000188660	0.850374	0.00367167	0.0182284	129	217.5	101.5	87
8630	HSD17B6	ENSG00000025423	0.848983	0.00640378	0.027783	56.5	43.5	23	31
84109	QRFPR	ENSG00000186867	0.847912	4.61245e-07	1.86894e-05	842.5	944.5	446	555
23635	SSBP2	ENSG00000145687	0.845824	3.20568e-06	8.1461e-05	481.5	463	232	318.5
675	BRCA2	ENSG00000139618	0.841925	7.64733e-05	0.000897892	800.5	895	424.5	557
9252	RPS6KA5	ENSG00000100784	0.841369	1.95475e-06	5.60824e-05	307.5	297.5	147.5	200
59271	EVA1C	ENSG00000166979	0.838293	4.29879e-06	0.000101147	1341	1059.5	626	723
2300	FOXL1	ENSG00000176678	0.834425	6.4608e-05	0.000788777	426.5	385	221.5	250
28999	KLF15	ENSG00000163884	0.833118	0.00452127	0.0213611	87.5	97	50.5	55
114879	OSBPL5	ENSG00000021762	0.831396	6.90017e-09	7.62362e-07	10793.5	9737	5571	6009.5
114822	RHPN1	ENSG00000158106	0.831372	0.000105579	0.00115217	753.5	722.5	317	547.5
83884	SLC25A2	ENSG00000120329	0.830682	0.0088645	0.0357717	45	48	25	25.5
9501	RPH3AL	ENSG00000181031	0.829206	0.0049726	0.0230217	164.5	127.5	66.5	107.5
10675	CSPG5	ENSG00000114646	0.827375	0.00942469	0.037572	111.5	122	79	64
100506054	RNASEH1-AS1	ENSG00000234171	0.827256	5.72326e-06	0.000124153	349	343.5	158.5	239
84900	RNFT2	ENSG00000135119	0.827204	0.00936565	0.0374289	35	34	16	23
101927811	LOC101927811	ENSG00000271133	0.825485	0.00853565	0.0347999	69	49	27.5	41.5
26240	FAM50B	ENSG00000145945	0.823376	0.000144104	0.00147998	378	300	157.5	231.5
55422	ZNF331	ENSG00000130844	0.822973	0.00112597	0.00727712	713	666	413	384.5
255512	TOLLIP-AS1	ENSG00000255153	0.822206	0.00822907	0.0338448	20.5	16.5	8	13
1152	CKB	ENSG00000166165	0.821585	0.00741323	0.0311815	186	139.5	83.5	103
5003	SLC22A18AS	ENSG00000254827	0.821095	0.012278	0.0461572	71.5	52.5	38.5	31
10581	IFITM2	ENSG00000185201	0.819002	7.35875e-07	2.72136e-05	17008.5	14839	7260	11260
79896	THNSL1	ENSG00000185875	0.818579	1.24345e-05	0.000222074	703.5	657.5	406	405
101927765	COA6-AS1	ENSG00000231663	0.817267	0.000934435	0.00630327	39.5	42	22	23.5
100132273	NDUFA6-DT	ENSG00000237037	0.816734	0.0100847	0.0395709	43.5	41.5	23	22
9687	GREB1	ENSG00000196208	0.816616	0.00631531	0.0274864	212	152	83.5	138
100289341	MAN1B1-DT	ENSG00000268996	0.813137	0.000117049	0.00124974	100.5	82	53	51
6094	ROM1	ENSG00000149489	0.811998	0.000119186	0.00126874	144.5	148	81	89
101928120	LOC101928120	ENSG00000271380	0.811219	0.00816423	0.0336559	71	63.5	39.5	35.5
9156	EXO1	ENSG00000174371	0.809139	0.000230213	0.00213658	1668.5	1693.5	842	1131.5
8120	AP3B2	ENSG00000103723	0.808988	8.9695e-05	0.00101689	258	226.5	109.5	179
135112	NCOA7	ENSG00000111912	0.808986	0.000455933	0.00363267	6872.5	6319.5	3362	4625.5
100505761	RPARP-AS1	ENSG00000269609	0.807936	3.42908e-06	8.61533e-05	337	293	169.5	189
133522	PPARGC1B	ENSG00000155846	0.805956	2.90329e-06	7.55026e-05	913.5	998.5	567	529.5
4071	TM4SF1	ENSG00000169908	0.80429	2.09823e-05	0.000333243	3979	3463	1699	2763
2824	GPM6B	ENSG00000046653	0.802851	0.00150458	0.00914598	1053.5	1219	806	532
23642	SNHG1	ENSG00000255717	0.801694	0.00220127	0.0122816	2523.5	3037	1372	1790.5
25791	NGEF	ENSG00000066248	0.799816	0.00221008	0.0123161	426.5	362.5	235.5	231
284021	MILR1	ENSG00000271605	0.79938	8.81584e-05	0.00100459	369.5	374	202	230
5581	PRKCE	ENSG00000171132	0.797461	3.9038e-06	9.38562e-05	316.5	278.5	159	184
5831	PYCR1	ENSG00000183010	0.796235	0.00145275	0.00888024	2074	2021.5	910	1536.5
5099	PCDH7	ENSG00000169851	0.795228	1.63551e-07	8.37047e-06	2074	2104.5	1112	1317
11247	NXPH4	ENSG00000182379	0.794681	5.90322e-05	0.000736797	938	646.5	386	538
161835	FSIP1	ENSG00000150667	0.792851	0.0113265	0.0433898	213.5	242.5	146	121.5
10131	TRAP1	ENSG00000126602	0.79175	1.33963e-10	4.1806e-08	8719	7544.5	4218.5	5252
56479	KCNQ5	ENSG00000185760	0.79166	3.55621e-06	8.8349e-05	595.5	733.5	364	402.5
56997	COQ8A	ENSG00000163050	0.788305	9.83233e-08	5.50946e-06	2679.5	2556.5	1515.5	1533
54842	MFSD6	ENSG00000151690	0.788174	0.000451886	0.0036094	2838	2312.5	1254	1923.5
11151	CORO1A	ENSG00000102879	0.785684	0.00280007	0.0148193	780.5	603	332	496
51435	SCARA3	ENSG00000168077	0.78497	0.000100689	0.00111625	1297	1294.5	631.5	897
116349	EXOC3-AS1	ENSG00000221990	0.783136	0.00687785	0.0293812	47	37	23.5	25
11219	TREX2	ENSG00000183479	0.782818	0.00255095	0.0137671	67	51.5	30	39.5
494470	RNF165	ENSG00000141622	0.782604	1.74051e-05	0.00028827	405.5	409.5	184	307
23254	KAZN	ENSG00000189337	0.780853	1.33467e-08	1.24299e-06	1290	1262	692	804
7136	TNNI2	ENSG00000130598	0.77992	0.00253489	0.0137085	6685	8537	4168.5	4700
55890	GPRC5C	ENSG00000170412	0.776579	0.000104169	0.00114116	1625.5	1900.5	903.5	1189
63027	SLC22A23	ENSG00000137266	0.775553	0.000670103	0.00486264	951.5	1076.5	552.5	679.5
4175	MCM6	ENSG00000076003	0.775458	6.81669e-05	0.00082313	3917	3704	2047	2453
374383	NCR3LG1	ENSG00000188211	0.772974	0.00221933	0.012356	567.5	554.5	285	392
124222	PAQR4	ENSG00000162073	0.771504	6.77236e-07	2.52551e-05	1670.5	1593.5	822	1133
147727	ILF3-DT	ENSG00000267100	0.771251	5.04424e-05	0.000650667	300.5	233.5	140.5	168.5
10360	NPM3	ENSG00000107833	0.769851	5.65261e-06	0.000123071	2790	2441.5	1317.5	1785
2192	FBLN1	ENSG00000077942	0.769725	3.21151e-07	1.41753e-05	33533.5	34338.5	16881	24202.5
27106	ARRDC2	ENSG00000105643	0.768271	3.24678e-07	1.42936e-05	2159.5	1783	1026	1316
28992	MACROD1	ENSG00000133315	0.765923	0.0022211	0.012362	287.5	318.5	146.5	222
100134713	NDUFB2-AS1	ENSG00000240889	0.764858	0.00279381	0.0147994	80.5	78	37	60.5
55329	MNS1	ENSG00000138587	0.764252	0.00176071	0.010333	94.5	76.5	52.5	47.5
54541	DDIT4	ENSG00000168209	0.763864	1.01801e-05	0.00019142	26372	25195	12904.5	17704
171425	CLYBL	ENSG00000125246	0.762283	8.08459e-05	0.000941156	340	277.5	164.5	213.5
654434	SNHG20	ENSG00000234912	0.761743	0.000840734	0.00581453	166	157.5	101.5	93
116028	RMI2	ENSG00000175643	0.759279	3.31799e-05	0.000473679	374.5	392.5	198	264.5
5557	PRIM1	ENSG00000198056	0.757846	8.94014e-06	0.000172856	277	268	149.5	174
10410	IFITM3	ENSG00000142089	0.754961	8.02833e-06	0.000159206	24121.5	20012.5	11051	15710.5
55388	MCM10	ENSG00000065328	0.754645	0.00231556	0.0127877	941.5	1000	577.5	589
55449	DHRS4-AS1	ENSG00000215256	0.754209	1.03145e-06	3.48149e-05	1230.5	1286	607	940.5
2495	FTH1	ENSG00000167996	0.753502	5.22155e-05	0.000668208	96917.5	80340	48982	56629.5
90019	SYT8	ENSG00000149043	0.752782	0.00108044	0.00703474	23825.5	27722	15141.5	15848
202781	PAXIP1-DT	ENSG00000273344	0.751444	0.00876062	0.0354252	163	111	61.5	103
29968	PSAT1	ENSG00000135069	0.749528	0.0124993	0.0467587	13837.5	12867	6671	9769.5
6653	SORL1	ENSG00000137642	0.749294	3.71627e-06	9.11152e-05	2087.5	1865	1254	1144.5
23129	PLXND1	ENSG00000004399	0.747738	0.00256136	0.0138149	725	1133	485.5	600.5
56992	KIF15	ENSG00000163808	0.747102	7.338e-05	0.000869609	820	786	397	575.5
4061	LY6E	ENSG00000160932	0.746706	0.000127106	0.00133705	12427	8409.5	5032	7052
79075	DSCC1	ENSG00000136982	0.74588	9.9185e-05	0.00110627	612	668.5	351	431
5265	SERPINA1	ENSG00000197249	0.745092	0.00198433	0.0113023	11237	14374.5	7729	7545.5
20	ABCA2	ENSG00000107331	0.744654	1.20644e-07	6.60315e-06	5263.5	4932.5	2948.5	3154
84830	ADTRP	ENSG00000111863	0.744178	1.85771e-05	0.000302887	2386	2276	1247.5	1560.5
1056	CEL	ENSG00000170835	0.742033	0.00268937	0.0143186	248.5	142.5	96.5	134
51422	PRKAG2	ENSG00000106617	0.740249	3.07385e-07	1.37037e-05	4226.5	4203	2114	3055.5
3148	HMGB2	ENSG00000164104	0.736144	2.70034e-05	0.000402967	4786	4276.5	2194	3403.5
10232	MSLN	ENSG00000102854	0.735076	0.00166401	0.00987634	6446	6648.5	3497	4548.5
9902	MRC2	ENSG00000011028	0.733062	0.00102951	0.0067625	19390.5	19630	11587.5	11897
1896	EDA	ENSG00000158813	0.732748	1.06407e-05	0.000197368	283	267.5	162	183
254042	METAP1D	ENSG00000172878	0.732363	4.89873e-07	1.94941e-05	410.5	422	215.5	294
157570	ESCO2	ENSG00000171320	0.731352	0.0013807	0.00854255	769	738	436	484
8804	CREG1	ENSG00000143162	0.729089	8.26293e-09	8.59538e-07	25792	23868	13072.5	17545
401474	SAMD12	ENSG00000177570	0.729055	0.0110297	0.0425219	703.5	756	443.5	530
8814	CDKL1	ENSG00000100490	0.728457	1.66938e-05	0.00027935	330.5	368.5	221.5	210
5888	RAD51	ENSG00000051180	0.72705	6.54208e-05	0.000795968	708.5	700.5	374.5	502
51175	TUBE1	ENSG00000074935	0.725941	0.00311132	0.0160604	492	458	219.5	393
55930	MYO5C	ENSG00000128833	0.725904	0.00061009	0.00452934	2673	2620	1446	1956.5
51281	ANKMY1	ENSG00000144504	0.724564	7.88025e-06	0.000156794	436	480	241.5	317.5
604	BCL6	ENSG00000113916	0.722609	0.000137808	0.00142685	1202.5	987	559	793.5
64919	BCL11B	ENSG00000127152	0.719749	0.0134304	0.0493187	98	114.5	69.5	65
100113407	TMEM170B	ENSG00000205269	0.719488	0.000208648	0.00199218	158	182.5	104	107
55199	FAM86C1P	ENSG00000158483	0.718784	3.41906e-07	1.49064e-05	264.5	300	148	198
114880	OSBPL6	ENSG00000079156	0.718617	7.00972e-06	0.000144651	2270	2715	1373.5	1677.5
11221	DUSP10	ENSG00000143507	0.718013	7.53569e-05	0.000889481	4371	4407	2435.5	2992
10400	PEMT	ENSG00000133027	0.717904	4.57747e-05	0.000604933	576	504.5	278.5	381
55345	ZGRF1	ENSG00000138658	0.714563	0.00298221	0.0155337	499.5	517	286	366.5
2180	ACSL1	ENSG00000151726	0.71314	4.21312e-06	9.96581e-05	14265.5	12073.5	8005	8245
93233	CCDC114	ENSG00000105479	0.712976	0.00674937	0.0289087	33	33.5	16	24
2868	GRK4	ENSG00000125388	0.712083	9.10414e-06	0.000174938	128.5	129	69	87.5
90673	PPP1R3E	ENSG00000235194	0.710455	0.0131263	0.0484945	138.5	132	70	98
84803	GPAT3	ENSG00000138678	0.710281	0.013335	0.0490594	62	62	29	51
121642	ALKBH2	ENSG00000189046	0.71022	2.36691e-08	1.91376e-06	930	974	594.5	578.5
8819	SAP30	ENSG00000164105	0.709806	1.1693e-05	0.0002118	555	434	281	321.5
782	CACNB1	ENSG00000067191	0.708822	0.000163343	0.00164434	614.5	534	328.5	373.5
84698	CAPS2	ENSG00000180881	0.708526	0.00751868	0.0315207	48	67	31	39.5
10677	AVIL	ENSG00000135407	0.707888	0.00119536	0.00764311	69.5	78.5	48	45.5
29116	MYLIP	ENSG00000007944	0.707597	4.8031e-05	0.000630071	289.5	336.5	163	223
51533	PHF7	ENSG00000010318	0.707482	0.000104287	0.00114116	129	104.5	60	85
92305	TMEM129	ENSG00000168936	0.705612	8.60035e-08	4.98316e-06	2947.5	2950.5	1573.5	2101
148898	ZNF436-AS1	ENSG00000249087	0.703898	0.0119786	0.0452486	66.5	50	37	36
994	CDC25B	ENSG00000101224	0.703818	1.05379e-05	0.000195666	8707.5	8384	4609.5	5982
285958	SNHG15	ENSG00000232956	0.703213	3.0636e-05	0.000443613	612.5	659.5	371.5	412
23338	JADE2	ENSG00000043143	0.702791	4.73451e-08	3.25164e-06	21615	22425	12460	14759.5
284403	WDR62	ENSG00000075702	0.702708	2.9594e-05	0.000432198	782.5	801.5	439	568.5
115572	TENT5B	ENSG00000158246	0.702134	3.34003e-05	0.0004753	1656	1375	850	1052.5
4605	MYBL2	ENSG00000101057	0.701902	0.00437259	0.0208357	3109	2649	1441	2270.5
8644	AKR1C3	ENSG00000196139	0.700728	0.000840442	0.00581453	7182.5	6857	4676	4105
5932	RBBP8	ENSG00000101773	0.699869	1.45635e-08	1.32171e-06	4661.5	4723.5	2677	3231
113622	ADPRHL1	ENSG00000153531	0.699347	0.00359968	0.0179863	164	121	92	97
163154	PRR22	ENSG00000212123	0.698581	9.24689e-05	0.00104368	105	98.5	50.5	78.5
4093	SMAD9	ENSG00000120693	0.697603	5.28105e-06	0.000116985	291	343	178	212
4171	MCM2	ENSG00000073111	0.697012	0.000131565	0.00137421	3522	3378.5	1874.5	2457.5
1719	DHFR	ENSG00000228716	0.696798	0.00220767	0.0123104	2275	2082.5	1169.5	1575.5
102606465	LOC102606465	ENSG00000233184	0.696008	9.36235e-05	0.00105337	323	332	201	206.5
5422	POLA1	ENSG00000101868	0.695742	2.67607e-05	0.000400352	1320.5	1362	780	899
1960	EGR3	ENSG00000179388	0.695098	0.00525209	0.0239918	265	315.5	179	181
5427	POLE2	ENSG00000100479	0.695007	0.00356437	0.0178571	285	250	151	185.5
26873	OPLAH	ENSG00000178814	0.694887	0.0126161	0.0470571	2793.5	2586.5	1733	1720.5
23242	COBL	ENSG00000106078	0.694586	0.000590114	0.00441419	2389.5	2538	1397	1834
93622	LOC93622	ENSG00000170846	0.694362	8.6329e-09	8.77497e-07	767.5	779.5	441	521
101927727	LOC101927727	ENSG00000262003	0.693204	0.0136036	0.0498928	68	83.5	54.5	37.5
254887	ZDHHC23	ENSG00000184307	0.692908	1.12002e-05	0.000205815	838.5	895	458	669.5
5982	RFC2	ENSG00000049541	0.692816	2.34952e-05	0.000363419	1659	1579	821.5	1233
1723	DHODH	ENSG00000102967	0.692675	3.3608e-05	0.000477873	378	345	192	260.5
374659	HDDC3	ENSG00000184508	0.692356	3.66601e-07	1.57514e-05	524	492.5	275	360
138716	RPP25L	ENSG00000164967	0.692108	2.50664e-06	6.73537e-05	832	765	455	540
7374	UNG	ENSG00000076248	0.69145	5.63631e-06	0.000122866	3105.5	2891	1682.5	2082
401541	CENPP	ENSG00000188312	0.690168	0.00133453	0.00833226	126	114.5	64.5	84
29902	FAM216A	ENSG00000204856	0.689921	4.06992e-07	1.71554e-05	585.5	589	340.5	395
606495	CYB5RL	ENSG00000215883	0.689672	0.000744334	0.00530245	135	132	80.5	87.5
745	MYRF	ENSG00000124920	0.688563	0.00657445	0.0282957	40	22	17	19
2289	FKBP5	ENSG00000096060	0.687844	5.57528e-11	2.30635e-08	50720.5	45769	28215.5	32166
283130	SLC25A45	ENSG00000162241	0.687775	0.00586945	0.0260964	114	77	46	76.5
57568	SIPA1L2	ENSG00000116991	0.687746	4.73462e-05	0.000622464	1140	1177.5	672.5	790
90139	TSPAN18	ENSG00000157570	0.687009	6.62719e-05	0.000804123	2219.5	2023	1188	1546
1848	DUSP6	ENSG00000139318	0.683907	9.17397e-07	3.19348e-05	14472.5	16755.5	8639.5	10961
57001	SDHAF3	ENSG00000196636	0.683899	0.000116503	0.00124601	409.5	458.5	229.5	334.5
3556	IL1RAP	ENSG00000196083	0.682306	1.47132e-06	4.52018e-05	4579.5	5056.5	2709	3366.5
3397	ID1	ENSG00000125968	0.68213	6.82108e-05	0.00082313	7173.5	5495.5	3586.5	4364.5
1806	DPYD	ENSG00000188641	0.68204	1.84088e-07	9.12204e-06	2988	2685.5	1657.5	1954
4046	LSP1	ENSG00000130592	0.681416	0.00178676	0.01044	350	424	258	226.5
400916	CHCHD10	ENSG00000250479	0.681277	0.00094141	0.00632394	1091	985	541.5	764.5
64799	IQCH	ENSG00000103599	0.677026	0.00243542	0.0132928	62.5	43	30.5	34.5
10154	PLXNC1	ENSG00000136040	0.674935	0.00182383	0.0105829	179	202	126	114
95	ACY1	ENSG00000243989	0.674396	0.00513081	0.0235953	130	99	70.5	73.5
58191	CXCL16	ENSG00000161921	0.673076	0.00620018	0.0271513	1726.5	1524	878	1276.5
2747	GLUD2	ENSG00000182890	0.672602	1.8237e-10	5.23226e-08	8768.5	8031	4742.5	5880
119559	SFXN4	ENSG00000183605	0.672305	2.54242e-09	3.56099e-07	2245	2122	1248	1518.5
56915	EXOSC5	ENSG00000077348	0.671868	6.01234e-06	0.000129042	1056	944	547.5	721.5
155066	ATP6V0E2	ENSG00000171130	0.671741	4.8335e-05	0.000633125	1234	1068.5	634	826
4783	NFIL3	ENSG00000165030	0.671071	6.94017e-07	2.58267e-05	1171.5	1108	697.5	756.5
54962	TIPIN	ENSG00000075131	0.670819	0.000174326	0.00173273	257	269.5	147	190
11340	EXOSC8	ENSG00000120699	0.670702	4.02518e-05	0.000549922	1216.5	1282	678.5	923.5
55924	INKA2	ENSG00000197852	0.669076	6.90922e-05	0.000828736	1445.5	1589	948	981
23650	TRIM29	ENSG00000137699	0.667933	0.000758029	0.00537632	16524	14113	8773	11196
4998	ORC1	ENSG00000085840	0.667388	0.000831157	0.00577073	949	811.5	528	591.5
114769	CARD16	ENSG00000204397	0.666939	2.92713e-05	0.000429248	394	277	174	254
4172	MCM3	ENSG00000112118	0.66686	5.9451e-05	0.00073952	6258	5869	3437.5	4302
56994	CHPT1	ENSG00000111666	0.666157	6.91395e-10	1.2811e-07	1758	1752	1083	1133
149175	MANEAL	ENSG00000185090	0.666137	0.00429528	0.0205609	1617	1230	890.5	980.5
375444	C5orf34	ENSG00000172244	0.665064	6.00095e-05	0.000743349	291.5	311.5	164	221.5
2752	GLUL	ENSG00000135821	0.663855	2.60517e-05	0.000392385	15023	15125	8908.5	10300
100507266	STX18-AS1	ENSG00000247708	0.663714	0.00416517	0.0200612	82.5	73	47.5	51
64946	CENPH	ENSG00000153044	0.662853	1.85792e-06	5.38251e-05	870	819	441.5	650.5
57405	SPC25	ENSG00000152253	0.662466	0.00558268	0.0250896	467	422.5	240	336.5
10129	FRY	ENSG00000073910	0.662421	0.000114922	0.00123329	600.5	689.5	402.5	415.5
9563	H6PD	ENSG00000049239	0.660806	2.98182e-06	7.72061e-05	4021	3598.5	2152	2778
3858	KRT10	ENSG00000186395	0.659374	0.00462519	0.0217211	2807	2208.5	1445.5	1733.5
55247	NEIL3	ENSG00000109674	0.657901	0.000955638	0.00639296	505	498.5	274.5	375.5
641	BLM	ENSG00000197299	0.657232	0.00207688	0.0117355	685.5	661.5	412.5	465
81610	FAM83D	ENSG00000101447	0.65706	0.0008178	0.00570465	3106	2656	1545.5	2212.5
8438	RAD54L	ENSG00000085999	0.65577	0.000197617	0.00190836	604	581	367	409
1307	COL16A1	ENSG00000084636	0.654879	0.00213346	0.0119716	3519	3890.5	2573.5	2150.5
339327	ZNF546	ENSG00000187187	0.654608	0.000213497	0.00202651	121.5	127	81.5	76.5
7923	HSD17B8	ENSG00000204228	0.65456	9.00232e-05	0.00101996	193.5	205	105	150.5
2741	GLRA1	ENSG00000145888	0.654485	0.000299975	0.00263783	492.5	335.5	234.5	282
1241	LTB4R	ENSG00000213903	0.653269	0.00470908	0.0220318	1087	982	576.5	777
414241	SHLD2P1	ENSG00000165874	0.651348	0.00144502	0.00884517	210.5	177.5	90.5	168.5
8318	CDC45	ENSG00000093009	0.649973	4.07175e-05	0.00055331	996.5	1030	568.5	746.5
8321	FZD1	ENSG00000157240	0.645796	2.15376e-05	0.000339939	933.5	886.5	535.5	634.5
8317	CDC7	ENSG00000097046	0.645064	1.67408e-05	0.000279873	962.5	1033.5	617.5	672.5
89894	TMEM116	ENSG00000198270	0.643678	0.00455375	0.0214746	224.5	246	163.5	139
9942	XYLB	ENSG00000093217	0.643465	0.00515765	0.0236943	194.5	198	124	142.5
79968	WDR76	ENSG00000092470	0.642126	3.8214e-05	0.000531471	1091.5	1096.5	657	759.5
5801	PTPRR	ENSG00000153233	0.640876	0.000272332	0.00244536	175.5	157	100	115.5
54887	UHRF1BP1	ENSG00000065060	0.640382	0.00301875	0.0156627	2299	2560.5	1355.5	1813
1191	CLU	ENSG00000120885	0.640035	0.00192646	0.0110542	1099.5	890	621	693
400954	EML6	ENSG00000214595	0.63951	0.0119288	0.0451168	70	74.5	41.5	49.5
27074	LAMP3	ENSG00000078081	0.63946	0.00236002	0.0129688	167.5	186	98	132
148808	MFSD4A	ENSG00000174514	0.638553	0.00786136	0.0327226	89	73.5	54.5	52
2746	GLUD1	ENSG00000148672	0.637843	2.98255e-09	4.0703e-07	9778.5	8754	5286	6747.5
56704	JPH1	ENSG00000104369	0.637521	0.00065666	0.0047951	271.5	392.5	186	245
8208	CHAF1B	ENSG00000159259	0.637402	3.06499e-05	0.000443613	907	849.5	486.5	658.5
4174	MCM5	ENSG00000100297	0.637335	0.00152466	0.00924671	2951	3024	1578	2385.5
990	CDC6	ENSG00000094804	0.636766	0.000526135	0.00406025	2225.5	2309	1328.5	1653
4595	MUTYH	ENSG00000132781	0.636316	0.000121342	0.00128478	247	248	137.5	187.5
28969	BZW2	ENSG00000136261	0.636163	1.89172e-09	2.85357e-07	5001.5	4776	2817	3575
389362	PSMG4	ENSG00000180822	0.634656	5.62917e-06	0.000122861	755	796.5	429.5	584.5
27346	TMEM97	ENSG00000109084	0.633422	0.000563277	0.00426259	2043	1979.5	1311	1276
79746	ECHDC3	ENSG00000134463	0.631981	0.000102639	0.00113049	1422	1354.5	928	869
29015	SLC43A3	ENSG00000134802	0.631655	2.39367e-05	0.000368327	6302	5715	3632.5	4208
92659	MAFG-DT	ENSG00000265688	0.631509	0.00330921	0.0168554	104	112.5	67.5	75
154043	CNKSR3	ENSG00000153721	0.631381	0.0021783	0.0121695	251.5	262.5	165.5	173
57561	ARRDC3	ENSG00000113369	0.631136	0.00266067	0.0142041	1420.5	1036	665	947
83463	MXD3	ENSG00000213347	0.630375	0.000877995	0.00599604	267	238	128.5	209
23171	GPD1L	ENSG00000152642	0.629726	2.74864e-05	0.000408802	2176	2013	1258	1521.5
79019	CENPM	ENSG00000100162	0.62952	0.0028279	0.014931	336.5	296.5	194	221
8193	DPF1	ENSG00000011332	0.628634	0.0034335	0.0173214	98.5	97	69	58
4001	LMNB1	ENSG00000113368	0.628133	0.00201461	0.0114455	3855.5	3714	2096.5	2886.5
83879	CDCA7	ENSG00000144354	0.628071	0.0016191	0.00968285	1140.5	1072	650.5	802
593	BCKDHA	ENSG00000248098	0.627839	2.03359e-06	5.73226e-05	2356	2248	1338	1689
79918	SETD6	ENSG00000103037	0.627322	4.574e-07	1.85886e-05	788	804.5	484	554.5
57116	ZNF695	ENSG00000197472	0.625079	0.000100719	0.00111625	248	239	125	200
374443	LOC374443	ENSG00000256594	0.624898	0.000227	0.00211518	359.5	358	230	241.5
5318	PKP2	ENSG00000057294	0.624324	6.32411e-08	3.96103e-06	4581.5	4180	2568.5	3186
573	BAG1	ENSG00000107262	0.622878	0.000502296	0.00391067	3668.5	3396	2262.5	2381
1903	S1PR3	ENSG00000213694	0.62267	0.00496367	0.0229991	2499	2693.5	1701.5	1718.5
28987	NOB1	ENSG00000141101	0.621925	3.91874e-08	2.81075e-06	2879	2746	1610.5	2103.5
100874249	DENND5B-AS1	ENSG00000255867	0.620966	0.00194664	0.0111375	55	67	34	47.5
55215	FANCI	ENSG00000140525	0.62071	5.96015e-06	0.000128508	3437	3342	2023	2452.5
100093630	SNHG8	ENSG00000269893	0.620178	0.000681922	0.00493492	3545	3682	2173	2542
51659	GINS2	ENSG00000131153	0.619428	0.00313668	0.0161631	405.5	413.5	230.5	309
728833	FAM72D	ENSG00000215784	0.617766	0.00106245	0.0069481	681.5	765.5	386	577.5
1159	CKMT1B	ENSG00000237289	0.616978	0.000269132	0.00242396	4701.5	4097	2783.5	3133.5
84083	ZRANB3	ENSG00000121988	0.616934	9.52056e-09	9.62225e-07	824	880	480.5	647.5
55723	ASF1B	ENSG00000105011	0.615679	0.00323442	0.0165366	1279	1221	723.5	947
58495	OVOL2	ENSG00000125850	0.615031	0.00440742	0.0209399	157	133.5	91.5	113
54954	FAM120C	ENSG00000184083	0.61476	5.00308e-06	0.000112225	693	624	422.5	444.5
158056	MAMDC4	ENSG00000177943	0.614695	0.00031788	0.00277044	266	274	150	211.5
7004	TEAD4	ENSG00000197905	0.614072	3.84464e-06	9.29191e-05	1299	1269.5	766.5	920.5
949	SCARB1	ENSG00000073060	0.613019	6.00526e-08	3.85637e-06	13818.5	11463.5	7776	8830
64146	PDF	ENSG00000258429	0.612616	0.00125536	0.00792697	272.5	259	130.5	220.5
27090	ST6GALNAC4	ENSG00000136840	0.611907	3.17027e-06	8.07919e-05	1269	1309.5	851	840.5
100506581	C16orf95	ENSG00000260456	0.61111	0.00131264	0.00823027	121.5	96.5	64	83.5
83547	RILP	ENSG00000167705	0.610902	0.000427892	0.00346916	223	209	131.5	152
64284	RAB17	ENSG00000124839	0.610461	4.26092e-07	1.77502e-05	1184	1072	663.5	833.5
653820	FAM72B	ENSG00000188610	0.609452	0.00171941	0.0101411	522	578	283.5	459.5
83903	HASPIN	ENSG00000177602	0.609071	0.000343856	0.00291679	693	584.5	391	459.5
100129075	KTN1-AS1	ENSG00000186615	0.608431	0.00627308	0.0273762	65	43.5	29.5	40
109	ADCY3	ENSG00000138031	0.608261	1.83919e-09	2.82031e-07	5927.5	5710.5	3479	4203
29893	PSMC3IP	ENSG00000131470	0.608052	0.000223689	0.0020943	260	205	137.5	173
389792	IER5L	ENSG00000188483	0.607946	0.000192955	0.00187659	3823.5	3734	2214	2793.5
113130	CDCA5	ENSG00000146670	0.607269	0.000127282	0.00133811	2068	2074.5	1191.5	1607.5
54758	KLHDC4	ENSG00000104731	0.606403	5.2017e-07	2.03358e-05	1162	970.5	610.5	812.5
4814	NINJ1	ENSG00000131669	0.606325	0.000177406	0.00175707	2923	2768.5	1615	2208.5
84306	PDCD2L	ENSG00000126249	0.604158	0.000133735	0.00139035	634	603	353	481
144577	C12orf66	ENSG00000174206	0.603375	6.34033e-05	0.000776199	634.5	621.5	381	466.5
7047	TGM4	ENSG00000163810	0.602326	0.00871371	0.0353074	343.5	513	278	289
2743	GLRB	ENSG00000109738	0.601405	0.00283803	0.0149667	290	331	191.5	228.5
9133	CCNB2	ENSG00000157456	0.600016	0.00011616	0.00124323	1631	1570	840.5	1350.5
2774	GNAL	ENSG00000141404	0.599888	0.007132	0.0302094	282.5	364.5	222	217.5
54982	CLN6	ENSG00000128973	0.598186	6.12916e-08	3.8853e-06	2147	1784	1220	1388.5
9289	ADGRG1	ENSG00000205336	0.596553	0.0102768	0.0401856	11092.5	9523.5	5747.5	8620
55706	NDC1	ENSG00000058804	0.595798	1.70832e-06	5.03466e-05	4807	4881.5	2936.5	3566
79810	PTCD2	ENSG00000049883	0.595292	1.70954e-06	5.03466e-05	438.5	376.5	251.5	295.5
148534	TLCD4	ENSG00000152078	0.595215	0.00184248	0.0106721	426	422	270.5	333
3795	KHK	ENSG00000138030	0.593735	0.00454265	0.0214393	224	193.5	125	157
4176	MCM7	ENSG00000166508	0.593464	0.000129724	0.00135897	5823	5456.5	3196.5	4415.5
558	AXL	ENSG00000167601	0.592997	0.00260792	0.0139931	10454	10113.5	5931.5	7946.5
8322	FZD4	ENSG00000174804	0.592961	0.00208864	0.0117833	149.5	135	88.5	101.5
6241	RRM2	ENSG00000171848	0.592925	0.00212123	0.0119218	4247	3867	2388.5	3082.5
7108	TM7SF2	ENSG00000149809	0.590715	0.0041148	0.0199046	646	550	415.5	379
8629	JRK	ENSG00000234616	0.590628	4.20597e-05	0.000566786	2134.5	2078	1292.5	1527.5
4609	MYC	ENSG00000136997	0.59047	7.92204e-08	4.63842e-06	19541	20512.5	12712.5	14059.5
55592	GOLGA2P5	ENSG00000238105	0.589526	0.00507545	0.0234013	179.5	174.5	102.5	144.5
55630	SLC39A4	ENSG00000147804	0.588658	7.83363e-05	0.000916741	692.5	598.5	371.5	495.5
3615	IMPDH2	ENSG00000178035	0.588528	3.1898e-09	4.26618e-07	18555.5	16065	10280.5	12946.5
9768	PCLAF	ENSG00000166803	0.588065	0.000888884	0.00604645	1773	1480	919	1293.5
100996579	LINC01806	ENSG00000227403	0.586954	0.00141364	0.00870702	123.5	115.5	66.5	100.5
55214	P3H2	ENSG00000090530	0.586664	0.000282164	0.0025146	4842.5	3422	2624	2834.5
3710	ITPR3	ENSG00000096433	0.586415	4.21943e-08	2.97838e-06	40046.5	38978	23487.5	29465.5
79366	HMGN5	ENSG00000198157	0.586412	0.0011373	0.00734171	629.5	646.5	377	477.5
84836	ABHD14B	ENSG00000114779	0.585168	3.63883e-06	8.98994e-05	2458.5	2176.5	1420.5	1682.5
84319	CMSS1	ENSG00000184220	0.585057	4.3253e-07	1.79763e-05	1767.5	1587.5	1007.5	1246
100128822	LINC01003	ENSG00000261455	0.584329	0.00378406	0.0186485	112	72	57	62
100506469	TMEM147-AS1	ENSG00000236144	0.583178	3.00063e-05	0.000436428	210	201.5	123.5	152.5
548596	CKMT1A	ENSG00000223572	0.582933	0.000392067	0.00322725	5339.5	4423.5	3073	3645
2264	FGFR4	ENSG00000160867	0.581374	0.00820666	0.0337839	232	198	158.5	128.5
10056	FARSB	ENSG00000116120	0.580387	3.27964e-09	4.29452e-07	3850.5	3626	2342.5	2716.5
284325	C19orf54	ENSG00000188493	0.579876	0.00416609	0.0200612	583.5	567.5	370.5	417
10874	NMU	ENSG00000109255	0.579707	0.00491303	0.022812	561.5	465	279	421.5
60490	PPCDC	ENSG00000138621	0.579658	0.000471018	0.00372289	282	282.5	153.5	236
79711	IPO4	ENSG00000196497	0.578936	1.27349e-08	1.2179e-06	5035	4421.5	2947.5	3412.5
4796	TONSL	ENSG00000160949	0.5788	0.000439104	0.00353429	1963.5	2025.5	1241	1484
2729	GCLC	ENSG00000001084	0.577537	6.22774e-06	0.000133148	5397.5	5418.5	3590	3668.5
2161	F12	ENSG00000131187	0.577263	0.000264577	0.00238829	1058.5	1005.5	698.5	689.5
100505549	LOC100505549	ENSG00000267040	0.577136	0.000306728	0.00269037	122.5	130.5	81.5	90.5
3852	KRT5	ENSG00000186081	0.576565	2.06795e-06	5.81116e-05	271795	239030	155088	193670
79178	THTPA	ENSG00000259431	0.576461	0.000437102	0.00351977	358	330	251	215
26519	TIMM10	ENSG00000134809	0.575426	6.83474e-05	0.00082313	880	872	496	703
220042	DDIAS	ENSG00000165490	0.575371	0.0012438	0.0078652	613	654	397	465.5
1019	CDK4	ENSG00000135446	0.57425	1.13649e-09	1.88934e-07	4986	4561	3122	3305
287	ANK2	ENSG00000145362	0.574102	0.000951023	0.00637408	1118.5	1024.5	605	863.5
1291	COL6A1	ENSG00000142156	0.573148	0.00083545	0.00579376	3899	3390.5	1970	2977
78995	HROB	ENSG00000125319	0.57206	0.000231576	0.00214545	390.5	423	235	334
10588	MTHFS	ENSG00000136371	0.570842	0.00788021	0.0327584	124.5	131.5	60	120
22901	ARSG	ENSG00000141337	0.570688	0.00953091	0.0379275	209.5	152	92.5	157
6470	SHMT1	ENSG00000176974	0.569898	1.46812e-08	1.32563e-06	1378	1307.5	797.5	1037.5
148189	LINC00662	ENSG00000261824	0.56932	0.0109398	0.0422394	349.5	356	199	290.5
1509	CTSD	ENSG00000117984	0.569022	0.00342732	0.0172951	36828.5	22460.5	16902	22914
7866	IFRD2	ENSG00000214706	0.568774	7.17914e-08	4.34362e-06	4604	4406.5	2769	3354.5
54892	NCAPG2	ENSG00000146918	0.568683	0.00116832	0.007508	2884	2837	1684.5	2271
79000	AUNIP	ENSG00000127423	0.567743	8.28176e-05	0.000959088	665	661	371	544.5
9182	RASSF9	ENSG00000198774	0.567308	0.00137119	0.00849849	832.5	782.5	561.5	541.5
25894	PLEKHG4	ENSG00000196155	0.566034	0.00536114	0.0243524	367.5	295	228	217
7023	TFAP4	ENSG00000090447	0.565971	0.000180498	0.00177977	929	983	629.5	664.5
2177	FANCD2	ENSG00000144554	0.565707	0.00048048	0.00378009	1306.5	1129.5	704.5	967.5
5984	RFC4	ENSG00000163918	0.56566	0.000215422	0.00204151	1100	1153	670.5	882
10135	NAMPT	ENSG00000105835	0.565468	5.67801e-06	0.000123472	3317	2996	1944	2342
132014	IL17RE	ENSG00000163701	0.56479	0.0125718	0.0469806	1030	770.5	628	605
100505894	TMEM161B-AS1	ENSG00000247828	0.564631	0.00861869	0.0350261	140.5	147	98	98
200916	RPL22L1	ENSG00000163584	0.564286	4.35551e-06	0.000101541	4686	4605	2831	3507
7298	TYMS	ENSG00000176890	0.563947	0.00415827	0.0200454	905	887.5	530.5	703.5
79412	KREMEN2	ENSG00000131650	0.562597	0.0060371	0.0266151	115.5	106.5	74.5	75
51517	NCKIPSD	ENSG00000213672	0.561607	8.51968e-09	8.75385e-07	1629.5	1527	955.5	1212
5091	PC	ENSG00000173599	0.561384	3.95101e-06	9.44631e-05	3794.5	3290.5	2145.5	2684.5
79828	METTL8	ENSG00000123600	0.561325	1.40979e-07	7.53074e-06	2336	2273	1546.5	1612
84254	CAMKK1	ENSG00000004660	0.561064	0.000620589	0.00458459	840	702.5	520.5	523
1362	CPD	ENSG00000108582	0.560877	3.79409e-09	4.85534e-07	13463.5	13342	8426.5	9906.5
253039	CUTALP	ENSG00000226752	0.560391	0.000194106	0.00188421	436.5	386.5	267.5	291.5
126382	NR2C2AP	ENSG00000184162	0.560201	7.00483e-06	0.000144651	491.5	509.5	316	362.5
79723	SUV39H2	ENSG00000152455	0.5601	1.16305e-06	3.80302e-05	1070.5	1103	682.5	804.5
87178	PNPT1	ENSG00000138035	0.55978	5.15591e-08	3.46088e-06	1196.5	1209.5	787.5	864
10058	ABCB6	ENSG00000115657	0.559133	0.000311252	0.00271932	1374	1130	850.5	869.5
6507	SLC1A3	ENSG00000079215	0.558325	0.00323024	0.0165256	1785	1863	1180.5	1306
1869	E2F1	ENSG00000101412	0.558009	0.00334805	0.0169818	447	491.5	270.5	384.5
5799	PTPRN2	ENSG00000155093	0.558006	0.00415752	0.0200454	135	108	71	97.5
3382	ICA1	ENSG00000003147	0.557653	0.00233218	0.0128436	708	652	383	562
10090	UST	ENSG00000111962	0.557589	1.55211e-05	0.000263947	729	715.5	490	496.5
2308	FOXO1	ENSG00000150907	0.557189	0.000623518	0.00460213	2744	2537	1832.5	1813
2146	EZH2	ENSG00000106462	0.557089	5.53502e-05	0.000699765	1364.5	1261.5	827	982.5
221184	CPNE2	ENSG00000140848	0.555542	5.13799e-05	0.000659888	5438	4627	2870.5	4072.5
160428	ALDH1L2	ENSG00000136010	0.554132	0.0115047	0.0439365	15582.5	14611.5	8783.5	12558.5
25875	LETMD1	ENSG00000050426	0.554049	7.22597e-05	0.000858621	2055	1768	1255.5	1369
11165	NUDT3	ENSG00000272325	0.553973	0.00079072	0.00556162	294.5	325.5	189	238.5
440957	SMIM4	ENSG00000168273	0.553628	0.000645245	0.00472914	439	369	259	289.5
56654	NPDC1	ENSG00000107281	0.553552	2.43311e-05	0.000372463	5635	4663.5	3002.5	4073.5
197407	ZNF48	ENSG00000180035	0.552949	0.000162932	0.00164206	678	667.5	454.5	461
118881	COMTD1	ENSG00000165644	0.552837	8.14824e-05	0.00094609	942.5	856.5	553	684.5
8572	PDLIM4	ENSG00000131435	0.552828	2.61273e-05	0.000392859	11248.5	10225.5	6597	8126.5
84514	GHDC	ENSG00000167925	0.551235	0.00461649	0.0216957	1109.5	1038	693.5	807.5
23175	LPIN1	ENSG00000134324	0.550475	0.000643806	0.00472054	7727	7185	4828	5493
54830	NUP62CL	ENSG00000198088	0.549904	0.000992549	0.00658549	171	225.5	135.5	135
8914	TIMELESS	ENSG00000111602	0.549384	1.12563e-05	0.000206157	2485.5	2275.5	1546.5	1742.5
81929	SEH1L	ENSG00000085415	0.549196	7.15638e-10	1.31235e-07	4689.5	4360.5	2890.5	3347
100287015	LOC100287015	ENSG00000246089	0.548477	0.000595505	0.00443958	195.5	162	97	154.5
83732	RIOK1	ENSG00000124784	0.548471	1.08881e-08	1.082e-06	2347.5	2582	1566	1834
5889	RAD51C	ENSG00000108384	0.547879	1.3224e-05	0.000234057	1286	1280.5	816.5	956.5
57180	ACTR3B	ENSG00000133627	0.547824	8.7872e-05	0.00100325	392.5	373	270	259.5
85462	FHDC1	ENSG00000137460	0.547271	6.68795e-05	0.000810942	703.5	634	398	531
285908	LINC00174	ENSG00000179406	0.547202	0.00521308	0.0238865	226	159	108.5	158
80324	PUS1	ENSG00000177192	0.546831	4.65124e-07	1.88037e-05	2020.5	1963.5	1210.5	1551.5
221	ALDH3B1	ENSG00000006534	0.546331	0.000376364	0.00312694	1303	928	688.5	844.5
54069	MIS18A	ENSG00000159055	0.546037	7.17634e-05	0.000853864	725	703.5	434.5	568.5
26018	LRIG1	ENSG00000144749	0.545776	0.000191729	0.00186875	1590	1909.5	1155	1248
2954	GSTZ1	ENSG00000100577	0.545121	0.00130469	0.00820356	826.5	693	454	622.5
23580	CDC42EP4	ENSG00000179604	0.545088	0.00124939	0.00789493	4552.5	3601	2591.5	3022
408	ARRB1	ENSG00000137486	0.545038	0.000711404	0.00511291	1715.5	1694.5	1192.5	1152.5
7516	XRCC2	ENSG00000196584	0.544932	0.00817663	0.0336992	426.5	431	304	288.5
131474	CHCHD4	ENSG00000163528	0.544841	7.44384e-07	2.73577e-05	1600.5	1682.5	1056	1206
10352	WARS2	ENSG00000116874	0.544263	3.00271e-08	2.35763e-06	1633	1619	1017.5	1246.5
10885	WDR3	ENSG00000065183	0.543664	4.85114e-07	1.94764e-05	5140.5	5062.5	3381	3643.5
10196	PRMT3	ENSG00000185238	0.543314	3.87846e-11	1.8197e-08	3219.5	3160.5	2061	2356.5
10799	RPP40	ENSG00000124787	0.541068	0.000100475	0.00111563	730.5	707	481	530
54058	C21orf58	ENSG00000160298	0.54084	0.00114215	0.00736643	524.5	454.5	286	395
672	BRCA1	ENSG00000012048	0.540413	0.00168807	0.0100091	1643	1584.5	1027	1224
80746	TSEN2	ENSG00000154743	0.539774	3.27182e-05	0.000467463	525	565	326	433.5
9212	AURKB	ENSG00000178999	0.539615	0.00558883	0.0251109	1047.5	1003.5	550.5	950.5
91368	CDKN2AIPNL	ENSG00000237190	0.539433	3.73782e-08	2.73615e-06	2125	1767.5	1195.5	1505
79161	TMEM243	ENSG00000135185	0.539113	0.000101372	0.00112111	940.5	943.5	546	776
3783	KCNN4	ENSG00000104783	0.538278	4.10992e-06	9.79991e-05	5573	4921	3332.5	3957
10265	IRX5	ENSG00000176842	0.538261	0.00554422	0.0249673	1007.5	965.5	640.5	738
51102	MECR	ENSG00000116353	0.537945	1.2323e-06	3.92983e-05	1252.5	1051.5	709	889
708	C1QBP	ENSG00000108561	0.536623	1.40942e-07	7.53074e-06	6632.5	5934.5	4028	4675
23287	AGTPBP1	ENSG00000135049	0.536622	4.75666e-05	0.000624439	1204	1339.5	856.5	933
25946	ZNF385A	ENSG00000161642	0.536374	8.43878e-05	0.000969696	1224.5	1130	683.5	989.5
3978	LIG1	ENSG00000105486	0.536158	0.00143987	0.00882578	1840	1675	1058.5	1396.5
1112	FOXN3	ENSG00000053254	0.536005	4.47666e-07	1.84001e-05	3446	3590.5	2301.5	2584.5
5914	RARA	ENSG00000131759	0.535475	1.54608e-05	0.000263174	1443	1363	885.5	1066.5
57088	PLSCR4	ENSG00000114698	0.534593	0.00391392	0.0191371	1072.5	1089	757	774.5
93323	HAUS8	ENSG00000131351	0.534067	0.00139273	0.00860771	391.5	378.5	223.5	318
56931	DUS3L	ENSG00000141994	0.533201	1.0147e-05	0.000191202	1561	1595	1022	1168.5
65997	RASL11B	ENSG00000128045	0.5326	0.00409135	0.019814	348	421	268	263.5
9666	DZIP3	ENSG00000198919	0.532544	0.000178023	0.00176122	427	493	285.5	367.5
80310	PDGFD	ENSG00000170962	0.53215	0.00337539	0.0170718	340	282.5	170.5	273
79017	GGCT	ENSG00000006625	0.531988	2.17083e-09	3.21789e-07	2600.5	2469.5	1601.5	1940.5
25888	ZNF473	ENSG00000142528	0.531526	2.8352e-05	0.000418875	695	647.5	421.5	523
4835	NQO2	ENSG00000124588	0.530753	0.000345505	0.00292659	442	353.5	227	333.5
7993	UBXN8	ENSG00000104691	0.529187	4.67017e-06	0.000106367	1865.5	1837.5	1227.5	1383
78991	PCYOX1L	ENSG00000145882	0.527749	0.00175692	0.0103143	516	366.5	259.5	350.5
84904	ARHGEF39	ENSG00000137135	0.52748	0.00143588	0.00881095	294	322	171	268.5
7915	ALDH5A1	ENSG00000112294	0.527452	0.0126928	0.0472479	702.5	666.5	446	538.5
2196	FAT2	ENSG00000086570	0.527311	0.00681346	0.0291481	4502	4624	3168	3462.5
221143	EEF1AKMT1	ENSG00000150456	0.52692	7.05675e-06	0.000145116	522	474	318	379
643783	USP46-DT	ENSG00000248866	0.526779	0.00801817	0.0332155	78.5	74	50.5	58.5
5742	PTGS1	ENSG00000095303	0.526226	0.00342573	0.0172919	348.5	379	233.5	282.5
4234	METTL1	ENSG00000037897	0.525611	0.000646175	0.00473401	454.5	374	290.5	284
191	AHCY	ENSG00000101444	0.525438	7.64223e-09	8.09166e-07	18242	17172.5	10945	13944.5
9467	SH3BP5	ENSG00000131370	0.525423	0.000495757	0.00387391	260	310	173.5	229.5
2967	GTF2H3	ENSG00000111358	0.523809	5.14801e-07	2.02061e-05	3331	3070.5	1948.5	2601.5
158219	TTC39B	ENSG00000155158	0.523398	0.0110733	0.0426714	637	617	395.5	504.5
115207	KCTD12	ENSG00000178695	0.522577	0.0017651	0.010352	3011	2843.5	2163.5	1935.5
5046	PCSK6	ENSG00000140479	0.520989	0.000179481	0.00177269	1481.5	1429	981.5	1086.5
55226	NAT10	ENSG00000135372	0.518853	1.40787e-08	1.29757e-06	5607.5	5514.5	3743	4052.5
254128	NIFK-AS1	ENSG00000236859	0.518568	0.00612914	0.0269331	115.5	134.5	88.5	89
7153	TOP2A	ENSG00000131747	0.518461	0.000512813	0.00397469	13318	12146	7624	10570
2013	EMP2	ENSG00000213853	0.518423	0.000260572	0.00235881	4135.5	3613	2437.5	3059.5
79682	CENPU	ENSG00000151725	0.517961	0.000437033	0.00351977	523	514.5	326	415
219749	ZNF25	ENSG00000175395	0.516764	5.59101e-06	0.000122178	368.5	386	242.5	292.5
57535	ELAPOR1	ENSG00000116299	0.516694	0.000205764	0.00197311	628	642	382.5	520
26260	FBXO25	ENSG00000147364	0.516605	5.2938e-05	0.000675511	1257	1244.5	779.5	1005.5
4436	MSH2	ENSG00000095002	0.516173	0.000290563	0.00257397	2304	2146.5	1467	1669
100507459	NRSN2-AS1	ENSG00000225377	0.515391	0.00510007	0.0234965	174.5	169	110.5	132
10465	PPIH	ENSG00000171960	0.515014	0.00269373	0.0143375	253.5	180	121.5	184.5
4522	MTHFD1	ENSG00000100714	0.514322	1.46803e-05	0.000254179	2307	1913	1334.5	1636
541468	LURAP1	ENSG00000171357	0.513405	0.00272323	0.0144773	133.5	148.5	97	101.5
89891	DYNC2I2	ENSG00000119333	0.512929	0.00101868	0.00671301	2157	2073	1298.5	1714.5
4217	MAP3K5	ENSG00000197442	0.512913	4.90472e-05	0.000639763	1368.5	1313.5	900	1004
26084	ARHGEF26	ENSG00000114790	0.512868	0.00533076	0.0242397	208.5	218.5	150	147.5
1163	CKS1B	ENSG00000173207	0.512621	2.98321e-05	0.000434961	1941	1962	1171	1615
54475	NLE1	ENSG00000073536	0.512461	5.25817e-06	0.000116769	1555	1462	1001.5	1117.5
80758	PRR7	ENSG00000131188	0.51233	0.000190272	0.0018576	1028	998	650.5	776.5
5983	RFC3	ENSG00000133119	0.51227	0.00314893	0.0161941	1165.5	1165.5	767	887.5
11169	WDHD1	ENSG00000198554	0.51224	0.00169017	0.0100182	1570.5	1582	1024.5	1209.5
27085	MTBP	ENSG00000172167	0.511738	0.000375107	0.0031194	627.5	637	398.5	504
2118	ETV4	ENSG00000175832	0.510569	0.000840393	0.00581453	2610.5	3276.5	1807	2349.5
64207	IRF2BPL	ENSG00000119669	0.509752	2.01087e-05	0.000321956	4315	3909	2705	3119.5
549	AUH	ENSG00000148090	0.50911	4.16019e-06	9.89648e-05	758.5	872	546	607
7164	TPD52L1	ENSG00000111907	0.508846	0.000343796	0.00291679	3497	3271.5	2217	2664
11065	UBE2C	ENSG00000175063	0.508716	0.00432511	0.0206759	1388.5	1301	744.5	1235
30968	STOML2	ENSG00000165283	0.508402	7.92715e-08	4.63842e-06	6094	5516	3735	4469.5
3835	KIF22	ENSG00000079616	0.508182	0.000390951	0.00322247	2244	2194	1371	1807
124930	ANKRD13B	ENSG00000198720	0.507972	0.000363873	0.00304592	686	698.5	434.5	550
6235	RPS29	ENSG00000213741	0.507625	0.000767247	0.0054242	1239	1124.5	743	949.5
57136	APMAP	ENSG00000101474	0.507526	2.17671e-08	1.82001e-06	8750.5	7720.5	5041	6670
51279	C1RL	ENSG00000139178	0.50684	0.00239868	0.0131487	1297.5	1230.5	798	1044.5
6949	TCOF1	ENSG00000070814	0.506686	0.000207116	0.00197968	7848.5	7631	4853.5	6192
27440	HDHD5	ENSG00000069998	0.506316	5.85327e-06	0.000126664	2635.5	2407.5	1658.5	1908
8309	ACOX2	ENSG00000168306	0.506136	0.00581299	0.0259346	553.5	385	324	325.5
3280	HES1	ENSG00000114315	0.505965	0.000102391	0.0011287	2353	2373	1543.5	1826.5
92815	H2AW	ENSG00000181218	0.505636	0.00084346	0.00582886	594.5	609.5	368	484
60370	AVPI1	ENSG00000119986	0.505505	6.79184e-05	0.000821859	4908.5	4759.5	3056	3812.5
283989	TSEN54	ENSG00000182173	0.504631	8.65773e-07	3.05998e-05	1018	1092.5	703.5	799.5
53373	TPCN1	ENSG00000186815	0.504277	1.72959e-07	8.74032e-06	5291.5	4875.5	3093.5	4180
26355	FAM162A	ENSG00000114023	0.504199	9.99453e-06	0.000189534	2043.5	1777.5	1219.5	1514
400961	PAIP2B	ENSG00000124374	0.503793	0.0135177	0.0496086	178	161	102.5	147
51601	LIPT1	ENSG00000144182	0.503028	0.00109333	0.00710828	212	184	125	160
5634	PRPS2	ENSG00000101911	0.503022	9.10322e-07	3.1813e-05	2574.5	2698.5	1716.5	2036
79192	IRX1	ENSG00000170549	0.502805	1.18622e-05	0.000213845	603	575	413.5	421
1303	COL12A1	ENSG00000111799	0.50274	0.0131482	0.0485633	3604.5	3218.5	2124	2746.5
29107	NXT1	ENSG00000132661	0.502693	8.50308e-06	0.000166029	1187.5	1271.5	797.5	949.5
728431	LINC01137	ENSG00000233621	0.500812	0.00422835	0.0203116	378.5	249.5	196.5	238
29028	ATAD2	ENSG00000156802	0.50009	0.00413113	0.0199594	5160	5362	3410.5	4126
150223	YDJC	ENSG00000161179	0.499603	2.61727e-06	6.96947e-05	1885.5	1778.5	1172	1439.5
5032	P2RY11	ENSG00000244165	0.49899	0.000543685	0.00415424	133	134.5	77	116.5
10825	NEU3	ENSG00000162139	0.498979	0.00208707	0.0117782	631	642.5	444	458.5
9735	KNTC1	ENSG00000184445	0.49884	0.000447323	0.00358422	1463	1572	977.5	1202
84973	SNHG7	ENSG00000233016	0.498832	0.000967794	0.00645487	1445.5	1464.5	884.5	1182
9580	SOX13	ENSG00000143842	0.498672	1.06386e-06	3.53058e-05	3589.5	3119	2161	2602.5
3696	ITGB8	ENSG00000105855	0.498455	0.000157964	0.00160198	3265	3462	2228	2672.5
3563	IL3RA	ENSG00000185291	0.497994	0.00366289	0.01821	98.5	92	71.5	63.5
9924	PAN2	ENSG00000135473	0.497854	0.000102276	0.0011287	1348.5	1413.5	877.5	1115
255758	DYNLT2B	ENSG00000213123	0.497492	0.000138243	0.00143052	426.5	438.5	278	338
339229	OXLD1	ENSG00000204237	0.497101	4.21593e-05	0.000567268	716.5	677.5	466.5	532
84930	MASTL	ENSG00000120539	0.496795	0.00299692	0.0155875	680.5	675	439.5	532.5
7083	TK1	ENSG00000167900	0.496765	0.012646	0.0471291	2039	1737	1067.5	1726
131076	CCDC58	ENSG00000160124	0.496749	0.00167732	0.00995205	311	263	170.5	241
255231	MCOLN2	ENSG00000153898	0.496653	0.0112247	0.0431147	409.5	289	269	224
10998	SLC27A5	ENSG00000083807	0.496226	0.00397068	0.0193614	252.5	188.5	143.5	168
11232	POLG2	ENSG00000256525	0.496163	3.64673e-06	8.99694e-05	432	439.5	287.5	340
643911	CRNDE	ENSG00000245694	0.495722	3.43698e-06	8.62299e-05	995.5	874	620	710.5
135293	PM20D2	ENSG00000146281	0.495071	0.000405627	0.00332502	2333.5	2397	1568	1832
55559	HAUS7	ENSG00000213397	0.495057	0.00265025	0.0141612	387	369	234.5	311.5
131616	TMEM42	ENSG00000169964	0.495057	0.00930159	0.0372566	616	507.5	400.5	412
3313	HSPA9	ENSG00000113013	0.49464	3.47925e-08	2.62241e-06	17511.5	16616.5	11198.5	13202
10018	BCL2L11	ENSG00000153094	0.494435	0.0060623	0.0266789	1181	1100	769.5	921
10541	ANP32B	ENSG00000136938	0.494242	1.29438e-07	6.99833e-06	6727	5807	3869.5	5131
30834	POLR1H	ENSG00000066379	0.494162	5.00887e-05	0.000647984	962.5	904	600	725.5
83596	BCL2L12	ENSG00000126453	0.493492	0.00235507	0.0129496	656	583	349.5	555
10721	POLQ	ENSG00000051341	0.493115	0.00855332	0.034848	692.5	818	518.5	565.5
4691	NCL	ENSG00000115053	0.493034	1.22038e-07	6.65896e-06	47286.5	46304.5	31206.5	35720.5
196483	EEF2KMT	ENSG00000118894	0.492552	0.000917559	0.00621032	466.5	488.5	319	366.5
175	AGA	ENSG00000038002	0.492065	7.60491e-05	0.000893502	751	710.5	475.5	572
10124	ARL4A	ENSG00000122644	0.492064	3.99091e-05	0.000546921	1203.5	1216.5	814.5	919
54852	PAQR5	ENSG00000137819	0.492	0.00068225	0.00493529	2827	3281.5	2359.5	1991.5
8458	TTF2	ENSG00000116830	0.491957	0.000627777	0.00462972	2077.5	1998.5	1358.5	1561.5
55650	PIGV	ENSG00000060642	0.491116	0.000118782	0.00126597	1257	1304.5	837.5	1027.5
286826	LIN9	ENSG00000183814	0.491045	5.31001e-05	0.000676608	1100.5	1129	745	862.5
2149	F2R	ENSG00000181104	0.490361	0.000632033	0.00464954	1716.5	1575.5	1126	1228
5111	PCNA	ENSG00000132646	0.490337	0.0019284	0.0110617	2503.5	2319	1441.5	2041
6472	SHMT2	ENSG00000182199	0.490276	0.00475973	0.0221987	16899	16328	9958	14096.5
3980	LIG3	ENSG00000005156	0.489706	1.0744e-08	1.07368e-06	1708	1667.5	1144.5	1275.5
834	CASP1	ENSG00000137752	0.489567	2.3292e-05	0.000361219	1540	1384	921	1200
22934	RPIA	ENSG00000153574	0.489184	2.02318e-05	0.000323056	678.5	578	400	501.5
54494	C11orf71	ENSG00000180425	0.489104	0.00707606	0.0300332	120.5	105.5	77.5	80.5
23421	ITGB3BP	ENSG00000142856	0.488934	2.66066e-06	7.06385e-05	775	793.5	481.5	651.5
10302	SNAPC5	ENSG00000174446	0.488798	0.00656035	0.0282556	122.5	135.5	86	98
51011	FAHD2A	ENSG00000115042	0.488451	8.41247e-05	0.000967831	434.5	399	275	324
5026	P2RX5	ENSG00000083454	0.488082	0.000675155	0.00489192	358.5	386.5	259.5	281
3329	HSPD1	ENSG00000144381	0.488001	5.30064e-07	2.04973e-05	18022.5	15809.5	11220	13004.5
51053	GMNN	ENSG00000112312	0.487532	0.000636253	0.00467286	1252	1370	860.5	1019
51373	MRPS17	ENSG00000239789	0.487484	0.000176468	0.00174875	782	710.5	472.5	609.5
10460	TACC3	ENSG00000013810	0.487364	0.0014565	0.00889284	4141.5	3982	2515	3399
50649	ARHGEF4	ENSG00000136002	0.487292	0.00809657	0.0334157	2765	2854.5	2060	2104.5
50854	SNHG32	ENSG00000204387	0.486942	0.00992392	0.0391065	3053	3311	2034	2544.5
344558	SH3RF3	ENSG00000172985	0.486691	8.40505e-05	0.000967831	2192.5	2275.5	1455	1737.5
81622	UNC93B1	ENSG00000110057	0.486602	2.28669e-05	0.000357118	2115.5	1925.5	1277.5	1651.5
84172	POLR1B	ENSG00000125630	0.486566	2.59983e-07	1.19808e-05	4896.5	5029.5	3520	3617.5
29092	LINC00339	ENSG00000218510	0.486311	0.00237086	0.0130163	240.5	238.5	154	194.5
105376114	LOC105376114	ENSG00000254473	0.486215	0.0129069	0.0478509	97	75	57	65
9882	TBC1D4	ENSG00000136111	0.485743	5.68719e-06	0.000123521	2336	2689.5	1743	1874
285429	DCAF4L1	ENSG00000182308	0.485371	0.00336102	0.0170257	112.5	113.5	81.5	86
5606	MAP2K3	ENSG00000034152	0.482575	0.00014781	0.0015128	5387	4942	3278	4199.5
374882	TMEM205	ENSG00000105518	0.482527	8.59292e-05	0.000986134	1881.5	1563	1133	1346
729533	FAM72A	ENSG00000196550	0.481547	0.00125492	0.00792697	718.5	761	446.5	639
51027	BOLA1	ENSG00000178096	0.48152	0.0017019	0.010071	499.5	584.5	388	398
115123	MARCHF3	ENSG00000173926	0.481336	0.00398898	0.0194187	179	163	114	132
113115	MTFR2	ENSG00000146410	0.480827	0.0025854	0.013915	332.5	308.5	206.5	255
9368	SLC9A3R1	ENSG00000109062	0.480723	0.000530724	0.00407798	2642	2464.5	1641	2067
57539	WDR35	ENSG00000118965	0.480721	1.33278e-05	0.000235662	1713	1777	1151	1363
85014	TMEM141	ENSG00000244187	0.480623	7.70177e-06	0.000154105	746	710	457	606
10301	DLEU1	ENSG00000176124	0.480328	7.54065e-06	0.000152013	916	1065.5	631.5	800
3459	IFNGR1	ENSG00000027697	0.479662	8.33809e-05	0.000963103	4974	4462	3019	3855.5
10102	TSFM	ENSG00000123297	0.479606	1.96029e-08	1.65259e-06	1912.5	1727	1224	1397
11019	LIAS	ENSG00000121897	0.479347	2.24598e-05	0.000351686	429	417	259.5	356.5
55355	HJURP	ENSG00000123485	0.479236	0.00721174	0.0304854	1544.5	1667.5	967	1425
84275	SLC25A33	ENSG00000171612	0.479055	0.000382233	0.003158	191.5	186	132.5	140.5
143458	LDLRAD3	ENSG00000179241	0.47774	2.29087e-06	6.29936e-05	3284	3137.5	2259	2403
100499177	THAP9-AS1	ENSG00000251022	0.477071	0.00497896	0.02304	1159	1308.5	747	1053.5
81706	PPP1R14C	ENSG00000198729	0.47681	0.000140583	0.00144911	3908	3904	2613.5	3174.5
4085	MAD2L1	ENSG00000164109	0.476695	0.00321192	0.0164555	1358.5	1341.5	852	1140
55299	BRIX1	ENSG00000113460	0.47645	6.6997e-06	0.000139712	1151.5	1116.5	733	911.5
9361	LONP1	ENSG00000196365	0.475987	0.000189367	0.0018517	7376.5	7274	4716	5910
84524	ZC3H8	ENSG00000144161	0.475864	0.000113908	0.00122651	911	975	618.5	757.5
79763	ISOC2	ENSG00000063241	0.475041	0.000382112	0.003158	2101.5	1572	1295.5	1329.5
1854	DUT	ENSG00000128951	0.474729	5.05746e-05	0.000651899	2374	2121.5	1434	1829.5
5990	RFX2	ENSG00000087903	0.474668	0.00493148	0.0228802	466.5	503	283.5	434
29078	NDUFAF4	ENSG00000123545	0.474483	0.000170389	0.00170274	761	806.5	587.5	542.5
23677	SH3BP4	ENSG00000130147	0.474291	5.12551e-07	2.02061e-05	6044	5963	4041	4688.5
6720	SREBF1	ENSG00000072310	0.474044	0.000494907	0.00386963	10814.5	8053	6073	7519.5
1632	ECI1	ENSG00000167969	0.473965	0.000226261	0.0021105	3250	2641	1791.5	2498.5
57017	COQ9	ENSG00000088682	0.473619	3.17144e-07	1.40496e-05	2627	2454	1716	1955
90871	DMAC1	ENSG00000137038	0.473498	9.40455e-05	0.00105745	1272.5	1085.5	740	968
55872	PBK	ENSG00000168078	0.473463	0.00188996	0.0108974	2161.5	2117.5	1377	1755
79777	ACBD4	ENSG00000181513	0.473402	0.00322014	0.0164882	246.5	201.5	142.5	188
79725	THAP9	ENSG00000168152	0.473349	0.00651545	0.0281098	206	223.5	146.5	176
9319	TRIP13	ENSG00000071539	0.472865	0.00506477	0.0233641	1749.5	1610.5	1114	1331.5
153572	IRX2	ENSG00000170561	0.472427	0.000839795	0.00581453	3980.5	3955.5	2551	3262.5
1615	DARS1	ENSG00000115866	0.472159	0.00084696	0.00585077	5708	5517.5	4012	4287
6118	RPA2	ENSG00000117748	0.47202	6.18123e-05	0.000760386	1088.5	958	629.5	869
65260	COA7	ENSG00000162377	0.471281	1.41257e-05	0.000246825	2040.5	2086	1514	1472
440288	UBL7-AS1	ENSG00000247240	0.471225	0.00559286	0.0251227	123.5	126.5	86	93.5
9136	RRP9	ENSG00000114767	0.470285	0.000163033	0.00164215	1714	1708	1163.5	1309
1736	DKC1	ENSG00000130826	0.469736	1.85165e-07	9.14922e-06	7194.5	7525	4952	5770
54930	HAUS4	ENSG00000092036	0.469018	5.0164e-05	0.000648015	1174.5	1196.5	778	953
493911	PHOSPHO2	ENSG00000144362	0.467731	0.00586014	0.0260731	89	87	63.5	66
274	BIN1	ENSG00000136717	0.467193	0.000107375	0.00116819	3699	3426.5	2437	2737.5
83461	CDCA3	ENSG00000111665	0.466709	0.0126732	0.0471909	764.5	625.5	424	602.5
5096	PCCB	ENSG00000114054	0.466601	3.99908e-08	2.84542e-06	2282	1998	1361.5	1783
26751	SH3YL1	ENSG00000035115	0.466547	0.00110152	0.00715101	2532	2300	1726.5	1837
751071	CSKMT	ENSG00000214756	0.466467	0.00164625	0.00980693	127	117.5	76	102
26271	FBXO5	ENSG00000112029	0.466364	0.000553881	0.00420685	1107.5	1118.5	729.5	891.5
1737	DLAT	ENSG00000150768	0.46632	5.74235e-05	0.000721362	5280.5	4792	3377	3988.5
10403	NDC80	ENSG00000080986	0.465415	0.000941373	0.00632394	1215	1219	776.5	1020.5
92579	G6PC3	ENSG00000141349	0.464901	1.45257e-06	4.48582e-05	3501	3013.5	2183.5	2558
10329	RXYLT1	ENSG00000118600	0.464758	7.8531e-06	0.000156443	1220	1292.5	852	980.5
6484	ST3GAL4	ENSG00000110080	0.464586	2.40377e-07	1.12522e-05	2927	2529.5	1823.5	2145
192111	PGAM5	ENSG00000247077	0.464265	3.22159e-05	0.000461398	3289.5	3108.5	2244	2408.5
441951	ZFAS1	ENSG00000177410	0.464136	0.0067379	0.0288665	5968.5	5684	3788	4812
256356	GK5	ENSG00000175066	0.463752	0.00117787	0.00755843	1672.5	1652.5	1101	1342
55034	MOCOS	ENSG00000075643	0.462757	0.000480061	0.00377922	4116	3964.5	2595	3379
8165	AKAP1	ENSG00000121057	0.462675	2.5982e-06	6.92906e-05	4094	4095	2926.5	3061
92106	OXNAD1	ENSG00000154814	0.46184	8.66842e-07	3.05998e-05	889	876.5	612.5	676
259217	HSPA12A	ENSG00000165868	0.461619	0.000322756	0.00280331	1786	1437	1095	1240.5
92935	MARS2	ENSG00000247626	0.461248	1.84102e-07	9.12204e-06	1185.5	1150	800.5	909.5
26272	FBXO4	ENSG00000151876	0.46039	0.000175534	0.00174241	440.5	455	277.5	390
63979	FIGNL1	ENSG00000132436	0.459666	0.00264147	0.0141228	919.5	976.5	655.5	743.5
51057	WDPCP	ENSG00000143951	0.459584	0.00261974	0.0140288	168	181	105.5	153.5
101927021	ZFAND2A-DT	ENSG00000229043	0.459552	0.0121787	0.0458971	128.5	108.5	77	97
1808	DPYSL2	ENSG00000092964	0.457858	7.73008e-05	0.000906411	8548.5	7528	5178	6823
2306	FOXD2	ENSG00000186564	0.457802	0.00623693	0.0272512	188	206	131	157.5
26147	PHF19	ENSG00000119403	0.457792	0.0072036	0.0304582	3063	2990	1798	2762
10606	PAICS	ENSG00000128050	0.457729	1.90854e-05	0.00030962	12105.5	10816	7895	8854
10733	PLK4	ENSG00000142731	0.457593	0.0056257	0.0252383	1343	1404.5	907	1150.5
55572	FOXRED1	ENSG00000110074	0.457253	0.00030964	0.00270903	1080	906	606	874
51741	WWOX	ENSG00000186153	0.457184	5.83424e-05	0.000731872	646.5	549.5	400	478
10128	LRPPRC	ENSG00000138095	0.456952	1.66078e-07	8.44054e-06	15150	14250	10652	10950.5
10280	SIGMAR1	ENSG00000147955	0.456851	2.18412e-07	1.03603e-05	7227	7256.5	4813.5	5819.5
476	ATP1A1	ENSG00000163399	0.456488	3.0574e-07	1.36646e-05	43636.5	41520.5	29297	33219
81930	KIF18A	ENSG00000121621	0.456192	0.00260856	0.0139931	1249	1356	785.5	1160
257	ALX3	ENSG00000156150	0.456087	0.00862733	0.0350532	95	97.5	53.5	93.5
91419	ATP23	ENSG00000166896	0.455745	0.00706899	0.0300175	207.5	191	126.5	169
134492	NUDCD2	ENSG00000170584	0.455634	1.56258e-08	1.38975e-06	2371	2294	1544.5	1899.5
55653	BCAS4	ENSG00000124243	0.455557	0.000407156	0.00333602	902.5	735.5	486	732
440894	LINC01123	ENSG00000204588	0.454389	0.0027546	0.0146221	428.5	372	287.5	298.5
129401	NUP35	ENSG00000163002	0.454254	1.92612e-06	5.54399e-05	517.5	537	359.5	420.5
4837	NNMT	ENSG00000166741	0.453939	0.000496173	0.00387442	11224.5	10370	6541	9592.5
91272	BOD1	ENSG00000145919	0.453903	0.000415812	0.00339132	3173	3243	2106.5	2594
64785	GINS3	ENSG00000181938	0.453697	0.0011584	0.00744959	898	944.5	578	783.5
5583	PRKCH	ENSG00000027075	0.453195	0.000814182	0.00568374	1047.5	1019	793	752.5
516	ATP5MC1	ENSG00000159199	0.451803	0.00208969	0.0117855	1487	1185	875.5	1074.5
51073	MRPL4	ENSG00000105364	0.451604	1.86287e-05	0.000303449	4240.5	3853.5	2732	3208
6182	MRPL12	ENSG00000262814	0.451543	3.83771e-05	0.000531799	4071	3803	2613.5	3186.5
196513	DCP1B	ENSG00000151065	0.451307	0.00121491	0.00773473	308	299	185.5	268
255104	TMCO4	ENSG00000162542	0.451189	2.55296e-05	0.000386485	1202.5	1155	827	911
101060200	ZNF891	ENSG00000214029	0.450882	0.00569329	0.0254901	95	111	67	87
26520	TIMM9	ENSG00000100575	0.45071	0.000101132	0.00112013	1265	1298	907	980.5
83695	RHNO1	ENSG00000171792	0.449542	5.23056e-07	2.04038e-05	2023	2021	1303.5	1692.5
100506930	LINC00665	ENSG00000232677	0.449199	0.00232276	0.0128127	872	874	667	616
64151	NCAPG	ENSG00000109805	0.448926	0.0100766	0.0395593	1976.5	1977.5	1323.5	1653.5
284004	HEXD	ENSG00000169660	0.448672	0.00316849	0.0162752	498	568	344	444.5
84681	HINT2	ENSG00000137133	0.448174	0.00697788	0.0296802	484.5	456	264	449.5
2175	FANCA	ENSG00000187741	0.447636	0.00530948	0.0241609	1048	890.5	694.5	734.5
2052	EPHX1	ENSG00000143819	0.44753	0.000940327	0.00632383	6464	5433.5	4351.5	4336.5
5783	PTPN13	ENSG00000163629	0.447312	6.87238e-05	0.000826544	6570.5	7459.5	4885.5	5613
8479	HIRIP3	ENSG00000149929	0.447143	0.000330906	0.00284081	624	605.5	396.5	520
112869	SGF29	ENSG00000176476	0.447078	0.000219449	0.00207083	441.5	414.5	281.5	351.5
199953	TMEM201	ENSG00000188807	0.447048	0.000128884	0.00135177	1491	1494	1083	1120.5
9166	EBAG9	ENSG00000147654	0.446908	4.9954e-05	0.000647183	1298	1221.5	827	1053.5
55143	CDCA8	ENSG00000134690	0.445756	0.00666171	0.0286021	1305.5	1282.5	790.5	1172.5
389432	SAMD5	ENSG00000203727	0.445709	0.00653138	0.0281581	1181	1143.5	913	820.5
23310	NCAPD3	ENSG00000151503	0.444632	0.00215894	0.0120803	3254	3157	2134.5	2627.5
80352	RNF39	ENSG00000204618	0.444429	0.000343711	0.00291679	311.5	310	201.5	263
80149	ZC3H12A	ENSG00000163874	0.443983	0.000206028	0.00197458	3196.5	2375	1767.5	2331.5
4173	MCM4	ENSG00000104738	0.443022	0.00979809	0.0387307	6809.5	6431	4507.5	5329.5
701	BUB1B	ENSG00000156970	0.442894	0.00282909	0.0149329	2645.5	2580.5	1706.5	2213
132158	GLYCTK	ENSG00000168237	0.442802	0.00289382	0.01518	361.5	332.5	232.5	282
2588	GALNS	ENSG00000141012	0.442336	7.54705e-06	0.000152013	1973	1966	1404	1505.5
128486	FITM2	ENSG00000197296	0.442326	0.00214299	0.0120061	295	331.5	231.5	234
3099	HK2	ENSG00000159399	0.442274	0.00171853	0.0101411	1205	1234	901	905
3983	ABLIM1	ENSG00000099204	0.442195	0.000102967	0.00113341	8804	8315.5	5540.5	7315
6143	RPL19	ENSG00000108298	0.441256	0.00548407	0.0247339	12233.5	9104.5	6446	9480.5
64222	TOR3A	ENSG00000186283	0.441116	5.31229e-07	2.04978e-05	3698	3435.5	2459	2840.5
80333	KCNIP4	ENSG00000185774	0.439541	0.0093524	0.0374017	118.5	114	78.5	88
6712	SPTBN2	ENSG00000173898	0.43943	4.17456e-05	0.000564263	3138	3130	2172.5	2509.5
51056	LAP3	ENSG00000002549	0.438619	6.4644e-06	0.000136891	1100.5	906	674.5	813.5
79752	ZFAND1	ENSG00000104231	0.437805	0.00977033	0.0386468	2094	2417	1509	1863.5
9700	ESPL1	ENSG00000135476	0.437695	0.0101664	0.0398064	1331.5	1218	787	1167
624	BDKRB2	ENSG00000168398	0.437492	0.00237979	0.0130573	737	746.5	497	620
55223	TRIM62	ENSG00000116525	0.436989	0.00151917	0.00922284	606	531.5	370.5	475
29803	REPIN1	ENSG00000214022	0.436986	0.000542169	0.00414443	3135.5	2826.5	2116	2313
25953	PNKD	ENSG00000127838	0.436755	1.39827e-05	0.000244657	2511	2161.5	1506.5	1971.5
898	CCNE1	ENSG00000105173	0.436332	0.00173434	0.0102076	749.5	859	570	624
56922	MCCC1	ENSG00000078070	0.436324	0.00075966	0.0053836	1476	1326	1025	1079
10036	CHAF1A	ENSG00000167670	0.435789	0.00227219	0.0125951	1743	1853	1194	1501
123228	SENP8	ENSG00000166192	0.435417	0.00942152	0.0375678	191.5	162	124	140
6941	TCF19	ENSG00000137310	0.434811	0.0079425	0.0329788	1875	1865	1192	1661.5
27237	ARHGEF16	ENSG00000130762	0.434458	0.0119702	0.0452263	1078	907.5	699	801
56905	C15orf39	ENSG00000167173	0.434102	5.00694e-05	0.000647984	1946.5	1919	1346	1543.5
11339	OIP5	ENSG00000104147	0.433551	0.0029571	0.0154318	390.5	331	226.5	319
10293	TRAIP	ENSG00000183763	0.433327	0.000159959	0.00161668	331	313.5	204	277.5
5424	POLD1	ENSG00000062822	0.433169	0.00252686	0.0136786	2421	2179.5	1522	1939.5
6574	SLC20A1	ENSG00000144136	0.432852	0.000478182	0.00377035	58714.5	57893	41660.5	45105
54984	PINX1	ENSG00000254093	0.432812	0.000133126	0.00138645	335.5	391.5	255.5	283.5
51203	NUSAP1	ENSG00000137804	0.432651	0.00248345	0.0134846	3831.5	3625.5	2386	3264.5
339318	ZNF181	ENSG00000197841	0.432593	0.00954178	0.0379622	363.5	417	284.5	302.5
100507602	TRIM52-AS1	ENSG00000248275	0.4325	0.0039322	0.0192212	221	222.5	135.5	202
134637	ADAT2	ENSG00000189007	0.432406	0.00196612	0.0112186	1013	877	686.5	722
157313	CDCA2	ENSG00000184661	0.432282	0.00745508	0.0313205	1608	1514.5	1035.5	1344.5
92399	MRRF	ENSG00000148187	0.431166	5.36146e-07	2.05935e-05	2021	1665	1234.5	1527
57820	CCNB1IP1	ENSG00000100814	0.43094	0.000964064	0.00643481	1661	1656.5	1178	1309.5
3930	LBR	ENSG00000143815	0.429821	0.000109021	0.00118194	8888	8481.5	5726.5	7341.5
1104	RCC1	ENSG00000180198	0.429792	0.000289165	0.00256414	4390	4097.5	2860.5	3502.5
353	APRT	ENSG00000198931	0.429574	2.93939e-05	0.000430337	9392	8171	5965	7157.5
100505573	INAFM2	ENSG00000259330	0.429007	6.51578e-05	0.000793854	1254.5	1196.5	801.5	1047.5
55374	TMCO6	ENSG00000113119	0.428876	2.51219e-05	0.000381288	700.5	637	475.5	522
80010	RMI1	ENSG00000178966	0.428338	0.00349085	0.0175658	794.5	800.5	536	665.5
85315	PAQR8	ENSG00000170915	0.428133	0.00920322	0.0369042	297.5	309.5	226	229.5
114034	TOE1	ENSG00000132773	0.427381	0.000448306	0.00359049	784.5	757.5	541	612
22837	COBLL1	ENSG00000082438	0.427241	0.000824834	0.00574252	2661	2542.5	1756.5	2195.5
84142	ABRAXAS1	ENSG00000163322	0.427017	0.00359385	0.0179692	368	330.5	234.5	301
2805	GOT1	ENSG00000120053	0.42606	8.70352e-08	5.02656e-06	5373	5178	3523	4401
4194	MDM4	ENSG00000198625	0.425688	0.000396157	0.0032564	1650	1495	1037	1352
79934	COQ8B	ENSG00000123815	0.425539	0.000130332	0.00136453	1316	1259	861.5	1069
55536	CDCA7L	ENSG00000164649	0.425519	0.000454303	0.00362221	1671.5	1830	1113.5	1556.5
92345	NAF1	ENSG00000145414	0.425478	0.000169872	0.00169853	1805	1976.5	1370	1462
54537	SHLD2	ENSG00000122376	0.425217	4.53734e-05	0.000601054	2284.5	2210.5	1457	1929
292	SLC25A5	ENSG00000005022	0.425121	2.25352e-07	1.06611e-05	16207.5	14375	10252.5	12727
23397	NCAPH	ENSG00000121152	0.424416	0.0103867	0.0405172	1361.5	1450.5	925	1207
55260	TMEM143	ENSG00000161558	0.424318	0.0125547	0.0469266	214	155.5	115.5	160
203197	TMEM268	ENSG00000157693	0.423458	0.00841333	0.0344066	1175	1088.5	774.5	945.5
284001	CCDC57	ENSG00000176155	0.423199	0.00101895	0.00671301	803	754.5	495.5	685
11168	PSIP1	ENSG00000164985	0.422858	4.03015e-05	0.000550179	2324	2232	1548.5	1876
57325	KAT14	ENSG00000149474	0.422636	3.33657e-05	0.000475187	950.5	931.5	701	714
9937	DCLRE1A	ENSG00000198924	0.422511	0.00418627	0.0201476	1027.5	1135	673.5	971
115752	DIS3L	ENSG00000166938	0.422458	8.26407e-05	0.000957663	2473.5	2480	1815	1900
983	CDK1	ENSG00000170312	0.422435	0.00622189	0.0272196	4504	4319.5	2869	3839.5
7384	UQCRC1	ENSG00000010256	0.421955	5.99334e-06	0.000129042	18321	17038	12169	14438
993	CDC25A	ENSG00000164045	0.421746	0.0116583	0.044336	1212	1172	859.5	924.5
883	KYAT1	ENSG00000171097	0.421734	0.00169484	0.0100392	456	476	332	370.5
9830	TRIM14	ENSG00000106785	0.421589	0.000116133	0.00124323	3650.5	3192.5	2333	2854
328	APEX1	ENSG00000100823	0.421588	1.28782e-08	1.21839e-06	10116	9575	6708	8135
57673	BEND3	ENSG00000178409	0.420857	0.000502575	0.00391067	767.5	775.5	615.5	541.5
29121	CLEC2D	ENSG00000069493	0.420744	8.60653e-06	0.000167861	5945.5	5517.5	3852	4816.5
2232	FDXR	ENSG00000161513	0.420277	0.000826546	0.00574574	1308.5	1226	838.5	1091
80142	PTGES2	ENSG00000148334	0.420033	3.32994e-05	0.000474624	2915	2659.5	1759.5	2477.5
10253	SPRY2	ENSG00000136158	0.419973	0.000264634	0.00238829	1225	1296.5	922	974
1138	CHRNA5	ENSG00000169684	0.419358	0.0028233	0.0149112	879.5	680	570.5	608
84561	SLC12A8	ENSG00000221955	0.419353	2.03665e-06	5.73226e-05	961.5	1037.5	700.5	804.5
3376	IARS1	ENSG00000196305	0.419245	4.10215e-05	0.00055659	27662.5	26938.5	18528.5	22719
205251	MTLN	ENSG00000175701	0.419048	0.00100924	0.00667372	764	741.5	496.5	642
54148	MRPL39	ENSG00000154719	0.418982	6.90789e-06	0.000143047	1188	1139.5	825.5	922.5
221443	OARD1	ENSG00000124596	0.418819	0.000853825	0.00587959	613.5	657	437	525
28973	MRPS18B	ENSG00000204568	0.418693	1.06284e-06	3.53058e-05	2940	2564	1867.5	2281
79956	ERMP1	ENSG00000099219	0.418502	0.00188982	0.0108974	5945.5	6214.5	4592.5	4724
1063	CENPF	ENSG00000117724	0.418103	0.00263755	0.0141061	9071.5	8673	5942.5	7612
283377	SPRYD4	ENSG00000176422	0.417968	0.00208249	0.0117635	571.5	471	399.5	379
83660	TLN2	ENSG00000171914	0.416891	0.0069427	0.0295801	330	306.5	213	279
2653	GCSH	ENSG00000140905	0.416886	0.000755943	0.0053658	687	699.5	472.5	576
7035	TFPI	ENSG00000003436	0.416779	0.000449857	0.00359966	8504.5	8822.5	6081	7050.5
91	ACVR1B	ENSG00000135503	0.416456	0.000237455	0.00218852	2191.5	2264	1548	1847
2058	EPRS1	ENSG00000136628	0.416412	1.45986e-05	0.0002531	44294.5	41889.5	29095.5	36370
79663	HSPBAP1	ENSG00000169087	0.416286	1.09418e-05	0.000201902	539	552.5	379.5	446
23212	RRS1	ENSG00000179041	0.416272	4.53202e-05	0.000601054	2385	2355.5	1626	1956
[truncated: 3,567 more rows]

## Sheet: Table_S11_72 hours_mut-vs-WT
Table S11: DEGs in JUNB mut clones compared to JUNB WT clones after 72 h of TGFβ1 treatment
[truncated: 5,343 more rows]
