# Supplementary material for: TGFβ1-Induced EMT in the MCF10A Mammary Epithelial Cell Line Model Is Executed Independently of SNAIL1 and ZEB1 but Relies on JUNB-Coordinated Transcriptional Regulation
Source: Cancers (Basel). 2023 Jan 16;15(2):558. doi: 10.3390/cancers15020558 (PMC9856774; doi:10.3390/cancers15020558)
Supplement: Supplementary file 1 [file cancers-15-00558-s001.zip › Suppl Mat/Table_S6_MCF10A_ATAC-seq_DARs 04 07 2022.xlsx]

## Sheet: Table_S6_6 hours_vs_CTRL
Table S6: Annotated DARs in MCF10A after 6 h of TGFβ1 treatment compared to solvent treatment (CTRL)
Threshold: adjusted p-value <0.05
chromosome	start	end	log2FC	p-value	adjusted p-value	annotation	entrez	ensembl	symbol
chr12	71580949	71581826	2.58162	8.15443e-09	0.000887105	Intron (ENST00000266674.10/8549, intron 16 of 17)	8549	ENSG00000139292	LGR5
chr1	183245346	183253217	1.88071	4.09421e-08	0.00148467	3' UTR	3918	ENSG00000058085	LAMC2
chr1	185399946	185401479	1.70573	3.15571e-08	0.00148467	Distal Intergenic	100288079	ENSG00000261024	GS1-279B7.1
chr16	48510756	48512097	1.42638	5.54057e-08	0.00150687	Distal Intergenic	9683	ENSG00000102921	N4BP1
chr12	92593619	92594563	1.47933	1.13352e-07	0.00246628	Distal Intergenic	338809	ENSG00000187510	C12orf74
chr1	52636518	52637740	1.60278	3.63615e-07	0.00376	Promoter (2-3kb)	348378	ENSG00000182183	SHISAL2A
chr1	245585090	245586128	1.58243	5.45092e-07	0.00376	Intron (ENST00000407071.7/55083, intron 5 of 14)	55083	ENSG00000162849	KIF26B
chr5	177493883	177498352	0.981526	2.41399e-07	0.00376	Promoter (<=1kb)	9260	ENSG00000196923	PDLIM7
chr6	160237440	160238115	2.75968	4.94726e-07	0.00376	Intron (ENST00000486916.5/6582, intron 4 of 5)	6582	ENSG00000112499	SLC22A2
chr7	101136497	101141635	1.41443	4.72583e-07	0.00376	3' UTR	5054	ENSG00000106366	SERPINE1
chr9	70120459	70122299	1.43392	5.87433e-07	0.00376	Intron (ENST00000377182.5/256691, intron 5 of 13)	100507244	ENSG00000204706	MAMDC2-AS1
chr9	113519446	113520689	1.80038	5.32362e-07	0.00376	Promoter (1-2kb)	5998	ENSG00000138835	RGS3
chr10	32413297	32413990	1.67788	5.19469e-07	0.00376	Exon (ENST00000658560.1/101929431, exon 3 of 3)	101929431		LOC101929431
chr10	86441032	86441721	2.85052	3.85272e-07	0.00376	Promoter (2-3kb)	23063	ENSG00000062650	WAPL
chr10	122300902	122301817	1.29365	4.28907e-07	0.00376	Intron (ENST00000260723.5/118663, intron 9 of 15)	118663	ENSG00000138152	BTBD16
chr11	33613923	33614580	1.93598	5.54569e-07	0.00376	Intron (ENST00000658780.1/25758, intron 15 of 20)	25758	ENSG00000110427	KIAA1549L
chr18	29154021	29155609	1.21961	6.22128e-07	0.00376	Distal Intergenic	1000	ENSG00000170558	CDH2
chr18	75624553	75626826	1.0099	5.91234e-07	0.00376	Distal Intergenic	100505853	ENSG00000261194	LINC01898
chr7	134669493	134670448	1.28018	6.64633e-07	0.00380548	Intron (ENST00000418040.5/669, intron 3 of 3)	669	ENSG00000172331	BPGM
chr2	59701251	59702503	1.28962	7.17752e-07	0.00385025	Intron (ENST00000606382.1/ENST00000606382.1, intron 2 of 3)	101927285	ENSG00000222030	LINC01793
chr3	4830932	4831986	1.27641	8.14021e-07	0.00385025	Exon (ENST00000465436.5/ENST00000465436.5, exon 2 of 3)	3708	ENSG00000150995	ITPR1
chr7	118057262	118057942	1.58111	7.65959e-07	0.00385025	Distal Intergenic	51691	ENSG00000128534	LSM8
chr12	115155571	115156729	1.21234	7.88512e-07	0.00385025	Distal Intergenic	6926	ENSG00000135111	TBX3
chr9	133873061	133875054	0.792876	8.89887e-07	0.00403371	Intron (ENST00000406606.7/7410, intron 2 of 26)	7410	ENSG00000160293	VAV2
chr2	217934031	217935152	1.02883	1.05995e-06	0.00441109	Promoter (2-3kb)	7145	ENSG00000079308	TNS1
chr13	95897885	95899155	1.63464	1.09478e-06	0.00441109	Promoter (2-3kb)	55757	ENSG00000102595	UGGT2
chr13	110346258	110348494	0.786441	1.05675e-06	0.00441109	Intron (ENST00000400163.7/1284, intron 3 of 4)	102465872	ENSG00000276765	MIR8073
chr5	13932151	13933171	1.59297	1.13543e-06	0.00441148	Promoter (<=1kb)	1767	ENSG00000039139	DNAH5
chr4	158458177	158459874	0.98395	1.21222e-06	0.00454742	Intron (ENST00000460056.6/59350, intron 2 of 19)	59350	ENSG00000171509	RXFP1
chr7	135291423	135292635	1.11375	1.25593e-06	0.00455432	Intron (ENST00000619004.2/ENST00000619004.2, intron 2 of 7)	346673	ENSG00000146857	STRA8
chr1	58929482	58930527	1.40959	1.43932e-06	0.00502763	Exon (ENST00000669325.1/ENST00000669325.1, exon 1 of 5)	101926925		LINC01358
chr1	201602410	201604319	1.09597	1.59806e-06	0.00502763	Distal Intergenic	89796	ENSG00000134369	NAV1
chr2	129007862	129009014	1.74185	1.74279e-06	0.00502763	Distal Intergenic	151121	ENSG00000204460	LINC01854
chr3	42514975	42516679	0.757057	1.75485e-06	0.00502763	Promoter (1-2kb)	7433	ENSG00000114812	VIPR1
chr3	189572087	189572799	2.05931	1.8053e-06	0.00502763	Distal Intergenic	8626	ENSG00000073282	TP63
chr4	53962369	53963279	1.33744	1.83139e-06	0.00502763	Intron (ENST00000507166.5/5156, intron 12 of 23)	402176		RPL21P44
chr5	137470018	137471246	0.914027	1.71242e-06	0.00502763	Intron (ENST00000394945.6/6695, intron 2 of 10)	6695	ENSG00000152377	SPOCK1
chr6	4732793	4734939	1.68186	1.69179e-06	0.00502763	Exon (ENST00000328908.9/9425, exon 3 of 9)	9425	ENSG00000153046	CDYL
chr11	20125788	20127313	1.29018	1.8486e-06	0.00502763	Distal Intergenic	89797	ENSG00000166833	NAV2
chr13	97729784	97730100	2.25541	1.69343e-06	0.00502763	Exon (ENST00000665508.1/ENST00000665508.1, exon 1 of 2)	3843	ENSG00000065150	IPO5
chr7	43394288	43395291	1.89903	2.07088e-06	0.00523924	Promoter (1-2kb)	23072	ENSG00000002746	HECW1
chr9	20297529	20298239	1.80424	2.04812e-06	0.00523924	Distal Intergenic	4300	ENSG00000171843	MLLT3
chr16	53080240	53081571	0.841751	2.04607e-06	0.00523924	Intron (ENST00000447540.5/80205, intron 1 of 38)	80205	ENSG00000177200	CHD9
chr3	112101754	112102561	1.26511	2.17291e-06	0.00537242	Intron (ENST00000431717.6/79669, intron 2 of 3)	79669	ENSG00000114529	C3orf52
chr1	66676672	66677274	2.13888	2.35095e-06	0.00557964	Exon (ENST00000237247.10/84251, exon 14 of 27)	84251	ENSG00000118473	SGIP1
chr2	236642485	236643518	1.00981	2.3593e-06	0.00557964	Distal Intergenic	57007	ENSG00000144476	ACKR3
chr1	168690125	168690796	1.62114	2.61065e-06	0.0060427	Distal Intergenic	1805	ENSG00000143196	DPT
chr3	123677969	123678804	1.86913	3.0091e-06	0.00631277	Intron (ENST00000360772.7/4638, intron 21 of 33)	4638	ENSG00000065534	MYLK
chr4	122836773	122837393	1.83882	2.83289e-06	0.00631277	Intron (ENST00000264498.7/2247, intron 1 of 2)	2247	ENSG00000138685	FGF2
chr6	13479913	13481479	0.871147	2.8782e-06	0.00631277	Intron (ENST00000379287.4/54438, intron 1 of 1)	54438	ENSG00000145990	GFOD1
chr7	116834932	116835546	1.75488	3.01746e-06	0.00631277	Intron (ENST00000464223.5/830, intron 1 of 3)	830	ENSG00000198898	CAPZA2
chr15	98889925	98890597	1.24574	2.97351e-06	0.00631277	Promoter (<=1kb)	3480	ENSG00000140443	IGF1R
chr9	101995101	101995829	1.44483	3.14508e-06	0.0064556	Distal Intergenic	116443	ENSG00000198785	GRIN3A
chr12	65695075	65696625	1.15052	3.30381e-06	0.00665582	Distal Intergenic	100507065		LOC100507065
chr1	198120885	198121484	1.72029	3.44368e-06	0.00680623	Distal Intergenic	140609	ENSG00000151414	NEK7
chr9	27519326	27520785	1.31373	3.51562e-06	0.00680623	Intron (ENST00000262244.6/79817, intron 1 of 3)	56832	ENSG00000147896	IFNK
chr10	124211729	124213029	1.55282	3.56616e-06	0.00680623	Distal Intergenic	51363	ENSG00000182022	CHST15
chr4	27701605	27701921	3.50163	3.74942e-06	0.00703261	Distal Intergenic	101929199	ENSG00000249699	LINC02261
chr6	6576931	6577252	2.80714	3.83916e-06	0.00707889	Intron (ENST00000429345.5/285780, intron 1 of 7)	285780	ENSG00000216863	LY86-AS1
chr1	209655369	209658952	0.556946	3.92481e-06	0.00711621	Promoter (2-3kb)	3914	ENSG00000196878	LAMB3
chr1	168708940	168710739	0.94833	4.37186e-06	0.00731701	Intron (ENST00000367817.4/1805, intron 2 of 3)	1805	ENSG00000143196	DPT
chr9	105063561	105065264	0.762487	4.31947e-06	0.00731701	Intron (ENST00000666856.1/ENST00000666856.1, intron 7 of 7)	19	ENSG00000165029	ABCA1
chr15	74383597	74385972	1.29438	4.25658e-06	0.00731701	Intron (ENST00000619758.1/105370894, intron 2 of 2)	105370894		LINC02255
chr16	64657422	64658110	1.67048	4.27638e-06	0.00731701	Distal Intergenic	1009	ENSG00000140937	CDH11
chr17	68564421	68565238	1.62517	4.35849e-06	0.00731701	Intron (ENST00000589826.1/ENST00000589826.1, intron 1 of 2)	54757	ENSG00000108950	FAM20A
chr6	7528531	7528997	1.5705	4.50319e-06	0.00742262	Distal Intergenic	1832	ENSG00000096696	DSP
chr14	91243238	91244126	1.23077	4.62091e-06	0.00750298	Promoter (<=1kb)	8111	ENSG00000119714	GPR68
chr13	50396029	50396596	1.55706	4.80016e-06	0.00756812	Promoter (<=1kb)	10301	ENSG00000176124	DLEU1
chr15	33414281	33414792	1.83435	4.74937e-06	0.00756812	Intron (ENST00000634891.1/6263, intron 1 of 103)	6263	ENSG00000198838	RYR3
chr13	37446334	37446902	1.8687	4.91466e-06	0.00763794	Distal Intergenic	103695431	ENSG00000230390	LINC01048
chr2	237431436	237433387	0.829453	5.13968e-06	0.00777513	Exon (ENST00000409910.1/ENST00000409910.1, exon 2 of 3)	1293	ENSG00000163359	COL6A3
chr6	21885240	21886162	1.32748	5.14587e-06	0.00777513	Promoter (<=1kb)	401237		CASC15
chr14	32341887	32342720	1.47992	5.44316e-06	0.00800204	Intron (ENST00000280979.9/9472, intron 1 of 13)	9472	ENSG00000151320	AKAP6
chr14	97915998	97916477	2.20984	5.41532e-06	0.00800204	Distal Intergenic	388011	ENSG00000246223	LINC01550
chr15	62928088	62929377	0.981786	5.9182e-06	0.00847438	Distal Intergenic	83660	ENSG00000171914	TLN2
chr18	59123615	59124333	1.57833	5.92026e-06	0.00847438	Distal Intergenic	90701	ENSG00000166562	SEC11C
chr10	94224637	94225193	2.11488	6.07884e-06	0.0085791	Exon (ENST00000447227.1/ENST00000447227.1, exon 2 of 2)	100128054	ENSG00000268894	PLCE1-AS1
chr11	111944142	111945579	0.961183	6.15114e-06	0.0085791	Intron (ENST00000529225.5/85458, intron 2 of 5)	85458	ENSG00000150764	DIXDC1
chr5	144189647	144190546	1.57492	6.23413e-06	0.0085848	Intron (ENST00000512467.6/57528, intron 2 of 3)	57528	ENSG00000183775	KCTD16
chr6	105587011	105587988	1.26293	6.42077e-06	0.00873128	Exon (ENST00000651879.1/ENST00000651879.1, exon 3 of 3)	5550	ENSG00000085377	PREP
chr13	30743264	30744652	0.837429	6.6987e-06	0.00888834	Promoter (<=1kb)	241	ENSG00000132965	ALOX5AP
chr19	46271520	46272406	1.60588	6.69967e-06	0.00888834	Distal Intergenic	64344	ENSG00000124440	HIF3A
chr1	208431477	208432374	1.21931	7.11643e-06	0.00932749	Distal Intergenic	5362	ENSG00000076356	PLXNA2
chr5	17180916	17181720	1.27775	7.20261e-06	0.00932807	Intron (ENST00000606445.1/10409, intron 2 of 3)	285696	ENSG00000215196	BASP1-AS1
chr5	136063020	136068165	1.54558	7.72752e-06	0.0096207	Promoter (1-2kb)	7045	ENSG00000120708	TGFBI
chr5	157269164	157270233	0.965794	7.77992e-06	0.0096207	Promoter (<=1kb)	26999	ENSG00000055163	CYFIP2
chr5	176418178	176418786	1.33119	7.7823e-06	0.0096207	Promoter (1-2kb)	1212	ENSG00000175416	CLTB
chr15	65939639	65941237	0.961971	7.57926e-06	0.0096207	Intron (ENST00000409699.6/84465, intron 10 of 22)	84465	ENSG00000157890	MEGF11
chr6	135935970	135937163	1.03668	7.97325e-06	0.009746	Intron (ENST00000308191.11/27115, intron 1 of 12)	27115	ENSG00000171408	PDE7B
chr1	64901708	64901993	2.72814	8.2849e-06	0.0100144	Intron (ENST00000342505.5/3716, intron 1 of 24)	3716	ENSG00000162434	JAK1
chr1	230541698	230543885	1.13815	8.67325e-06	0.0102559	Distal Intergenic	101927553	ENSG00000232964	LINC01737
chr17	44587194	44587928	1.25331	8.57998e-06	0.0102559	Distal Intergenic	2535	ENSG00000180340	FZD2
chr1	195958077	195958680	0.949666	9.27565e-06	0.0108503	Distal Intergenic	105371673		LINC01724
chr18	21052938	21053822	1.11211	9.4438e-06	0.0109295	Intron (ENST00000399799.3/6093, intron 2 of 32)	6093	ENSG00000067900	ROCK1
chr1	13588850	13589684	2.11445	9.85337e-06	0.010938	Intron (ENST00000294489.10/10630, intron 1 of 5)	10630	ENSG00000162493	PDPN
chr1	16967081	16967939	1.57078	9.61166e-06	0.010938	Promoter (1-2kb)	9696	ENSG00000058453	CROCC
chr1	103992002	103992318	2.38776	9.80434e-06	0.010938	Distal Intergenic	100129138	ENSG00000215869	LOC100129138
chr8	123476617	123477810	1.27982	9.77893e-06	0.010938	Distal Intergenic	114907	ENSG00000156804	FBXO32
chr1	89671931	89672714	1.2487	1.00477e-05	0.0109422	Intron (ENST00000429074.1/ENST00000429074.1, intron 3 of 3)	84230	ENSG00000171488	LRRC8C
chr7	101126086	101129589	0.791308	1.00583e-05	0.0109422	Promoter (<=1kb)	5054	ENSG00000106366	SERPINE1
chr1	209604632	209624821	0.82152	1.01945e-05	0.0109806	Promoter (<=1kb)	100422894	ENSG00000283876	MIR4260
chr1	235708356	235709176	1.02832	1.15116e-05	0.0115249	3' UTR	1130	ENSG00000143669	LYST
chr2	160097529	160098205	2.27313	1.13116e-05	0.0115249	Downstream (1-2kb)	3694	ENSG00000115221	ITGB6
chr3	183548173	183548851	1.4779	1.1501e-05	0.0115249	Promoter (<=1kb)	100874019	ENSG00000242522	KLHL6-AS1
chr4	77586478	77587570	1.5691	1.11898e-05	0.0115249	Intron (ENST00000286758.4/10563, intron 1 of 4)	10563	ENSG00000156234	CXCL13
chr5	150626823	150627491	1.27313	1.08278e-05	0.0115249	Intron (ENST00000394243.5/11346, intron 2 of 2)	11346	ENSG00000171992	SYNPO
chr6	21856087	21857236	0.893895	1.15473e-05	0.0115249	Intron (ENST00000671160.1/401237, intron 2 of 7)	401237		CASC15
chr7	542748	543677	0.976286	1.13951e-05	0.0115249	Distal Intergenic	101927000	ENSG00000229380	LOC101927000
chr17	50177682	50179207	0.632705	1.10048e-05	0.0115249	Promoter (2-3kb)	6442	ENSG00000108823	SGCA
chr13	37443449	37443976	1.62242	1.19699e-05	0.011838	Distal Intergenic	103695431	ENSG00000230390	LINC01048
chr1	152904829	152906830	0.659008	1.24337e-05	0.0119499	Promoter (1-2kb)	3713	ENSG00000163207	IVL
chr7	41028701	41029582	0.804246	1.281e-05	0.0119499	Distal Intergenic	101928744	ENSG00000232458	LINC01450
chr9	115213608	115214327	1.01604	1.2852e-05	0.0119499	Intron (ENST00000649121.1/50514, intron 5 of 6)	50514	ENSG00000173077	DEC1
chr11	71945000	71946580	1.8551	1.28209e-05	0.0119499	Intron (ENST00000530058.5/55298, intron 1 of 5)	55298	ENSG00000137522	RNF121
chr11	128052917	128053650	1.79858	1.26431e-05	0.0119499	Distal Intergenic	105369564	ENSG00000272575	LINC02098
chr14	80390708	80391356	1.41468	1.22961e-05	0.0119499	Promoter (2-3kb)	1734	ENSG00000211448	DIO2
chr18	31248825	31249608	1.33534	1.27349e-05	0.0119499	Distal Intergenic	1828	ENSG00000134760	DSG1
chr8	140004550	140005213	1.55935	1.37763e-05	0.0127008	Intron (ENST00000648948.2/83696, intron 18 of 22)	83696	ENSG00000167632	TRAPPC9
chr1	12587851	12588748	1.18233	1.41676e-05	0.0127242	Intron (ENST00000616661.5/9249, intron 1 of 5)	9249	ENSG00000162496	DHRS3
chr5	141848351	141850560	0.550431	1.39389e-05	0.0127242	Downstream (2-3kb)	5097	ENSG00000156453	PCDH1
chr5	159837688	159839254	1.63927	1.42695e-05	0.0127242	Intron (ENST00000641163.1/101927766, intron 3 of 7)	101927766	ENSG00000253311	LINC01847
chr12	11718620	11719227	1.49138	1.42326e-05	0.0127242	Intron (ENST00000396373.8/2120, intron 1 of 7)	2120	ENSG00000139083	ETV6
chr5	172646982	172649199	1.01465	1.46804e-05	0.0128425	Intron (ENST00000369800.6/54492, intron 1 of 4)	54492	ENSG00000214357	NEURL1B
chr11	130580000	130581516	1.04265	1.47564e-05	0.0128425	Distal Intergenic	102466873	ENSG00000274999	MIR8052
chrX	9745496	9746796	1.49439	1.4695e-05	0.0128425	Exon (ENST00000467482.6/4935, exon 5 of 9)	4935	ENSG00000101850	GPR143
chr5	169695102	169697372	0.617774	1.49561e-05	0.0129131	Promoter (<=1kb)	1794	ENSG00000134516	DOCK2
chr1	198018336	198019496	0.684597	1.55634e-05	0.0132274	Distal Intergenic	56956	ENSG00000143355	LHX9
chr11	73288686	73289755	1.06171	1.55582e-05	0.0132274	Promoter (<=1kb)	5031	ENSG00000171631	P2RY6
chr7	101135331	101136390	2.07666	1.63362e-05	0.0136707	Exon (ENST00000223095.4/5054, exon 6 of 9)	5054	ENSG00000106366	SERPINE1
chr8	141042768	141044315	0.656721	1.62665e-05	0.0136707	Distal Intergenic	5747	ENSG00000169398	PTK2
chr4	169968853	169969611	1.96694	1.68952e-05	0.0140305	Intron (ENST00000508313.2/100506085, intron 1 of 4)	100506085	ENSG00000248319	LINC02275
chr11	83583830	83584508	1.22916	1.76837e-05	0.0144645	Intron (ENST00000280241.12/1740, intron 13 of 21)	1740	ENSG00000150672	DLG2
chr17	48499171	48499613	1.71066	1.76116e-05	0.0144645	Distal Intergenic	3211	ENSG00000120094	HOXB1
chr5	135993257	135994410	1.13713	1.78453e-05	0.0144878	Distal Intergenic	7045	ENSG00000120708	TGFBI
chr14	91257357	91258921	0.830861	1.87572e-05	0.0151153	Exon (ENST00000563574.1/ENST00000563574.1, exon 1 of 1)	8111	ENSG00000119714	GPR68
chr2	171652059	171653040	1.3048	1.94349e-05	0.0153454	Distal Intergenic	1781	ENSG00000077380	DYNC1I2
chr6	8382493	8382973	1.74467	1.9349e-05	0.0153454	Intron (ENST00000644718.1/100506207, intron 5 of 8)	51000	ENSG00000124786	SLC35B3
chr19	46195962	46196254	1.63933	1.94659e-05	0.0153454	Exon (ENST00000597989.1/ENST00000597989.1, exon 4 of 4)	93429	ENSG00000268460	LOC93429
chr4	141645489	141646122	1.45268	1.97032e-05	0.0154206	Intron (ENST00000320650.9/3600, intron 1 of 7)	3600	ENSG00000164136	IL15
chr6	150191604	150192192	1.20876	2.00768e-05	0.0156009	Intron (ENST00000361131.5/81706, intron 1 of 3)	81706	ENSG00000198729	PPP1R14C
chr5	38347052	38348254	1.34601	2.07159e-05	0.0158201	Intron (ENST00000354891.7/133584, intron 3 of 22)	100506475	ENSG00000248572	EGFLAM-AS2
chr8	140731374	140731853	2.48752	2.07847e-05	0.0158201	Promoter (<=1kb)	442893	ENSG00000254324	MIR151A
chr9	91546485	91547276	1.30997	2.07953e-05	0.0158201	Distal Intergenic	100500821	ENSG00000266855	MIR3910-1
chr1	24107746	24109339	0.699082	2.1295e-05	0.0158242	Promoter (<=1kb)	127294	ENSG00000142661	MYOM3
chr1	204725949	204726888	0.926624	2.15493e-05	0.0158242	Distal Intergenic	10446	ENSG00000170382	LRRN2
chr2	67259512	67261305	1.10437	2.13773e-05	0.0158242	Promoter (<=1kb)	102800447		LINC01828
chr7	99244795	99245612	1.47757	2.1871e-05	0.0158242	Intron (ENST00000439784.7/84176, intron 2 of 41)	84176		MYH16
chr8	133858099	133858696	1.74903	2.09866e-05	0.0158242	Distal Intergenic	101927822	ENSG00000253593	LOC101927822
chr9	98479822	98481967	1.08119	2.20149e-05	0.0158242	Exon (ENST00000259455.4/9568, exon 5 of 19)	9568	ENSG00000136928	GABBR2
chr10	97538458	97538811	2.19341	2.21098e-05	0.0158242	Intron (ENST00000370664.4/80019, intron 1 of 2)	26287	ENSG00000165887	ANKRD2
chr11	72761105	72761375	2.22027	2.15575e-05	0.0158242	Promoter (1-2kb)	10809	ENSG00000214530	STARD10
chr16	23081695	23082683	1.09806	2.17154e-05	0.0158242	Exon (ENST00000219689.11/57478, exon 12 of 16)	57478	ENSG00000103404	USP31
chr1	212488320	212489221	0.849586	2.25967e-05	0.016067	Distal Intergenic	29937	ENSG00000117691	NENF
chr5	137096359	137097381	1.00547	2.30398e-05	0.0161373	Intron (ENST00000394945.6/6695, intron 5 of 10)	6695	ENSG00000152377	SPOCK1
chr12	95634945	95635663	1.44323	2.31012e-05	0.0161373	Intron (ENST00000626376.2/100132594, intron 1 of 1)	100132594	ENSG00000257150	PGAM1P5
chr14	77302798	77304227	0.686986	2.3289e-05	0.0161373	Promoter (<=1kb)	29954	ENSG00000009830	POMT2
chr15	32687467	32688699	1.0514	2.32096e-05	0.0161373	Intron (ENST00000300175.8/6447, intron 4 of 5)	6447	ENSG00000166922	SCG5
chr1	89738792	89739810	1.08081	2.42597e-05	0.0165662	Intron (ENST00000479252.1/84230, intron 2 of 3)	55144	ENSG00000171492	LRRC8D
chr8	80737704	80738175	2.60404	2.43648e-05	0.0165662	Intron (ENST00000327835.7/619279, intron 2 of 8)	619279	ENSG00000164684	ZNF704
chr9	90960993	90961897	1.17929	2.42082e-05	0.0165662	Intron (ENST00000427745.1/ENST00000427745.1, intron 1 of 1)	6850	ENSG00000165025	SYK
chr2	235278863	235279110	2.23069	2.47872e-05	0.0166454	Distal Intergenic	116987	ENSG00000157985	AGAP1
chr9	7103744	7104137	1.69175	2.46897e-05	0.0166454	Promoter (<=1kb)	23081	ENSG00000107077	KDM4C
chr15	101684212	101684823	1.54861	2.50448e-05	0.0167152	3' UTR	123283	ENSG00000185418	TARS3
chr7	137667449	137668537	0.797803	2.53849e-05	0.0168389	Intron (ENST00000453654.6/9162, intron 3 of 32)	9162	ENSG00000157680	DGKI
chr2	96556622	96557463	0.893994	2.56447e-05	0.0169081	Distal Intergenic	10865	ENSG00000196843	ARID5A
chr13	23289872	23290421	1.18715	2.58914e-05	0.0169679	Intron (ENST00000218867.3/6445, intron 5 of 7)	26278	ENSG00000151835	SACS
chr6	138414775	138415483	1.80383	2.60687e-05	0.0169818	3' UTR	23593	ENSG00000051620	HEBP2
chr14	20848360	20849131	1.15711	2.66003e-05	0.017225	Distal Intergenic	6037	ENSG00000169397	RNASE3
chr4	124867593	124867851	2.52735	2.74786e-05	0.0175017	Distal Intergenic	57182	ENSG00000151458	ANKRD50
chr5	136005611	136007806	0.781762	2.76712e-05	0.0175017	Distal Intergenic	7045	ENSG00000120708	TGFBI
chr11	121476299	121476953	1.11295	2.72554e-05	0.0175017	Intron (ENST00000260197.12/6653, intron 2 of 47)	6653	ENSG00000137642	SORL1
chr13	85825328	85825780	1.91588	2.75769e-05	0.0175017	Distal Intergenic	84189	ENSG00000184564	SLITRK6
chr11	92130074	92132092	0.885813	2.81891e-05	0.0176244	Distal Intergenic	120114	ENSG00000165323	FAT3
chr18	48942545	48943441	0.974712	2.81515e-05	0.0176244	Promoter (<=1kb)	4092	ENSG00000101665	SMAD7
chr1	165060138	165060858	1.44002	2.92238e-05	0.0179616	Distal Intergenic	4009	ENSG00000162761	LMX1A
chr4	28287720	28288255	1.25419	2.91473e-05	0.0179616	Exon (ENST00000668598.1/ENST00000668598.1, exon 2 of 2)	100422937	ENSG00000283275	MIR4275
chr11	26953942	26954393	2.19671	2.91992e-05	0.0179616	Distal Intergenic	387758	ENSG00000176971	FIBIN
chr5	136016659	136017679	0.868005	2.95791e-05	0.0180778	Distal Intergenic	7045	ENSG00000120708	TGFBI
chr4	41141763	41142446	1.42917	2.98558e-05	0.018145	Intron (ENST00000508593.6/323, intron 2 of 17)	323	ENSG00000163697	APBB2
chr1	212037763	212038405	0.849367	3.04952e-05	0.0184306	Promoter (1-2kb)	51514	ENSG00000143476	DTL
chr7	132742163	132742700	1.43489	3.08253e-05	0.0185272	Distal Intergenic	100506937	ENSG00000225881	LOC100506937
chr1	183568854	183569685	1.79326	3.10237e-05	0.018544	Promoter (<=1kb)	4688	ENSG00000116701	NCF2
chr1	116886541	116886908	1.57461	3.21441e-05	0.0186131	Distal Intergenic	5738	ENSG00000134247	PTGFRN
chr4	67885721	67886748	1.13748	3.18155e-05	0.0186131	Promoter (1-2kb)	9407	ENSG00000153802	TMPRSS11D
chr7	50818194	50818748	1.07634	3.22866e-05	0.0186131	Distal Intergenic	2887	ENSG00000106070	GRB10
chr8	96843488	96843935	1.79038	3.19345e-05	0.0186131	Intron (ENST00000220763.10/10404, intron 3 of 7)	10404	ENSG00000104324	CPQ
chr14	74616362	74621333	0.699822	3.13522e-05	0.0186131	Exon (ENST00000556652.1/ENST00000556652.1, exon 1 of 2)	4053	ENSG00000119681	LTBP2
chr15	88790890	88793238	1.27811	3.2337e-05	0.0186131	Distal Intergenic	176	ENSG00000157766	ACAN
chr18	13500231	13501798	1.6209	3.19806e-05	0.0186131	Exon (ENST00000589045.1/ENST00000589045.1, exon 1 of 2)	753	ENSG00000168675	LDLRAD4
chr1	168811124	168811697	1.20967	3.31401e-05	0.018975	Intron (ENST00000650631.1/1805, intron 4 of 8)	79100	ENSG00000225826	LINC00626
chr3	40899221	40899847	1.22387	3.43587e-05	0.0192031	Distal Intergenic	1499	ENSG00000168036	CTNNB1
chr4	14636637	14636958	2.15655	3.37614e-05	0.0192031	Intron (ENST00000505089.6/201853, intron 3 of 6)	201853	ENSG00000248360	LINC00504
chr8	133320394	133321244	0.532784	3.44696e-05	0.0192031	Distal Intergenic	10397	ENSG00000104419	NDRG1
chr12	1197199	1197915	1.96984	3.45977e-05	0.0192031	Intron (ENST00000543086.7/23085, intron 11 of 17)	23085	ENSG00000082805	ERC1
chr12	46786724	46787418	1.50563	3.43547e-05	0.0192031	Intron (ENST00000667191.1/100288798, intron 2 of 2)	55089	ENSG00000139209	SLC38A4
chr18	55790124	55790780	1.27284	3.43066e-05	0.0192031	Intron (ENST00000654829.1/ENST00000654829.1, intron 5 of 8)	100132501		LINC01415
chr8	108646851	108647361	1.97819	3.49211e-05	0.0192842	Intron (ENST00000518838.1/157753, intron 2 of 3)	157753	ENSG00000164841	TMEM74
chr11	6288134	6288666	1.6213	3.54796e-05	0.0194937	Distal Intergenic	887	ENSG00000110148	CCKBR
chr2	26804961	26805899	0.977035	3.57808e-05	0.0195483	Distal Intergenic	1058	ENSG00000115163	CENPA
chr12	46523582	46525176	1.07294	3.59383e-05	0.0195483	Intron (ENST00000667191.1/100288798, intron 2 of 2)	100288798		LOC100288798
chr19	7390949	7391953	0.759395	3.62404e-05	0.0196145	Intron (ENST00000668164.1/23370, intron 2 of 20)	23370	ENSG00000104880	ARHGEF18
chr7	37694057	37695045	-0.834636	3.65872e-05	0.0197042	Intron (ENST00000461610.5/353345, intron 2 of 3)	353345	ENSG00000187037	GPR141
chr2	118386803	118388160	0.74552	3.70326e-05	0.0197222	Distal Intergenic	100506797	ENSG00000226856	THORLNC
chr14	56271885	56272307	2.03166	3.71611e-05	0.0197222	Intron (ENST00000559044.5/57161, intron 2 of 4)	57161	ENSG00000139946	PELI2
chr19	57278417	57278943	2.48167	3.71646e-05	0.0197222	Promoter (<=1kb)	105372476	ENSG00000267871	ZNF460-AS1
chr7	118053353	118053686	2.15322	3.78391e-05	0.0199827	Distal Intergenic	51691	ENSG00000128534	LSM8
chr3	48594573	48596699	0.732865	3.89385e-05	0.020464	Promoter (<=1kb)	1294	ENSG00000114270	COL7A1
chr8	109305924	109306408	1.38709	3.9235e-05	0.0205207	Intron (ENST00000504175.2/ENST00000504175.2, intron 1 of 1)	84955	ENSG00000120526	NUDCD1
chr13	72150979	72151604	1.54566	3.97122e-05	0.0206709	Distal Intergenic	1602	ENSG00000276644	DACH1
chr14	71118256	71119462	1.68799	4.03632e-05	0.0209097	Distal Intergenic	22990	ENSG00000100731	PCNX1
chr1	41861514	41863461	0.723589	4.05798e-05	0.0209223	Intron (ENST00000372584.5/59269, intron 1 of 7)	59269	ENSG00000127124	HIVEP3
chr5	33048415	33050577	0.617208	4.10348e-05	0.0209512	Exon (ENST00000666525.1/ENST00000666525.1, exon 1 of 5)	340113	ENSG00000248279	LINC02120
chr7	112994644	112995855	0.983728	4.12137e-05	0.0209512	Promoter (<=1kb)	101928036	ENSG00000234520	HRAT17
chr14	77485344	77486764	1.95433	4.11103e-05	0.0209512	Promoter (2-3kb)	145501	ENSG00000100593	ISM2
chr3	33791627	33792114	0.798568	4.20018e-05	0.0211742	Distal Intergenic	10015	ENSG00000170248	PDCD6IP
chr7	50733560	50733968	1.0588	4.20416e-05	0.0211742	Promoter (1-2kb)	2887	ENSG00000106070	GRB10
chr10	50347027	50347259	2.12046	4.22811e-05	0.0211967	Promoter (2-3kb)	259230	ENSG00000198964	SGMS1
chr2	128745983	128746998	1.49667	4.26805e-05	0.02121	Distal Intergenic	9394	ENSG00000136720	HS6ST1
chr7	22429265	22430941	1.17123	4.28926e-05	0.02121	Intron (ENST00000406890.6/256227, intron 4 of 4)	256227	ENSG00000105889	STEAP1B
chr8	68925102	68925725	1.34042	4.28485e-05	0.02121	Intron (ENST00000662535.1/100505718, intron 3 of 5)	100505718	ENSG00000253658	LINC01592
chr1	32235723	32236674	0.721667	4.40759e-05	0.0216965	Intron (ENST00000423995.5/339483, intron 2 of 5)	339483		MTMR9LP
chr1	185636661	185637324	1.43561	4.47813e-05	0.0217172	Distal Intergenic	101929093	ENSG00000228309	LINC01350
chr3	52225657	52226504	-1.05513	4.51161e-05	0.0217172	Promoter (<=1kb)	54106	ENSG00000239732	TLR9
chr3	190076414	190077360	0.842507	4.46653e-05	0.0217172	Intron (ENST00000319332.10/55214, intron 1 of 14)	55214	ENSG00000090530	P3H2
chr3	196343119	196343828	0.932949	4.49809e-05	0.0217172	Distal Intergenic	116211	ENSG00000145107	TM4SF19
chr17	57158191	57158745	1.6181	4.43605e-05	0.0217172	Distal Intergenic	8165	ENSG00000121057	AKAP1
chr1	235011408	235012909	0.49484	4.53832e-05	0.0217495	Distal Intergenic	101927851	ENSG00000238005	LOC101927851
chr1	200905213	200906461	0.653173	4.70904e-05	0.0223706	Promoter (2-3kb)	55765	ENSG00000163362	INAVA
chr6	105174384	105175092	1.34055	4.7089e-05	0.0223706	Intron (ENST00000254765.4/64208, intron 1 of 3)	64208	ENSG00000132429	POPDC3
chr8	107749314	107750203	1.25937	4.7872e-05	0.022643	Distal Intergenic	340419	ENSG00000147655	RSPO2
chr1	64132835	64133734	0.896456	4.88455e-05	0.022901	Intron (ENST00000371079.6/4919, intron 4 of 8)	101927034	ENSG00000223949	ROR1-AS1
chr2	214577846	214578126	2.21562	4.89992e-05	0.022901	3' UTR	100885780	ENSG00000224257	VWC2L-IT1
chr5	170311915	170313117	1.7225	4.92594e-05	0.022901	Promoter (<=1kb)	100128059	ENSG00000250274	LOC100128059
chr10	127948775	127949340	1.70171	4.90539e-05	0.022901	Intron (ENST00000254667.7/5791, intron 1 of 20)	5791	ENSG00000132334	PTPRE
chr3	16066653	16069740	1.48882	5.04353e-05	0.0231508	Distal Intergenic	117248	ENSG00000131386	GALNT15
chr5	156481731	156482144	1.84097	5.03512e-05	0.0231508	Intron (ENST00000517913.5/6444, intron 5 of 9)	6444	ENSG00000170624	SGCD
chr6	37055649	37057188	0.592955	5.01979e-05	0.0231508	Distal Intergenic	221472	ENSG00000146192	FGD2
chr1	64623529	64624772	1.46533	5.11739e-05	0.0231963	Intron (ENST00000651257.2/57685, intron 4 of 26)	57685	ENSG00000158966	CACHD1
chr2	159362805	159363450	1.19174	5.0969e-05	0.0231963	Intron (ENST00000392783.7/29994, intron 27 of 36)	29994	ENSG00000123636	BAZ2B
chr5	100517198	100517959	-0.818636	5.08707e-05	0.0231963	Intron (ENST00000660230.1/ENST00000660230.1, intron 1 of 1)	345757	ENSG00000174132	FAM174A
chr19	56273588	56274132	1.47923	5.18945e-05	0.0234253	Promoter (<=1kb)	100506374	ENSG00000267710	EDDM13
chr17	78600259	78600845	1.63013	5.22196e-05	0.0234747	Distal Intergenic	101928710	ENSG00000267123	SCAT1
chr1	13593509	13594252	0.921991	5.29231e-05	0.0235773	Intron (ENST00000294489.10/10630, intron 1 of 5)	10630	ENSG00000162493	PDPN
chr4	75542599	75543417	1.32968	5.26778e-05	0.0235773	3' UTR	152816	ENSG00000174792	ODAPH
chr14	68104504	68104926	1.66777	5.3098e-05	0.0235773	Intron (ENST00000479335.5/5890, intron 8 of 11)	5890	ENSG00000182185	RAD51B
chr3	112653121	112654793	0.964909	5.35404e-05	0.023677	Distal Intergenic	151887	ENSG00000091986	CCDC80
chr3	132773222	132773588	2.00962	5.46776e-05	0.0238609	Intron (ENST00000504440.1/348808, intron 3 of 10)	100532724	ENSG00000274810	NPHP3-ACAD11
chr4	91621045	91621805	1.82731	5.4881e-05	0.0238609	Distal Intergenic	401145	ENSG00000184305	CCSER1
chr12	1518249	1519987	0.632624	5.49501e-05	0.0238609	Distal Intergenic	81029	ENSG00000111186	WNT5B
chr15	29698102	29698811	1.00101	5.50529e-05	0.0238609	Downstream (<1kb)	7082	ENSG00000104067	TJP1
chr16	16144107	16144869	0.938699	5.44585e-05	0.0238609	Distal Intergenic	368	ENSG00000091262	ABCC6
chr5	160542127	160542670	1.12531	5.60701e-05	0.024204	Distal Intergenic	406938	ENSG00000283733	MIR146A
chr11	110524006	110524661	1.05677	5.62894e-05	0.024204	Distal Intergenic	57569	ENSG00000137727	ARHGAP20
chr1	194013462	194014651	1.02587	5.84193e-05	0.0244447	Intron (ENST00000656143.1/ENST00000656143.1, intron 4 of 5)	101929184	ENSG00000232077	LINC01031
chr7	101108198	101109621	0.603534	5.80283e-05	0.0244447	Distal Intergenic	5054	ENSG00000106366	SERPINE1
chr8	19437992	19438828	1.15677	5.84221e-05	0.0244447	Intron (ENST00000454498.6/55790, intron 6 of 9)	55790	ENSG00000147408	CSGALNACT1
chr11	20110784	20113411	0.501137	5.7486e-05	0.0244447	Promoter (<=1kb)	89797	ENSG00000166833	NAV2
chr12	92603722	92604397	1.59282	5.73107e-05	0.0244447	Distal Intergenic	338809	ENSG00000187510	C12orf74
chr16	66521925	66522789	0.863622	5.76704e-05	0.0244447	Promoter (2-3kb)	7084	ENSG00000166548	TK2
chr19	50794098	50795592	-0.869157	5.82637e-05	0.0244447	Promoter (<=1kb)	105372440	ENSG00000261341	LOC105372440
chr1	230509466	230510378	1.24624	6.03132e-05	0.0249527	Distal Intergenic	79605	ENSG00000177614	PGBD5
chr11	122598831	122599374	1.35344	6.00047e-05	0.0249527	Distal Intergenic	399959	ENSG00000255248	MIR100HG
chr13	23620980	23621801	0.992768	6.03242e-05	0.0249527	Intron (ENST00000248484.8/55504, intron 4 of 9)	55504	ENSG00000127863	TNFRSF19
chr1	245856821	245857437	1.33247	6.06067e-05	0.0249745	Promoter (1-2kb)	64754	ENSG00000185420	SMYD3
chr1	246383135	246384157	1.22598	6.11923e-05	0.0250263	Intron (ENST00000630181.2/64754, intron 1 of 11)	64754	ENSG00000185420	SMYD3
chr3	55191901	55192671	0.989304	6.1119e-05	0.0250263	Distal Intergenic	105377096	ENSG00000243572	LINC02017
chr1	175362785	175363554	1.52645	6.24978e-05	0.0252751	Exon (ENST00000367674.7/7143, exon 14 of 23)	7143	ENSG00000116147	TNR
chr7	66250750	66251206	1.06101	6.22735e-05	0.0252751	Intron (ENST00000480281.5/8460, intron 1 of 4)	8460	ENSG00000169902	TPST1
chr8	133793120	133793782	1.19435	6.20854e-05	0.0252751	Intron (ENST00000517695.1/ENST00000517695.1, intron 1 of 2)	101927798	ENSG00000253165	LOC101927798
chr1	17765518	17766408	1.55874	6.35998e-05	0.0253845	Intron (ENST00000375406.2/81569, intron 1 of 2)	81569	ENSG00000117148	ACTL8
chr3	87358118	87358447	2.04514	6.37016e-05	0.0253845	Distal Intergenic	5449	ENSG00000064835	POU1F1
chr6	164051447	164051966	1.37551	6.35711e-05	0.0253845	Distal Intergenic	9444	ENSG00000112531	QKI
chr19	46261566	46262009	1.78119	6.30312e-05	0.0253845	Distal Intergenic	374918	ENSG00000188293	IGFL1
chr11	107704417	107705571	0.898587	6.40263e-05	0.0254208	Downstream (1-2kb)	6588	ENSG00000170290	SLN
chr7	47283471	47283942	1.15563	6.4334e-05	0.0254501	Exon (ENST00000311160.14/64759, exon 28 of 31)	64759	ENSG00000136205	TNS3
chr1	52604086	52604683	1.2742	6.58356e-05	0.0256018	Promoter (1-2kb)	2882	ENSG00000116157	GPX7
chr1	157415316	157416452	0.661138	6.58943e-05	0.0256018	Exon (ENST00000652627.1/ENST00000652627.1, exon 4 of 6)	83416	ENSG00000143297	FCRL5
chr3	8793050	8793590	1.04282	6.5033e-05	0.0256018	Intron (ENST00000472766.1/859, intron 2 of 2)	5021	ENSG00000180914	OXTR
chr3	153050995	153052602	0.599967	6.55216e-05	0.0256018	Distal Intergenic	5912	ENSG00000181467	RAP2B
chr16	57028179	57029693	0.914595	6.57893e-05	0.0256018	Promoter (1-2kb)	84166	ENSG00000140853	NLRC5
chr10	103881355	103882485	0.6205	6.69008e-05	0.0259004	3' UTR	79991	ENSG00000107960	STN1
chr2	158291315	158291899	1.6257	6.8471e-05	0.0261058	Intron (ENST00000283233.10/130940, intron 9 of 13)	130940	ENSG00000153237	CCDC148
chr4	27702659	27703335	1.29262	6.77318e-05	0.0261058	Distal Intergenic	101929199	ENSG00000249699	LINC02261
chr5	52859633	52860076	1.55435	6.86405e-05	0.0261058	Intron (ENST00000282588.7/3672, intron 2 of 28)	3672	ENSG00000213949	ITGA1
chr6	145086340	145087418	1.72324	6.79988e-05	0.0261058	Distal Intergenic	7402	ENSG00000152818	UTRN
chr7	130242159	130242840	1.03117	6.88226e-05	0.0261058	Distal Intergenic	1358	ENSG00000158516	CPA2
chr11	126317889	126319345	0.677103	6.88712e-05	0.0261058	Intron (ENST00000263579.5/28960, intron 2 of 5)	28960	ENSG00000110063	DCPS
chr7	101129731	101135209	1.9297	6.91326e-05	0.0261139	Promoter (2-3kb)	5054	ENSG00000106366	SERPINE1
chr1	196361073	196361747	0.960275	6.95756e-05	0.0261903	Intron (ENST00000367433.9/343450, intron 14 of 26)	343450	ENSG00000162687	KCNT2
chr2	54633127	54633685	1.38132	7.04832e-05	0.0264405	Intron (ENST00000615901.4/6711, intron 17 of 37)	6711	ENSG00000115306	SPTBN1
chrX	140799168	140799685	1.07632	7.07335e-05	0.0264431	Distal Intergenic	1038	ENSG00000184258	CDR1
chr2	111178835	111179289	1.36244	7.12537e-05	0.0265464	Intron (ENST00000645030.1/541471, intron 3 of 3)	541471	ENSG00000172965	MIR4435-2HG
chr11	33689094	33692930	0.638207	7.16518e-05	0.0266036	Intron (ENST00000534431.1/ENST00000534431.1, intron 1 of 3)	100131378	ENSG00000205177	C11orf91
chr10	20993388	20994356	1.20876	7.22136e-05	0.0266174	Intron (ENST00000417816.2/10529, intron 3 of 6)	10529	ENSG00000078114	NEBL
chr10	111410607	111411254	2.03941	7.2423e-05	0.0266174	Distal Intergenic	150	ENSG00000150594	ADRA2A
chr11	65443084	65450226	-0.46701	7.19757e-05	0.0266174	Promoter (<=1kb)	693197	ENSG00000283791	MIR612
chr14	51304460	51305358	1.67455	7.26958e-05	0.0266277	Exon (ENST00000669155.1/161342, exon 3 of 3)	161342	ENSG00000258955	LINC00519
chr7	74012675	74014275	1.10854	7.32927e-05	0.0267563	Distal Intergenic	2006	ENSG00000049540	ELN
chr8	59088513	59088929	1.99455	7.41962e-05	0.0269955	Intron (ENST00000361421.2/9760, intron 1 of 8)	100505501	ENSG00000167912	LOC100505501
chr19	659273	660915	0.58368	7.56923e-05	0.0274481	Promoter (<=1kb)	55658	ENSG00000070423	RNF126
chr2	72743550	72744370	1.6968	7.674e-05	0.0277355	Intron (ENST00000272427.10/23233, intron 1 of 21)	23233	ENSG00000144036	EXOC6B
chr3	99700693	99700898	1.75415	7.77748e-05	0.0277695	Intron (ENST00000474648.5/1295, intron 4 of 4)	1295	ENSG00000144810	COL8A1
chr9	27436295	27436653	1.50062	7.76205e-05	0.0277695	Intron (ENST00000262244.6/79817, intron 2 of 3)	79817	ENSG00000120162	MOB3B
chr9	86494585	86495371	1.55265	7.74395e-05	0.0277695	Distal Intergenic	79670	ENSG00000083223	TUT7
chr17	64126976	64127292	1.64747	7.78552e-05	0.0277695	Promoter (2-3kb)	2081	ENSG00000178607	ERN1
chr6	161038065	161039121	0.681403	7.9554e-05	0.0281328	Intron (ENST00000366919.6/4216, intron 2 of 25)	4216	ENSG00000085511	MAP3K4
chr10	103695999	103697307	1.06115	7.96234e-05	0.0281328	Promoter (2-3kb)	9644	ENSG00000107957	SH3PXD2A
chr13	108113274	108113802	1.38496	7.96494e-05	0.0281328	Distal Intergenic	3981	ENSG00000174405	LIG4
chr1	17167844	17168884	1.10704	8.24466e-05	0.0287425	Distal Intergenic	400743	ENSG00000204362	LINC02783
chr1	239250260	239250974	0.935388	8.1954e-05	0.0287425	Exon (ENST00000561926.1/ENST00000561926.1, exon 1 of 1)	1131	ENSG00000133019	CHRM3
chr2	236769693	236770737	0.526831	8.18608e-05	0.0287425	Distal Intergenic	57007	ENSG00000144476	ACKR3
chr6	44226827	44227837	0.842247	8.26967e-05	0.0287425	Promoter (<=1kb)	2030	ENSG00000112759	SLC29A1
chr13	109874544	109875443	1.73916	8.2204e-05	0.0287425	Distal Intergenic	8660	ENSG00000185950	IRS2
chr6	35400683	35401920	0.57023	8.35309e-05	0.0288696	Intron (ENST00000360694.8/5467, intron 2 of 7)	2178	ENSG00000112039	FANCE
chr7	130008589	130011126	0.578848	8.35931e-05	0.0288696	Exon (ENST00000587038.2/ENST00000587038.2, exon 3 of 5)	51530	ENSG00000091732	ZC3HC1
chr1	201265837	201269405	0.882627	8.55796e-05	0.0294111	Distal Intergenic	5317	ENSG00000081277	PKP1
chr2	30234011	30235685	1.05731	8.57017e-05	0.0294111	Promoter (<=1kb)	81606	ENSG00000213626	LBH
chr2	9111773	9112908	0.556946	8.61886e-05	0.0294852	Intron (ENST00000492300.2/ENST00000492300.2, intron 1 of 2)	8853	ENSG00000151693	ASAP2
chr2	31558189	31559376	0.61223	8.72184e-05	0.0295586	Intron (ENST00000435713.1/ENST00000435713.1, intron 2 of 2)	6716	ENSG00000277893	SRD5A2
chr2	79723651	79724201	1.36252	8.67366e-05	0.0295586	Intron (ENST00000466387.5/1496, intron 6 of 21)	1496	ENSG00000066032	CTNNA2
chr5	5018137	5018893	1.20977	8.71344e-05	0.0295586	Intron (ENST00000659550.1/340094, intron 1 of 1)	340094	ENSG00000215231	LINC01020
chr11	130636526	130637651	0.629836	8.76303e-05	0.029606	Distal Intergenic	102466873	ENSG00000274999	MIR8052
chr7	50953111	50954496	0.739475	8.81638e-05	0.029694	Intron (ENST00000420449.1/ENST00000420449.1, intron 1 of 3)	23242	ENSG00000106078	COBL
chr8	50056237	50057360	0.773539	8.94224e-05	0.0300249	Intron (ENST00000518864.5/54212, intron 2 of 19)	54212	ENSG00000147481	SNTG1
chr4	70515396	70516287	1.71235	9.21378e-05	0.0307469	Promoter (2-3kb)	401138	ENSG00000187689	AMTN
chr9	134624619	134625413	0.838246	9.19403e-05	0.0307469	Distal Intergenic	1289	ENSG00000130635	COL5A1
chr7	50824908	50825295	1.06421	9.28213e-05	0.0308803	Distal Intergenic	2887	ENSG00000106070	GRB10
chr7	101116967	101118801	1.1788	9.46699e-05	0.0313992	Distal Intergenic	5054	ENSG00000106366	SERPINE1
chr10	104299944	104301509	0.602957	9.55854e-05	0.0316065	3' UTR	119391	ENSG00000065621	GSTO2
chr2	157404394	157404749	1.71525	9.59769e-05	0.0316298	Distal Intergenic	728066		FAM133DP
chr5	128974339	128975076	1.49221	9.6695e-05	0.0316298	Intron (ENST00000508645.5/28965, intron 3 of 6)	28965	ENSG00000113396	SLC27A6
chr6	20712058	20712456	1.40798	9.68189e-05	0.0316298	Intron (ENST00000274695.8/54901, intron 5 of 15)	54901	ENSG00000145996	CDKAL1
chr11	89382488	89382872	2.06039	9.64041e-05	0.0316298	Intron (ENST00000263317.9/50507, intron 11 of 17)	50507	ENSG00000086991	NOX4
chr12	131736920	131737752	0.648391	9.75067e-05	0.0316643	Intron (ENST00000261674.8/6433, intron 7 of 17)	6433	ENSG00000061936	SFSWAP
chr17	59842044	59848426	0.440085	9.74281e-05	0.0316643	Promoter (<=1kb)	406991	ENSG00000284190	MIR21
chr7	151038902	151040178	0.645461	9.8329e-05	0.0318086	Promoter (1-2kb)	11194	ENSG00000197150	ABCB8
chr8	118853438	118853747	2.08767	9.85358e-05	0.0318086	Intron (ENST00000625758.3/552860, intron 6 of 7)	4982	ENSG00000164761	TNFRSF11B
chr7	101113903	101114775	0.905099	9.93432e-05	0.0319744	Distal Intergenic	5054	ENSG00000106366	SERPINE1
chr7	80231551	80232137	1.11673	0.000100983	0.0323268	Distal Intergenic	2770	ENSG00000127955	GNAI1
chr7	81008959	81009311	1.8611	0.000101223	0.0323268	Distal Intergenic	10512	ENSG00000075223	SEMA3C
chr11	12089557	12091245	0.708002	0.00010133	0.0323268	Promoter (2-3kb)	9645	ENSG00000133816	MICAL2
chr1	30511447	30512613	1.27849	0.000104439	0.0332214	Distal Intergenic	4146	ENSG00000162510	MATN1
chr4	103451328	103451787	1.22523	0.00010815	0.0343015	Intron (ENST00000656104.1/101929448, intron 3 of 3)	101929448		LINC02428
chr3	71510565	71511466	2.06106	0.000109284	0.0344788	Intron (ENST00000318789.9/27086, intron 2 of 20)	27086	ENSG00000114861	FOXP1
chr12	104588124	104589517	0.608754	0.000109469	0.0344788	Promoter (<=1kb)	50515	ENSG00000171310	CHST11
chr13	44758448	44759607	0.623516	0.00010966	0.0344788	Distal Intergenic	144817	ENSG00000235097	LINC00330
chr2	107025846	107026381	1.36015	0.000110507	0.0345009	Distal Intergenic	84620	ENSG00000144057	ST6GAL2
chr2	127597865	127598519	1.26861	0.000110681	0.0345009	Intron (ENST00000428314.5/4648, intron 19 of 46)	4648	ENSG00000169994	MYO7B
chr8	121189072	121189570	1.67449	0.000110438	0.0345009	Distal Intergenic	6641	ENSG00000172164	SNTB1
chr1	233107229	233108133	1.39306	0.000112225	0.034882	Intron (ENST00000258229.14/80003, intron 21 of 33)	80003	ENSG00000135749	PCNX2
chr1	232218989	232219763	0.976296	0.000114272	0.0353532	Distal Intergenic	57568	ENSG00000116991	SIPA1L2
chr18	55500390	55500669	1.55583	0.000114391	0.0353532	Intron (ENST00000354452.8/6925, intron 3 of 19)	6925	ENSG00000196628	TCF4
chr16	87498987	87499607	1.22571	0.000114866	0.0353995	Intron (ENST00000657113.1/101928737, intron 2 of 3)	101928737	ENSG00000260750	LOC101928737
chr4	84573645	84574237	1.38403	0.000115655	0.0354419	Distal Intergenic	1040	ENSG00000163624	CDS1
chr5	113574384	113574997	1.42499	0.000115543	0.0354419	Intron (ENST00000161863.9/64848, intron 23 of 29)	64848	ENSG00000047188	YTHDC2
chr1	185520167	185521012	0.987333	0.000117578	0.0356411	Exon (ENST00000622958.1/ENST00000622958.1, exon 1 of 1)	101929093	ENSG00000228309	LINC01350
chr1	223720553	223721556	-0.527701	0.00011815	0.0356411	Intron (ENST00000433674.6/824, intron 2 of 20)	824	ENSG00000162909	CAPN2
chr7	135685366	135685669	1.71955	0.000117126	0.0356411	Promoter (<=1kb)	26266	ENSG00000164707	SLC13A4
chr8	134214362	134215028	1.42051	0.000117992	0.0356411	Intron (ENST00000661266.1/ENST00000661266.1, intron 1 of 2)	57623	ENSG00000066827	ZFAT
chr8	139990851	139991760	0.82064	0.000118598	0.0356411	Intron (ENST00000648948.2/83696, intron 18 of 22)	83696	ENSG00000167632	TRAPPC9
chr15	67127087	67128375	0.589967	0.000117804	0.0356411	Promoter (<=1kb)	4088	ENSG00000166949	SMAD3
chr16	14494300	14494862	1.42936	0.00011842	0.0356411	Intron (ENST00000651865.1/5073, intron 20 of 22)	5073	ENSG00000140694	PARN
chrX	57643752	57644047	1.69868	0.000119072	0.0356849	Distal Intergenic	286430	ENSG00000215174	NLRP2B
chr1	67770919	67771660	0.84013	0.000119706	0.0357404	Intron (ENST00000370982.4/55970, intron 2 of 3)	100289178	ENSG00000232284	GNG12-AS1
chr4	6527314	6527688	1.39071	0.000121109	0.0357404	Intron (ENST00000506140.5/5522, intron 2 of 9)	5522	ENSG00000074211	PPP2R2C
chr12	58029305	58029813	1.3103	0.000120863	0.0357404	Distal Intergenic	105369785	ENSG00000257541	LINC02403
chr15	62739075	62739838	0.895571	0.000120461	0.0357404	Promoter (<=1kb)	83660	ENSG00000171914	TLN2
chr16	19594942	19595958	0.662735	0.000120539	0.0357404	Intron (ENST00000539322.5/57020, intron 9 of 11)	57020	ENSG00000103544	VPS35L
chr18	9905446	9906123	0.974206	0.000121229	0.0357404	Distal Intergenic	9218	ENSG00000101558	VAPA
chr12	13347156	13348144	0.80841	0.000122472	0.0358769	Distal Intergenic	283422	ENSG00000180861	LINC01559
chr15	69034308	69035941	1.24324	0.000122681	0.0358769	Promoter (2-3kb)	79400	ENSG00000255346	NOX5
chrX	113033992	113034628	1.79545	0.000122332	0.0358769	Intron (ENST00000651919.1/101928437, intron 2 of 5)	101928437		LOC101928437
chr2	18552322	18552610	1.53693	0.000126278	0.0362385	Downstream (2-3kb)	57665	ENSG00000240857	RDH14
chr2	219272962	219275153	0.64286	0.000125511	0.0362385	Promoter (2-3kb)	7277	ENSG00000127824	TUBA4A
chr3	5026100	5027254	0.57055	0.000125109	0.0362385	Distal Intergenic	100507582	ENSG00000235831	BHLHE40-AS1
chr5	81018608	81018981	1.38871	0.000124564	0.0362385	Promoter (<=1kb)	5924	ENSG00000113319	RASGRF2
chr6	6570977	6571255	1.59676	0.000125927	0.0362385	Intron (ENST00000429345.5/285780, intron 1 of 7)	285780	ENSG00000216863	LY86-AS1
chr7	22563644	22565878	0.669083	0.00012631	0.0362385	Promoter (<=1kb)	100506178	ENSG00000232759	LOC100506178
chr12	47095840	47096244	1.56451	0.000126598	0.0362385	Intron (ENST00000432328.2/91523, intron 1 of 2)	347902	ENSG00000139211	AMIGO2
chr16	15404744	15405174	-1.27964	0.000125825	0.0362385	Intron (ENST00000287594.7/255027, intron 1 of 2)	255027	ENSG00000156968	MPV17L
chr17	13385488	13385991	1.6631	0.000126915	0.0362385	Distal Intergenic	105371541	ENSG00000234634	LINC02093
chr2	220811190	220811449	1.88902	0.000127293	0.0362512	Intron (ENST00000658049.1/ENST00000658049.1, intron 4 of 6)	2043	ENSG00000116106	EPHA4
chr2	1654384	1655077	1.29836	0.000127973	0.0363497	Promoter (<=1kb)	7837	ENSG00000130508	PXDN
chr1	93703688	93704168	1.49104	0.000129493	0.0364934	Intron (ENST00000370244.5/8412, intron 3 of 13)	8412	ENSG00000137936	BCAR3
chr9	4292913	4293981	0.846664	0.000129821	0.0364934	Intron (ENST00000381971.8/169792, intron 1 of 10)	169792	ENSG00000107249	GLIS3
chr14	28102771	28103259	0.988764	0.000129308	0.0364934	Distal Intergenic	728755	ENSG00000258932	LOC728755
chr14	101491431	101491695	2.11326	0.000129739	0.0364934	Distal Intergenic	100507277	ENSG00000259082	LINC02314
chr9	6628606	6629312	-0.864277	0.000130665	0.0366359	Intron (ENST00000321612.7/2731, intron 2 of 24)	2731	ENSG00000178445	GLDC
chr7	101112130	101112714	1.32648	0.000131202	0.036692	Distal Intergenic	5054	ENSG00000106366	SERPINE1
chr8	68220513	68220859	1.84599	0.000132328	0.0367711	Intron (ENST00000288368.5/80243, intron 38 of 39)	80243	ENSG00000046889	PREX2
chr13	27634215	27635048	0.696174	0.000132499	0.0367711	Intron (ENST00000627604.1/51082, intron 2 of 2)	51082	ENSG00000186184	POLR1D
chr16	86994603	86995170	1.11949	0.000132386	0.0367711	Distal Intergenic	440390	ENSG00000232190	LINC02181
chr9	129650632	129651023	1.56829	0.000134355	0.0371914	Distal Intergenic	140459	ENSG00000148331	ASB6
chr7	131625405	131626398	0.696135	0.000135021	0.0372808	Distal Intergenic	5420	ENSG00000128567	PODXL
chr8	133036729	133037532	0.951625	0.000135364	0.0372809	Promoter (2-3kb)	6503	ENSG00000155926	SLA
chr11	13222207	13222723	1.32198	0.000136357	0.0373652	Distal Intergenic	406	ENSG00000133794	ARNTL
chr11	80722521	80723081	1.2105	0.00013613	0.0373652	Distal Intergenic	101928944	ENSG00000255178	LINC02720
chr7	102871961	102872995	1.11462	0.000138603	0.0378852	Intron (ENST00000379305.7/222235, intron 16 of 18)	10234	ENSG00000128606	LRRC17
chr1	230327119	230329264	0.46424	0.000139425	0.0380144	Intron (ENST00000391860.7/79605, intron 5 of 6)	79605	ENSG00000177614	PGBD5
chr13	68050632	68051137	1.5708	0.000139836	0.0380312	Distal Intergenic	100874145	ENSG00000230040	LINC00364
chr8	128184365	128185265	0.679035	0.000140222	0.0380411	Intron (ENST00000651587.1/5820, intron 10 of 10)	100302281	ENSG00000221261	MIR1208
chr12	67539392	67540292	2.00462	0.000141026	0.0380962	Intron (ENST00000650195.1/100507175, intron 3 of 4)	100507175	ENSG00000203585	LINC02408
chr17	3575374	3576054	1.09059	0.000141125	0.0380962	Promoter (1-2kb)	7442	ENSG00000196689	TRPV1
chr18	44692833	44693751	0.909377	0.000141889	0.0382076	Intron (ENST00000426838.8/26040, intron 1 of 3)	26040	ENSG00000152217	SETBP1
chr2	109701400	109703440	0.630192	0.000143214	0.0383879	Distal Intergenic	65124	ENSG00000198142	SOWAHC
chr2	227908181	227908957	1.06314	0.000143575	0.0383879	Intron (ENST00000373666.6/164781, intron 10 of 13)	164781	ENSG00000123977	DAW1
chr5	158287772	158288310	1.16916	0.000143618	0.0383879	Distal Intergenic	101927697	ENSG00000276778	LINC02227
chr18	58800688	58801000	1.70053	0.000144895	0.0386345	Distal Intergenic	105372147	ENSG00000267593	LINC01926
chr1	243798458	243799332	0.626893	0.00014593	0.0387239	Intron (ENST00000336199.9/10000, intron 1 of 13)	10000	ENSG00000117020	AKT3
chr2	216774605	216775520	0.583229	0.000147173	0.0387239	Intron (ENST00000447289.1/ENST00000447289.1, intron 3 of 3)	3488	ENSG00000115461	IGFBP5
chr3	69665003	69665633	1.03225	0.000146705	0.0387239	Distal Intergenic	4286	ENSG00000187098	MITF
chr3	132346890	132347617	1.07748	0.000147305	0.0387239	Intron (ENST00000475741.5/55, intron 6 of 8)	55	ENSG00000014257	ACPP
chr8	48305144	48305790	1.21185	0.000147575	0.0387239	Distal Intergenic	101929268	ENSG00000253608	LOC101929268
chr8	48308570	48308970	1.11863	0.00014623	0.0387239	Distal Intergenic	101929268	ENSG00000253608	LOC101929268
chr18	13447697	13448033	2.38363	0.000147722	0.0387239	Intron (ENST00000587905.5/753, intron 4 of 4)	100847080	ENSG00000266146	MIR5190
chr1	16984520	16985320	0.69083	0.000148325	0.0387884	Intron (ENST00000446261.1/ENST00000446261.1, intron 1 of 1)	4237	ENSG00000117122	MFAP2
chr1	160812990	160813909	0.746285	0.000149421	0.0389813	Promoter (<=1kb)	4063	ENSG00000122224	LY9
chr10	58625082	58625470	1.9616	0.000150244	0.0391023	Intron (ENST00000373886.8/80114, intron 2 of 20)	80114	ENSG00000122870	BICC1
chr15	85785087	85786804	0.524324	0.00015162	0.0393662	Intron (ENST00000337975.6/64410, intron 1 of 2)	64410	ENSG00000183655	KLHL25
chr1	185373760	185374559	0.728305	0.000152762	0.0395682	Distal Intergenic	100288079	ENSG00000261024	GS1-279B7.1
chr1	24117623	24118109	1.20601	0.000154003	0.0397008	Downstream (1-2kb)	127294	ENSG00000142661	MYOM3
chr12	111063315	111064252	0.854015	0.000153798	0.0397008	Intron (ENST00000261726.11/23316, intron 1 of 21)	23316	ENSG00000111249	CUX2
chr11	62042154	62042667	-0.967341	0.000154675	0.0397103	Distal Intergenic	2495	ENSG00000167996	FTH1
chr12	27179687	27180252	0.951029	0.00015477	0.0397103	Distal Intergenic	23012	ENSG00000211455	STK38L
chr2	24110465	24111943	1.03275	0.000157728	0.0403646	Intron (ENST00000613899.4/375190, intron 3 of 10)	375189	ENSG00000176732	PFN4
chr2	109239557	109240420	0.812431	0.000158161	0.0403646	Intron (ENST00000309415.8/344558, intron 1 of 9)	100423027	ENSG00000265965	MIR4266
chr13	50677762	50679035	1.09638	0.000158714	0.0403646	Promoter (<=1kb)	100874074	ENSG00000176124	DLEU7-AS1
chr16	80158611	80159275	0.950454	0.000159176	0.0403646	Intron (ENST00000563397.1/ENST00000563397.1, intron 2 of 2)	101928248	ENSG00000260876	LINC01229
chr17	9676585	9677920	0.548267	0.00015886	0.0403646	Exon (ENST00000570827.6/124739, exon 5 of 15)	124739	ENSG00000154914	USP43
chr5	54359876	54360521	0.974696	0.000159996	0.0404155	Intron (ENST00000665899.1/104355136, intron 3 of 4)	104355136	ENSG00000249069	LINC01033
chr17	66508710	66510130	0.835865	0.00016012	0.0404155	Intron (ENST00000413366.8/5578, intron 3 of 16)	101928001		PRKCA-AS1
chr7	90530229	90530760	1.03086	0.000162237	0.0404882	Intron (ENST00000449528.5/5218, intron 3 of 7)	5218	ENSG00000058091	CDK14
chr8	102744966	102747167	0.589203	0.00016093	0.0404882	Distal Intergenic	401472		GASAL1
chr10	122120986	122121503	-0.859806	0.000162268	0.0404882	Intron (ENST00000369005.6/10579, intron 5 of 22)	10579	ENSG00000138162	TACC2
chr13	35923288	35923938	0.974938	0.000161927	0.0404882	Intron (ENST00000360631.7/9201, intron 4 of 16)	9201	ENSG00000133083	DCLK1
chr16	80148856	80149157	1.55635	0.000162147	0.0404882	Intron (ENST00000567851.5/ENST00000567851.5, intron 2 of 3)	101928248	ENSG00000260876	LINC01229
chr10	77290599	77291194	1.75204	0.000162958	0.0405673	Intron (ENST00000604624.6/3778, intron 1 of 27)	3778	ENSG00000156113	KCNMA1
chr19	3459593	3459889	1.44603	0.000164192	0.040781	Intron (ENST00000641145.1/4782, intron 10 of 10)	4782	ENSG00000141905	NFIC
chr8	122574840	122576296	0.569728	0.000166738	0.0413191	Intron (ENST00000664854.1/104266958, intron 3 of 3)	104266958		LINC01151
chr1	173329687	173330675	2.06618	0.000169096	0.0416167	Distal Intergenic	101928673	ENSG00000203739	LOC101928673
chr3	196142295	196143750	0.554112	0.000168456	0.0416167	Promoter (<=1kb)	401109	ENSG00000224652	LINC00885
chr4	89797097	89797430	1.24935	0.000169152	0.0416167	Intron (ENST00000618500.4/6622, intron 3 of 4)	6622	ENSG00000145335	SNCA
chr5	65059769	65060117	1.65768	0.0001697	0.0416167	Distal Intergenic	11174	ENSG00000049192	ADAMTS6
chr16	14511167	14512021	1.56365	0.000169852	0.0416167	Intron (ENST00000651865.1/5073, intron 20 of 22)	5073	ENSG00000140694	PARN
chr3	87437721	87438181	1.39576	0.000171928	0.0417494	Distal Intergenic	5449	ENSG00000064835	POU1F1
chr10	80196101	80196989	-0.674725	0.000171453	0.0417494	Intron (ENST00000422982.8/311, intron 1 of 15)	311	ENSG00000122359	ANXA11
chr12	27177793	27178030	1.46991	0.000171573	0.0417494	Distal Intergenic	23012	ENSG00000211455	STK38L
chr18	50190272	50191212	1.21642	0.000171183	0.0417494	Intron (ENST00000285039.12/4645, intron 1 of 39)	4645	ENSG00000167306	MYO5B
chr5	57482483	57483171	1.53071	0.000173991	0.0421561	Promoter (<=1kb)	345651	ENSG00000169067	ACTBL2
chr11	75286864	75287206	1.58355	0.000176415	0.0426485	Promoter (2-3kb)	408	ENSG00000137486	ARRB1
chr9	33946616	33947619	0.806019	0.000177772	0.0428813	Promoter (1-2kb)	55833	ENSG00000137073	UBAP2
chr4	144716768	144717101	1.71614	0.000178494	0.0429529	Intron (ENST00000296575.8/64399, intron 10 of 12)	64399	ENSG00000164161	HHIP
chr5	136050811	136054479	0.57579	0.000178858	0.0429529	Promoter (<=1kb)	7045	ENSG00000120708	TGFBI
chr8	116574663	116575609	0.79208	0.000179825	0.0430898	Distal Intergenic	8667	ENSG00000147677	EIF3H
chr3	189941594	189942267	1.07502	0.00018087	0.0432451	Distal Intergenic	55214	ENSG00000090530	P3H2
chr6	50785797	50786696	1.51464	0.00018134	0.0432622	Distal Intergenic	7021	ENSG00000008196	TFAP2B
chr10	103895391	103896125	0.715724	0.000181766	0.043269	Intron (ENST00000224950.8/79991, intron 7 of 9)	79991	ENSG00000107960	STN1
chr1	41455734	41456323	0.97982	0.000183478	0.0435812	Distal Intergenic	1907	ENSG00000127129	EDN2
chr8	30235792	30236143	1.87721	0.000184703	0.0437421	Distal Intergenic	10671	ENSG00000104671	DCTN6
chr12	103470606	103471160	1.19304	0.000184959	0.0437421	Intron (ENST00000547347.5/374470, intron 2 of 10)	374470	ENSG00000179088	C12orf42
chr2	190843691	190844770	0.984414	0.000186676	0.0440428	Distal Intergenic	2744	ENSG00000115419	GLS
chr11	114154242	114155540	-0.520546	0.000187041	0.0440428	Intron (ENST00000335953.9/7704, intron 2 of 6)	7704	ENSG00000109906	ZBTB16
chr3	172305377	172305999	0.726806	0.000187872	0.0440479	Promoter (<=1kb)	64778	ENSG00000075420	FNDC3B
chr15	57060773	57061149	1.24635	0.000187688	0.0440479	Promoter (2-3kb)	6938	ENSG00000140262	TCF12
chr7	148620581	148621155	1.13413	0.000188859	0.044184	Intron (ENST00000660070.1/ENST00000660070.1, intron 1 of 1)	202865	ENSG00000170279	C7orf33
chr6	14520010	14520852	1.21367	0.000190269	0.0443961	Distal Intergenic	102216342	ENSG00000226673	LINC01108
chr9	99103101	99103423	1.81629	0.000190581	0.0443961	Promoter (<=1kb)	7046	ENSG00000106799	TGFBR1
chr9	134670006	134670551	1.22244	0.000191909	0.0446099	Intron (ENST00000371817.7/1289, intron 1 of 65)	1289	ENSG00000130635	COL5A1
chr10	76491921	76493081	0.81281	0.000193478	0.0448786	Intron (ENST00000611255.5/83938, intron 6 of 6)	83938	ENSG00000148655	LRMDA
chr1	91099703	91100435	1.23824	0.000194176	0.0449447	Distal Intergenic	84146	ENSG00000122482	ZNF644
chr9	115035855	115037272	0.561206	0.00019477	0.0449865	Promoter (<=1kb)	3371	ENSG00000041982	TNC
chr1	246356887	246357366	1.65133	0.000195756	0.0450231	Promoter (1-2kb)	64754	ENSG00000185420	SMYD3
chr15	98560338	98560744	1.28352	0.000195378	0.0450231	Distal Intergenic	283777	ENSG00000283597	FAM169B
chr2	59233428	59234272	0.936908	0.000197543	0.0452518	Intron (ENST00000650010.1/400955, intron 8 of 8)	101927285	ENSG00000222030	LINC01793
chr2	108593371	108595482	0.720802	0.000197722	0.0452518	Intron (ENST00000544547.5/3987, intron 1 of 9)	3987	ENSG00000169756	LIMS1
chr7	145053682	145054354	1.07022	0.000197999	0.0452518	Distal Intergenic	27010	ENSG00000196511	TPK1
chr1	196295809	196296115	1.66658	0.000198498	0.0452709	Intron (ENST00000367433.9/343450, intron 21 of 26)	343450	ENSG00000162687	KCNT2
chr8	32686366	32686966	0.761136	0.000199607	0.0454285	Intron (ENST00000519301.6/3084, intron 3 of 10)	3084	ENSG00000157168	NRG1
chr6	89297608	89298997	-1.1079	0.000200173	0.0454623	Intron (ENST00000402938.4/2570, intron 2 of 8)	2570	ENSG00000111886	GABRR2
chr5	172314662	172315834	0.701969	0.000201688	0.045711	Distal Intergenic	92181	ENSG00000168246	UBTD2
chr11	70243786	70245252	0.699311	0.000202911	0.0458924	Distal Intergenic	8500	ENSG00000131626	PPFIA1
chr12	59632407	59632756	-1.1537	0.000203481	0.045926	Intron (ENST00000547379.6/9194, intron 1 of 5)	9194	ENSG00000118596	SLC16A7
chr7	50826468	50827579	0.71247	0.000204106	0.0459589	Distal Intergenic	2887	ENSG00000106070	GRB10
chr16	15442189	15442561	1.51559	0.000204472	0.0459589	Intron (ENST00000568766.1/255027, intron 1 of 1)	89927	ENSG00000166780	BMERB1
chr2	171798243	171799124	1.02684	0.000207584	0.0463891	Intron (ENST00000422440.7/8604, intron 13 of 17)	8604	ENSG00000115840	SLC25A12
chr5	174229772	174230657	0.968885	0.000207665	0.0463891	Intron (ENST00000521585.5/51617, intron 4 of 4)	101928176	ENSG00000249306	LINC01411
chr13	98997694	98998656	0.663452	0.000207322	0.0463891	Intron (ENST00000448493.7/23348, intron 1 of 52)	23348	ENSG00000088387	DOCK9
chr5	90875957	90876192	2.23359	0.000210064	0.0468287	Intron (ENST00000405460.9/84059, intron 83 of 89)	84059	ENSG00000164199	ADGRV1
chr2	29662899	29663975	0.970157	0.000211144	0.0469734	Intron (ENST00000389048.8/238, intron 3 of 28)	238	ENSG00000171094	ALK
chr2	181876530	181877209	0.684873	0.000214414	0.0471467	Distal Intergenic	6744	ENSG00000138434	ITPRID2
chr5	96226750	96227603	0.855562	0.000214324	0.0471467	Intron (ENST00000502645.2/101929710, intron 1 of 4)	693168	ENSG00000207578	MIR583
chr6	124928881	124929153	1.86739	0.000212369	0.0471467	Intron (ENST00000663792.1/7955, intron 4 of 7)	7955	ENSG00000236548	RNF217-AS1
chr12	99281362	99281623	1.4896	0.000214524	0.0471467	Intron (ENST00000547776.6/56899, intron 12 of 25)	56899	ENSG00000185046	ANKS1B
chr15	98412900	98413205	2.21954	0.000213868	0.0471467	Intron (ENST00000661847.1/105371011, intron 2 of 3)	105371011		LINC02351
chr19	13619224	13619682	1.35451	0.00021411	0.0471467	Intron (ENST00000574974.3/773, intron 2 of 5)	773	ENSG00000141837	CACNA1A
chr7	66281652	66282237	0.934114	0.000215925	0.0473589	Intron (ENST00000480281.5/8460, intron 1 of 4)	8460	ENSG00000169902	TPST1
chr9	130150830	130151096	1.3632	0.000216793	0.0474537	Distal Intergenic	401554	ENSG00000196979	GPRACR
chr1	205248900	205249924	1.16793	0.000220045	0.0474855	Promoter (2-3kb)	9911	ENSG00000133069	TMCC2
chr2	180359664	180360538	-0.676974	0.000219287	0.0474855	Distal Intergenic	101669767	ENSG00000281131	SCHLAP1
chr2	215903182	215904640	1.06067	0.000220108	0.0474855	Distal Intergenic	646324	ENSG00000235770	LINC00607
chr3	148723595	148723894	1.3227	0.000221076	0.0474855	Intron (ENST00000497524.5/185, intron 1 of 1)	185	ENSG00000144891	AGTR1
chr5	41649652	41650122	1.39499	0.000219788	0.0474855	Distal Intergenic	5019	ENSG00000083720	OXCT1
chr6	22236342	22237398	0.56257	0.00022182	0.0474855	Exon (ENST00000651569.1/ENST00000651569.1, exon 1 of 8)	401237		CASC15
chr8	128576559	128577067	1.26575	0.000218417	0.0474855	Distal Intergenic	101927774		LINC00824
chr9	2055368	2055729	1.33135	0.000217663	0.0474855	Promoter (<=1kb)	6595	ENSG00000080503	SMARCA2
chr10	1054729	1055143	0.990253	0.000221684	0.0474855	Promoter (1-2kb)	22884	ENSG00000047056	WDR37
chr10	77872084	77874350	-0.470349	0.000222176	0.0474855	Promoter (2-3kb)	9231	ENSG00000151208	DLG5
chr11	12286875	12289029	0.444363	0.000220589	0.0474855	Promoter (<=1kb)	84953	ENSG00000133816	MICALCL
chr13	67278241	67278630	1.34302	0.000219129	0.0474855	Distal Intergenic	100874145	ENSG00000230040	LINC00364
chr10	132532512	132533439	0.561117	0.000222768	0.0475186	Distal Intergenic	3632	ENSG00000068383	INPP5A
chr4	168694649	168695675	2.1128	0.000223208	0.0475193	Intron (ENST00000505667.6/23022, intron 8 of 21)	23022	ENSG00000129116	PALLD
chr5	174231936	174232617	1.35831	0.000224089	0.0476137	Intron (ENST00000521585.5/51617, intron 4 of 4)	101928176	ENSG00000249306	LINC01411
chr15	70713329	70713612	1.98353	0.000225548	0.0478303	Intron (ENST00000322954.11/55075, intron 1 of 18)	55075	ENSG00000137831	UACA
chr19	54008060	54008966	1.11724	0.000226956	0.0480353	Intron (ENST00000352529.1/59285, intron 1 of 1)	59285	ENSG00000130433	CACNG6
chr9	126423295	126423525	1.72682	0.000229413	0.0484481	Promoter (1-2kb)	89853	ENSG00000196814	MVB12B
chr15	74396529	74398102	0.729078	0.000229797	0.0484481	Distal Intergenic	102465530	ENSG00000277391	MIR6881
chr3	192022250	192022802	0.906889	0.000230655	0.0484788	Distal Intergenic	100873986	ENSG00000231383	FGF12-AS1
chr14	65263472	65263719	1.52092	0.000230835	0.0484788	Intron (ENST00000555736.1/ENST00000555736.1, intron 1 of 3)	100128233	ENSG00000255002	LINC02324
chr5	33068741	33069169	0.888506	0.000232415	0.0487167	Intron (ENST00000657441.1/ENST00000657441.1, intron 1 of 1)	340113	ENSG00000248279	LINC02120
chr2	174614230	174614861	1.12372	0.000236961	0.0491113	Intron (ENST00000442996.1/ENST00000442996.1, intron 2 of 3)	7456	ENSG00000115935	WIPF1
chr3	119311513	119312157	1.03756	0.000235485	0.0491113	Intron (ENST00000264245.9/57514, intron 1 of 11)	100874246	ENSG00000241155	ARHGAP31-AS1
chr4	159290408	159291559	1.07612	0.000236212	0.0491113	Intron (ENST00000644474.1/9693, intron 6 of 29)	9693	ENSG00000109756	RAPGEF2
chr9	20732007	20732523	1.1651	0.000234887	0.0491113	Intron (ENST00000380249.5/54914, intron 6 of 45)	54914	ENSG00000188352	FOCAD
chr12	105748656	105749483	0.918908	0.000236104	0.0491113	Distal Intergenic	101929110	ENSG00000257859	CASC18
chr12	114729734	114730035	1.66159	0.000237006	0.0491113	Intron (ENST00000660721.1/ENST00000660721.1, intron 1 of 1)	6926	ENSG00000135111	TBX3
chr6	21634356	21634962	0.786497	0.000238875	0.0494045	Distal Intergenic	401237		CASC15
chr1	51660670	51661557	0.856833	0.000240609	0.0494494	Intron (ENST00000371714.5/114883, intron 5 of 25)	114883	ENSG00000117859	OSBPL9
chr3	73653916	73654428	1.54316	0.00024091	0.0494494	Distal Intergenic	23024	ENSG00000121440	PDZRN3
chr5	76468711	76470194	0.976639	0.000240907	0.0494494	Intron (ENST00000274364.11/10788, intron 2 of 35)	10788	ENSG00000145703	IQGAP2
chr18	28065442	28065762	2.65261	0.000240626	0.0494494	Intron (ENST00000269141.8/1000, intron 2 of 15)	1000	ENSG00000170558	CDH2
chr4	165476632	165477051	1.16628	0.000241864	0.0495516	Intron (ENST00000513982.5/1363, intron 3 of 3)	1363	ENSG00000109472	CPE
chr1	53639298	53639808	1.07763	0.000244325	0.0497487	Intron (ENST00000312233.4/148979, intron 1 of 9)	148979	ENSG00000174332	GLIS1
chr2	53511910	53512807	0.889595	0.000244327	0.0497487	Distal Intergenic	100302652	ENSG00000115239	GPR75-ASB3
chr10	112304379	112304860	1.31974	0.000244996	0.0497487	3' UTR	102465427	ENSG00000283688	MIR6715B
chr15	40743797	40744500	0.751253	0.000245112	0.0497487	Promoter (<=1kb)	55177	ENSG00000137824	RMDN3
chr16	73068358	73069353	0.679829	0.000243734	0.0497487	Intron (ENST00000641206.2/463, intron 8 of 17)	463	ENSG00000140836	ZFHX3
chr3	64084500	64085048	1.5021	0.000246614	0.0499601	Promoter (2-3kb)	100287879	ENSG00000189196	LINC00994

## Sheet: Table_S6_24 hours_vs_CTRL
Table S6: Annotated DARs in MCF10A after 24 h of TGFβ1 treatment compared to solvent treatment (CTRL)
Threshold: adjusted p-value <0.05
chromosome	start	end	log2FC	p-value	adjusted p-value	annotation	entrez	ensembl	symbol
chr1	52636518	52637740	2.17242	3.8717e-09	6.17592e-05	Promoter (2-3kb)	348378	ENSG00000182183	SHISAL2A
chr1	183245346	183253217	2.42174	7.87602e-10	6.17592e-05	3' UTR	3918	ENSG00000058085	LAMC2
chr1	185399946	185401479	1.9969	2.43331e-09	6.17592e-05	Distal Intergenic	100288079	ENSG00000261024	GS1-279B7.1
chr1	230541698	230543885	1.95009	4.48304e-09	6.17592e-05	Distal Intergenic	101927553	ENSG00000232964	LINC01737
chr2	129007862	129009014	2.69546	2.55215e-09	6.17592e-05	Distal Intergenic	151121	ENSG00000204460	LINC01854
chr9	113519446	113520689	2.50279	5.94639e-09	6.17592e-05	Promoter (1-2kb)	5998	ENSG00000138835	RGS3
chr10	32413297	32413990	2.28485	4.68374e-09	6.17592e-05	Exon (ENST00000658560.1/101929431, exon 3 of 3)	101929431		LOC101929431
chr12	71580949	71581826	2.65371	4.16087e-09	6.17592e-05	Intron (ENST00000266674.10/8549, intron 16 of 17)	8549	ENSG00000139292	LGR5
chr12	92593619	92594563	1.95335	5.26805e-09	6.17592e-05	Distal Intergenic	338809	ENSG00000187510	C12orf74
chr13	95897885	95899155	2.39064	6.24473e-09	6.17592e-05	Promoter (2-3kb)	55757	ENSG00000102595	UGGT2
chr16	48510756	48512097	1.74654	5.16786e-09	6.17592e-05	Distal Intergenic	9683	ENSG00000102921	N4BP1
chr12	115155571	115156729	1.78679	7.84443e-09	7.1115e-05	Distal Intergenic	6926	ENSG00000135111	TBX3
chr1	165060138	165060858	2.73947	8.76607e-09	7.11545e-05	Distal Intergenic	4009	ENSG00000162761	LMX1A
chr8	133858099	133858696	3.08986	9.15692e-09	7.11545e-05	Distal Intergenic	101927822	ENSG00000253593	LOC101927822
chr1	245585090	245586128	2.04326	1.02149e-08	7.4084e-05	Intron (ENST00000407071.7/55083, intron 5 of 14)	55083	ENSG00000162849	KIF26B
chr7	134669493	134670448	1.69896	1.42465e-08	8.61028e-05	Intron (ENST00000418040.5/669, intron 3 of 3)	669	ENSG00000172331	BPGM
chr9	20297529	20298239	2.6364	1.30244e-08	8.61028e-05	Distal Intergenic	4300	ENSG00000171843	MLLT3
chr10	86441032	86441721	3.34757	1.36334e-08	8.61028e-05	Promoter (2-3kb)	23063	ENSG00000062650	WAPL
chr2	59701251	59702503	1.67479	1.79564e-08	9.76723e-05	Intron (ENST00000606382.1/ENST00000606382.1, intron 2 of 3)	101927285	ENSG00000222030	LINC01793
chr7	101136497	101141635	1.85818	1.72327e-08	9.76723e-05	3' UTR	5054	ENSG00000106366	SERPINE1
chr2	171652059	171653040	2.13077	1.9165e-08	9.92819e-05	Distal Intergenic	1781	ENSG00000077380	DYNC1I2
chr15	101684212	101684823	2.58643	2.1911e-08	0.000108348	3' UTR	123283	ENSG00000185418	TARS3
chr11	20125788	20127313	1.69009	2.31449e-08	0.000109473	Distal Intergenic	89797	ENSG00000166833	NAV2
chr1	208431477	208432374	1.8763	2.79187e-08	0.000113113	Distal Intergenic	5362	ENSG00000076356	PLXNA2
chr3	16066653	16069740	2.49293	2.72277e-08	0.000113113	Distal Intergenic	117248	ENSG00000131386	GALNT15
chr5	13932151	13933171	2.17027	2.80735e-08	0.000113113	Promoter (<=1kb)	1767	ENSG00000039139	DNAH5
chr6	160237440	160238115	3.26806	2.72745e-08	0.000113113	Intron (ENST00000486916.5/6582, intron 4 of 5)	6582	ENSG00000112499	SLC22A2
chr11	33613923	33614580	2.41716	3.15052e-08	0.000122407	Intron (ENST00000658780.1/25758, intron 15 of 20)	25758	ENSG00000110427	KIAA1549L
chr1	185373760	185374559	1.42743	3.74453e-08	0.000125541	Distal Intergenic	100288079	ENSG00000261024	GS1-279B7.1
chr4	169968853	169969611	3.11436	3.8082e-08	0.000125541	Intron (ENST00000508313.2/100506085, intron 1 of 4)	100506085	ENSG00000248319	LINC02275
chr9	70120459	70122299	1.82646	3.6862e-08	0.000125541	Intron (ENST00000377182.5/256691, intron 5 of 13)	100507244	ENSG00000204706	MAMDC2-AS1
chr12	1197199	1197915	3.10917	3.53987e-08	0.000125541	Intron (ENST00000543086.7/23085, intron 11 of 17)	23085	ENSG00000082805	ERC1
chr18	75624553	75626826	1.30573	3.44858e-08	0.000125541	Distal Intergenic	100505853	ENSG00000261194	LINC01898
chr5	17180916	17181720	1.89474	4.21024e-08	0.000130864	Intron (ENST00000606445.1/10409, intron 2 of 3)	285696	ENSG00000215196	BASP1-AS1
chr5	136063020	136068165	2.3679	4.19673e-08	0.000130864	Promoter (1-2kb)	7045	ENSG00000120708	TGFBI
chr4	75542599	75543417	2.37509	4.65999e-08	0.00014082	3' UTR	152816	ENSG00000174792	ODAPH
chr8	140004550	140005213	2.43066	5.65954e-08	0.000166403	Intron (ENST00000648948.2/83696, intron 18 of 22)	83696	ENSG00000167632	TRAPPC9
chr1	201602410	201604319	1.37035	5.99943e-08	0.000171754	Distal Intergenic	89796	ENSG00000134369	NAV1
chr1	152904829	152906830	1.06636	6.5974e-08	0.000180506	Promoter (1-2kb)	3713	ENSG00000163207	IVL
chr1	195981453	195982320	1.89046	6.8029e-08	0.000180506	Distal Intergenic	105371673		LINC01724
chr16	64657422	64658110	2.29442	6.78516e-08	0.000180506	Distal Intergenic	1009	ENSG00000140937	CDH11
chr7	99244795	99245612	2.27616	7.61065e-08	0.00019286	Intron (ENST00000439784.7/84176, intron 2 of 41)	84176		MYH16
chr10	127948775	127949340	2.61158	7.62305e-08	0.00019286	Intron (ENST00000254667.7/5791, intron 1 of 20)	5791	ENSG00000132334	PTPRE
chr5	174229772	174230657	1.94067	8.56998e-08	0.000194232	Intron (ENST00000521585.5/51617, intron 4 of 4)	101928176	ENSG00000249306	LINC01411
chr6	50785797	50786696	2.87503	8.23808e-08	0.000194232	Distal Intergenic	7021	ENSG00000008196	TFAP2B
chr10	94224637	94225193	2.88882	8.49994e-08	0.000194232	Exon (ENST00000447227.1/ENST00000447227.1, exon 2 of 2)	100128054	ENSG00000268894	PLCE1-AS1
chr10	122300902	122301817	1.53575	8.52002e-08	0.000194232	Intron (ENST00000260723.5/118663, intron 9 of 15)	118663	ENSG00000138152	BTBD16
chr10	124211729	124213029	2.11513	8.26246e-08	0.000194232	Distal Intergenic	51363	ENSG00000182022	CHST15
chr7	37694057	37695045	-1.67494	9.07262e-08	0.000200167	Intron (ENST00000461610.5/353345, intron 2 of 3)	353345	ENSG00000187037	GPR141
chr12	46786724	46787418	2.44592	9.19988e-08	0.000200167	Intron (ENST00000667191.1/100288798, intron 2 of 2)	55089	ENSG00000139209	SLC38A4
chr3	4830932	4831986	1.55528	9.61387e-08	0.000201109	Exon (ENST00000465436.5/ENST00000465436.5, exon 2 of 3)	3708	ENSG00000150995	ITPR1
chr5	177493883	177498352	1.20462	9.64826e-08	0.000201109	Promoter (<=1kb)	9260	ENSG00000196923	PDLIM7
chr7	118057262	118057942	1.74368	9.79775e-08	0.000201109	Distal Intergenic	51691	ENSG00000128534	LSM8
chr1	157415316	157416452	1.17993	1.13499e-07	0.000226137	Exon (ENST00000652627.1/ENST00000652627.1, exon 4 of 6)	83416	ENSG00000143297	FCRL5
chr8	107749314	107750203	2.06235	1.14328e-07	0.000226137	Distal Intergenic	340419	ENSG00000147655	RSPO2
chr8	116574663	116575609	1.50477	1.2068e-07	0.000234437	Distal Intergenic	8667	ENSG00000147677	EIF3H
chr1	198120885	198121484	2.24292	1.25152e-07	0.000238861	Distal Intergenic	140609	ENSG00000151414	NEK7
chr1	159429036	159430002	1.77496	1.65348e-07	0.000252044	Promoter (2-3kb)	391121	ENSG00000249730	OR10J4
chr1	168690125	168690796	1.96895	1.38383e-07	0.000252044	Distal Intergenic	1805	ENSG00000143196	DPT
chr1	198018336	198019496	1.10281	1.56521e-07	0.000252044	Distal Intergenic	56956	ENSG00000143355	LHX9
chr1	209655369	209658952	0.799984	1.64171e-07	0.000252044	Promoter (2-3kb)	3914	ENSG00000196878	LAMB3
chr2	26804961	26805899	1.52737	1.4837e-07	0.000252044	Distal Intergenic	1058	ENSG00000115163	CENPA
chr2	217934031	217935152	1.35105	1.67823e-07	0.000252044	Promoter (2-3kb)	7145	ENSG00000079308	TNS1
chr3	123677969	123678804	2.29688	1.88964e-07	0.000252044	Intron (ENST00000360772.7/4638, intron 21 of 33)	4638	ENSG00000065534	MYLK
chr3	183548173	183548851	2.12509	1.82637e-07	0.000252044	Promoter (<=1kb)	100874019	ENSG00000242522	KLHL6-AS1
chr3	189572087	189572799	2.47789	1.53833e-07	0.000252044	Distal Intergenic	8626	ENSG00000073282	TP63
chr4	53962369	53963279	1.5739	1.78339e-07	0.000252044	Intron (ENST00000507166.5/5156, intron 12 of 23)	402176		RPL21P44
chr4	170391123	170391790	2.04751	1.89981e-07	0.000252044	Distal Intergenic	101928223	ENSG00000250266	LINC01612
chr5	137470018	137471246	1.11474	1.4269e-07	0.000252044	Intron (ENST00000394945.6/6695, intron 2 of 10)	6695	ENSG00000152377	SPOCK1
chr6	4732793	4734939	2.08346	1.44178e-07	0.000252044	Exon (ENST00000328908.9/9425, exon 3 of 9)	9425	ENSG00000153046	CDYL
chr7	43394288	43395291	2.4601	1.55795e-07	0.000252044	Promoter (1-2kb)	23072	ENSG00000002746	HECW1
chr7	135291423	135292635	1.30424	1.70062e-07	0.000252044	Intron (ENST00000619004.2/ENST00000619004.2, intron 2 of 7)	346673	ENSG00000146857	STRA8
chr8	140731374	140731853	3.6512	1.34419e-07	0.000252044	Promoter (<=1kb)	442893	ENSG00000254324	MIR151A
chr9	133873061	133875054	1.04227	1.80508e-07	0.000252044	Intron (ENST00000406606.7/7410, intron 2 of 26)	7410	ENSG00000160293	VAV2
chr10	111410607	111411254	3.28374	1.88678e-07	0.000252044	Distal Intergenic	150	ENSG00000150594	ADRA2A
chr12	11718620	11719227	2.15222	1.61355e-07	0.000252044	Intron (ENST00000396373.8/2120, intron 1 of 7)	2120	ENSG00000139083	ETV6
chr12	103505301	103505746	2.25599	1.83472e-07	0.000252044	Exon (ENST00000546924.1/ENST00000546924.1, exon 2 of 2)	374470	ENSG00000179088	C12orf42
chr13	110346258	110348494	1.01076	1.67801e-07	0.000252044	Intron (ENST00000400163.7/1284, intron 3 of 4)	102465872	ENSG00000276765	MIR8073
chr14	20848360	20849131	1.80791	1.41316e-07	0.000252044	Distal Intergenic	6037	ENSG00000169397	RNASE3
chr15	74383597	74385972	1.80666	1.46582e-07	0.000252044	Intron (ENST00000619758.1/105370894, intron 2 of 2)	105370894		LINC02255
chr16	11024224	11024954	3.06198	1.80888e-07	0.000252044	Promoter (<=1kb)	23274	ENSG00000038532	CLEC16A
chr18	29154021	29155609	1.42547	1.81892e-07	0.000252044	Distal Intergenic	1000	ENSG00000170558	CDH2
chr5	128974339	128975076	2.19947	1.94659e-07	0.000255139	Intron (ENST00000508645.5/28965, intron 3 of 6)	28965	ENSG00000113396	SLC27A6
chr1	168892904	168893824	1.63756	1.97726e-07	0.000256074	Intron (ENST00000650631.1/1805, intron 4 of 8)	79100	ENSG00000225826	LINC00626
chr2	157404394	157404749	2.9027	2.10628e-07	0.00026644	Distal Intergenic	728066		FAM133DP
chr5	172646982	172649199	1.60154	2.09919e-07	0.00026644	Intron (ENST00000369800.6/54492, intron 1 of 4)	54492	ENSG00000214357	NEURL1B
chr1	209604632	209624821	1.23304	2.32091e-07	0.000278322	Promoter (<=1kb)	100422894	ENSG00000283876	MIR4260
chr1	238409127	238409842	2.01891	2.43047e-07	0.000278322	Distal Intergenic	339535	ENSG00000215808	LINC01139
chr1	240350782	240351460	2.26588	2.41318e-07	0.000278322	Intron (ENST00000319653.14/56776, intron 13 of 17)	56776	ENSG00000155816	FMN2
chr4	122836773	122837393	2.10177	2.30494e-07	0.000278322	Intron (ENST00000264498.7/2247, intron 1 of 2)	2247	ENSG00000138685	FGF2
chr9	105063561	105065264	0.967191	2.35826e-07	0.000278322	Intron (ENST00000666856.1/ENST00000666856.1, intron 7 of 7)	19	ENSG00000165029	ABCA1
chr11	94528581	94529056	3.74996	2.31771e-07	0.000278322	Intron (ENST00000542198.3/643037, intron 3 of 3)	143689	ENSG00000134627	PIWIL4
chr12	46523582	46525176	1.63852	2.42841e-07	0.000278322	Intron (ENST00000667191.1/100288798, intron 2 of 2)	100288798		LOC100288798
chr13	23620980	23621801	1.59807	2.39499e-07	0.000278322	Intron (ENST00000248484.8/55504, intron 4 of 9)	55504	ENSG00000127863	TNFRSF19
chr16	14511167	14512021	2.5095	2.23275e-07	0.000278322	Intron (ENST00000651865.1/5073, intron 20 of 22)	5073	ENSG00000140694	PARN
chr1	17765518	17766408	2.57588	2.5798e-07	0.000282821	Intron (ENST00000375406.2/81569, intron 1 of 2)	81569	ENSG00000117148	ACTL8
chr1	170461435	170462584	1.71179	2.57604e-07	0.000282821	Exon (ENST00000416416.1/101928650, exon 2 of 2)	101928650		GORAB-AS1
chr9	101995101	101995829	1.75022	2.50791e-07	0.000282821	Distal Intergenic	116443	ENSG00000198785	GRIN3A
chr14	71141957	71144117	1.12143	2.52763e-07	0.000282821	Exon (ENST00000602957.1/ENST00000602957.1, exon 1 of 1)	22990	ENSG00000100731	PCNX1
chr16	80023813	80024306	2.87527	2.59975e-07	0.000282821	Distal Intergenic	101928248	ENSG00000260876	LINC01229
chr5	136050811	136054479	1.13267	2.71598e-07	0.000292541	Promoter (<=1kb)	7045	ENSG00000120708	TGFBI
chr3	31004128	31004704	2.31246	2.78163e-07	0.000293794	Distal Intergenic	339896	ENSG00000144644	GADL1
chr14	77485344	77486764	2.91229	2.75995e-07	0.000293794	Promoter (2-3kb)	145501	ENSG00000100593	ISM2
chr6	35400683	35401920	0.987277	2.83369e-07	0.000296414	Intron (ENST00000360694.8/5467, intron 2 of 7)	2178	ENSG00000112039	FANCE
chr13	109874544	109875443	2.83427	2.88849e-07	0.000296446	Distal Intergenic	8660	ENSG00000185950	IRS2
chr14	97915998	97916477	2.70701	2.86259e-07	0.000296446	Distal Intergenic	388011	ENSG00000246223	LINC01550
chr1	198776465	198777107	1.17397	3.05379e-07	0.000296986	Downstream (<1kb)	5788	ENSG00000081237	PTPRC
chr1	246356887	246357366	2.8909	3.0756e-07	0.000296986	Promoter (1-2kb)	64754	ENSG00000185420	SMYD3
chr7	101112130	101112714	2.04005	2.98856e-07	0.000296986	Distal Intergenic	5054	ENSG00000106366	SERPINE1
chr7	116834932	116835546	2.08491	2.97347e-07	0.000296986	Intron (ENST00000464223.5/830, intron 1 of 3)	830	ENSG00000198898	CAPZA2
chr10	104299944	104301509	1.02329	3.06725e-07	0.000296986	3' UTR	119391	ENSG00000065621	GSTO2
chr11	73288686	73289755	1.48157	3.08485e-07	0.000296986	Promoter (<=1kb)	5031	ENSG00000171631	P2RY6
chr19	46271520	46272406	2.04794	2.97941e-07	0.000296986	Distal Intergenic	64344	ENSG00000124440	HIF3A
chr11	128052917	128053650	2.33206	3.25219e-07	0.00031035	Distal Intergenic	105369564	ENSG00000272575	LINC02098
chr1	103992002	103992318	3.15696	3.36365e-07	0.000312217	Distal Intergenic	100129138	ENSG00000215869	LOC100129138
chr5	144189647	144190546	1.89824	3.30459e-07	0.000312217	Intron (ENST00000512467.6/57528, intron 2 of 3)	57528	ENSG00000183775	KCTD16
chr12	46908262	46909651	1.11031	3.40414e-07	0.000312217	Distal Intergenic	55089	ENSG00000139209	SLC38A4
chr18	21052938	21053822	1.45466	3.41525e-07	0.000312217	Intron (ENST00000399799.3/6093, intron 2 of 32)	6093	ENSG00000067900	ROCK1
chr18	59123615	59124333	2.06733	3.39557e-07	0.000312217	Distal Intergenic	90701	ENSG00000166562	SEC11C
chr3	40899221	40899847	1.82209	3.51191e-07	0.000316021	Distal Intergenic	1499	ENSG00000168036	CTNNB1
chr16	53080240	53081571	0.997196	3.51496e-07	0.000316021	Intron (ENST00000447540.5/80205, intron 1 of 38)	80205	ENSG00000177200	CHD9
chr5	37771258	37772357	2.03818	3.63785e-07	0.000320688	Distal Intergenic	100861519		GDNF-AS1
chr5	136035865	136043328	1.74746	3.65531e-07	0.000320688	Promoter (2-3kb)	7045	ENSG00000120708	TGFBI
chr6	6576931	6577252	3.27751	3.65425e-07	0.000320688	Intron (ENST00000429345.5/285780, intron 1 of 7)	285780	ENSG00000216863	LY86-AS1
chr7	542748	543677	1.30443	3.72523e-07	0.000324208	Distal Intergenic	101927000	ENSG00000229380	LOC101927000
chr10	77290599	77291194	2.9926	3.79238e-07	0.000325564	Intron (ENST00000604624.6/3778, intron 1 of 27)	3778	ENSG00000156113	KCNMA1
chr14	91243238	91244126	1.534	3.80066e-07	0.000325564	Promoter (<=1kb)	8111	ENSG00000119714	GPR68
chr6	13479913	13481479	1.0945	3.99069e-07	0.000339171	Intron (ENST00000379287.4/54438, intron 1 of 1)	54438	ENSG00000145990	GFOD1
chr1	66676672	66677274	2.50405	4.07858e-07	0.000343954	Exon (ENST00000237247.10/84251, exon 14 of 27)	84251	ENSG00000118473	SGIP1
chr1	89738792	89739810	1.47313	4.2711e-07	0.000352107	Intron (ENST00000479252.1/84230, intron 2 of 3)	55144	ENSG00000171492	LRRC8D
chr5	5018137	5018893	1.80655	4.23025e-07	0.000352107	Intron (ENST00000659550.1/340094, intron 1 of 1)	340094	ENSG00000215231	LINC01020
chr15	65939639	65941237	1.30369	4.27235e-07	0.000352107	Intron (ENST00000409699.6/84465, intron 10 of 22)	84465	ENSG00000157890	MEGF11
chr1	168116402	168116994	-1.9202	4.62641e-07	0.000357428	Intron (ENST00000539777.5/23432, intron 1 of 4)	23432	ENSG00000143147	GPR161
chr3	88713006	88713892	1.99575	4.61037e-07	0.000357428	Distal Intergenic	111064647	ENSG00000283434	CSNKA2IP
chr4	27701605	27701921	3.90697	4.62903e-07	0.000357428	Distal Intergenic	101929199	ENSG00000249699	LINC02261
chr4	77586478	77587570	1.94994	4.5709e-07	0.000357428	Intron (ENST00000286758.4/10563, intron 1 of 4)	10563	ENSG00000156234	CXCL13
chr5	136005611	136007806	0.996312	4.63262e-07	0.000357428	Distal Intergenic	7045	ENSG00000120708	TGFBI
chr5	157269164	157270233	1.20472	4.47398e-07	0.000357428	Promoter (<=1kb)	26999	ENSG00000055163	CYFIP2
chr5	176418178	176418786	1.69368	4.44391e-07	0.000357428	Promoter (1-2kb)	1212	ENSG00000175416	CLTB
chr13	30743264	30744652	1.04316	4.55625e-07	0.000357428	Promoter (<=1kb)	241	ENSG00000132965	ALOX5AP
chr15	39462731	39463215	3.04995	4.45152e-07	0.000357428	Distal Intergenic	7057	ENSG00000137801	THBS1
chr4	14636637	14636958	2.97191	4.67661e-07	0.000358281	Intron (ENST00000505089.6/201853, intron 3 of 6)	201853	ENSG00000248360	LINC00504
chr4	141645489	141646122	2.04571	4.89219e-07	0.000369591	Intron (ENST00000320650.9/3600, intron 1 of 7)	3600	ENSG00000164136	IL15
chr9	80699433	80700025	1.52923	4.88508e-07	0.000369591	Distal Intergenic	101927477		LINC01507
chr1	13588850	13589684	2.66774	4.99561e-07	0.000371168	Intron (ENST00000294489.10/10630, intron 1 of 5)	10630	ENSG00000162493	PDPN
chr4	117064251	117064701	3.29033	5.01542e-07	0.000371168	Distal Intergenic	133022	ENSG00000174599	TRAM1L1
chr19	56273588	56274132	2.23774	4.94812e-07	0.000371168	Promoter (<=1kb)	100506374	ENSG00000267710	EDDM13
chr5	137096359	137097381	1.3737	5.06599e-07	0.000372378	Intron (ENST00000394945.6/6695, intron 5 of 10)	6695	ENSG00000152377	SPOCK1
chr2	236642485	236643518	1.17003	5.16595e-07	0.000377177	Distal Intergenic	57007	ENSG00000144476	ACKR3
chr11	83583830	83584508	1.69419	5.40121e-07	0.000389555	Intron (ENST00000280241.12/1740, intron 13 of 21)	1740	ENSG00000150672	DLG2
chr11	114154242	114155540	-0.99765	5.42083e-07	0.000389555	Intron (ENST00000335953.9/7704, intron 2 of 6)	7704	ENSG00000109906	ZBTB16
chr19	57278417	57278943	3.36662	5.44292e-07	0.000389555	Promoter (<=1kb)	105372476	ENSG00000267871	ZNF460-AS1
chr5	113574384	113574997	2.19209	5.73001e-07	0.000397042	Intron (ENST00000161863.9/64848, intron 23 of 29)	64848	ENSG00000047188	YTHDC2
chr6	32635548	32635914	3.76666	5.72071e-07	0.000397042	Promoter (1-2kb)	3117	ENSG00000196735	HLA-DQA1
chr11	107704417	107705571	1.35725	5.59477e-07	0.000397042	Downstream (1-2kb)	6588	ENSG00000170290	SLN
chr15	88790890	88793238	1.77844	5.65726e-07	0.000397042	Distal Intergenic	176	ENSG00000157766	ACAN
chr17	27586175	27586780	3.20543	5.68995e-07	0.000397042	Promoter (<=1kb)	8844	ENSG00000141068	KSR1
chr5	174231936	174232617	2.31108	5.90833e-07	0.000404249	Intron (ENST00000521585.5/51617, intron 4 of 4)	101928176	ENSG00000249306	LINC01411
chr7	117283390	117283888	3.49512	5.87836e-07	0.000404249	Intron (ENST00000265441.8/7472, intron 4 of 4)	7472	ENSG00000105989	WNT2
chr6	145086340	145087418	2.56424	6.12154e-07	0.000416219	Distal Intergenic	7402	ENSG00000152818	UTRN
chr1	175362785	175363554	2.37907	6.21399e-07	0.000416796	Exon (ENST00000367674.7/7143, exon 14 of 23)	7143	ENSG00000116147	TNR
chr2	200171688	200172193	2.79632	6.24496e-07	0.000416796	Distal Intergenic	26010	ENSG00000196141	SPATS2L
chr15	33414281	33414792	2.24707	6.2264e-07	0.000416796	Intron (ENST00000634891.1/6263, intron 1 of 103)	6263	ENSG00000198838	RYR3
chr1	212726961	212728211	1.35622	6.31472e-07	0.000417061	3' UTR	55509	ENSG00000123685	BATF3
chr3	52225657	52226504	-1.76014	6.32562e-07	0.000417061	Promoter (<=1kb)	54106	ENSG00000239732	TLR9
chr1	195958077	195958680	1.17906	6.38757e-07	0.000418609	Distal Intergenic	105371673		LINC01724
chr1	185636661	185637324	2.11096	6.43013e-07	0.000418875	Distal Intergenic	101929093	ENSG00000228309	LINC01350
chr4	91621045	91621805	2.64268	6.48462e-07	0.00041991	Distal Intergenic	401145	ENSG00000184305	CCSER1
chr5	160547949	160549383	1.55141	6.55848e-07	0.00042218	Distal Intergenic	23120	ENSG00000118322	ATP10B
chr5	142666320	142666733	2.4897	6.68207e-07	0.000424173	Intron (ENST00000443800.5/101926941, intron 3 of 3)	2246	ENSG00000113578	FGF1
chr6	7528531	7528997	1.71023	6.74541e-07	0.000424173	Distal Intergenic	1832	ENSG00000096696	DSP
chr15	29698102	29698811	1.51905	6.71045e-07	0.000424173	Downstream (<1kb)	7082	ENSG00000104067	TJP1
chr16	86994603	86995170	1.80481	6.68869e-07	0.000424173	Distal Intergenic	440390	ENSG00000232190	LINC02181
chr1	17167844	17168884	1.7545	7.09645e-07	0.000425524	Distal Intergenic	400743	ENSG00000204362	LINC02783
chr1	223720553	223721556	-0.979063	7.04463e-07	0.000425524	Intron (ENST00000433674.6/824, intron 2 of 20)	824	ENSG00000162909	CAPN2
chr5	135993257	135994410	1.3247	7.024e-07	0.000425524	Distal Intergenic	7045	ENSG00000120708	TGFBI
chr5	150626823	150627491	1.63338	6.89829e-07	0.000425524	Intron (ENST00000394243.5/11346, intron 2 of 2)	11346	ENSG00000171992	SYNPO
chr8	133793120	133793782	1.7706	7.08715e-07	0.000425524	Intron (ENST00000517695.1/ENST00000517695.1, intron 1 of 2)	101927798	ENSG00000253165	LOC101927798
chr9	98479822	98481967	1.44799	6.81359e-07	0.000425524	Exon (ENST00000259455.4/9568, exon 5 of 19)	9568	ENSG00000136928	GABBR2
chr13	37443449	37443976	2.15439	7.06404e-07	0.000425524	Distal Intergenic	103695431	ENSG00000230390	LINC01048
chr13	97729784	97730100	2.37658	7.11893e-07	0.000425524	Exon (ENST00000665508.1/ENST00000665508.1, exon 1 of 2)	3843	ENSG00000065150	IPO5
chr14	68104504	68104926	2.38826	6.96493e-07	0.000425524	Intron (ENST00000479335.5/5890, intron 8 of 11)	5890	ENSG00000182185	RAD51B
chr1	64623529	64624772	1.86884	7.29971e-07	0.000433046	Intron (ENST00000651257.2/57685, intron 4 of 26)	57685	ENSG00000158966	CACHD1
chr18	28065442	28065762	3.81234	7.32438e-07	0.000433046	Intron (ENST00000269141.8/1000, intron 2 of 15)	1000	ENSG00000170558	CDH2
chr1	52604086	52604683	1.87589	7.39925e-07	0.000435108	Promoter (1-2kb)	2882	ENSG00000116157	GPX7
chr1	58929482	58930527	1.7309	7.49397e-07	0.000438266	Exon (ENST00000669325.1/ENST00000669325.1, exon 1 of 5)	101926925		LINC01358
chr1	235708356	235709176	1.48845	7.64164e-07	0.000438266	3' UTR	1130	ENSG00000143669	LYST
chr7	95859382	95859840	2.57867	7.64867e-07	0.000438266	Intron (ENST00000537881.5/1780, intron 5 of 16)	1780	ENSG00000158560	DYNC1I1
chr8	22178655	22179502	1.40347	7.58636e-07	0.000438266	Promoter (<=1kb)	649	ENSG00000168487	BMP1
chr12	127272737	127274038	1.11286	7.65438e-07	0.000438266	Downstream (<1kb)	105370065		LINC02376
chr12	123034849	123035230	2.60054	7.75818e-07	0.000439582	Promoter (<=1kb)	57605	ENSG00000090975	PITPNM2
chr18	48942545	48943441	1.26855	7.73186e-07	0.000439582	Promoter (<=1kb)	4092	ENSG00000101665	SMAD7
chr11	93099364	93100737	1.83657	7.83877e-07	0.000439703	Distal Intergenic	120103	ENSG00000180773	SLC36A4
chr11	111944142	111945579	1.04311	7.84116e-07	0.000439703	Intron (ENST00000529225.5/85458, intron 2 of 5)	85458	ENSG00000150764	DIXDC1
chr1	16967081	16967939	1.79739	7.9586e-07	0.000440407	Promoter (1-2kb)	9696	ENSG00000058453	CROCC
chr7	135685366	135685669	2.52929	7.97516e-07	0.000440407	Promoter (<=1kb)	26266	ENSG00000164707	SLC13A4
chr13	37446334	37446902	2.25717	7.96705e-07	0.000440407	Distal Intergenic	103695431	ENSG00000230390	LINC01048
chr14	32341887	32342720	1.66053	8.15664e-07	0.000448154	Intron (ENST00000280979.9/9472, intron 1 of 13)	9472	ENSG00000151320	AKAP6
chr4	170741831	170742271	3.68616	8.29053e-07	0.000448711	Promoter (1-2kb)	100506107	ENSG00000250968	LINC02382
chr8	108739990	108740431	2.66949	8.27584e-07	0.000448711	Intron (ENST00000518838.1/157753, intron 1 of 3)	157753	ENSG00000164841	TMEM74
chr11	128467420	128468430	1.79188	8.24392e-07	0.000448711	Intron (ENST00000535549.5/2113, intron 2 of 3)	2113	ENSG00000134954	ETS1
chr8	84929207	84929773	2.41591	8.41031e-07	0.000452941	Distal Intergenic	138046	ENSG00000184672	RALYL
chr2	109466933	109467392	2.89699	8.60382e-07	0.00045882	Intron (ENST00000309415.8/344558, intron 8 of 9)	151011	ENSG00000186522	SEPTIN10
chr15	74396529	74398102	1.24439	8.5897e-07	0.00045882	Distal Intergenic	102465530	ENSG00000277391	MIR6881
chr5	2779481	2781101	-1.75956	8.72552e-07	0.00046304	Distal Intergenic	153571	ENSG00000186493	C5orf38
chr5	156481731	156482144	2.61316	8.76835e-07	0.000463054	Intron (ENST00000517913.5/6444, intron 5 of 9)	6444	ENSG00000170624	SGCD
chr12	47095840	47096244	2.16635	8.82446e-07	0.000463766	Intron (ENST00000432328.2/91523, intron 1 of 2)	347902	ENSG00000139211	AMIGO2
chr2	159362805	159363450	1.69974	8.92283e-07	0.000464448	Intron (ENST00000392783.7/29994, intron 27 of 36)	29994	ENSG00000123636	BAZ2B
chrX	9745496	9746796	1.86323	8.91264e-07	0.000464448	Exon (ENST00000467482.6/4935, exon 5 of 9)	4935	ENSG00000101850	GPR143
chr4	185932996	185933461	3.16391	9.04397e-07	0.000468512	Promoter (<=1kb)	8470	ENSG00000154556	SORBS2
chr1	12587851	12588748	1.36466	9.31395e-07	0.000469092	Intron (ENST00000616661.5/9249, intron 1 of 5)	9249	ENSG00000162496	DHRS3
chr1	239250260	239250974	1.50212	9.19304e-07	0.000469092	Exon (ENST00000561926.1/ENST00000561926.1, exon 1 of 1)	1131	ENSG00000133019	CHRM3
chr2	24110465	24111943	1.79542	9.357e-07	0.000469092	Intron (ENST00000613899.4/375190, intron 3 of 10)	375189	ENSG00000176732	PFN4
chr3	70861353	70861594	4.24189	9.35301e-07	0.000469092	Distal Intergenic	27086	ENSG00000114861	FOXP1
chr7	44224276	44226159	-1.36423	9.12581e-07	0.000469092	Promoter (<=1kb)	816	ENSG00000058404	CAMK2B
chr7	134667954	134668295	3.17786	9.31864e-07	0.000469092	Intron (ENST00000418040.5/669, intron 3 of 3)	669	ENSG00000172331	BPGM
chr12	114729734	114730035	2.53902	9.1965e-07	0.000469092	Intron (ENST00000660721.1/ENST00000660721.1, intron 1 of 1)	6926	ENSG00000135111	TBX3
chr12	103470606	103471160	1.93296	9.48466e-07	0.000473311	Intron (ENST00000547347.5/374470, intron 2 of 10)	374470	ENSG00000179088	C12orf42
chr1	230509466	230510378	1.85144	9.53303e-07	0.000473552	Distal Intergenic	79605	ENSG00000177614	PGBD5
chr9	98989283	98990276	1.5386	9.60094e-07	0.00047373	Intron (ENST00000610452.1/1306, intron 5 of 42)	1306	ENSG00000204291	COL15A1
chr14	105032402	105032900	2.99567	9.62369e-07	0.00047373	Distal Intergenic	55038	ENSG00000170779	CDCA4
chr1	168708940	168710739	1.06154	9.81516e-07	0.000478089	Intron (ENST00000367817.4/1805, intron 2 of 3)	1805	ENSG00000143196	DPT
chr2	214577846	214578126	2.71515	9.83527e-07	0.000478089	3' UTR	100885780	ENSG00000224257	VWC2L-IT1
chr3	55160215	55161183	1.07511	9.88697e-07	0.000478089	Distal Intergenic	105377096	ENSG00000243572	LINC02017
chr11	26953942	26954393	2.99592	9.88803e-07	0.000478089	Distal Intergenic	387758	ENSG00000176971	FIBIN
chr1	204725949	204726888	1.23506	1.01488e-06	0.000480894	Distal Intergenic	10446	ENSG00000170382	LRRN2
chr1	245856821	245857437	1.84875	1.01454e-06	0.000480894	Promoter (1-2kb)	64754	ENSG00000185420	SMYD3
chr1	245874797	245875558	1.52296	1.01094e-06	0.000480894	Intron (ENST00000366516.5/64754, intron 3 of 6)	64754	ENSG00000185420	SMYD3
chr2	79723651	79724201	1.92109	1.0118e-06	0.000480894	Intron (ENST00000466387.5/1496, intron 6 of 21)	1496	ENSG00000066032	CTNNA2
chr10	88689350	88690230	3.34404	1.01671e-06	0.000480894	Distal Intergenic	8513	ENSG00000182333	LIPF
chr1	225253669	225254522	1.36419	1.05192e-06	0.000482852	Intron (ENST00000445597.6/127602, intron 31 of 60)	127602	ENSG00000185842	DNAH14
chr1	234925553	234926611	0.963279	1.04791e-06	0.000482852	Intron (ENST00000651370.1/ENST00000651370.1, intron 1 of 1)	101927851	ENSG00000238005	LOC101927851
chr5	35046734	35047311	1.61157	1.04996e-06	0.000482852	Promoter (<=1kb)	64902	ENSG00000113492	AGXT2
chr5	158287772	158288310	1.84505	1.02924e-06	0.000482852	Distal Intergenic	101927697	ENSG00000276778	LINC02227
chr12	13347156	13348144	1.16699	1.03745e-06	0.000482852	Distal Intergenic	283422	ENSG00000180861	LINC01559
chr13	23289872	23290421	1.56866	1.04232e-06	0.000482852	Intron (ENST00000218867.3/6445, intron 5 of 7)	26278	ENSG00000151835	SACS
chr19	2183008	2183318	2.7967	1.03749e-06	0.000482852	Intron (ENST00000398665.8/84444, intron 2 of 27)	8943	ENSG00000065000	AP3D1
chr11	89382488	89382872	2.74035	1.06142e-06	0.000485167	Intron (ENST00000263317.9/50507, intron 11 of 17)	50507	ENSG00000086991	NOX4
chr15	62928088	62929377	1.14862	1.06874e-06	0.000486471	Distal Intergenic	83660	ENSG00000171914	TLN2
chr8	123178716	123179662	1.46812	1.07381e-06	0.000486741	Promoter (<=1kb)	84985	ENSG00000147689	FAM83A
chr8	120600722	120601980	1.8468	1.09587e-06	0.00049468	Intron (ENST00000395601.7/6641, intron 4 of 7)	27085	ENSG00000172167	MTBP
chr8	80737704	80738175	3.04293	1.10158e-06	0.000495202	Intron (ENST00000327835.7/619279, intron 2 of 8)	619279	ENSG00000164684	ZNF704
chr1	41861514	41863461	1.00466	1.11208e-06	0.000495663	Intron (ENST00000372584.5/59269, intron 1 of 7)	59269	ENSG00000127124	HIVEP3
chr3	5294369	5294923	2.55426	1.11669e-06	0.000495663	Distal Intergenic	100616334	ENSG00000265180	MIR4790
chr7	101116967	101118801	1.73069	1.1208e-06	0.000495663	Distal Intergenic	5054	ENSG00000106366	SERPINE1
chr12	12510062	12511396	2.3235	1.12083e-06	0.000495663	Intron (ENST00000298573.9/80824, intron 3 of 6)	80824	ENSG00000111266	DUSP16
chr2	235278863	235279110	2.77501	1.14334e-06	0.000497526	Distal Intergenic	116987	ENSG00000157985	AGAP1
chr8	128576559	128577067	2.01605	1.14304e-06	0.000497526	Distal Intergenic	101927774		LINC00824
chr13	50396029	50396596	1.72106	1.14166e-06	0.000497526	Promoter (<=1kb)	10301	ENSG00000176124	DLEU1
chr17	48499171	48499613	2.14025	1.1385e-06	0.000497526	Distal Intergenic	3211	ENSG00000120094	HOXB1
chr8	109075688	109076935	1.16899	1.15461e-06	0.00050043	Distal Intergenic	7201	ENSG00000174417	TRHR
chr7	112238459	112239701	1.02602	1.16269e-06	0.000501931	Intron (ENST00000361946.8/11179, intron 1 of 11)	11179	ENSG00000198839	ZNF277
chr15	49831402	49832072	1.76959	1.18284e-06	0.000508614	Distal Intergenic	79895	ENSG00000104043	ATP8B4
chr3	87358118	87358447	2.92184	1.19004e-06	0.000508902	Distal Intergenic	5449	ENSG00000064835	POU1F1
chr3	132773222	132773588	2.72747	1.19287e-06	0.000508902	Intron (ENST00000504440.1/348808, intron 3 of 10)	100532724	ENSG00000274810	NPHP3-ACAD11
chr6	21885240	21886162	1.52759	1.23347e-06	0.000518854	Promoter (<=1kb)	401237		CASC15
chr7	66281652	66282237	1.50645	1.23329e-06	0.000518854	Intron (ENST00000480281.5/8460, intron 1 of 4)	8460	ENSG00000169902	TPST1
chr11	95595611	95596510	1.94646	1.23528e-06	0.000518854	Intron (ENST00000648353.1/ENST00000648353.1, intron 3 of 4)	143684	ENSG00000077458	FAM76B
chr14	51304460	51305358	2.25613	1.2291e-06	0.000518854	Exon (ENST00000669155.1/161342, exon 3 of 3)	161342	ENSG00000258955	LINC00519
chr12	111063315	111064252	1.34055	1.24347e-06	0.000519094	Intron (ENST00000261726.11/23316, intron 1 of 21)	23316	ENSG00000111249	CUX2
chrX	150704075	150704536	2.10997	1.24539e-06	0.000519094	Intron (ENST00000493995.6/8776, intron 2 of 8)	8776	ENSG00000063601	MTMR1
chr4	158458177	158459874	1.1074	1.26847e-06	0.000526696	Intron (ENST00000460056.6/59350, intron 2 of 19)	59350	ENSG00000171509	RXFP1
chr9	27519326	27520785	1.3027	1.31563e-06	0.000544202	Intron (ENST00000262244.6/79817, intron 1 of 3)	56832	ENSG00000147896	IFNK
chr5	170311915	170313117	2.31896	1.32303e-06	0.000545189	Promoter (<=1kb)	100128059	ENSG00000250274	LOC100128059
chr12	87778976	87780348	2.32646	1.33657e-06	0.000548689	Downstream (1-2kb)	400058		MKRN9P
chr2	196259949	196260563	2.1393	1.34879e-06	0.000551625	Promoter (<=1kb)	101927482		HECW2-AS1
chr1	235011408	235012909	0.716651	1.37833e-06	0.00055742	Distal Intergenic	101927851	ENSG00000238005	LOC101927851
chr6	161079699	161080270	1.45112	1.37823e-06	0.00055742	Promoter (<=1kb)	4216	ENSG00000085511	MAP3K4
chr8	118853438	118853747	2.81773	1.36898e-06	0.00055742	Intron (ENST00000625758.3/552860, intron 6 of 7)	4982	ENSG00000164761	TNFRSF11B
chr19	659273	660915	0.875766	1.38993e-06	0.000560027	Promoter (<=1kb)	55658	ENSG00000070423	RNF126
chr7	145053682	145054354	1.59329	1.39889e-06	0.00056101	Distal Intergenic	27010	ENSG00000196511	TPK1
chr12	59632407	59632756	-2.15331	1.40268e-06	0.00056101	Intron (ENST00000547379.6/9194, intron 1 of 5)	9194	ENSG00000118596	SLC16A7
chr1	78715145	78715486	3.26823	1.41451e-06	0.000561801	Distal Intergenic	10561	ENSG00000137965	IFI44
chr7	112994644	112995855	1.32396	1.41499e-06	0.000561801	Promoter (<=1kb)	101928036	ENSG00000234520	HRAT17
chr1	173341292	173341633	2.07978	1.42868e-06	0.000565176	Distal Intergenic	101928673	ENSG00000203739	LOC101928673
chr1	233107229	233108133	2.09444	1.45653e-06	0.000572755	Intron (ENST00000258229.14/80003, intron 21 of 33)	80003	ENSG00000135749	PCNX2
chr12	54611726	54612180	-2.49431	1.45837e-06	0.000572755	Promoter (1-2kb)	644076	ENSG00000257780	GLYCAM1
chr4	180900661	180901207	2.50321	1.46455e-06	0.000573114	Distal Intergenic	728081	ENSG00000248197	LINC00290
chr1	175314081	175314692	1.7733	1.47274e-06	0.000574254	Intron (ENST00000569593.1/ENST00000569593.1, intron 1 of 4)	7143	ENSG00000116147	TNR
chr14	28102771	28103259	1.57685	1.50864e-06	0.000586148	Distal Intergenic	728755	ENSG00000258932	LOC728755
chr5	142443699	142444155	2.69156	1.54028e-06	0.000592099	Intron (ENST00000510311.5/101926941, intron 3 of 3)	101926941	ENSG00000231185	SPRY4-AS1
chr15	32687467	32688699	1.25334	1.53591e-06	0.000592099	Intron (ENST00000300175.8/6447, intron 4 of 5)	6447	ENSG00000166922	SCG5
chr15	92451316	92451779	2.48293	1.53739e-06	0.000592099	Intron (ENST00000268164.8/8128, intron 5 of 5)	8128	ENSG00000140557	ST8SIA2
chr1	183568854	183569685	2.30155	1.55453e-06	0.000595474	Promoter (<=1kb)	4688	ENSG00000116701	NCF2
chr1	32235723	32236674	1.01587	1.56202e-06	0.000596243	Intron (ENST00000423995.5/339483, intron 2 of 5)	339483		MTMR9LP
chr7	22563644	22565878	0.924789	1.58055e-06	0.000601205	Promoter (<=1kb)	100506178	ENSG00000232759	LOC100506178
chr1	53639298	53639808	1.83261	1.59487e-06	0.000601599	Intron (ENST00000312233.4/148979, intron 1 of 9)	148979	ENSG00000174332	GLIS1
chr1	115136151	115137173	2.88258	1.58914e-06	0.000601599	Distal Intergenic	10100	ENSG00000134198	TSPAN2
chr1	245715227	245716830	0.827066	1.61986e-06	0.000601599	Distal Intergenic	55083	ENSG00000162849	KIF26B
chr3	71510565	71511466	2.88819	1.61984e-06	0.000601599	Intron (ENST00000318789.9/27086, intron 2 of 20)	27086	ENSG00000114861	FOXP1
chr3	183539798	183540209	2.15583	1.62029e-06	0.000601599	Intron (ENST00000468734.1/89857, intron 1 of 7)	89857	ENSG00000172578	KLHL6
chr8	122574840	122576296	0.850286	1.60437e-06	0.000601599	Intron (ENST00000664854.1/104266958, intron 3 of 3)	104266958		LINC01151
chr11	36455392	36456579	0.975704	1.60097e-06	0.000601599	Promoter (<=1kb)	79899	ENSG00000135362	PRR5L
chr6	22320828	22321111	2.4812	1.63492e-06	0.000604966	Intron (ENST00000561912.3/ENST00000561912.3, intron 6 of 10)	5617	ENSG00000172179	PRL
chr8	143012879	143014453	-0.97464	1.64261e-06	0.000605749	Intron (ENST00000517833.1/100133669, intron 1 of 1)	4061	ENSG00000160932	LY6E
chr2	128949356	128949872	1.85802	1.66819e-06	0.000611831	Distal Intergenic	151121	ENSG00000204460	LINC01854
chr13	72150979	72151604	2.20207	1.67035e-06	0.000611831	Distal Intergenic	1602	ENSG00000276644	DACH1
chr18	6355819	6356598	1.23767	1.67861e-06	0.000612795	Intron (ENST00000400105.6/91133, intron 1 of 19)	91133	ENSG00000154655	L3MBTL4
chr6	135935970	135937163	1.14537	1.69241e-06	0.000615765	Intron (ENST00000308191.11/27115, intron 1 of 12)	27115	ENSG00000171408	PDE7B
chr8	133826465	133827168	1.32576	1.70213e-06	0.000617236	Distal Intergenic	101927798	ENSG00000253165	LOC101927798
chr1	220961854	220962727	0.989769	1.70835e-06	0.000617434	Distal Intergenic	3142	ENSG00000136630	HLX
chr3	64084500	64085048	2.23129	1.74212e-06	0.000624086	Promoter (2-3kb)	100287879	ENSG00000189196	LINC00994
chr7	41028701	41029582	0.974674	1.74396e-06	0.000624086	Distal Intergenic	101928744	ENSG00000232458	LINC01450
chr14	56271885	56272307	2.66457	1.74378e-06	0.000624086	Intron (ENST00000559044.5/57161, intron 2 of 4)	57161	ENSG00000139946	PELI2
chr4	183823308	183823903	1.28529	1.75874e-06	0.00062731	Intron (ENST00000513034.3/56977, intron 1 of 2)	56977	ENSG00000173320	STOX2
chr2	107025846	107026381	1.96088	1.79674e-06	0.000634795	Distal Intergenic	84620	ENSG00000144057	ST6GAL2
chr5	128112171	128112413	2.54017	1.8072e-06	0.000634795	Intron (ENST00000262461.7/6558, intron 1 of 26)	6558	ENSG00000064651	SLC12A2
chr7	32790648	32791121	2.74658	1.80103e-06	0.000634795	Distal Intergenic	102724668		DPY19L1P2
chr7	66250750	66251206	1.38288	1.80252e-06	0.000634795	Intron (ENST00000480281.5/8460, intron 1 of 4)	8460	ENSG00000169902	TPST1
chr11	13222207	13222723	1.70308	1.8089e-06	0.000634795	Distal Intergenic	406	ENSG00000133794	ARNTL
chr3	157282203	157282806	1.91619	1.82536e-06	0.000636636	Exon (ENST00000654819.1/ENST00000654819.1, exon 3 of 3)	79674	ENSG00000197415	VEPH1
chr18	31248825	31249608	1.56407	1.82585e-06	0.000636636	Distal Intergenic	1828	ENSG00000134760	DSG1
chr8	133890205	133891176	1.31257	1.84357e-06	0.00063872	Intron (ENST00000520149.2/101927822, intron 1 of 3)	101927822	ENSG00000253593	LOC101927822
chr9	20732007	20732523	1.8066	1.84229e-06	0.00063872	Intron (ENST00000380249.5/54914, intron 6 of 45)	54914	ENSG00000188352	FOCAD
chr3	100954976	100955378	2.08284	1.85345e-06	0.000640105	Intron (ENST00000471714.5/25890, intron 1 of 66)	25890	ENSG00000154175	ABI3BP
chr2	158291315	158291899	2.11058	1.88109e-06	0.00064105	Intron (ENST00000283233.10/130940, intron 9 of 13)	130940	ENSG00000153237	CCDC148
chr3	33791627	33792114	1.06992	1.88565e-06	0.00064105	Distal Intergenic	10015	ENSG00000170248	PDCD6IP
chr4	8528739	8529144	2.00096	1.87478e-06	0.00064105	Distal Intergenic	8532	ENSG00000109625	CPZ
chr5	131545912	131546391	2.19393	1.87081e-06	0.00064105	Intron (ENST00000509018.5/51735, intron 6 of 27)	51735	ENSG00000158987	RAPGEF6
chr16	57028179	57029693	1.2586	1.86977e-06	0.00064105	Promoter (1-2kb)	84166	ENSG00000140853	NLRC5
chr3	8560339	8561050	1.7707	1.90244e-06	0.00064274	Intron (ENST00000397386.7/29995, intron 3 of 4)	100288428	ENSG00000227110	LMCD1-AS1
chr7	134660809	134661370	2.32741	1.90034e-06	0.00064274	Promoter (<=1kb)	669	ENSG00000172331	BPGM
chr15	82936820	82937535	2.07737	1.91495e-06	0.000644963	Intron (ENST00000566841.1/ENST00000566841.1, intron 1 of 1)	9455	ENSG00000103942	HOMER2
chr3	55624284	55624890	1.52411	1.93304e-06	0.000646202	Intron (ENST00000288221.11/26059, intron 17 of 17)	26059	ENSG00000187672	ERC2
chr4	117324794	117325871	2.32084	1.93645e-06	0.000646202	Intron (ENST00000416680.1/105377389, intron 3 of 6)	105377390	ENSG00000228358	LINC02263
chr5	128217043	128217669	1.59654	1.92966e-06	0.000646202	Distal Intergenic	6558	ENSG00000064651	SLC12A2
chr8	68925102	68925725	1.82496	1.95737e-06	0.000649204	Intron (ENST00000662535.1/100505718, intron 3 of 5)	100505718	ENSG00000253658	LINC01592
chr10	103695999	103697307	1.35771	1.95363e-06	0.000649204	Promoter (2-3kb)	9644	ENSG00000107957	SH3PXD2A
chr2	118386803	118388160	0.914035	1.97605e-06	0.00065035	Distal Intergenic	100506797	ENSG00000226856	THORLNC
chr2	227908181	227908957	1.60471	1.99072e-06	0.00065035	Intron (ENST00000373666.6/164781, intron 10 of 13)	164781	ENSG00000123977	DAW1
chr6	142416170	142416708	2.20241	1.97601e-06	0.00065035	Promoter (<=1kb)	57211	ENSG00000112414	ADGRG6
chr11	130580000	130581516	1.15021	1.98525e-06	0.00065035	Distal Intergenic	102466873	ENSG00000274999	MIR8052
chr16	16144107	16144869	1.43678	1.98084e-06	0.00065035	Distal Intergenic	368	ENSG00000091262	ABCC6
chr6	21026573	21027153	3.64818	2.00474e-06	0.000651554	Intron (ENST00000274695.8/54901, intron 11 of 15)	54901	ENSG00000145996	CDKAL1
chr16	48918403	48919338	1.38141	2.00638e-06	0.000651554	Distal Intergenic	9683	ENSG00000102921	N4BP1
chr1	13593509	13594252	1.24642	2.03509e-06	0.000658528	Intron (ENST00000294489.10/10630, intron 1 of 5)	10630	ENSG00000162493	PDPN
chr5	65059769	65060117	2.66054	2.03997e-06	0.000658528	Distal Intergenic	11174	ENSG00000049192	ADAMTS6
chr2	16852679	16853386	1.92582	2.08165e-06	0.000664103	Distal Intergenic	81553	ENSG00000197872	FAM49A
chr5	6635584	6636744	-1.24494	2.06994e-06	0.000664103	Promoter (2-3kb)	6715	ENSG00000145545	SRD5A1
chr12	105462829	105463436	1.4864	2.07924e-06	0.000664103	Distal Intergenic	387882	ENSG00000235162	C12orf75
chr17	50177682	50179207	0.708076	2.08027e-06	0.000664103	Promoter (2-3kb)	6442	ENSG00000108823	SGCA
chr12	76757747	76758015	2.93608	2.08983e-06	0.000664762	Exon (ENST00000548926.1/ENST00000548926.1, exon 1 of 1)	23390	ENSG00000186908	ZDHHC17
chr12	53399982	53400247	-2.76454	2.09723e-06	0.000665169	Intron (ENST00000327443.9/6667, intron 3 of 5)	6667	ENSG00000185591	SP1
chr13	112525316	112525693	2.79525	2.12915e-06	0.000673331	Intron (ENST00000261965.8/10426, intron 13 of 21)	10426	ENSG00000126216	TUBGCP3
chr7	132742163	132742700	1.79395	2.14258e-06	0.000675615	Distal Intergenic	100506937	ENSG00000225881	LOC100506937
chr2	111178835	111179289	1.75496	2.15334e-06	0.000677046	Intron (ENST00000645030.1/541471, intron 3 of 3)	541471	ENSG00000172965	MIR4435-2HG
chr6	14520010	14520852	1.80361	2.16913e-06	0.000680044	Distal Intergenic	102216342	ENSG00000226673	LINC01108
chr14	51827861	51828903	0.980698	2.18357e-06	0.000680782	Promoter (1-2kb)	54331	ENSG00000186469	GNG2
chr16	23081695	23082683	1.3407	2.184e-06	0.000680782	Exon (ENST00000219689.11/57478, exon 12 of 16)	57478	ENSG00000103404	USP31
chr1	209688335	209689936	1.10173	2.19831e-06	0.000683285	Promoter (2-3kb)	3290	ENSG00000117594	HSD11B1
chr5	153158623	153160172	1.06429	2.2053e-06	0.000683506	Intron (ENST00000503048.1/101927134, intron 1 of 3)	101927134	ENSG00000249484	LINC01470
chr8	59088513	59088929	2.31101	2.22325e-06	0.000686054	Intron (ENST00000361421.2/9760, intron 1 of 8)	100505501	ENSG00000167912	LOC100505501
chr18	30828703	30829238	1.77786	2.22614e-06	0.000686054	Distal Intergenic	1825	ENSG00000134762	DSC3
chr1	58397441	58397827	2.3025	2.27369e-06	0.000688999	Intron (ENST00000485760.5/1600, intron 3 of 20)	115209	ENSG00000162600	OMA1
chr2	106990268	106990746	2.74982	2.27259e-06	0.000688999	Intron (ENST00000658087.1/ENST00000658087.1, intron 2 of 2)	84620	ENSG00000144057	ST6GAL2
chr5	16536231	16536593	2.34376	2.2595e-06	0.000688999	Intron (ENST00000306320.9/54463, intron 3 of 8)	54463	ENSG00000154153	RETREG1
chr5	115321091	115321827	1.53277	2.27245e-06	0.000688999	Distal Intergenic	153733	ENSG00000164221	CCDC112
chr12	77031723	77032875	1.2549	2.26151e-06	0.000688999	Intron (ENST00000416496.6/144455, intron 9 of 11)	144455	ENSG00000165891	E2F7
chr16	80158611	80159275	1.39314	2.25139e-06	0.000688999	Intron (ENST00000563397.1/ENST00000563397.1, intron 2 of 2)	101928248	ENSG00000260876	LINC01229
chr6	164243367	164244213	2.06336	2.28048e-06	0.000689136	Distal Intergenic	105378111		MEAT6
chrX	140799168	140799685	1.4772	2.28909e-06	0.000689822	Distal Intergenic	1038	ENSG00000184258	CDR1
chr2	164625433	164626176	1.71008	2.32998e-06	0.000692551	Distal Intergenic	2888	ENSG00000115290	GRB14
chr3	160869813	160870594	-1.51746	2.3116e-06	0.000692551	Promoter (<=1kb)	151742	ENSG00000163590	PPM1L
chr4	165476632	165477051	1.76138	2.32682e-06	0.000692551	Intron (ENST00000513982.5/1363, intron 3 of 3)	1363	ENSG00000109472	CPE
chr7	148620581	148621155	1.61126	2.32077e-06	0.000692551	Intron (ENST00000660070.1/ENST00000660070.1, intron 1 of 1)	202865	ENSG00000170279	C7orf33
chr9	27094533	27095219	1.66026	2.31544e-06	0.000692551	Distal Intergenic	7010	ENSG00000120156	TEK
chr2	127153576	127154233	1.75969	2.34703e-06	0.000693829	Distal Intergenic	274	ENSG00000136717	BIN1
chr8	122318336	122319222	1.33258	2.34131e-06	0.000693829	Distal Intergenic	105375734		SMILR
chr5	155897795	155898079	3.49778	2.36108e-06	0.000696089	Intron (ENST00000517913.5/6444, intron 1 of 9)	6444	ENSG00000170624	SGCD
chr8	104255669	104255862	-2.60659	2.38345e-06	0.000698898	3' UTR	9699	ENSG00000176406	RIMS2
chr9	7433076	7434504	-0.853909	2.38292e-06	0.000698898	Distal Intergenic	23081	ENSG00000107077	KDM4C
chr4	85107564	85107962	2.06788	2.41584e-06	0.000706018	Distal Intergenic	404201	ENSG00000180769	WDFY3-AS2
chr7	131625405	131626398	1.0423	2.42072e-06	0.000706018	Distal Intergenic	5420	ENSG00000128567	PODXL
chr11	62042154	62042667	-1.64979	2.44106e-06	0.000706272	Distal Intergenic	2495	ENSG00000167996	FTH1
chr14	105468378	105469150	-1.60837	2.43574e-06	0.000706272	Promoter (<=1kb)	9112	ENSG00000182979	MTA1
chr18	44927144	44927721	1.94332	2.43956e-06	0.000706272	Intron (ENST00000649279.2/26040, intron 3 of 5)	100422829	ENSG00000265957	MIR4319
chr2	75323172	75323650	1.90544	2.4494e-06	0.000706804	Distal Intergenic	6869	ENSG00000115353	TACR1
chr1	36486648	36487331	-1.69111	2.46901e-06	0.000710579	Distal Intergenic	1441	ENSG00000119535	CSF3R
chr8	108646851	108647361	2.6291	2.47694e-06	0.00071098	Intron (ENST00000518838.1/157753, intron 2 of 3)	157753	ENSG00000164841	TMEM74
chr1	185483855	185484599	1.49335	2.51305e-06	0.000711953	Distal Intergenic	101929093	ENSG00000228309	LINC01350
chr3	42514975	42516679	0.871836	2.50238e-06	0.000711953	Promoter (1-2kb)	7433	ENSG00000114812	VIPR1
chr5	169423592	169424132	2.01851	2.49441e-06	0.000711953	Distal Intergenic	6586	ENSG00000184347	SLIT3
chr8	95800385	95801048	1.64528	2.49752e-06	0.000711953	Promoter (<=1kb)	100616530	ENSG00000253773	C8orf37-AS1
chr18	44692833	44693751	1.35188	2.50827e-06	0.000711953	Intron (ENST00000426838.8/26040, intron 1 of 3)	26040	ENSG00000152217	SETBP1
chr1	64901708	64901993	2.99437	2.61404e-06	0.000726331	Intron (ENST00000342505.5/3716, intron 1 of 24)	3716	ENSG00000162434	JAK1
chr1	116886541	116886908	1.8729	2.64392e-06	0.000726331	Distal Intergenic	5738	ENSG00000134247	PTGFRN
chr1	206113111	206113303	-2.4906	2.60111e-06	0.000726331	Intron (ENST00000367126.5/553, intron 1 of 1)	553	ENSG00000198049	AVPR1B
chr3	112101754	112102561	1.22601	2.61891e-06	0.000726331	Intron (ENST00000431717.6/79669, intron 2 of 3)	79669	ENSG00000114529	C3orf52
chr4	121597302	121597769	1.79773	2.64158e-06	0.000726331	Distal Intergenic	308	ENSG00000164111	ANXA5
chr5	52859633	52860076	1.99741	2.60636e-06	0.000726331	Intron (ENST00000282588.7/3672, intron 2 of 28)	3672	ENSG00000213949	ITGA1
chr5	95177988	95178694	1.94252	2.60261e-06	0.000726331	Intron (ENST00000515393.5/79772, intron 1 of 22)	79772	ENSG00000175471	MCTP1
chr5	135996553	135997083	1.94578	2.60944e-06	0.000726331	Distal Intergenic	7045	ENSG00000120708	TGFBI
chr6	16741053	16741436	2.23006	2.62305e-06	0.000726331	Intron (ENST00000244769.8/6310, intron 3 of 8)	6310	ENSG00000124788	ATXN1
chr7	101113903	101114775	1.2721	2.64288e-06	0.000726331	Distal Intergenic	5054	ENSG00000106366	SERPINE1
chr8	116658376	116658763	2.48876	2.57376e-06	0.000726331	Promoter (<=1kb)	8667	ENSG00000147677	EIF3H
chr15	43911184	43911680	1.69208	2.64233e-06	0.000726331	Promoter (1-2kb)	84978	ENSG00000171877	FRMD5
chr6	19538017	19538568	-1.24182	2.65794e-06	0.000728344	Exon (ENST00000668724.1/ENST00000668724.1, exon 3 of 5)	100506885	ENSG00000228412	LOC100506885
chr2	173828301	173829037	-1.88579	2.66859e-06	0.000729424	Distal Intergenic	6670	ENSG00000172845	SP3
chr4	41141763	41142446	1.75672	2.68892e-06	0.000733137	Intron (ENST00000508593.6/323, intron 2 of 17)	323	ENSG00000163697	APBB2
chr3	10438499	10438903	2.22251	2.69623e-06	0.000733295	Intron (ENST00000397077.6/491, intron 2 of 19)	491	ENSG00000157087	ATP2B2
chr1	7526350	7527628	1.20823	2.77336e-06	0.000735169	Intron (ENST00000303635.12/23261, intron 6 of 22)	102725193	ENSG00000237728	CAMTA1-AS2
chr1	89671931	89672714	1.38158	2.72697e-06	0.000735169	Intron (ENST00000429074.1/ENST00000429074.1, intron 3 of 3)	84230	ENSG00000171488	LRRC8C
chr1	201455864	201457496	0.877983	2.71033e-06	0.000735169	Distal Intergenic	23612	ENSG00000174307	PHLDA3
chr2	230347157	230347483	2.92417	2.77322e-06	0.000735169	Intron (ENST00000444636.5/93349, intron 2 of 14)	93349	ENSG00000185404	SP140L
chr3	154795368	154796088	1.51014	2.76204e-06	0.000735169	Distal Intergenic	4311	ENSG00000196549	MME
chr3	172520334	172520924	1.69803	2.75767e-06	0.000735169	Promoter (2-3kb)	8743	ENSG00000121858	TNFSF10
chr4	111031246	111031512	2.3956	2.79098e-06	0.000735169	Distal Intergenic	100126354	ENSG00000215961	MIR297
chr5	160556259	160557300	1.77811	2.78641e-06	0.000735169	Distal Intergenic	23120	ENSG00000118322	ATP10B
chr7	101126086	101129589	1.00234	2.7311e-06	0.000735169	Promoter (<=1kb)	5054	ENSG00000106366	SERPINE1
chr8	134214362	134215028	2.01024	2.7307e-06	0.000735169	Intron (ENST00000661266.1/ENST00000661266.1, intron 1 of 2)	57623	ENSG00000066827	ZFAT
chr11	33615849	33616867	3.1488	2.78686e-06	0.000735169	Intron (ENST00000658780.1/25758, intron 15 of 20)	25758	ENSG00000110427	KIAA1549L
chr11	46920712	46921134	1.42259	2.74893e-06	0.000735169	Promoter (2-3kb)	4038	ENSG00000134569	LRP4
chr15	98889925	98890597	1.22564	2.74512e-06	0.000735169	Promoter (<=1kb)	3480	ENSG00000140443	IGF1R
chr2	108593371	108595482	1.5295	2.81829e-06	0.000737762	Intron (ENST00000544547.5/3987, intron 1 of 9)	3987	ENSG00000169756	LIMS1
chr3	43857790	43858022	3.01939	2.82117e-06	0.000737762	Distal Intergenic	51099	ENSG00000011198	ABHD5
chr9	115632976	115633583	2.28224	2.81074e-06	0.000737762	Intron (ENST00000646338.1/101928775, intron 2 of 2)	101928775		LOC101928775
chr8	125362533	125363262	2.43482	2.85976e-06	0.000742501	Promoter (<=1kb)	286053	ENSG00000156831	NSMCE2
chr16	64398854	64399145	2.56625	2.85399e-06	0.000742501	Intron (ENST00000564046.1/ENST00000564046.1, intron 1 of 4)	1009	ENSG00000140937	CDH11
chr18	31176540	31176886	2.68488	2.85252e-06	0.000742501	Distal Intergenic	1823	ENSG00000134765	DSC1
chr7	101135331	101136390	2.58581	2.88779e-06	0.000747993	Exon (ENST00000223095.4/5054, exon 6 of 9)	5054	ENSG00000106366	SERPINE1
chr4	36823260	36824285	1.03075	2.9201e-06	0.000751968	Distal Intergenic	100508631	ENSG00000261761	LINC02616
chr6	105174384	105175092	1.75174	2.92387e-06	0.000751968	Intron (ENST00000254765.4/64208, intron 1 of 3)	64208	ENSG00000132429	POPDC3
chr12	10304049	10304515	2.43207	2.91761e-06	0.000751968	Promoter (<=1kb)	3824	ENSG00000134539	KLRD1
chr4	39565987	39566628	2.12088	2.93608e-06	0.000753325	Intron (ENST00000504032.1/100885776, intron 2 of 4)	201895	ENSG00000163683	SMIM14
chr1	108107635	108107997	1.71052	2.98074e-06	0.000753891	Distal Intergenic	29957	ENSG00000085491	SLC25A24
chr1	229979832	229980569	1.44961	2.97653e-06	0.000753891	Distal Intergenic	101927532	ENSG00000228058	LINC01736
chr2	222805427	222806328	-1.17656	2.96221e-06	0.000753891	Distal Intergenic	2181	ENSG00000123983	ACSL3
chr8	48305144	48305790	1.70259	2.98126e-06	0.000753891	Distal Intergenic	101929268	ENSG00000253608	LOC101929268
chr8	96843488	96843935	2.20412	2.97012e-06	0.000753891	Intron (ENST00000220763.10/10404, intron 3 of 7)	10404	ENSG00000104324	CPQ
chr9	94808444	94808708	3.27278	2.98276e-06	0.000753891	Promoter (1-2kb)	100313780	ENSG00000252153	MIR2278
chr13	49990644	49990985	-2.62245	2.98679e-06	0.000753891	Intron (ENST00000651713.1/8847, intron 2 of 3)	10206	ENSG00000204977	TRIM13
chr3	73653916	73654428	2.20317	3.00572e-06	0.000756523	Distal Intergenic	23024	ENSG00000121440	PDZRN3
chr11	70243786	70245252	1.10945	3.01113e-06	0.000756523	Distal Intergenic	8500	ENSG00000131626	PPFIA1
chr7	149558146	149558855	1.47368	3.0353e-06	0.000760224	Exon (ENST00000463567.5/79970, exon 4 of 8)	155061	ENSG00000181220	ZNF746
chr9	70466856	70467594	1.23017	3.04682e-06	0.000760224	Distal Intergenic	687	ENSG00000119138	KLF9
chr15	101674960	101675407	1.96367	3.04272e-06	0.000760224	Intron (ENST00000335968.8/123283, intron 13 of 18)	123283	ENSG00000185418	TARS3
chr3	23567770	23568338	1.49569	3.07515e-06	0.000763789	Intron (ENST00000425792.5/7325, intron 5 of 5)	7325	ENSG00000182247	UBE2E2
chr5	172314662	172315834	1.06679	3.07209e-06	0.000763789	Distal Intergenic	92181	ENSG00000168246	UBTD2
chr1	181763525	181764162	1.81421	3.18057e-06	0.000767646	Exon (ENST00000367573.7/777, exon 34 of 48)	777	ENSG00000198216	CACNA1E
chr1	196361073	196361747	1.30359	3.14391e-06	0.000767646	Intron (ENST00000367433.9/343450, intron 14 of 26)	343450	ENSG00000162687	KCNT2
chr1	242763735	242764539	2.64345	3.18175e-06	0.000767646	Distal Intergenic	200150	ENSG00000180287	PLD5
chr6	105587011	105587988	1.34922	3.18974e-06	0.000767646	Exon (ENST00000651879.1/ENST00000651879.1, exon 3 of 3)	5550	ENSG00000085377	PREP
chr6	164051447	164051966	1.88035	3.12772e-06	0.000767646	Distal Intergenic	9444	ENSG00000112531	QKI
chr9	86494585	86495371	2.04743	3.1556e-06	0.000767646	Distal Intergenic	79670	ENSG00000083223	TUT7
chr11	6288134	6288666	1.85445	3.17875e-06	0.000767646	Distal Intergenic	887	ENSG00000110148	CCKBR
chr11	78715412	78716225	1.0685	3.18591e-06	0.000767646	Intron (ENST00000278550.12/26011, intron 25 of 33)	26011	ENSG00000149256	TENM4
chr12	28780055	28780473	1.78093	3.11207e-06	0.000767646	Distal Intergenic	55297	ENSG00000123106	CCDC91
chr12	65695075	65696625	1.28426	3.11876e-06	0.000767646	Distal Intergenic	100507065		LOC100507065
chr15	48695028	48695753	1.56246	3.17173e-06	0.000767646	Distal Intergenic	22995	ENSG00000103995	CEP152
chr15	98412900	98413205	3.03814	3.14344e-06	0.000767646	Intron (ENST00000661847.1/105371011, intron 2 of 3)	105371011		LINC02351
chr15	98560338	98560744	1.93575	3.11823e-06	0.000767646	Distal Intergenic	283777	ENSG00000283597	FAM169B
chr16	14494300	14494862	1.95181	3.19653e-06	0.000767646	Intron (ENST00000651865.1/5073, intron 20 of 22)	5073	ENSG00000140694	PARN
chr16	73068358	73069353	0.987531	3.13568e-06	0.000767646	Intron (ENST00000641206.2/463, intron 8 of 17)	463	ENSG00000140836	ZFHX3
chr8	119681169	119681347	-2.67278	3.22223e-06	0.000772059	Distal Intergenic	5168	ENSG00000136960	ENPP2
chr15	99096818	99097167	2.3915	3.22909e-06	0.000772059	Promoter (1-2kb)	23336	ENSG00000182253	SYNM
chr5	169695102	169697372	0.75425	3.27357e-06	0.000779034	Promoter (<=1kb)	1794	ENSG00000134516	DOCK2
chr10	91349317	91349788	1.68491	3.27405e-06	0.000779034	Distal Intergenic	143279	ENSG00000165338	HECTD2
chr19	46198708	46199256	2.13582	3.27975e-06	0.000779034	Promoter (2-3kb)	93429	ENSG00000268460	LOC93429
chr1	224786612	224787361	1.71705	3.30618e-06	0.000781897	Distal Intergenic	127602	ENSG00000185842	DNAH14
chr13	29991309	29991803	1.61252	3.30255e-06	0.000781897	Distal Intergenic	440131		LINC00544
chr5	144195453	144196024	2.24504	3.32942e-06	0.000785685	Intron (ENST00000512467.6/57528, intron 2 of 3)	57528	ENSG00000183775	KCTD16
chr3	16200418	16200741	2.16674	3.33999e-06	0.000786474	Exon (ENST00000339732.10/117248, exon 3 of 10)	117248	ENSG00000131386	GALNT15
chr4	124867593	124867851	2.96504	3.36505e-06	0.000787263	Distal Intergenic	57182	ENSG00000151458	ANKRD50
chr11	34640007	34640628	-1.61212	3.35711e-06	0.000787263	Promoter (1-2kb)	26298	ENSG00000135373	EHF
chr14	91257357	91258921	0.98059	3.36039e-06	0.000787263	Exon (ENST00000563574.1/ENST00000563574.1, exon 1 of 1)	8111	ENSG00000119714	GPR68
chr7	101129731	101135209	2.67167	3.38443e-06	0.000790098	Promoter (2-3kb)	5054	ENSG00000106366	SERPINE1
chr3	126304337	126305151	1.42681	3.4244e-06	0.000792626	Distal Intergenic	28999	ENSG00000163884	KLF15
chr6	138414775	138415483	2.16913	3.4199e-06	0.000792626	3' UTR	23593	ENSG00000051620	HEBP2
chr8	102744966	102747167	0.842115	3.41338e-06	0.000792626	Distal Intergenic	401472		GASAL1
chr10	50347027	50347259	2.84624	3.41432e-06	0.000792626	Promoter (2-3kb)	259230	ENSG00000198964	SGMS1
chr11	126317889	126319345	0.965355	3.45595e-06	0.000796538	Intron (ENST00000263579.5/28960, intron 2 of 5)	28960	ENSG00000110063	DCPS
chr11	128796298	128796690	2.34725	3.45177e-06	0.000796538	Intron (ENST00000608303.5/2313, intron 3 of 6)	2313	ENSG00000151702	FLI1
chr5	133384169	133384544	1.83894	3.47167e-06	0.000796786	Intron (ENST00000265342.12/23105, intron 4 of 15)	100302134	ENSG00000221287	MIR1289-2
chr16	66521925	66522789	1.12628	3.4659e-06	0.000796786	Promoter (2-3kb)	7084	ENSG00000166548	TK2
chr1	47894502	47895487	0.886456	3.50831e-06	0.000803499	Intron (ENST00000606738.3/388630, intron 2 of 6)	388630	ENSG00000269113	TRABD2B
chr2	120103764	120104619	1.97974	3.54494e-06	0.000809043	3' UTR	57669	ENSG00000115109	EPB41L5
chr3	158808687	158809068	2.13628	3.56134e-06	0.000809043	Promoter (<=1kb)	64747	ENSG00000118855	MFSD1
chr15	46848458	46849268	1.34518	3.56226e-06	0.000809043	Distal Intergenic	80031	ENSG00000137872	SEMA6D
chr18	13447697	13448033	3.11678	3.55118e-06	0.000809043	Intron (ENST00000587905.5/753, intron 4 of 4)	100847080	ENSG00000266146	MIR5190
chr10	97538458	97538811	2.60273	3.58028e-06	0.00081144	Intron (ENST00000370664.4/80019, intron 1 of 2)	26287	ENSG00000165887	ANKRD2
chr3	101928914	101929423	1.67066	3.60349e-06	0.000815003	Distal Intergenic	152225	ENSG00000214407	LINC02085
chr3	131735047	131735462	3.16571	3.61254e-06	0.000815356	Intron (ENST00000429747.5/131034, intron 2 of 15)	131034	ENSG00000196353	CPNE4
chr2	67057962	67058169	-2.61457	3.63603e-06	0.000815579	Distal Intergenic	102800447		LINC01828
chr9	134602410	134603062	1.71283	3.6338e-06	0.000815579	Distal Intergenic	1289	ENSG00000130635	COL5A1
chrX	102846701	102847658	2.31168	3.62822e-06	0.000815579	Intron (ENST00000431616.5/100287765, intron 3 of 4)	100287765		LINC00630
chr1	214216731	214217359	1.69576	3.65292e-06	0.000816431	Distal Intergenic	56950	ENSG00000143499	SMYD2
chr8	122637607	122637868	2.62984	3.67734e-06	0.000816431	Intron (ENST00000664854.1/104266958, intron 3 of 3)	104266958		LINC01151
chr9	105264207	105264792	1.67606	3.66943e-06	0.000816431	Intron (ENST00000374723.5/23446, intron 1 of 15)	23446	ENSG00000070214	SLC44A1
chr16	79801578	79802131	1.90087	3.67015e-06	0.000816431	Intron (ENST00000661087.1/101928248, intron 8 of 8)	101928248	ENSG00000260876	LINC01229
chr17	29958834	29960154	1.07795	3.66119e-06	0.000816431	Intron (ENST00000448319.5/374786, intron 3 of 3)	374786	ENSG00000176927	EFCAB5
chr8	48589946	48592183	1.01382	3.69777e-06	0.000817629	Exon (ENST00000430626.1/ENST00000430626.1, exon 1 of 2)	101929217	ENSG00000253455	LOC101929217
chr8	127574413	127574849	2.0525	3.69539e-06	0.000817629	Distal Intergenic	727677	ENSG00000246228	CASC8
chr8	141042768	141044315	0.748605	3.73084e-06	0.000823266	Distal Intergenic	5747	ENSG00000169398	PTK2
chr12	89212297	89212725	-1.77046	3.74586e-06	0.000824908	Intron (ENST00000549278.2/728084, intron 1 of 6)	728084	ENSG00000246363	LINC02458
chr3	73546905	73547551	1.72653	3.81408e-06	0.000838234	Intron (ENST00000263666.9/23024, intron 3 of 9)	23024	ENSG00000121440	PDZRN3
chr18	39051110	39051355	2.56839	3.84345e-06	0.000842987	Distal Intergenic	647946	ENSG00000267374	MIR924HG
chr12	110907019	110907354	2.67584	3.90007e-06	0.000853684	Exon (ENST00000545036.5/160762, exon 11 of 11)	4633	ENSG00000111245	MYL2
chr15	100131533	100131779	2.84166	3.92359e-06	0.000857107	Intron (ENST00000268070.9/170691, intron 12 of 21)	170691	ENSG00000140470	ADAMTS17
chr3	59563130	59563483	2.33127	3.94706e-06	0.000860507	Intron (ENST00000668131.1/ENST00000668131.1, intron 5 of 6)	2272	ENSG00000189283	FHIT
chr1	30511447	30512613	2.04127	4.00697e-06	0.000861483	Distal Intergenic	4146	ENSG00000162510	MATN1
chr1	221865817	221866236	2.06394	3.98855e-06	0.000861483	Distal Intergenic	101929771		LINC01655
chr2	68971550	68972209	1.50214	3.99709e-06	0.000861483	Promoter (2-3kb)	56287	ENSG00000169605	GKN1
chr4	67885721	67886748	1.35614	3.97708e-06	0.000861483	Promoter (1-2kb)	9407	ENSG00000153802	TMPRSS11D
chr5	144092559	144092864	2.25261	4.00543e-06	0.000861483	Distal Intergenic	81555	ENSG00000145817	YIPF5
chr6	124928881	124929153	2.50244	3.97036e-06	0.000861483	Intron (ENST00000663792.1/7955, intron 4 of 7)	7955	ENSG00000236548	RNF217-AS1
chr8	30235792	30236143	2.5906	3.96634e-06	0.000861483	Distal Intergenic	10671	ENSG00000104671	DCTN6
chr7	118053353	118053686	2.46363	4.01663e-06	0.000861856	Distal Intergenic	51691	ENSG00000128534	LSM8
chr2	74887438	74888560	1.03274	4.0378e-06	0.000864693	Exon (ENST00000290573.6/3099, exon 16 of 18)	102724515	ENSG00000204792	LINC01291
chr1	223229845	223231075	1.27421	4.04892e-06	0.000865372	Promoter (<=1kb)	55061	ENSG00000143502	SUSD4
chr1	178632624	178633533	1.04527	4.07468e-06	0.000868605	Distal Intergenic	100616328	ENSG00000266417	MIR4424
chr12	67539392	67540292	2.6493	4.08002e-06	0.000868605	Intron (ENST00000650195.1/100507175, intron 3 of 4)	100507175	ENSG00000203585	LINC02408
chr6	21856087	21857236	0.972412	4.09818e-06	0.000868968	Intron (ENST00000671160.1/401237, intron 2 of 7)	401237		CASC15
chr8	100623169	100624193	1.23813	4.10472e-06	0.000868968	Intron (ENST00000311812.7/169166, intron 4 of 13)	169166	ENSG00000174226	SNX31
chr13	67278241	67278630	1.8609	4.10569e-06	0.000868968	Distal Intergenic	100874145	ENSG00000230040	LINC00364
chr1	152932188	152933696	-1.32554	4.13501e-06	0.000873474	Intron (ENST00000419578.1/ENST00000419578.1, intron 1 of 1)	3713	ENSG00000163207	IVL
chr1	205248900	205249924	1.66134	4.1541e-06	0.000875043	Promoter (2-3kb)	9911	ENSG00000133069	TMCC2
chr5	100517198	100517959	-1.06441	4.16485e-06	0.000875043	Intron (ENST00000660230.1/ENST00000660230.1, intron 1 of 1)	345757	ENSG00000174132	FAM174A
chr6	118353444	118353824	-2.17958	4.16656e-06	0.000875043	Distal Intergenic	23629		BRD7P3
chr6	8382493	8382973	2.08445	4.20352e-06	0.000881103	Intron (ENST00000644718.1/100506207, intron 5 of 8)	51000	ENSG00000124786	SLC35B3
chr11	122598831	122599374	1.70386	4.21409e-06	0.000881577	Distal Intergenic	399959	ENSG00000255248	MIR100HG
chr13	34035635	34036380	1.16259	4.22199e-06	0.000881577	Distal Intergenic	5983	ENSG00000133119	RFC3
chr6	159578648	159579147	1.38502	4.24784e-06	0.000885276	Intron (ENST00000656085.1/ENST00000656085.1, intron 1 of 1)	6648	ENSG00000112096	SOD2
chr7	50818194	50818748	1.30745	4.26266e-06	0.000886666	Distal Intergenic	2887	ENSG00000106070	GRB10
chr5	153043754	153044339	1.9058	4.31349e-06	0.000893821	Intron (ENST00000503048.1/101927134, intron 2 of 3)	101927134	ENSG00000249484	LINC01470
chr9	29966276	29966750	1.85749	4.30909e-06	0.000893821	Distal Intergenic	401497		LINC01242
chr5	15938974	15939544	1.5118	4.32334e-06	0.000894159	3' UTR	100126347	ENSG00000216077	MIR887
chr5	76303807	76304452	1.21909	4.36087e-06	0.000900209	Intron (ENST00000502798.7/22987, intron 12 of 12)	22987	ENSG00000122012	SV2C
chr2	215435588	215437001	1.12214	4.39234e-06	0.000901574	Promoter (<=1kb)	2335	ENSG00000115414	FN1
chr5	122142350	122143001	2.5124	4.38513e-06	0.000901574	Intron (ENST00000296600.5/133923, intron 1 of 1)	133923	ENSG00000164185	ZNF474
chr17	3575374	3576054	1.30815	4.3897e-06	0.000901574	Promoter (1-2kb)	7442	ENSG00000196689	TRPV1
chr5	5291298	5291781	2.21252	4.40657e-06	0.00090279	Intron (ENST00000274181.7/170690, intron 18 of 22)	170690	ENSG00000145536	ADAMTS16
chr8	133320394	133321244	0.690727	4.42615e-06	0.000905098	Distal Intergenic	10397	ENSG00000104419	NDRG1
chr3	87311347	87311680	2.18719	4.44927e-06	0.000905726	Distal Intergenic	5449	ENSG00000064835	POU1F1
chr5	57482483	57483171	1.97085	4.46253e-06	0.000905726	Promoter (<=1kb)	345651	ENSG00000169067	ACTBL2
chr14	70856860	70857426	1.92924	4.44421e-06	0.000905726	Distal Intergenic	4293	ENSG00000006432	MAP3K9
chr14	80390708	80391356	1.57553	4.45505e-06	0.000905726	Promoter (2-3kb)	1734	ENSG00000211448	DIO2
chr9	91546485	91547276	1.47908	4.47737e-06	0.000907048	Distal Intergenic	100500821	ENSG00000266855	MIR3910-1
chr1	145706121	145706989	1.30596	4.49459e-06	0.000908367	Promoter (<=1kb)	5174	ENSG00000174827	PDZK1
chrX	91317208	91317639	2.79977	4.50059e-06	0.000908367	Distal Intergenic	140886	ENSG00000174740	PABPC5
chr4	28287720	28288255	1.43655	4.53276e-06	0.000911505	Exon (ENST00000668598.1/ENST00000668598.1, exon 2 of 2)	100422937	ENSG00000283275	MIR4275
chr10	103881355	103882485	0.803823	4.53971e-06	0.000911505	3' UTR	79991	ENSG00000107960	STN1
chr11	119367624	119369123	-0.971306	4.54965e-06	0.000911505	Promoter (<=1kb)	100499227		USP2-AS1
chr12	7158918	7159508	-1.93598	4.54932e-06	0.000911505	3' UTR	9746	ENSG00000139182	CLSTN3
chr10	120460697	120461189	1.88641	4.58472e-06	0.000915008	Intron (ENST00000398250.5/196051, intron 1 of 6)	196051	ENSG00000203805	PLPP4
chr11	121828929	121829885	1.34144	4.59237e-06	0.000915008	Exon (ENST00000652677.1/ENST00000652677.1, exon 1 of 7)	6653	ENSG00000137642	SORL1
chr15	36903895	36904538	-1.70067	4.58895e-06	0.000915008	Promoter (<=1kb)	4212	ENSG00000134138	MEIS2
chr1	111565068	111565521	2.20742	4.61467e-06	0.000916145	Promoter (1-2kb)	57413	ENSG00000121933	TMIGD3
chr4	168694649	168695675	2.9722	4.61492e-06	0.000916145	Intron (ENST00000505667.6/23022, intron 8 of 21)	23022	ENSG00000129116	PALLD
chr2	40240009	40240603	1.69458	4.63088e-06	0.00091764	Intron (ENST00000599740.1/100128590, intron 1 of 1)	100128590	ENSG00000227028	SLC8A1-AS1
chr1	46947602	46947998	-2.5465	4.67039e-06	0.000923786	Distal Intergenic	1579	ENSG00000187048	CYP4A11
chr1	245997373	245998436	0.877982	4.71934e-06	0.000929921	Intron (ENST00000630181.2/64754, intron 5 of 11)	64754	ENSG00000185420	SMYD3
chr10	96814303	96814659	2.2763	4.72705e-06	0.000929921	Distal Intergenic	693192	ENSG00000207976	MIR607
chr12	100753789	100754432	1.34449	4.71379e-06	0.000929921	Intron (ENST00000549155.6/121601, intron 3 of 10)	121601	ENSG00000151572	ANO4
chr5	170749967	170750717	1.59208	4.74118e-06	0.000931018	Intron (ENST00000521965.1/ENST00000521965.1, intron 2 of 2)	2568	ENSG00000094755	GABRP
chr1	31842959	31843836	-2.4111	4.75868e-06	0.000932769	Exon (ENST00000453837.1/ENST00000453837.1, exon 2 of 2)	90853	ENSG00000134668	SPOCD1
chr1	225761919	225762889	2.77733	4.80925e-06	0.000938885	Distal Intergenic	6726	ENSG00000143742	SRP9
chr8	54264523	54265198	1.66988	4.81577e-06	0.000938885	Distal Intergenic	26766	ENSG00000199212	RNU105C
chr14	65184047	65184727	1.74752	4.80278e-06	0.000938885	Distal Intergenic	100128233	ENSG00000255002	LINC02324
chr1	201561668	201563245	1.12834	4.82564e-06	0.000939127	Intron (ENST00000648727.1/ENST00000648727.1, intron 1 of 1)	376693		RPS10P7
chr1	98389833	98390087	2.17131	4.8481e-06	0.000940266	Distal Intergenic	729987	ENSG00000226053	LINC01776
chr1	165116268	165117433	0.662803	4.84878e-06	0.000940266	Distal Intergenic	4009	ENSG00000162761	LMX1A
chr12	1518249	1519987	0.821727	4.86929e-06	0.000942126	Distal Intergenic	81029	ENSG00000111186	WNT5B
chr15	79872661	79872994	3.21496	4.87569e-06	0.000942126	Intron (ENST00000258874.3/10588, intron 2 of 2)	10588	ENSG00000136371	MTHFS
chr2	180359664	180360538	-1.1469	4.92778e-06	0.000950502	Distal Intergenic	101669767	ENSG00000281131	SCHLAP1
chr5	141488556	141489593	1.27069	4.95818e-06	0.000954674	Promoter (<=1kb)	56097	ENSG00000240764	PCDHGC5
chr12	102573289	102573580	3.20884	4.98869e-06	0.000958852	Distal Intergenic	3479	ENSG00000017427	IGF1
chr3	148723595	148723894	1.90689	5.01119e-06	0.000961477	Intron (ENST00000497524.5/185, intron 1 of 1)	185	ENSG00000144891	AGTR1
chr2	233086805	233087049	2.38059	5.03257e-06	0.000961949	Intron (ENST00000359570.9/3635, intron 2 of 26)	3635	ENSG00000168918	INPP5D
chr5	68848112	68848470	2.08389	5.02439e-06	0.000961949	Intron (ENST00000668535.1/ENST00000668535.1, intron 3 of 5)	101928885		LINC02198
chr6	116264920	116265630	0.990332	5.04902e-06	0.000961949	Intron (ENST00000430252.6/29940, intron 2 of 3)	29940	ENSG00000111817	DSE
chr18	50190272	50191212	1.65502	5.04623e-06	0.000961949	Intron (ENST00000285039.12/4645, intron 1 of 39)	4645	ENSG00000167306	MYO5B
chr1	213972868	213973775	1.66122	5.06676e-06	0.000962712	Intron (ENST00000433082.6/100505832, intron 1 of 5)	100505832	ENSG00000230461	PROX1-AS1
chr2	46216170	46216665	1.82286	5.13137e-06	0.000962712	Distal Intergenic	5581	ENSG00000171132	PRKCE
chr2	59233428	59234272	1.3454	5.12852e-06	0.000962712	Intron (ENST00000650010.1/400955, intron 8 of 8)	101927285	ENSG00000222030	LINC01793
chr4	87092333	87094157	1.42904	5.14962e-06	0.000962712	Intron (ENST00000395146.8/4299, intron 7 of 20)	4299	ENSG00000172493	AFF1
chr6	35567701	35569458	-1.24417	5.09245e-06	0.000962712	Distal Intergenic	7287	ENSG00000112041	TULP1
chr13	29567303	29568063	-0.966344	5.13005e-06	0.000962712	Intron (ENST00000380752.10/6541, intron 1 of 12)	6541	ENSG00000139514	SLC7A1
chr16	13315700	13316592	1.191	5.14838e-06	0.000962712	Exon (ENST00000662907.1/ENST00000662907.1, exon 3 of 3)	729993	ENSG00000237515	SHISA9
chr17	13385488	13385991	2.21538	5.15037e-06	0.000962712	Distal Intergenic	105371541	ENSG00000234634	LINC02093
chr17	37752329	37752922	1.71417	5.11219e-06	0.000962712	Distal Intergenic	6928	ENSG00000275410	HNF1B
chr17	68564421	68565238	1.53789	5.09993e-06	0.000962712	Intron (ENST00000589826.1/ENST00000589826.1, intron 1 of 2)	54757	ENSG00000108950	FAM20A
chr18	2049891	2051381	1.17694	5.1007e-06	0.000962712	Intron (ENST00000584867.1/ENST00000584867.1, intron 2 of 5)	64863	ENSG00000101574	METTL4
chr2	218039089	218039607	1.43699	5.17718e-06	0.000964467	Intron (ENST00000497857.5/285180, intron 1 of 2)	285180	ENSG00000188282	RUFY4
chr18	23784947	23785402	2.16938	5.17749e-06	0.000964467	Intron (ENST00000313654.13/3909, intron 12 of 74)	3909	ENSG00000053747	LAMA3
chr2	9111773	9112908	0.740985	5.2033e-06	0.000965126	Intron (ENST00000492300.2/ENST00000492300.2, intron 1 of 2)	8853	ENSG00000151693	ASAP2
chr4	26521095	26521369	2.15637	5.21989e-06	0.000965126	Distal Intergenic	886	ENSG00000163394	CCKAR
chr11	74278594	74279417	1.32381	5.22539e-06	0.000965126	3' UTR	283208	ENSG00000149380	P4HA3
chr12	92603722	92604397	2.01661	5.20025e-06	0.000965126	Distal Intergenic	338809	ENSG00000187510	C12orf74
chr13	50677762	50679035	1.57019	5.21855e-06	0.000965126	Promoter (<=1kb)	100874074	ENSG00000176124	DLEU7-AS1
chr8	125578367	125579508	-1.55848	5.26532e-06	0.00096921	Distal Intergenic	10221	ENSG00000173334	TRIB1
chr11	69321270	69322392	1.4495	5.25816e-06	0.00096921	Intron (ENST00000544008.1/26579, intron 1 of 1)	26579	ENSG00000172927	MYEOV
chr1	243500979	243501538	2.24134	5.30556e-06	0.000970053	3' UTR	10806	ENSG00000054282	SDCCAG8
chr3	134590780	134591275	2.76844	5.30126e-06	0.000970053	Distal Intergenic	2047	ENSG00000154928	EPHB1
chr14	89378183	89378474	2.27212	5.28333e-06	0.000970053	Intron (ENST00000345097.8/1112, intron 2 of 6)	1112	ENSG00000053254	FOXN3
chr15	38398078	38398785	1.41715	5.29222e-06	0.000970053	Distal Intergenic	283742	ENSG00000171262	FAM98B
chr11	20110784	20113411	0.656499	5.32242e-06	0.000971503	Promoter (<=1kb)	89797	ENSG00000166833	NAV2
chr1	30522498	30523836	1.34095	5.3885e-06	0.000972147	Distal Intergenic	4146	ENSG00000162510	MATN1
chr4	108335940	108336581	1.48112	5.34808e-06	0.000972147	Distal Intergenic	641518	ENSG00000232021	LEF1-AS1
chr4	166435348	166435917	1.40893	5.35802e-06	0.000972147	Intron (ENST00000514134.1/ENST00000514134.1, intron 3 of 3)	7092	ENSG00000038295	TLL1
chr5	157384916	157385311	2.232	5.37219e-06	0.000972147	Promoter (<=1kb)	26999	ENSG00000055163	CYFIP2
chr7	117996128	117996651	1.98477	5.38122e-06	0.000972147	Distal Intergenic	83992	ENSG00000077063	CTTNBP2
chr9	41790699	41791418	1.6928	5.33548e-06	0.000972147	Distal Intergenic	105376064	ENSG00000275239	FAM242F
chr10	70518771	70519040	2.19461	5.36745e-06	0.000972147	Intron (ENST00000263563.7/27143, intron 1 of 19)	27143	ENSG00000107719	PALD1
chr8	121189072	121189570	2.15442	5.40667e-06	0.000972185	Distal Intergenic	6641	ENSG00000172164	SNTB1
chr11	71945000	71946580	1.97549	5.40105e-06	0.000972185	Intron (ENST00000530058.5/55298, intron 1 of 5)	55298	ENSG00000137522	RNF121
chr14	71118256	71119462	2.08223	5.41552e-06	0.000972185	Distal Intergenic	22990	ENSG00000100731	PCNX1
chr1	9111904	9113562	1.48398	5.42816e-06	0.000972848	Promoter (<=1kb)	80045	ENSG00000180758	GPR157
chr4	84573645	84574237	1.79473	5.43871e-06	0.000973135	Distal Intergenic	1040	ENSG00000163624	CDS1
chr2	237431436	237433387	0.879336	5.45942e-06	0.000975237	Exon (ENST00000409910.1/ENST00000409910.1, exon 2 of 3)	1293	ENSG00000163359	COL6A3
chr10	19660009	19660608	2.18649	5.47665e-06	0.000976711	Intron (ENST00000454679.7/340895, intron 36 of 39)	340895	ENSG00000204740	MALRD1
chr1	38961434	38962467	1.24358	5.52173e-06	0.000978724	Intron (ENST00000667635.1/ENST00000667635.1, intron 1 of 1)	54933	ENSG00000158315	RHBDL2
chr2	19819153	19819958	0.862442	5.51477e-06	0.000978724	Distal Intergenic	400946	ENSG00000228784	LINC00954
chr15	93719677	93720574	1.54248	5.52392e-06	0.000978724	Exon (ENST00000557481.6/283682, exon 7 of 7)	101927153	ENSG00000258476	LINC02207
chr17	49565956	49566478	-1.61844	5.50515e-06	0.000978724	Intron (ENST00000514506.1/100288866, intron 1 of 2)	100288866	ENSG00000249906	LOC100288866
chr3	64977079	64978168	1.00379	5.57708e-06	0.000981751	Intron (ENST00000650103.1/100507098, intron 4 of 11)	56999	ENSG00000163638	ADAMTS9
chr5	41649652	41650122	1.85364	5.57692e-06	0.000981751	Distal Intergenic	5019	ENSG00000083720	OXCT1
chr10	127894198	127894473	3.19043	5.57711e-06	0.000981751	Promoter (1-2kb)	119467	ENSG00000180745	CLRN3
chr12	76719300	76720400	2.47819	5.55612e-06	0.000981751	Distal Intergenic	23390	ENSG00000186908	ZDHHC17
chr6	166078262	166078752	1.65502	5.58697e-06	0.000981899	Distal Intergenic	729681		LOC729681
chr6	142760160	142760484	2.26743	5.65152e-06	0.000990479	Exon (ENST00000012134.7/3097, exon 8 of 9)	3097	ENSG00000010818	HIVEP2
chr7	47873690	47874190	1.63685	5.654e-06	0.000990479	Exon (ENST00000289672.6/168507, exon 24 of 57)	168507	ENSG00000158683	PKD1L1
chr16	87498987	87499607	1.51381	5.67579e-06	0.000992405	Intron (ENST00000657113.1/101928737, intron 2 of 3)	101928737	ENSG00000260750	LOC101928737
chr17	9473662	9474317	1.68699	5.68324e-06	0.000992405	Intron (ENST00000306357.9/9482, intron 6 of 7)	9482	ENSG00000170310	STX8
chr6	121522272	121522719	1.42993	5.73459e-06	0.000999767	Distal Intergenic	2697	ENSG00000152661	GJA1
chr3	183481600	183481927	1.84301	5.75458e-06	0.00100005	Distal Intergenic	109617007	ENSG00000199363	SNORA63E
chr16	66278047	66278954	-1.07563	5.74861e-06	0.00100005	Distal Intergenic	1003	ENSG00000179776	CDH5
chr6	52157595	52158164	1.48852	5.77155e-06	0.0010014	Distal Intergenic	101154644		LINCMD1
chr3	188788569	188789126	1.70253	5.801e-06	0.0010049	Intron (ENST00000618621.4/4026, intron 8 of 10)	4026	ENSG00000145012	LPP
chr1	93822679	93823306	1.83198	5.83255e-06	0.00100588	Intron (ENST00000370244.5/8412, intron 2 of 13)	8412	ENSG00000137936	BCAR3
chr1	168811124	168811697	1.40468	5.8344e-06	0.00100588	Intron (ENST00000650631.1/1805, intron 4 of 8)	79100	ENSG00000225826	LINC00626
chr6	45727895	45728123	-2.52055	5.83149e-06	0.00100588	Distal Intergenic	53405	ENSG00000112782	CLIC5
chr12	112839331	112839921	1.43049	5.85563e-06	0.00100795	Intron (ENST00000549736.5/22895, intron 6 of 6)	22895	ENSG00000089169	RPH3A
chr2	30234011	30235685	1.28349	5.91624e-06	0.00100925	Promoter (<=1kb)	81606	ENSG00000213626	LBH
chr5	81018608	81018981	1.81332	5.91885e-06	0.00100925	Promoter (<=1kb)	5924	ENSG00000113319	RASGRF2
chr8	57013088	57014333	0.829397	5.91241e-06	0.00100925	Distal Intergenic	54928	ENSG00000104331	IMPAD1
chr9	6628606	6629312	-1.34778	5.88814e-06	0.00100925	Intron (ENST00000321612.7/2731, intron 2 of 24)	2731	ENSG00000178445	GLDC
chr9	7103744	7104137	1.88684	5.91478e-06	0.00100925	Promoter (<=1kb)	23081	ENSG00000107077	KDM4C
chr18	22435066	22435686	1.46303	5.91825e-06	0.00100925	Distal Intergenic	64693	ENSG00000212710	CTAGE1
chr1	93673225	93673428	-2.34265	5.96177e-06	0.00101274	Intron (ENST00000260502.11/8412, intron 2 of 11)	8412	ENSG00000137936	BCAR3
chr9	27436295	27436653	2.11965	5.96723e-06	0.00101274	Intron (ENST00000262244.6/79817, intron 2 of 3)	79817	ENSG00000120162	MOB3B
chr16	22816408	22817029	1.7833	5.96e-06	0.00101274	Promoter (1-2kb)	9956	ENSG00000122254	HS3ST2
chr4	113996424	113997105	1.97449	5.99521e-06	0.00101508	Distal Intergenic	79642	ENSG00000180801	ARSJ
chr5	159883581	159883971	1.90486	5.99973e-06	0.00101508	Intron (ENST00000641205.1/ENST00000641205.1, intron 1 of 2)	101927766	ENSG00000253311	LINC01847
chr1	173329687	173330675	2.89435	6.1009e-06	0.00102209	Distal Intergenic	101928673	ENSG00000203739	LOC101928673
chr1	200905213	200906461	0.824459	6.10136e-06	0.00102209	Promoter (2-3kb)	55765	ENSG00000163362	INAVA
chr4	27702659	27703335	1.57486	6.1029e-06	0.00102209	Distal Intergenic	101929199	ENSG00000249699	LINC02261
chr5	33048415	33050577	0.969302	6.06209e-06	0.00102209	Exon (ENST00000666525.1/ENST00000666525.1, exon 1 of 5)	340113	ENSG00000248279	LINC02120
chr5	151254618	151254854	-1.85793	6.09566e-06	0.00102209	Promoter (1-2kb)	2760	ENSG00000196743	GM2A
chr7	139679973	139683050	0.885518	6.10501e-06	0.00102209	Intron (ENST00000406875.8/28996, intron 2 of 14)	28996	ENSG00000064393	HIPK2
chr8	11580430	11580610	-2.47448	6.10689e-06	0.00102209	Exon (ENST00000304233.3/83655, exon 3 of 3)	83655	ENSG00000170983	LINC00208
chr18	46152107	46153543	0.89999	6.12406e-06	0.00102339	Distal Intergenic	147339	ENSG00000152242	C18orf25
chr1	75345556	75346315	1.51036	6.13775e-06	0.00102372	Intron (ENST00000370859.7/204962, intron 3 of 23)	431707	ENSG00000162624	LHX8
chr2	189631909	189632154	3.42713	6.15726e-06	0.00102372	Distal Intergenic	54529	ENSG00000138381	ASNSD1
chr7	156064821	156065328	1.71842	6.16368e-06	0.00102372	Distal Intergenic	389602	ENSG00000204876	LOC389602
chr9	95091621	95092911	0.955487	6.14636e-06	0.00102372	Distal Intergenic	100422842	ENSG00000207617	MIR3074
chr1	47129992	47130219	-2.41794	6.23282e-06	0.00103362	Intron (ENST00000444042.2/ENST00000444042.2, intron 3 of 3)	284541	ENSG00000162365	CYP4A22
chr1	246383135	246384157	1.75609	6.27469e-06	0.00103845	Intron (ENST00000630181.2/64754, intron 1 of 11)	64754	ENSG00000185420	SMYD3
chr4	82713891	82714192	2.17829	6.28998e-06	0.00103845	Intron (ENST00000319540.9/79966, intron 1 of 4)	693160	ENSG00000207746	MIR575
chr9	106619291	106619597	2.80015	6.29056e-06	0.00103845	Intron (ENST00000637185.1/100996590, intron 3 of 7)	100996590	ENSG00000234323	LINC01505
chr3	153050995	153052602	0.799098	6.30982e-06	0.00103848	Distal Intergenic	5912	ENSG00000181467	RAP2B
chr15	22916207	22916521	2.20225	6.30512e-06	0.00103848	Promoter (<=1kb)	23191	ENSG00000273749	CYFIP1
chr1	186494874	186495313	2.12685	6.35523e-06	0.00104229	Intron (ENST00000655945.1/102724919, intron 2 of 2)	102724919	ENSG00000229739	LOC102724919
chr8	48522252	48522935	-1.56813	6.37134e-06	0.00104229	Distal Intergenic	101929268	ENSG00000253608	LOC101929268
chr15	31296584	31297217	-1.38024	6.34523e-06	0.00104229	Distal Intergenic	51621	ENSG00000169926	KLF13
chrX	113033992	113034628	2.3147	6.36944e-06	0.00104229	Intron (ENST00000651919.1/101928437, intron 2 of 5)	101928437		LOC101928437
chr11	127925262	127925917	2.19207	6.38124e-06	0.00104235	Distal Intergenic	105369564	ENSG00000272575	LINC02098
chr3	123421288	123422088	2.66244	6.39238e-06	0.0010426	Promoter (1-2kb)	111	ENSG00000173175	ADCY5
chr12	99281362	99281623	2.00866	6.4125e-06	0.00104432	Intron (ENST00000547776.6/56899, intron 12 of 25)	56899	ENSG00000185046	ANKS1B
chr5	73917443	73917748	-2.19572	6.44365e-06	0.00104447	Intron (ENST00000513042.6/64283, intron 35 of 35)	64283	ENSG00000214944	ARHGEF28
chr5	137486742	137487065	1.97186	6.44681e-06	0.00104447	Intron (ENST00000394945.6/6695, intron 2 of 10)	6695	ENSG00000152377	SPOCK1
chr13	100566365	100566940	2.43233	6.45183e-06	0.00104447	Intron (ENST00000376250.6/87769, intron 1 of 2)	87769	ENSG00000134864	GGACT
chr17	44587194	44587928	1.37118	6.44069e-06	0.00104447	Distal Intergenic	2535	ENSG00000180340	FZD2
chr1	176795963	176796409	1.6734	6.51445e-06	0.0010475	Intron (ENST00000367662.5/60676, intron 20 of 22)	60676	ENSG00000116183	PAPPA2
chr5	160542127	160542670	1.45828	6.51869e-06	0.0010475	Distal Intergenic	406938	ENSG00000283733	MIR146A
chr6	164528577	164528894	2.44256	6.49904e-06	0.0010475	Distal Intergenic	105378111		MEAT6
chr7	130242159	130242840	1.51052	6.48495e-06	0.0010475	Distal Intergenic	1358	ENSG00000158516	CPA2
chr19	51686236	51686526	1.96631	6.50314e-06	0.0010475	Promoter (2-3kb)	147650	ENSG00000182310	SPACA6
chr2	185337885	185338683	1.6346	6.53276e-06	0.00104821	Distal Intergenic	101927196	ENSG00000226747	FSIP2-AS2
chr2	224101772	224102792	1.39254	6.61034e-06	0.00105598	Distal Intergenic	5270	ENSG00000135919	SERPINE2
chr3	112653121	112654793	1.33201	6.59409e-06	0.00105598	Distal Intergenic	151887	ENSG00000091986	CCDC80
chr17	15392333	15392829	1.54627	6.60789e-06	0.00105598	Intron (ENST00000580422.1/ENST00000580422.1, intron 2 of 3)	64518	ENSG00000125409	TEKT3
chr11	118938451	118939138	1.22097	6.63042e-06	0.00105764	Intron (ENST00000534788.1/7379, intron 1 of 5)	283149	ENSG00000186174	BCL9L
chr7	1571315	1571545	-2.22461	6.69693e-06	0.00106668	Promoter (<=1kb)	84262	ENSG00000157778	PSMG3
chr6	55388210	55388628	1.97572	6.71785e-06	0.00106845	Intron (ENST00000340465.2/389400, intron 6 of 8)	54511	ENSG00000146151	HMGCLL1
chr3	134426725	134428313	0.771739	6.74736e-06	0.00107077	Distal Intergenic	100616281	ENSG00000284561	MIR4788
chr13	106471832	106472961	0.766068	6.75212e-06	0.00107077	Distal Intergenic	1948	ENSG00000125266	EFNB2
chr18	9049173	9049491	2.19034	6.76567e-06	0.00107136	Distal Intergenic	4729	ENSG00000178127	NDUFV2
chr8	50056237	50057360	0.977447	6.81209e-06	0.00107714	Intron (ENST00000518864.5/54212, intron 2 of 19)	54212	ENSG00000147481	SNTG1
chr12	6096664	6097946	1.07743	6.83049e-06	0.00107848	Intron (ENST00000261405.9/7450, intron 5 of 51)	7450	ENSG00000110799	VWF
chr3	94225107	94226511	1.93638	6.84782e-06	0.00107965	Distal Intergenic	200895	ENSG00000178700	DHFR2
chr3	49180168	49180418	-2.22729	6.87514e-06	0.00108136	Intron (ENST00000545770.7/646498, intron 2 of 3)	200942	ENSG00000185909	KLHDC8B
chr6	47728734	47729939	1.03165	6.89727e-06	0.00108136	Exon (ENST00000446733.1/ENST00000446733.1, exon 2 of 2)	221393	ENSG00000153294	ADGRF4
chr8	33550203	33550748	1.90464	6.88371e-06	0.00108136	Intron (ENST00000256257.2/79845, intron 4 of 5)	79845	ENSG00000133874	RNF122
chr10	67819814	67820210	1.45893	6.89842e-06	0.00108136	Intron (ENST00000225171.7/56521, intron 2 of 4)	56521	ENSG00000108176	DNAJC12
chr2	31075910	31076383	1.90534	6.91227e-06	0.00108181	Intron (ENST00000324589.9/79623, intron 3 of 15)	79623	ENSG00000158089	GALNT14
chr10	58625082	58625470	2.63142	6.92115e-06	0.00108181	Intron (ENST00000373886.8/80114, intron 2 of 20)	80114	ENSG00000122870	BICC1
chr7	102871961	102872995	1.46282	6.97861e-06	0.00108766	Intron (ENST00000379305.7/222235, intron 16 of 18)	10234	ENSG00000128606	LRRC17
chr16	80148856	80149157	2.11745	6.97092e-06	0.00108766	Intron (ENST00000567851.5/ENST00000567851.5, intron 2 of 3)	101928248	ENSG00000260876	LINC01229
chr13	38213359	38213700	2.17464	7.03629e-06	0.00109508	Intron (ENST00000451826.2/100874188, intron 2 of 7)	100874188	ENSG00000223685	LINC00571
chr1	242322004	242322549	1.84103	7.06397e-06	0.00109782	Intron (ENST00000536534.6/200150, intron 2 of 9)	200150	ENSG00000180287	PLD5
chr9	90960993	90961897	1.34905	7.13188e-06	0.00110679	Intron (ENST00000427745.1/ENST00000427745.1, intron 1 of 1)	6850	ENSG00000165025	SYK
chr5	9441651	9441967	2.79652	7.15476e-06	0.00110876	Intron (ENST00000382496.10/9037, intron 1 of 22)	9037	ENSG00000112902	SEMA5A
chr1	39127581	39127885	-2.15209	7.17069e-06	0.00110899	Intron (ENST00000567887.5/23499, intron 1 of 100)	23499	ENSG00000127603	MACF1
chr17	40696575	40697070	-1.72503	7.17662e-06	0.00110899	Downstream (<1kb)	192666	ENSG00000167916	KRT24
chr1	85606890	85607762	1.08533	7.20192e-06	0.00110967	Distal Intergenic	3491	ENSG00000142871	CCN1
chr1	91099703	91100435	1.67374	7.1996e-06	0.00110967	Distal Intergenic	84146	ENSG00000122482	ZNF644
chr3	30518028	30518850	-1.90624	7.23097e-06	0.00110967	Promoter (<=1kb)	101928015	ENSG00000227260	LINC01985
chr3	196343119	196343828	1.12949	7.24525e-06	0.00110967	Distal Intergenic	116211	ENSG00000145107	TM4SF19
chr4	70515396	70516287	2.09693	7.24874e-06	0.00110967	Promoter (2-3kb)	401138	ENSG00000187689	AMTN
chr7	50733560	50733968	1.34111	7.27534e-06	0.00110967	Promoter (1-2kb)	2887	ENSG00000106070	GRB10
chr7	137882013	137883169	0.71435	7.29624e-06	0.00110967	3' UTR	9162	ENSG00000157680	DGKI
chr8	32731698	32732035	1.90765	7.29014e-06	0.00110967	Intron (ENST00000519301.6/3084, intron 4 of 10)	3084	ENSG00000157168	NRG1
chr8	102187473	102188175	1.14173	7.28662e-06	0.00110967	Distal Intergenic	50484	ENSG00000048392	RRM2B
chr9	1207745	1208502	2.2307	7.28925e-06	0.00110967	Distal Intergenic	10655	ENSG00000173253	DMRT2
chr14	69920798	69921665	0.984663	7.3034e-06	0.00110967	Intron (ENST00000555917.1/64093, intron 3 of 3)	64093	ENSG00000198732	SMOC1
chr19	50794098	50795592	-1.15892	7.26613e-06	0.00110967	Promoter (<=1kb)	105372440	ENSG00000261341	LOC105372440
chr1	117077091	117077861	0.830508	7.33827e-06	0.00111341	Promoter (1-2kb)	8458	ENSG00000116830	TTF2
chr1	49864584	49864978	1.76062	7.37022e-06	0.0011136	Intron (ENST00000371839.6/84871, intron 1 of 13)	84871	ENSG00000186094	AGBL4
chr1	212037763	212038405	0.97877	7.35267e-06	0.0011136	Promoter (1-2kb)	51514	ENSG00000143476	DTL
chr5	170596867	170597791	0.875663	7.36443e-06	0.0011136	Intron (ENST00000377360.8/30820, intron 1 of 7)	30820	ENSG00000182132	KCNIP1
chr1	76023659	76023993	1.92208	7.40979e-06	0.00111648	Distal Intergenic	101927342		LOC101927342
chr3	195886146	195886685	2.21035	7.40683e-06	0.00111648	Promoter (<=1kb)	10188	ENSG00000061938	TNK2
chr2	20166297	20167313	1.20879	7.43993e-06	0.00111792	Distal Intergenic	6382	ENSG00000115884	SDC1
chr4	168486884	168488009	0.963982	7.42996e-06	0.00111792	Intron (ENST00000505150.5/ENST00000505150.5, intron 4 of 4)	91351	ENSG00000181381	DDX60L
chr12	106030340	106031070	1.72769	7.45769e-06	0.00111904	Distal Intergenic	9891	ENSG00000074590	NUAK1
chr5	54415784	54416722	1.81802	7.48453e-06	0.00112152	Distal Intergenic	104355136	ENSG00000249069	LINC01033
chr9	2055368	2055729	1.82952	7.49789e-06	0.00112198	Promoter (<=1kb)	6595	ENSG00000080503	SMARCA2
chr10	117221054	117221717	1.66558	7.52274e-06	0.00112415	Distal Intergenic	6571	ENSG00000165646	SLC18A2
chr4	144716768	144717101	2.23685	7.54636e-06	0.00112459	Intron (ENST00000296575.8/64399, intron 10 of 12)	64399	ENSG00000164161	HHIP
chr12	55936053	55936446	2.55369	7.53901e-06	0.00112459	Promoter (<=1kb)	1606	ENSG00000065357	DGKA
chr2	96891526	96892243	1.76983	7.62169e-06	0.00112963	Promoter (2-3kb)	51252	ENSG00000168754	FAM178B
chr2	152247359	152247644	1.71419	7.61112e-06	0.00112963	Distal Intergenic	10254	ENSG00000115145	STAM2
chr2	196242327	196242810	1.62979	7.60493e-06	0.00112963	Promoter (<=1kb)	57520	ENSG00000138411	HECW2
chr5	74315822	74316819	0.77244	7.61756e-06	0.00112963	Intron (ENST00000663633.1/104310351, intron 2 of 2)	102503429		LINC01335
chr4	138875775	138876574	1.67554	7.6413e-06	0.00113048	Intron (ENST00000511951.1/105377448, intron 2 of 2)	105377448	ENSG00000250195	LOC105377448
chr12	107414977	107416271	1.75	7.64821e-06	0.00113048	Intron (ENST00000420571.6/121551, intron 1 of 14)	121551	ENSG00000151136	BTBD11
chr7	50832639	50833179	1.40884	7.6604e-06	0.00113075	Distal Intergenic	2887	ENSG00000106070	GRB10
chr7	20998048	20999242	1.95361	7.67379e-06	0.00113119	Intron (ENST00000661032.1/104355138, intron 5 of 8)	104355138	ENSG00000232790	LINC01162
chr14	49960523	49960701	-2.16242	7.77178e-06	0.00114408	Exon (ENST00000556434.5/ENST00000556434.5, exon 2 of 5)	102464828	ENSG00000278038	MIR6076
chr5	13348638	13348895	2.34976	7.78481e-06	0.00114445	Distal Intergenic	105374658		LINC02220
chr3	192825655	192826150	-1.49374	7.83453e-06	0.00114866	Intron (ENST00000392452.3/151963, intron 1 of 1)	2257	ENSG00000114279	FGF12
chr14	51539398	51540675	1.26519	7.83198e-06	0.00114866	Intron (ENST00000556137.5/122786, intron 2 of 3)	122786	ENSG00000139926	FRMD6
chr5	132094223	132095726	0.771502	7.84602e-06	0.00114879	Distal Intergenic	1437	ENSG00000164400	CSF2
chr12	123049982	123050761	1.394	7.8701e-06	0.00115077	Intron (ENST00000320201.8/57605, intron 1 of 24)	57605	ENSG00000090975	PITPNM2
chr5	172607109	172607671	-1.32172	7.90337e-06	0.00115133	Distal Intergenic	54492	ENSG00000214357	NEURL1B
chr6	141667572	141668292	1.50603	7.90568e-06	0.00115133	Distal Intergenic	4829	ENSG00000135577	NMBR
chr14	101491431	101491695	2.97483	7.89509e-06	0.00115133	Distal Intergenic	100507277	ENSG00000259082	LINC02314
chr2	67259512	67261305	1.20352	7.96778e-06	0.00115421	Promoter (<=1kb)	102800447		LINC01828
chr2	216774605	216775520	0.805624	8.02141e-06	0.00115421	Intron (ENST00000447289.1/ENST00000447289.1, intron 3 of 3)	3488	ENSG00000115461	IGFBP5
chr3	152452347	152452720	2.19478	8.02616e-06	0.00115421	Intron (ENST00000282486.10/4154, intron 7 of 9)	4154	ENSG00000152601	MBNL1
chr5	141848351	141850560	0.700141	8.03155e-06	0.00115421	Downstream (2-3kb)	5097	ENSG00000156453	PCDH1
chr6	8535648	8536500	2.60628	7.989e-06	0.00115421	Intron (ENST00000644718.1/100506207, intron 6 of 8)	100506207	ENSG00000285219	LOC100506207
chr8	38429440	38430048	-1.77027	8.0082e-06	0.00115421	Promoter (<=1kb)	2260	ENSG00000077782	FGFR1
chr11	17812315	17812521	-2.73583	8.01676e-06	0.00115421	Intron (ENST00000640318.1/3746, intron 3 of 4)	3746	ENSG00000129159	KCNC1
chr14	92780480	92780835	2.51263	7.94406e-06	0.00115421	Distal Intergenic	9950	ENSG00000066455	GOLGA5
chr15	80317216	80318084	1.09886	7.98128e-06	0.00115421	Intron (ENST00000558913.5/283688, intron 1 of 2)	283688	ENSG00000259361	LINC00927
chr16	81551484	81551909	2.17023	7.9785e-06	0.00115421	Intron (ENST00000537098.7/80790, intron 1 of 20)	102465840	ENSG00000277255	MIR7854
chr2	30662765	30663158	2.14352	8.09363e-06	0.0011616	Distal Intergenic	92291	ENSG00000162949	CAPN13
chr5	63131523	63132002	1.4558	8.11795e-06	0.00116355	Distal Intergenic	101180901	ENSG00000086200	IPO11-LRRC70
chr6	89297608	89298997	-1.73215	8.15013e-06	0.00116663	Intron (ENST00000402938.4/2570, intron 2 of 8)	2570	ENSG00000111886	GABRR2
chr14	75298434	75299363	-1.11396	8.21483e-06	0.00117434	Distal Intergenic	731223		LINC01220
chrX	133640119	133640406	2.78518	8.23668e-06	0.00117592	Intron (ENST00000669691.1/2719, intron 4 of 5)	2719	ENSG00000147257	GPC3
chr15	67127087	67128375	0.788064	8.27942e-06	0.00118047	Promoter (<=1kb)	4088	ENSG00000166949	SMAD3
chr7	130899681	130900104	-1.7063	8.30882e-06	0.00118157	Intron (ENST00000447430.1/100506860, intron 2 of 4)	378805	ENSG00000231721	LINC-PINT
chr11	110524006	110524661	1.25227	8.30663e-06	0.00118157	Distal Intergenic	57569	ENSG00000137727	ARHGAP20
chr1	232521520	232522046	1.44312	8.41148e-06	0.00118385	Intron (ENST00000366630.5/57568, intron 1 of 21)	57568	ENSG00000116991	SIPA1L2
chr3	72338329	72339779	0.694703	8.37195e-06	0.00118385	Distal Intergenic	285286	ENSG00000241163	LINC00877
chr3	141331598	141332337	1.18089	8.41192e-06	0.00118385	Intron (ENST00000637579.1/92370, intron 6 of 6)	253461	ENSG00000177311	ZBTB38
chr8	39112872	39113411	1.26929	8.38963e-06	0.00118385	Intron (ENST00000523400.5/203102, intron 1 of 5)	203102	ENSG00000197140	ADAM32
chr10	25061665	25062975	0.696655	8.38675e-06	0.00118385	Promoter (<=1kb)	219670	ENSG00000151023	ENKUR
chr10	110456063	110457382	-1.07058	8.39851e-06	0.00118385	Intron (ENST00000609514.1/ENST00000609514.1, intron 1 of 3)	1847	ENSG00000138166	DUSP5
chr11	76773914	76774354	-1.79777	8.40953e-06	0.00118385	Distal Intergenic	25987	ENSG00000182704	TSKU
chr19	54008060	54008966	1.55392	8.38285e-06	0.00118385	Intron (ENST00000352529.1/59285, intron 1 of 1)	59285	ENSG00000130433	CACNG6
chr5	52870425	52870978	1.63023	8.4392e-06	0.00118615	Intron (ENST00000282588.7/3672, intron 6 of 28)	3672	ENSG00000213949	ITGA1
chr9	134624619	134625413	1.06207	8.46551e-06	0.00118679	Distal Intergenic	1289	ENSG00000130635	COL5A1
chr10	121702960	121703265	2.01242	8.46162e-06	0.00118679	Distal Intergenic	11101	ENSG00000107669	ATE1
chr2	128745983	128746998	1.65983	8.51716e-06	0.0011916	Distal Intergenic	9394	ENSG00000136720	HS6ST1
chr2	134845580	134846070	1.86264	8.54263e-06	0.0011916	Promoter (1-2kb)	130013	ENSG00000153086	ACMSD
chr2	143426060	143426789	1.44433	8.53766e-06	0.0011916	Intron (ENST00000552641.5/55843, intron 6 of 7)	55843	ENSG00000075884	ARHGAP15
chr2	201854378	201855177	1.26951	8.54368e-06	0.0011916	Promoter (<=1kb)	65061	ENSG00000138395	CDK15
chr8	123476617	123477810	1.34595	8.57868e-06	0.00119342	Distal Intergenic	114907	ENSG00000156804	FBXO32
chr16	19594942	19595958	0.955854	8.57346e-06	0.00119342	Intron (ENST00000539322.5/57020, intron 9 of 11)	57020	ENSG00000103544	VPS35L
chr15	67178500	67179014	1.63095	8.63835e-06	0.00120019	Intron (ENST00000327367.9/4088, intron 5 of 8)	4088	ENSG00000166949	SMAD3
chr11	46942283	46942466	-2.44216	8.65772e-06	0.00120135	Intron (ENST00000533124.5/79096, intron 1 of 2)	79096	ENSG00000149179	C11orf49
chr4	146642890	146643358	1.98013	8.68472e-06	0.00120203	Distal Intergenic	5458	ENSG00000151615	POU4F2
chr5	2548776	2549062	2.2233	8.683e-06	0.00120203	Distal Intergenic	101234261	ENSG00000281560	LSINCT5
chr2	19532802	19533195	2.65937	8.72654e-06	0.00120409	Distal Intergenic	130497	ENSG00000143867	OSR1
chr3	87437721	87438181	1.84416	8.74393e-06	0.00120409	Distal Intergenic	5449	ENSG00000064835	POU1F1
chr7	81004073	81004525	2.00765	8.72705e-06	0.00120409	Distal Intergenic	10512	ENSG00000075223	SEMA3C
chr7	136134549	136134822	2.12128	8.73654e-06	0.00120409	Intron (ENST00000657456.1/ENST00000657456.1, intron 1 of 4)	136319	ENSG00000105887	MTPN
chr8	142950603	142951077	1.35562	8.75906e-06	0.00120465	Distal Intergenic	1585	ENSG00000179142	CYP11B2
chr5	111668584	111669130	1.67771	8.79747e-06	0.00120688	Intron (ENST00000666013.1/100505678, intron 1 of 4)	100505678	ENSG00000246859	STARD4-AS1
chr16	57812419	57813034	1.28828	8.79266e-06	0.00120688	Promoter (1-2kb)	388282	ENSG00000187185	LOC388282
chr6	90993753	90994070	1.98113	8.81043e-06	0.00120714	Distal Intergenic	6885	ENSG00000135341	MAP3K7
chr4	38029990	38030400	3.42412	8.86898e-06	0.00120911	Promoter (<=1kb)	23216	ENSG00000065882	TBC1D1
chr8	133144056	133144661	1.38825	8.8459e-06	0.00120911	Distal Intergenic	7038	ENSG00000042832	TG
chr10	20993388	20994356	1.38624	8.85779e-06	0.00120911	Intron (ENST00000417816.2/10529, intron 3 of 6)	10529	ENSG00000078114	NEBL
chrX	11953639	11954041	2.25676	8.86924e-06	0.00120911	Intron (ENST00000656302.1/9758, intron 3 of 18)	9758	ENSG00000169933	FRMPD4
chr1	72412262	72412638	2.193	8.89533e-06	0.00121092	Intron (ENST00000653965.1/ENST00000653965.1, intron 1 of 6)	257194	ENSG00000172260	NEGR1
chr2	144083253	144083561	1.78074	8.90737e-06	0.00121092	Intron (ENST00000392869.6/79712, intron 5 of 10)	79712	ENSG00000121964	GTDC1
chr5	116754618	116755253	1.93039	8.91592e-06	0.00121092	Intron (ENST00000504419.1/102467223, intron 3 of 3)	102467223		LINC02214
chr15	39640784	39642642	-2.68483	8.93926e-06	0.00121257	Intron (ENST00000350221.4/161835, intron 10 of 11)	161835	ENSG00000150667	FSIP1
chr1	9699381	9700897	1.40295	8.98344e-06	0.00121416	Intron (ENST00000377346.9/5293, intron 2 of 23)	5293	ENSG00000171608	PIK3CD
chr6	84280075	84280523	1.38421	8.9844e-06	0.00121416	Distal Intergenic	22832	ENSG00000135315	CEP162
chr7	151038902	151040178	0.818302	8.96373e-06	0.00121416	Promoter (1-2kb)	11194	ENSG00000197150	ABCB8
chr5	17224960	17225357	2.74878	8.99609e-06	0.00121423	Intron (ENST00000606445.1/10409, intron 3 of 3)	10409	ENSG00000176788	BASP1
chr1	230030924	230031601	2.04899	9.02444e-06	0.00121634	Distal Intergenic	2590	ENSG00000143641	GALNT2
chr11	57283736	57283953	-2.62748	9.03413e-06	0.00121634	Distal Intergenic	85456	ENSG00000149115	TNKS1BP1
chr1	215022911	215024415	-1.00836	9.06717e-06	0.00121928	Intron (ENST00000486921.5/3776, intron 1 of 6)	3776	ENSG00000082482	KCNK2
chr8	116571458	116571907	2.95796	9.10593e-06	0.00122298	Distal Intergenic	8667	ENSG00000147677	EIF3H
chr9	132647390	132647756	2.50833	9.11882e-06	0.0012232	Intron (ENST00000372159.7/64794, intron 11 of 19)	64794	ENSG00000125485	DDX31
chr1	156712386	156713646	-1.7652	9.17873e-06	0.00122461	Exon (ENST00000428641.1/ENST00000428641.1, exon 1 of 2)	1382	ENSG00000143320	CRABP2
chr1	200367899	200368497	1.58296	9.18329e-06	0.00122461	Intron (ENST00000637430.1/ENST00000637430.1, intron 4 of 5)	554279	ENSG00000203721	LINC00862
chr5	156367494	156368059	1.14932	9.14956e-06	0.00122461	Intron (ENST00000517913.5/6444, intron 5 of 9)	6444	ENSG00000170624	SGCD
chr7	51138705	51139033	2.95033	9.18562e-06	0.00122461	Intron (ENST00000431948.5/23242, intron 3 of 11)	23242	ENSG00000106078	COBL
chr13	23618218	23618715	1.5858	9.17979e-06	0.00122461	Intron (ENST00000248484.8/55504, intron 4 of 9)	55504	ENSG00000127863	TNFRSF19
chr5	168624760	168625378	-1.44069	9.23315e-06	0.00122944	Distal Intergenic	79646	ENSG00000120137	PANK3
chr2	33425584	33427242	1.66769	9.28946e-06	0.00123543	Distal Intergenic	100616136	ENSG00000283591	MIR4430
chr19	7375998	7376608	1.97276	9.30088e-06	0.00123544	Intron (ENST00000576789.1/23370, intron 4 of 9)	23370	ENSG00000104880	ARHGEF18
chr4	26176646	26177184	2.38254	9.314e-06	0.00123567	Intron (ENST00000512351.5/3516, intron 1 of 4)	3516	ENSG00000168214	RBPJ
chr1	218711107	218712965	-0.966835	9.40648e-06	0.00123588	Distal Intergenic	440714	ENSG00000228208	C1orf143
chr2	119066318	119066690	1.64883	9.3619e-06	0.00123588	Distal Intergenic	8685	ENSG00000019169	MARCO
chr3	132346890	132347617	1.39473	9.34677e-06	0.00123588	Intron (ENST00000475741.5/55, intron 6 of 8)	55	ENSG00000014257	ACPP
chr4	142473777	142475059	1.56124	9.35618e-06	0.00123588	Promoter (<=1kb)	8821	ENSG00000109452	INPP4B
chr5	107217500	107219264	1.31737	9.39586e-06	0.00123588	Distal Intergenic	1946	ENSG00000184349	EFNA5
chr8	19437992	19438828	1.33366	9.38742e-06	0.00123588	Intron (ENST00000454498.6/55790, intron 6 of 9)	55790	ENSG00000147408	CSGALNACT1
chr8	123720057	123720412	-1.685	9.34589e-06	0.00123588	Intron (ENST00000419625.6/312, intron 1 of 10)	312	ENSG00000104537	ANXA13
chr16	80026901	80028162	0.735402	9.3936e-06	0.00123588	Distal Intergenic	101928248	ENSG00000260876	LINC01229
chr1	241647683	241648136	1.87546	9.46225e-06	0.00123723	Intron (ENST00000463155.5/23596, intron 1 of 2)	128025	ENSG00000162843	WDR64
chr5	65190303	65190967	1.36316	9.45696e-06	0.00123723	Intron (ENST00000381055.8/11174, intron 21 of 24)	11174	ENSG00000049192	ADAMTS6
chr7	139877636	139878041	1.64785	9.43682e-06	0.00123723	Intron (ENST00000425687.5/6916, intron 5 of 14)	6916	ENSG00000059377	TBXAS1
chr9	99870205	99870473	2.74318	9.44035e-06	0.00123723	Intron (ENST00000655615.1/441461, intron 2 of 5)	441461		STX17-AS1
chr2	200523204	200523489	2.07484	9.47661e-06	0.00123762	Promoter (2-3kb)	151246	ENSG00000163535	SGO2
chr5	54359876	54360521	1.2711	9.50305e-06	0.00123959	Intron (ENST00000665899.1/104355136, intron 3 of 4)	104355136	ENSG00000249069	LINC01033
chr1	157431524	157432255	1.8367	9.55406e-06	0.00124375	Distal Intergenic	83416	ENSG00000143297	FCRL5
chr2	57160910	57161339	2.17882	9.55783e-06	0.00124375	Distal Intergenic	7444	ENSG00000028116	VRK2
chr16	89026137	89026538	1.93936	9.57461e-06	0.00124445	Distal Intergenic	863	ENSG00000129993	CBFA2T3
chr5	145920711	145922515	1.3379	9.58847e-06	0.00124476	Intron (ENST00000639411.1/643226, intron 2 of 3)	153769	ENSG00000156463	SH3RF2
chr2	162928126	162928674	1.96915	9.61728e-06	0.00124701	Distal Intergenic	90134	ENSG00000184611	KCNH7
chr14	59098338	59098751	1.82727	9.65658e-06	0.00125062	Intron (ENST00000666814.1/102723742, intron 3 of 3)	23002	ENSG00000100592	DAAM1
chr6	116945797	116946237	2.25868	9.73481e-06	0.00125925	Distal Intergenic	222546	ENSG00000185002	RFX6
chr10	73915942	73920538	0.937162	9.75416e-06	0.00126026	Promoter (<=1kb)	414236	ENSG00000222047	C10orf55
chr12	61750610	61750945	-2.07344	9.77347e-06	0.00126125	Intron (ENST00000416284.7/338811, intron 4 of 4)	338811	ENSG00000198673	TAFA2
chr8	128776703	128777452	1.17114	9.81576e-06	0.00126521	Intron (ENST00000643616.1/106144608, intron 3 of 3)	106144608	ENSG00000229140	LINC00976
chr3	11200203	11202036	1.2933	9.87215e-06	0.00126648	Intron (ENST00000438284.2/3269, intron 1 of 1)	3269	ENSG00000196639	HRH1
chr3	111666133	111666834	1.77558	9.86769e-06	0.00126648	Distal Intergenic	257068	ENSG00000240891	PLCXD2
chr4	84877129	84878398	2.26428	9.84299e-06	0.00126648	Intron (ENST00000295888.8/23001, intron 3 of 67)	23001	ENSG00000163625	WDFY3
chr10	79949041	79949790	-1.06585	9.86811e-06	0.00126648	Promoter (<=1kb)	6441	ENSG00000133661	SFTPD
chr9	33946616	33947619	1.08781	9.92657e-06	0.00127196	Promoter (1-2kb)	55833	ENSG00000137073	UBAP2
chr1	247999503	248000529	1.8593	1.00044e-05	0.00127919	Distal Intergenic	26247	ENSG00000224227	OR2L1P
chr10	127945096	127945860	0.816479	1.00065e-05	0.00127919	Intron (ENST00000254667.7/5791, intron 1 of 20)	5791	ENSG00000132334	PTPRE
chr5	160543463	160543873	2.16114	1.00373e-05	0.00128161	Distal Intergenic	406938	ENSG00000283733	MIR146A
chr13	68050632	68051137	2.03729	1.00626e-05	0.00128334	Distal Intergenic	100874145	ENSG00000230040	LINC00364
chr18	13500231	13501798	1.68536	1.00972e-05	0.00128624	Exon (ENST00000589045.1/ENST00000589045.1, exon 1 of 2)	753	ENSG00000168675	LDLRAD4
chr6	157187528	157187739	-2.11834	1.01099e-05	0.00128636	Intron (ENST00000346085.10/57492, intron 14 of 20)	57492	ENSG00000049618	ARID1B
chr2	31558189	31559376	0.76808	1.0153e-05	0.00128866	Intron (ENST00000435713.1/ENST00000435713.1, intron 2 of 2)	6716	ENSG00000277893	SRD5A2
chr14	36478571	36479304	1.35767	1.01634e-05	0.00128866	Promoter (<=1kb)	253970	ENSG00000229415	SFTA3
chr16	67240399	67241914	0.908545	1.01636e-05	0.00128866	Promoter (2-3kb)	6553	ENSG00000135740	SLC9A5
chr1	229114216	229115294	2.6184	1.02209e-05	0.00129142	Intron (ENST00000662083.1/ENST00000662083.1, intron 1 of 4)	105373159	ENSG00000177788	LOC105373159
chr3	158725205	158726016	1.13769	1.02095e-05	0.00129142	Intron (ENST00000237696.10/5918, intron 1 of 5)	64747	ENSG00000118855	MFSD1
chr7	41097607	41098025	2.38358	1.02193e-05	0.00129142	Promoter (<=1kb)	101928773	ENSG00000224017	LINC01449
chr3	62586372	62588296	1.05346	1.02687e-05	0.00129596	Promoter (1-2kb)	8618	ENSG00000163618	CADPS
chr9	36858737	36859389	1.19028	1.02955e-05	0.00129783	Intron (ENST00000557174.1/ENST00000557174.1, intron 1 of 1)	100616278	ENSG00000264922	MIR4540
chr1	171999765	172000196	2.35991	1.03323e-05	0.00130096	Intron (ENST00000367733.6/26052, intron 4 of 14)	26052	ENSG00000197959	DNM3
chr4	23039830	23040243	2.0367	1.03561e-05	0.00130245	Intron (ENST00000659942.1/ENST00000659942.1, intron 2 of 6)	57733	ENSG00000249948	GBA3
chr2	114007062	114007788	2.18652	1.04486e-05	0.00130954	Exon (ENST00000663402.1/440900, exon 3 of 3)	440900	ENSG00000234199	LINC01191
chr13	106610349	106610902	1.42968	1.0432e-05	0.00130954	Intron (ENST00000653952.1/283483, intron 2 of 2)	283483	ENSG00000272274	LINC00551
chr18	8548232	8548748	1.36945	1.04478e-05	0.00130954	Distal Intergenic	201475	ENSG00000206418	RAB12
chr2	225090856	225091895	1.70629	1.05068e-05	0.00131532	Distal Intergenic	55619	ENSG00000135905	DOCK10
chr16	82583493	82583750	2.25771	1.05349e-05	0.00131732	Distal Intergenic	1012	ENSG00000140945	CDH13
chr4	188714980	188715310	2.52091	1.05533e-05	0.0013181	Exon (ENST00000621839.1/ENST00000621839.1, exon 1 of 1)	105377610	ENSG00000251619	LINC02508
chr5	34053134	34053607	1.80546	1.05729e-05	0.00131905	Intron (ENST00000382079.3/100534612, intron 1 of 8)	114899	ENSG00000082196	C1QTNF3
chr1	21855689	21856437	-0.91514	1.06052e-05	0.00132156	Promoter (1-2kb)	3339	ENSG00000142798	HSPG2
chr1	24117623	24118109	1.45323	1.06236e-05	0.00132172	Downstream (1-2kb)	127294	ENSG00000142661	MYOM3
chr1	76949520	76949824	2.11298	1.06308e-05	0.00132172	Intron (ENST00000318803.6/81849, intron 2 of 4)	81849	ENSG00000117069	ST6GALNAC5
chr8	124613388	124613951	1.40457	1.0643e-05	0.00132173	Intron (ENST00000378017.7/9788, intron 3 of 13)	9788	ENSG00000170873	MTSS1
chr2	57443848	57444553	1.8916	1.06821e-05	0.00132322	Distal Intergenic	7444	ENSG00000028116	VRK2
chr2	221517460	221518902	2.05747	1.07037e-05	0.00132322	Intron (ENST00000281821.7/2043, intron 3 of 17)	2043	ENSG00000116106	EPHA4
chr17	57623149	57623458	2.05277	1.06789e-05	0.00132322	Intron (ENST00000416426.6/124540, intron 9 of 13)	124540	ENSG00000153944	MSI2
chr19	46473867	46474557	1.35613	1.07008e-05	0.00132322	Promoter (2-3kb)	55228	ENSG00000182013	PNMA8A
chr1	203186197	203187290	-1.14795	1.07357e-05	0.00132567	Promoter (<=1kb)	1116	ENSG00000133048	CHI3L1
chr4	6527314	6527688	1.71903	1.07802e-05	0.00132858	Intron (ENST00000506140.5/5522, intron 2 of 9)	5522	ENSG00000074211	PPP2R2C
chr11	19367005	19367718	2.1041	1.07837e-05	0.00132858	Intron (ENST00000360655.8/89797, intron 1 of 37)	89797	ENSG00000166833	NAV2
chr5	128315607	128316058	1.77135	1.08437e-05	0.00133446	Intron (ENST00000262464.9/2201, intron 36 of 64)	2201	ENSG00000138829	FBN2
chr16	51056381	51056715	1.9679	1.0861e-05	0.00133508	Exon (ENST00000569009.1/ENST00000569009.1, exon 1 of 2)	101927334		LINC02127
chr1	176656130	176656854	1.17723	1.09553e-05	0.0013391	Intron (ENST00000367661.7/60676, intron 3 of 4)	60676	ENSG00000116183	PAPPA2
chr1	214192869	214193130	2.03582	1.095e-05	0.0013391	Distal Intergenic	56950	ENSG00000143499	SMYD2
chr12	59193507	59193920	2.67736	1.09278e-05	0.0013391	Distal Intergenic	121227	ENSG00000139263	LRIG3
chr16	75044861	75045453	-1.95088	1.09409e-05	0.0013391	Intron (ENST00000335325.9/84937, intron 1 of 4)	84937	ENSG00000186187	ZNRF1
chr18	61727097	61727895	1.72998	1.09675e-05	0.0013391	Intron (ENST00000590199.5/ENST00000590199.5, intron 2 of 3)	100996669		LINC01544
chrX	13387646	13388122	2.00181	1.09477e-05	0.0013391	Intron (ENST00000661545.1/100133123, intron 8 of 8)	100133123	ENSG00000226985	LINC01203
chr4	108346170	108347174	1.96344	1.09942e-05	0.00134085	Distal Intergenic	641518	ENSG00000232021	LEF1-AS1
chr6	37133799	37135216	0.712556	1.10223e-05	0.00134126	Distal Intergenic	5292	ENSG00000137193	PIM1
chr6	146851845	146852192	1.89131	1.10597e-05	0.00134126	Intron (ENST00000662679.1/729178, intron 6 of 10)	729176		KATNBL1P6
chr8	68220513	68220859	2.34574	1.10328e-05	0.00134126	Intron (ENST00000288368.5/80243, intron 38 of 39)	80243	ENSG00000046889	PREX2
chr12	45343346	45343582	2.15421	1.10676e-05	0.00134126	Intron (ENST00000426898.2/196527, intron 2 of 17)	196527	ENSG00000177119	ANO6
chr18	48139046	48140070	-1.32212	1.10715e-05	0.00134126	Promoter (1-2kb)	201501	ENSG00000184828	ZBTB7C
chr18	58578930	58579917	1.87213	1.10626e-05	0.00134126	Promoter (<=1kb)	115701	ENSG00000198796	ALPK2
chr17	14748298	14748752	1.60496	1.11387e-05	0.0013479	Distal Intergenic	101928475	ENSG00000232058	LOC101928475
chr15	69034308	69035941	1.65397	1.11772e-05	0.00135105	Promoter (2-3kb)	79400	ENSG00000255346	NOX5
chr2	231854667	231855000	-1.87419	1.12407e-05	0.00135521	Distal Intergenic	100302126	ENSG00000222246	MIR1471
chr3	37986985	37987260	-2.39031	1.12591e-05	0.00135521	Promoter (<=1kb)	50853	ENSG00000136059	VILL
chr14	22850954	22851849	1.59091	1.12614e-05	0.00135521	Distal Intergenic	4323	ENSG00000157227	MMP14
chr16	64910190	64910758	1.65539	1.12432e-05	0.00135521	Distal Intergenic	1009	ENSG00000140937	CDH11
chr7	74012675	74014275	1.32433	1.14456e-05	0.00137585	Distal Intergenic	2006	ENSG00000049540	ELN
chr16	15404744	15405174	-1.65444	1.14704e-05	0.00137731	Intron (ENST00000287594.7/255027, intron 1 of 2)	255027	ENSG00000156968	MPV17L
chr13	79459981	79460357	2.24588	1.14862e-05	0.00137768	Distal Intergenic	54602	ENSG00000102471	NDFIP2
chr3	99700693	99700898	2.08355	1.15289e-05	0.00138066	Intron (ENST00000474648.5/1295, intron 4 of 4)	1295	ENSG00000144810	COL8A1
chr11	8831913	8834321	1.6333	1.15364e-05	0.00138066	Promoter (<=1kb)	6764	ENSG00000166444	DENND2B
chr19	38039973	38040593	2.02707	1.15982e-05	0.00138653	Intron (ENST00000222345.11/23094, intron 2 of 21)	23094	ENSG00000105738	SIPA1L3
chr8	125655527	125656345	1.08186	1.16177e-05	0.00138734	Intron (ENST00000651999.1/ENST00000651999.1, intron 3 of 7)	10221	ENSG00000173334	TRIB1
chr3	196108074	196108730	-1.46142	1.17174e-05	0.00139615	Distal Intergenic	7037	ENSG00000072274	TFRC
chr5	65198478	65199282	1.33623	1.17401e-05	0.00139615	Promoter (<=1kb)	11174	ENSG00000049192	ADAMTS6
chr5	148202555	148203093	1.77457	1.17557e-05	0.00139615	Promoter (<=1kb)	404203	ENSG00000178172	SPINK6
chr5	150036187	150037020	0.654793	1.1753e-05	0.00139615	Exon (ENST00000613459.4/22993, exon 13 of 21)	22993	ENSG00000113716	HMGXB3
chr6	157714957	157716184	-1.24431	1.17488e-05	0.00139615	Promoter (<=1kb)	51429	ENSG00000130340	SNX9
chr5	79956045	79956868	0.956296	1.18061e-05	0.00139872	Intron (ENST00000503167.1/105616916, intron 2 of 2)	105616916	ENSG00000250888	LINC01455
chr10	78263502	78263873	2.75975	1.18158e-05	0.00139872	Intron (ENST00000634930.1/ENST00000634930.1, intron 1 of 3)	414243	ENSG00000230417	LINC00595
chr12	58314593	58315191	1.82354	1.18082e-05	0.00139872	Distal Intergenic	105369785	ENSG00000257541	LINC02403
chr11	92130074	92132092	0.946705	1.18668e-05	0.00140322	Distal Intergenic	120114	ENSG00000165323	FAT3
chr2	142347764	142348145	1.98111	1.19589e-05	0.00140945	Distal Intergenic	53353	ENSG00000168702	LRP1B
chr2	215460671	215461196	1.83589	1.19568e-05	0.00140945	Intron (ENST00000447835.2/102724849, intron 2 of 3)	102724849	ENSG00000225166	LOC102724849
chr8	13574692	13574983	2.06712	1.19802e-05	0.00140945	Intron (ENST00000631382.1/10395, intron 1 of 1)	157773	ENSG00000164743	C8orf48
chrX	16160650	16161362	1.5095	1.19842e-05	0.00140945	Intron (ENST00000454712.7/ENST00000454712.7, intron 1 of 4)	645864	ENSG00000182798	MAGEB17
chrX	20623487	20623879	2.35499	1.19587e-05	0.00140945	Distal Intergenic	6197	ENSG00000177189	RPS6KA3
chr2	85531031	85531889	-2.18899	1.20163e-05	0.0014117	Distal Intergenic	100630918	ENSG00000286532	PARTICL
chr5	165484905	165485159	2.46143	1.20486e-05	0.00141396	Intron (ENST00000522189.1/ENST00000522189.1, intron 1 of 1)	102546299	ENSG00000241956	LOC102546299
chr1	211705256	211706746	0.642904	1.21413e-05	0.00142084	Distal Intergenic	91548		LOC91548
chr4	156575523	156576104	1.4518	1.21269e-05	0.00142084	Distal Intergenic	56034	ENSG00000145431	PDGFC
chr15	34721793	34722783	0.904877	1.21464e-05	0.00142084	Distal Intergenic	57369	ENSG00000159248	GJD2
chr7	51019099	51019944	0.811869	1.21615e-05	0.00142108	Intron (ENST00000420449.1/ENST00000420449.1, intron 3 of 3)	23242	ENSG00000106078	COBL
chr4	166318813	166319633	1.12424	1.21982e-05	0.0014233	Distal Intergenic	7092	ENSG00000038295	TLL1
chr10	72254784	72256654	-1.53428	1.22067e-05	0.0014233	Distal Intergenic	54541	ENSG00000168209	DDIT4
chr3	8444173	8444791	0.85064	1.22594e-05	0.00142639	Intron (ENST00000654635.1/101927394, intron 3 of 6)	100288428	ENSG00000227110	LMCD1-AS1
chr15	90863306	90864826	-1.09814	1.22583e-05	0.00142639	Distal Intergenic	5045	ENSG00000140564	FURIN
chr1	64132835	64133734	1.09562	1.23096e-05	0.00143048	Intron (ENST00000371079.6/4919, intron 4 of 8)	101927034	ENSG00000223949	ROR1-AS1
chr8	104662207	104663119	2.31324	1.23208e-05	0.00143048	Intron (ENST00000521923.5/ENST00000521923.5, intron 1 of 4)	23414	ENSG00000169946	ZFPM2
chr16	2995613	2996035	-1.73037	1.23605e-05	0.00143355	Exon (ENST00000573315.2/101929613, exon 16 of 35)	283875		LINC00514
chr5	9046362	9047420	1.05112	1.23815e-05	0.00143446	Intron (ENST00000382496.10/9037, intron 21 of 22)	100616326	ENSG00000266415	MIR4636
chr4	185682248	185682584	1.8432	1.24237e-05	0.00143629	Intron (ENST00000448662.6/8470, intron 2 of 20)	8470	ENSG00000154556	SORBS2
chr5	82416585	82416866	2.66792	1.24137e-05	0.00143629	Distal Intergenic	92270	ENSG00000205464	ATP6AP1L
chr1	200898143	200898756	1.8805	1.24795e-05	0.00143676	5' UTR	55765	ENSG00000163362	INAVA
chr5	38347052	38348254	1.26602	1.24459e-05	0.00143676	Intron (ENST00000354891.7/133584, intron 3 of 22)	100506475	ENSG00000248572	EGFLAM-AS2
chr6	73512435	73515981	-0.915063	1.24806e-05	0.00143676	3' UTR	1915	ENSG00000156508	EEF1A1
chr10	122120986	122121503	-1.19181	1.24752e-05	0.00143676	Intron (ENST00000369005.6/10579, intron 5 of 22)	10579	ENSG00000138162	TACC2
chr1	182379827	182380188	-2.00017	1.25254e-05	0.00144039	Downstream (1-2kb)	2752	ENSG00000135821	GLUL
chr8	29562644	29563442	1.35192	1.25462e-05	0.00144126	Intron (ENST00000522028.1/ENST00000522028.1, intron 1 of 1)	619351	ENSG00000251191	LINC00589
chr5	50300900	50301305	1.653	1.26104e-05	0.00144407	Distal Intergenic	133418	ENSG00000170571	EMB
chr5	66498700	66499476	1.74134	1.25906e-05	0.00144407	Distal Intergenic	101928769		LINC02229
chr16	23466443	23466954	1.35327	1.26065e-05	0.00144407	Promoter (2-3kb)	23062	ENSG00000103365	GGA2
chr6	125863142	125863406	-3.23754	1.26356e-05	0.00144543	Intron (ENST00000368357.7/135112, intron 4 of 16)	135112	ENSG00000111912	NCOA7
chr5	149675662	149676334	-1.33113	1.26946e-05	0.00144983	Distal Intergenic	389337	ENSG00000183111	ARHGEF37
chr7	47816669	47816971	2.32992	1.2714e-05	0.00144983	Intron (ENST00000623971.3/80099, intron 1 of 2)	168507	ENSG00000158683	PKD1L1
chr9	115850960	115851310	1.82286	1.27012e-05	0.00144983	Distal Intergenic	58483	ENSG00000204148	LINC00474
chrX	140815345	140816582	1.06343	1.27406e-05	0.00145133	Distal Intergenic	1038	ENSG00000184258	CDR1
chr12	96485098	96485827	1.47521	1.27663e-05	0.00145274	Exon (ENST00000548740.1/ENST00000548740.1, exon 1 of 4)	144535	ENSG00000188596	CFAP54
chr11	33689094	33692930	0.840237	1.27833e-05	0.00145316	Intron (ENST00000534431.1/ENST00000534431.1, intron 1 of 3)	100131378	ENSG00000205177	C11orf91
chr2	224111617	224111973	2.38906	1.2801e-05	0.00145365	Distal Intergenic	5270	ENSG00000135919	SERPINE2
chr9	114287940	114289072	1.00625	1.28378e-05	0.00145442	3' UTR	85301	ENSG00000196739	COL27A1
chr14	81137333	81137890	1.1555	1.28243e-05	0.00145442	Intron (ENST00000541158.6/7253, intron 9 of 10)	7253	ENSG00000165409	TSHR
chr15	69224460	69224719	-2.12453	1.28479e-05	0.00145442	Intron (ENST00000261858.7/26035, intron 2 of 4)	26035	ENSG00000138604	GLCE
chr19	14585199	14585568	1.67724	1.29007e-05	0.00145888	Promoter (2-3kb)	388512	ENSG00000187912	CLEC17A
chr1	91650589	91651336	1.0932	1.29579e-05	0.00146382	Distal Intergenic	7049	ENSG00000069702	TGFBR3
chr7	130008589	130011126	0.659765	1.29871e-05	0.0014656	Exon (ENST00000587038.2/ENST00000587038.2, exon 3 of 5)	51530	ENSG00000091732	ZC3HC1
chr3	55191901	55192671	1.1485	1.30671e-05	0.00147196	Distal Intergenic	105377096	ENSG00000243572	LINC02017
chr11	12086000	12088833	0.73734	1.30705e-05	0.00147196	Exon (ENST00000527997.1/ENST00000527997.1, exon 1 of 2)	9645	ENSG00000133816	MICAL2
chr2	98868700	98870267	-0.78914	1.31297e-05	0.00147472	Promoter (<=1kb)	343990	ENSG00000196872	KIAA1211L
chr3	4736133	4736933	-0.896398	1.31357e-05	0.00147472	Intron (ENST00000357086.10/3708, intron 41 of 58)	3708	ENSG00000150995	ITPR1
chr9	7319995	7320680	1.32558	1.31217e-05	0.00147472	Intron (ENST00000654575.1/ENST00000654575.1, intron 1 of 2)	23081	ENSG00000107077	KDM4C
chr16	47731220	47731686	1.60439	1.31894e-05	0.00147922	Intron (ENST00000565451.5/101927132, intron 1 of 2)	101927132	ENSG00000261231	LINC02133
chr1	185520167	185521012	1.33555	1.32768e-05	0.00148697	Exon (ENST00000622958.1/ENST00000622958.1, exon 1 of 1)	101929093	ENSG00000228309	LINC01350
chr4	39609760	39610117	2.06878	1.32858e-05	0.00148697	Intron (ENST00000295958.10/201895, intron 1 of 4)	201895	ENSG00000163683	SMIM14
chr5	109681829	109682279	2.26901	1.33086e-05	0.00148799	Distal Intergenic	4124	ENSG00000112893	MAN2A1
chr4	158873747	158874493	1.1298	1.33539e-05	0.00149152	Intron (ENST00000264433.11/57600, intron 14 of 16)	57600	ENSG00000052795	FNIP2
chr18	49690270	49691742	1.32357	1.33919e-05	0.00149424	Distal Intergenic	10449	ENSG00000167315	ACAA2
chr18	55790124	55790780	1.35684	1.34205e-05	0.00149589	Intron (ENST00000654829.1/ENST00000654829.1, intron 5 of 8)	100132501		LINC01415
chr5	170751402	170753562	1.25249	1.34738e-05	0.00149956	Exon (ENST00000521965.1/ENST00000521965.1, exon 2 of 3)	2568	ENSG00000094755	GABRP
chr6	132820389	132821484	-1.25786	1.34948e-05	0.00149956	Distal Intergenic	594839	ENSG00000200534	SNORA33
chr15	101170505	101171286	1.47456	1.34898e-05	0.00149956	Exon (ENST00000557903.5/ENST00000557903.5, exon 2 of 2)	22856	ENSG00000131873	CHSY1
chr1	20187178	20187441	-1.81237	1.35174e-05	0.00150055	Promoter (<=1kb)	101928017	ENSG00000225986	UBXN10-AS1
chr3	176766727	176768122	0.707047	1.35707e-05	0.00150243	Intron (ENST00000428516.1/ENST00000428516.1, intron 2 of 4)	100505547		LINC01208
chr7	118054600	118054867	2.7698	1.35879e-05	0.00150243	Distal Intergenic	51691	ENSG00000128534	LSM8
chr8	23745078	23745372	2.09416	1.35996e-05	0.00150243	Intron (ENST00000523874.1/ENST00000523874.1, intron 1 of 2)	137814	ENSG00000180053	NKX2-6
chr10	18918546	18918948	1.75835	1.36035e-05	0.00150243	Distal Intergenic	340895	ENSG00000204740	MALRD1
chr11	13118068	13119158	0.868771	1.35681e-05	0.00150243	Intron (ENST00000531136.1/ENST00000531136.1, intron 1 of 1)	644943	ENSG00000189431	RASSF10
chr5	151698978	151699821	1.04055	1.36498e-05	0.00150601	Intron (ENST00000518905.1/101927096, intron 2 of 2)	6678	ENSG00000113140	SPARC
chrX	20906582	20906907	1.90439	1.37139e-05	0.00151156	Intron (ENST00000636678.1/ENST00000636678.1, intron 7 of 7)	22866	ENSG00000149970	CNKSR2
chr11	79371178	79371696	1.47261	1.37664e-05	0.00151428	Intron (ENST00000278550.12/26011, intron 1 of 33)	100126333	ENSG00000211997	MIR708
chrX	44785685	44786085	1.52703	1.37624e-05	0.00151428	Distal Intergenic	63904	ENSG00000189037	DUSP21
chr1	237074369	237075011	1.71211	1.38279e-05	0.00151871	Intron (ENST00000366574.7/6262, intron 1 of 104)	6262	ENSG00000198626	RYR2
chr5	156359508	156359793	2.71742	1.38645e-05	0.00151871	Intron (ENST00000517913.5/6444, intron 5 of 9)	6444	ENSG00000170624	SGCD
chr6	7691635	7692708	0.844932	1.38393e-05	0.00151871	Distal Intergenic	654	ENSG00000153162	BMP6
chr11	72761105	72761375	2.2751	1.3876e-05	0.00151871	Promoter (1-2kb)	10809	ENSG00000214530	STARD10
chr12	10194179	10194518	1.87847	1.38765e-05	0.00151871	Distal Intergenic	120939	ENSG00000165685	TMEM52B
chr1	50158403	50158829	2.53406	1.39653e-05	0.00152045	Intron (ENST00000651693.1/1996, intron 4 of 6)	1996	ENSG00000162374	ELAVL4
chr1	85087710	85088614	1.41062	1.3908e-05	0.00152045	Intron (ENST00000370596.5/126820, intron 7 of 21)	126820	ENSG00000162643	WDR63
chr1	185499832	185500617	1.32466	1.39476e-05	0.00152045	Distal Intergenic	101929093	ENSG00000228309	LINC01350
chr3	8793050	8793590	1.17284	1.39674e-05	0.00152045	Intron (ENST00000472766.1/859, intron 2 of 2)	5021	ENSG00000180914	OXTR
chr4	89797097	89797430	1.59236	1.39651e-05	0.00152045	Intron (ENST00000618500.4/6622, intron 3 of 4)	6622	ENSG00000145335	SNCA
chr14	69088515	69089018	1.24947	1.39762e-05	0.00152045	Intron (ENST00000341516.10/8816, intron 6 of 8)	8816	ENSG00000139990	DCAF5
chr16	55949520	55949886	1.81999	1.40202e-05	0.00152371	Exon (ENST00000521992.5/221223, exon 2 of 14)	221223	ENSG00000159398	CES5A
chr9	98374462	98375397	1.78985	1.41033e-05	0.00153121	Promoter (<=1kb)	9568	ENSG00000136928	GABBR2
chr8	127397880	127399551	-1.25606	1.41487e-05	0.00153398	Promoter (<=1kb)	101805488	ENSG00000280997	CCAT2
chr8	132331784	132332108	1.70297	1.41571e-05	0.00153398	Intron (ENST00000388996.10/3786, intron 1 of 14)	3786	ENSG00000184156	KCNQ3
chr3	106013992	106014368	1.52138	1.42097e-05	0.00153491	Distal Intergenic	868	ENSG00000114423	CBLB
chr3	180467228	180467503	2.70705	1.42095e-05	0.00153491	Intron (ENST00000654328.1/100505609, intron 1 of 1)	100505609	ENSG00000241696	LINC02053
chr19	46261566	46262009	2.0725	1.4222e-05	0.00153491	Distal Intergenic	374918	ENSG00000188293	IGFL1
chrX	7252155	7252725	-1.08991	1.41897e-05	0.00153491	Intron (ENST00000664306.1/412, intron 2 of 12)	412	ENSG00000101846	STS
chr8	87667353	87667698	1.78299	1.42477e-05	0.00153615	Intron (ENST00000440763.6/ENST00000440763.6, intron 2 of 3)	138009	ENSG00000176566	DCAF4L2
chr6	24489951	24490195	-1.83957	1.42972e-05	0.00153981	Promoter (<=1kb)	2822	ENSG00000112293	GPLD1
chr14	67413465	67414776	0.812076	1.431e-05	0.00153981	Promoter (1-2kb)	26499	ENSG00000100558	PLEK2
chr4	187668599	187669051	1.81256	1.43619e-05	0.00154388	Intron (ENST00000663129.1/ENST00000663129.1, intron 3 of 4)	100506272	ENSG00000250590	LINC02492
chr1	207186540	207186836	2.4399	1.43851e-05	0.00154484	Distal Intergenic	722	ENSG00000123838	C4BPA
chr2	96556622	96557463	0.959108	1.44966e-05	0.00155069	Distal Intergenic	10865	ENSG00000196843	ARID5A
chr2	124489738	124490023	2.44957	1.44953e-05	0.00155069	Intron (ENST00000431078.1/129684, intron 7 of 23)	129684	ENSG00000155052	CNTNAP5
chr5	159837688	159839254	1.61013	1.44719e-05	0.00155069	Intron (ENST00000641163.1/101927766, intron 3 of 7)	101927766	ENSG00000253311	LINC01847
chr17	57158191	57158745	1.83781	1.44914e-05	0.00155069	Distal Intergenic	8165	ENSG00000121057	AKAP1
chr5	150316782	150317956	0.660637	1.45122e-05	0.00155084	Intron (ENST00000515301.2/340075, intron 1 of 1)	340075	ENSG00000183876	ARSI
chr1	70486841	70488129	1.17489	1.45872e-05	0.00155279	Distal Intergenic	1491	ENSG00000116761	CTH
chr1	167135969	167137152	1.02766	1.46084e-05	0.00155279	Intron (ENST00000632571.1/10223, intron 1 of 3)	10223	ENSG00000143167	GPA33
chr4	156476114	156476873	0.868522	1.45767e-05	0.00155279	Distal Intergenic	56034	ENSG00000145431	PDGFC
chr9	109816092	109818177	1.16924	1.45901e-05	0.00155279	Intron (ENST00000374531.6/445815, intron 2 of 6)	445815	ENSG00000157654	PALM2AKAP2
chr10	126060347	126061038	1.41275	1.46161e-05	0.00155279	Intron (ENST00000368679.8/8038, intron 14 of 22)	8038	ENSG00000148848	ADAM12
chr18	44748612	44748993	1.96799	1.46086e-05	0.00155279	Intron (ENST00000426838.8/26040, intron 2 of 3)	26040	ENSG00000152217	SETBP1
chr1	115099369	115100210	1.60166	1.46948e-05	0.00155962	Exon (ENST00000448680.1/ENST00000448680.1, exon 1 of 2)	10100	ENSG00000134198	TSPAN2
chr2	127696124	127696451	2.20215	1.47133e-05	0.00155974	Distal Intergenic	84826	ENSG00000173349	SFT2D3
chr2	177998001	177998413	2.00074	1.47388e-05	0.00155974	Exon (ENST00000397055.2/ENST00000397055.2, exon 1 of 1)	50940	ENSG00000128655	PDE11A
chr7	137667449	137668537	0.827616	1.47321e-05	0.00155974	Intron (ENST00000453654.6/9162, intron 3 of 32)	9162	ENSG00000157680	DGKI
chr12	12941698	12941971	2.14444	1.47633e-05	0.00156081	Intron (ENST00000545914.5/100506314, intron 1 of 3)	55507	ENSG00000111291	GPRC5D
chr7	50821466	50821953	1.9252	1.47816e-05	0.00156122	Distal Intergenic	2887	ENSG00000106070	GRB10
chr1	170126606	170127076	1.49679	1.48307e-05	0.00156489	Distal Intergenic	149281	ENSG00000203740	METTL11B
chr7	101108198	101109621	0.695312	1.48457e-05	0.00156495	Distal Intergenic	5054	ENSG00000106366	SERPINE1
chr3	4786403	4786895	-1.51892	1.48815e-05	0.00156721	Intron (ENST00000357086.10/3708, intron 48 of 58)	3708	ENSG00000150995	ITPR1
chr1	181078380	181079039	1.17448	1.49399e-05	0.00157033	Distal Intergenic	51278	ENSG00000162783	IER5
chr12	2128817	2129502	0.996596	1.49279e-05	0.00157033	Intron (ENST00000327702.12/775, intron 3 of 47)	775	ENSG00000151067	CACNA1C
chr7	112723350	112723874	1.6988	1.49595e-05	0.00157086	Intron (ENST00000662309.1/101928012, intron 9 of 10)	64418	ENSG00000146802	TMEM168
chr6	90135689	90136199	1.48731	1.4976e-05	0.00157108	Intron (ENST00000257749.9/60468, intron 4 of 8)	60468	ENSG00000112182	BACH2
chr11	35214381	35215292	1.49074	1.50332e-05	0.00157556	Promoter (<=1kb)	960	ENSG00000026508	CD44
chr5	36362989	36363606	1.67744	1.50718e-05	0.00157808	Distal Intergenic	202151	ENSG00000164188	RANBP3L
chr5	136906537	136906998	1.62451	1.51359e-05	0.00158024	Distal Intergenic	6695	ENSG00000152377	SPOCK1
chr15	71791039	71791553	1.33926	1.5136e-05	0.00158024	Promoter (1-2kb)	10002	ENSG00000278570	NR2E3
chr19	56294539	56296406	0.694438	1.51324e-05	0.00158024	Promoter (<=1kb)	100506374	ENSG00000267710	EDDM13
chr5	139287382	139287832	-2.01447	1.51686e-05	0.00158213	Intron (ENST00000509990.5/9782, intron 3 of 16)	64374	ENSG00000120725	SIL1
chr1	99456497	99458065	1.70031	1.52006e-05	0.00158394	Distal Intergenic	101928270	ENSG00000224445	LINC01708
chr2	127597865	127598519	1.67522	1.52709e-05	0.00158975	Intron (ENST00000428314.5/4648, intron 19 of 46)	4648	ENSG00000169994	MYO7B
chr12	14410041	14410560	1.59558	1.52908e-05	0.00159031	Promoter (1-2kb)	55729	ENSG00000171681	ATF7IP
chr4	165631144	165631764	1.38309	1.53278e-05	0.00159262	Distal Intergenic	101928151	ENSG00000249500	LINC01179
chr6	1901609	1901945	2.19454	1.54001e-05	0.00159709	Intron (ENST00000530927.5/2762, intron 7 of 10)	2762	ENSG00000112699	GMDS
chr8	133036729	133037532	1.14637	1.53981e-05	0.00159709	Promoter (2-3kb)	6503	ENSG00000155926	SLA
chr1	15168505	15169046	1.1565	1.54978e-05	0.00160263	Promoter (2-3kb)	727684		C1orf195
chr3	5026100	5027254	0.711733	1.54923e-05	0.00160263	Distal Intergenic	100507582	ENSG00000235831	BHLHE40-AS1
chr5	147939147	147940082	1.08563	1.5491e-05	0.00160263	Distal Intergenic	389336	ENSG00000178776	C5orf46
chr8	121338689	121339312	1.23089	1.55372e-05	0.00160518	Distal Intergenic	594842		HAS2-AS1
chr16	88299365	88299833	1.59951	1.55842e-05	0.00160851	Intron (ENST00000563190.1/ENST00000563190.1, intron 3 of 3)	101928880	ENSG00000260420	LINC02182
chr1	145690572	145691604	1.06122	1.56199e-05	0.00161067	Promoter (<=1kb)	5174	ENSG00000174827	PDZK1
chr1	41455734	41456323	1.24373	1.57138e-05	0.00161354	Distal Intergenic	1907	ENSG00000127129	EDN2
chr1	243798458	243799332	0.820021	1.57048e-05	0.00161354	Intron (ENST00000336199.9/10000, intron 1 of 13)	10000	ENSG00000117020	AKT3
chr6	20712058	20712456	1.59803	1.57037e-05	0.00161354	Intron (ENST00000274695.8/54901, intron 5 of 15)	54901	ENSG00000145996	CDKAL1
chr8	121599878	121600674	1.44306	1.56941e-05	0.00161354	Distal Intergenic	594842		HAS2-AS1
chr18	46155473	46156358	1.22006	1.57219e-05	0.00161354	Distal Intergenic	147339	ENSG00000152242	C18orf25
chr2	109239557	109240420	1.01437	1.57511e-05	0.00161368	Intron (ENST00000309415.8/344558, intron 1 of 9)	100423027	ENSG00000265965	MIR4266
chr9	91428947	91429102	-2.49077	1.57826e-05	0.00161368	Distal Intergenic	4783	ENSG00000165030	NFIL3
chr10	131983809	131984217	1.35728	1.57773e-05	0.00161368	Promoter (1-2kb)	664	ENSG00000176171	BNIP3
chr13	85825328	85825780	2.10827	1.57566e-05	0.00161368	Distal Intergenic	84189	ENSG00000184564	SLITRK6
chr15	70486411	70487052	0.985966	1.58265e-05	0.00161665	Distal Intergenic	105370880	ENSG00000259473	LINC02205
chr5	2996183	2996603	1.59935	1.58693e-05	0.00161719	Distal Intergenic	102467074	ENSG00000249808	LINC01377
chr9	16012646	16013802	2.52631	1.58764e-05	0.00161719	Intron (ENST00000486641.2/203238, intron 3 of 9)	203238	ENSG00000164989	CCDC171
chr19	7390949	7391953	0.865987	1.58489e-05	0.00161719	Intron (ENST00000668164.1/23370, intron 2 of 20)	23370	ENSG00000104880	ARHGEF18
chr9	116951710	116952805	1.19142	1.5907e-05	0.0016188	Intron (ENST00000313400.8/23245, intron 10 of 22)	100124538	ENSG00000207268	SNORA70C
chr12	77537754	77537936	-2.02865	1.59502e-05	0.00162168	Intron (ENST00000550042.2/89795, intron 1 of 8)	89795	ENSG00000067798	NAV3
chr2	145745183	145745559	1.55844	1.60485e-05	0.00162933	Intron (ENST00000651680.1/ENST00000651680.1, intron 1 of 1)	401014	ENSG00000226674	TEX41
chr7	150793598	150794241	1.12594	1.60554e-05	0.00162933	Promoter (2-3kb)	28959	ENSG00000106565	TMEM176B
chr2	231386497	231386917	2.22012	1.61646e-05	0.0016343	Distal Intergenic	93010	ENSG00000156966	B3GNT7
chr4	19689588	19689898	2.15648	1.61634e-05	0.0016343	Intron (ENST00000661892.1/ENST00000661892.1, intron 1 of 1)	9353	ENSG00000145147	SLIT2
chr5	13249627	13250194	1.8269	1.61371e-05	0.0016343	Distal Intergenic	105374658		LINC02220
chr5	35136276	35136760	1.00178	1.61514e-05	0.0016343	Promoter (<=1kb)	5618	ENSG00000113494	PRLR
chr9	87405670	87406046	-2.44904	1.61914e-05	0.00163549	Distal Intergenic	1612	ENSG00000196730	DAPK1
chr1	152104896	152105256	-1.56578	1.62533e-05	0.00164022	Downstream (1-2kb)	7062	ENSG00000159450	TCHH
chr5	128436760	128437314	0.852615	1.63033e-05	0.00164375	Intron (ENST00000262464.9/2201, intron 7 of 64)	2201	ENSG00000138829	FBN2
chr5	147565545	147565906	1.30002	1.63622e-05	0.00164664	Intron (ENST00000626945.2/153469, intron 1 of 3)	153469	ENSG00000280780	JAKMIP2-AS1
chr8	140060812	140061245	1.35803	1.63483e-05	0.00164664	Intron (ENST00000648948.2/83696, intron 17 of 22)	83696	ENSG00000167632	TRAPPC9
chr4	180544384	180544658	2.69014	1.63983e-05	0.00164874	Distal Intergenic	728081	ENSG00000248197	LINC00290
chr3	35945394	35945697	1.52134	1.6457e-05	0.00165312	Distal Intergenic	10777	ENSG00000172995	ARPP21
chr2	85930938	85931123	-1.96693	1.65248e-05	0.0016584	Distal Intergenic	8869	ENSG00000115525	ST3GAL5
chr2	69781512	69781727	-1.94233	1.65687e-05	0.0016599	Promoter (<=1kb)	307	ENSG00000196975	ANXA4
chr15	62940411	62941486	0.967236	1.65703e-05	0.0016599	Distal Intergenic	7168	ENSG00000140416	TPM1
chr10	82266367	82267829	0.813559	1.67539e-05	0.00167674	Intron (ENST00000372141.7/10718, intron 1 of 8)	101929590	ENSG00000225738	NRG3-AS1
chr9	70111048	70112099	1.79878	1.67841e-05	0.00167823	Intron (ENST00000377182.5/256691, intron 4 of 13)	100507244	ENSG00000204706	MAMDC2-AS1
chr1	245590722	245591091	1.97555	1.68145e-05	0.00167972	Intron (ENST00000407071.7/55083, intron 5 of 14)	55083	ENSG00000162849	KIF26B
chr1	24107746	24109339	0.805	1.68757e-05	0.00168382	Promoter (<=1kb)	127294	ENSG00000142661	MYOM3
chr2	173550153	173550517	2.21417	1.69264e-05	0.00168382	Distal Intergenic	83879	ENSG00000144354	CDCA7
chr7	100022700	100022994	-1.37878	1.69484e-05	0.00168382	Promoter (<=1kb)	7586	ENSG00000106261	ZKSCAN1
chr8	142951883	142952831	0.669024	1.69451e-05	0.00168382	Distal Intergenic	1585	ENSG00000179142	CYP11B2
chr9	115672278	115673479	0.872962	1.69319e-05	0.00168382	Intron (ENST00000646338.1/101928775, intron 2 of 2)	101928775		LOC101928775
chr17	29665042	29665566	1.47591	1.6945e-05	0.00168382	Intron (ENST00000581474.1/ENST00000581474.1, intron 1 of 1)	84940	ENSG00000167549	CORO6
chr4	72641563	72641926	1.94452	1.69652e-05	0.00168395	Distal Intergenic	9508	ENSG00000156140	ADAMTS3
chr6	148723492	148723940	1.75984	1.69987e-05	0.00168574	Distal Intergenic	10090	ENSG00000111962	UST
chr11	35511695	35512010	2.15953	1.70646e-05	0.00169073	Intron (ENST00000622144.4/25891, intron 1 of 11)	25891	ENSG00000149090	PAMR1
chr1	39204400	39205496	0.834136	1.71079e-05	0.00169348	Promoter (<=1kb)	23499	ENSG00000127603	MACF1
chr2	44912449	44913113	1.0704	1.71886e-05	0.00169526	Distal Intergenic	107985879	ENSG00000259439	LINC01833
chr3	11529806	11530610	0.828319	1.72417e-05	0.00169526	Intron (ENST00000446450.6/10533, intron 16 of 16)	9686	ENSG00000144560	VGLL4
chr4	16337946	16338352	1.4388	1.72291e-05	0.00169526	Distal Intergenic	202018	ENSG00000169762	TAPT1
chr6	36861997	36862841	1.13583	1.71728e-05	0.00169526	Intron (ENST00000373699.6/51645, intron 2 of 3)	51645	ENSG00000137168	PPIL1
chr6	85463974	85465329	0.676079	1.72199e-05	0.00169526	Intron (ENST00000369651.7/4907, intron 1 of 7)	4907	ENSG00000135318	NT5E
chr12	95115102	95119116	2.53677	1.71874e-05	0.00169526	Promoter (<=1kb)	55785	ENSG00000180263	FGD6
chr13	44199714	44199978	-1.81483	1.72505e-05	0.00169526	Intron (ENST00000618753.4/101929212, intron 3 of 3)	102465876	ENSG00000276319	MIR8079
chr17	6752455	6753440	1.31363	1.71969e-05	0.00169526	Promoter (2-3kb)	54739	ENSG00000132530	XAF1
chr2	203583393	203584259	1.0651	1.72693e-05	0.00169557	Distal Intergenic	65059	ENSG00000173166	RAPH1
chr7	25262694	25263638	1.60417	1.72889e-05	0.00169596	Distal Intergenic	64111	ENSG00000105954	NPVF
chr3	51338691	51338900	-2.01594	1.73541e-05	0.00169929	Intron (ENST00000266037.10/1795, intron 36 of 52)	7873	ENSG00000145050	MANF
chr3	141337164	141337606	1.85731	1.73497e-05	0.00169929	Intron (ENST00000637579.1/92370, intron 6 of 6)	253461	ENSG00000177311	ZBTB38
chr9	116870406	116871083	0.821765	1.73751e-05	0.00169983	Intron (ENST00000648160.1/ENST00000648160.1, intron 4 of 4)	22954	ENSG00000119401	TRIM32
chr10	44510713	44511181	2.42325	1.74758e-05	0.00170671	Exon (ENST00000653121.1/ENST00000653121.1, exon 1 of 3)	6387	ENSG00000107562	CXCL12
chr11	20057363	20058049	1.51185	1.74769e-05	0.00170671	Intron (ENST00000360655.8/89797, intron 19 of 37)	100874014	ENSG00000254453	NAV2-AS2
chr1	200880287	200880648	1.70728	1.7547e-05	0.00170802	Distal Intergenic	2848	ENSG00000170128	GPR25
chr2	160097529	160098205	2.14455	1.76002e-05	0.00170802	Downstream (1-2kb)	3694	ENSG00000115221	ITGB6
chr3	119310029	119310552	1.41473	1.7585e-05	0.00170802	Intron (ENST00000264245.9/57514, intron 1 of 11)	100874246	ENSG00000241155	ARHGAP31-AS1
chr4	139641253	139641557	1.98529	1.759e-05	0.00170802	Distal Intergenic	4258	ENSG00000085871	MGST2
chr5	95870049	95870555	1.84314	1.75946e-05	0.00170802	Intron (ENST00000503091.1/ENST00000503091.1, intron 2 of 2)	202299	ENSG00000236882	LINC01554
chr6	18016178	18017087	1.59654	1.75842e-05	0.00170802	Distal Intergenic	63971	ENSG00000137177	KIF13A
chr6	44064276	44065123	0.879636	1.7588e-05	0.00170802	Exon (ENST00000665400.1/ENST00000665400.1, exon 1 of 6)	101929705	ENSG00000237686	LOC101929705
chr2	8822232	8822646	-1.38864	1.76308e-05	0.00170892	Intron (ENST00000569008.2/57498, intron 2 of 29)	57498	ENSG00000134313	KIDINS220
chr2	69716026	69717037	3.45758	1.76409e-05	0.00170892	Intron (ENST00000418066.2/307, intron 2 of 3)	307	ENSG00000196975	ANXA4
chr5	179764554	179765940	0.708485	1.76609e-05	0.00170934	Promoter (2-3kb)	9794	ENSG00000161021	MAML1
chr6	150723725	150724249	1.6733	1.76905e-05	0.00171068	Promoter (2-3kb)	57480	ENSG00000120278	PLEKHG1
chr1	2528127	2528291	-1.90626	1.77808e-05	0.00171484	Promoter (1-2kb)	55229	ENSG00000157881	PANK4
chr7	40298407	40299537	2.14557	1.77611e-05	0.00171484	Intron (ENST00000401647.6/79783, intron 7 of 12)	79783	ENSG00000175600	SUGCT
chr8	121697142	121697725	1.56357	1.77715e-05	0.00171484	Exon (ENST00000664717.1/ENST00000664717.1, exon 1 of 5)	3037	ENSG00000170961	HAS2
chr17	59842044	59848426	0.527215	1.78157e-05	0.00171668	Promoter (<=1kb)	406991	ENSG00000284190	MIR21
chr10	108789720	108790372	1.0339	1.78552e-05	0.00171736	Intron (ENST00000653086.1/ENST00000653086.1, intron 3 of 4)	103695365	ENSG00000229981	LINC01435
chr11	69316907	69317314	-1.69355	1.78478e-05	0.00171736	Exon (ENST00000535660.1/ENST00000535660.1, exon 1 of 2)	26579	ENSG00000172927	MYEOV
chrX	57643752	57644047	1.99396	1.78701e-05	0.00171736	Distal Intergenic	286430	ENSG00000215174	NLRP2B
chr15	93566695	93567332	1.19692	1.78909e-05	0.00171785	Intron (ENST00000553478.1/ENST00000553478.1, intron 3 of 3)	101927153	ENSG00000258476	LINC02207
chr4	38385176	38386053	-1.40704	1.79611e-05	0.00172307	Exon (ENST00000503465.1/105374410, exon 2 of 2)	105374410	ENSG00000248227	LINC02513
chr19	49492714	49494494	-1.17119	1.79903e-05	0.0017231	Promoter (1-2kb)	26816	ENSG00000200259	SNORD35A
chrX	8297777	8298117	3.35846	1.79932e-05	0.0017231	Intron (ENST00000659022.1/ENST00000659022.1, intron 2 of 3)	51480	ENSG00000177504	VCX2
chr11	75286864	75287206	2.10629	1.80756e-05	0.00172795	Promoter (2-3kb)	408	ENSG00000137486	ARRB1
chr15	34855356	34856295	1.20138	1.80644e-05	0.00172795	3' UTR	9716	ENSG00000021776	AQR
chr17	64126976	64127292	1.92948	1.80941e-05	0.0017282	Promoter (2-3kb)	2081	ENSG00000178607	ERN1
chr11	46649144	46649640	1.62408	1.81578e-05	0.00173276	Promoter (<=1kb)	9776	ENSG00000175224	ATG13
chr2	14535139	14535791	-1.16921	1.82462e-05	0.00173401	Distal Intergenic	151354	ENSG00000162981	LRATD1
chr2	53511910	53512807	1.13054	1.82499e-05	0.00173401	Distal Intergenic	100302652	ENSG00000115239	GPR75-ASB3
chr3	40939225	40939927	1.68149	1.82015e-05	0.00173401	Distal Intergenic	1499	ENSG00000168036	CTNNB1
chr11	118617958	118620177	0.750607	1.82506e-05	0.00173401	Promoter (1-2kb)	23187	ENSG00000019144	PHLDB1
chr15	60093647	60094007	-1.86691	1.82446e-05	0.00173401	Intron (ENST00000560503.2/ENST00000560503.2, intron 1 of 2)	27023	ENSG00000171956	FOXB1
chr15	57060773	57061149	1.51289	1.82948e-05	0.0017367	Promoter (2-3kb)	6938	ENSG00000140262	TCF12
chrX	103637665	103638333	1.50527	1.83155e-05	0.00173714	Distal Intergenic	9338	ENSG00000172465	TCEAL1
chr6	14665759	14666491	1.10347	1.83474e-05	0.00173866	Intron (ENST00000629853.2/ENST00000629853.2, intron 3 of 3)	102216342	ENSG00000226673	LINC01108
chr1	165173417	165174102	-1.06559	1.83704e-05	0.00173926	Distal Intergenic	4009	ENSG00000162761	LMX1A
chr2	66789536	66790817	1.15001	1.84017e-05	0.00173926	Distal Intergenic	101927577	ENSG00000237179	LINC01797
chr10	114300932	114301566	0.922522	1.83902e-05	0.00173926	Promoter (<=1kb)	84632	ENSG00000169129	AFAP1L2
chr9	82129246	82130060	1.18057	1.8501e-05	0.00174712	Intron (ENST00000637606.1/ENST00000637606.1, intron 1 of 9)	389763	ENSG00000214929	SPATA31D1
chr16	19121588	19122234	-1.38092	1.85329e-05	0.00174862	3' UTR	162073	ENSG00000205730	ITPRIPL2
chr10	82060034	82060313	2.79225	1.86105e-05	0.00175442	Intron (ENST00000372141.7/10718, intron 1 of 8)	101929590	ENSG00000225738	NRG3-AS1
chr14	21069597	21072310	0.699897	1.87647e-05	0.00176742	Promoter (<=1kb)	55701	ENSG00000165801	ARHGEF40
chr3	119311513	119312157	1.30769	1.8801e-05	0.00176854	Intron (ENST00000264245.9/57514, intron 1 of 11)	100874246	ENSG00000241155	ARHGAP31-AS1
chr8	50380833	50381099	3.01738	1.88091e-05	0.00176854	Exon (ENST00000523907.1/ENST00000523907.1, exon 1 of 2)	54212	ENSG00000147481	SNTG1
chr1	94974753	94975356	2.28542	1.88967e-05	0.00177525	3' UTR	729970		LOC729970
chr2	164657077	164657635	1.19873	1.89399e-05	0.00177777	Intron (ENST00000495084.1/22837, intron 2 of 2)	100337591	ENSG00000206869	SNORA70F
chr11	27234262	27234654	1.57573	1.89655e-05	0.00177864	Distal Intergenic	103695435	ENSG00000254560	BBOX1-AS1
chr4	45199693	45200118	2.01294	1.90895e-05	0.00178719	Distal Intergenic	132789	ENSG00000163281	GNPDA2
chr5	90875957	90876192	2.68247	1.90885e-05	0.00178719	Intron (ENST00000405460.9/84059, intron 83 of 89)	84059	ENSG00000164199	ADGRV1
chr10	110840134	110841154	-1.30519	1.91652e-05	0.00179119	Distal Intergenic	282996	ENSG00000203867	RBM20
chr13	30864630	30866010	0.794256	1.91529e-05	0.00179119	Distal Intergenic	440132	ENSG00000236094	LINC00545
chr1	222974491	222974839	1.95366	1.92237e-05	0.00179367	Intron (ENST00000495684.2/84976, intron 3 of 7)	84976	ENSG00000154309	DISP1
chr4	188145655	188145974	1.88666	1.92584e-05	0.00179367	Promoter (1-2kb)	339976	ENSG00000184108	TRIML1
chr8	115861457	115862472	2.6984	1.92265e-05	0.00179367	Distal Intergenic	7227	ENSG00000104447	TRPS1
chr17	65131971	65132495	1.76517	1.92446e-05	0.00179367	Intron (ENST00000635833.1/8787, intron 1 of 18)	8787	ENSG00000108370	RGS9
chr18	9731392	9731774	1.53629	1.92742e-05	0.00179367	Intron (ENST00000578734.5/11031, intron 1 of 5)	11031	ENSG00000168461	RAB31
chr5	142677241	142677790	1.77186	1.9291e-05	0.0017937	Intron (ENST00000337706.7/2246, intron 1 of 3)	2246	ENSG00000113578	FGF1
chr9	20220174	20220762	1.70025	1.93543e-05	0.00179805	Distal Intergenic	4300	ENSG00000171843	MLLT3
chr5	128340978	128341420	-1.38825	1.9418e-05	0.00180242	Promoter (1-2kb)	2201	ENSG00000138829	FBN2
chr2	174614230	174614861	1.33414	1.94711e-05	0.00180582	Intron (ENST00000442996.1/ENST00000442996.1, intron 2 of 3)	7456	ENSG00000115935	WIPF1
chr14	38528139	38528384	-1.84852	1.94945e-05	0.00180645	Distal Intergenic	283547	ENSG00000259070	LINC00639
chr10	12954842	12955292	1.87476	1.95126e-05	0.00180658	Intron (ENST00000649832.1/ENST00000649832.1, intron 4 of 4)	83643	ENSG00000151468	CCDC3
chr5	111997382	111998276	0.848025	1.95585e-05	0.001807	Promoter (<=1kb)	9315	ENSG00000134986	NREP
chr7	66255030	66256020	1.81807	1.95669e-05	0.001807	Intron (ENST00000480281.5/8460, intron 1 of 4)	8460	ENSG00000169902	TPST1
chr8	763721	764304	1.12874	1.95533e-05	0.001807	Intron (ENST00000637795.1/9228, intron 1 of 14)	401442	ENSG00000282375	LOC401442
chr7	126398262	126399411	2.00438	1.96142e-05	0.00180983	Intron (ENST00000488818.1/ENST00000488818.1, intron 1 of 6)	2918	ENSG00000179603	GRM8
chr2	48423406	48423765	1.28873	1.97323e-05	0.00180998	Distal Intergenic	129285	ENSG00000162869	PPP1R21
chr4	8547138	8549024	1.18247	1.97244e-05	0.00180998	Distal Intergenic	8532	ENSG00000109625	CPZ
chr10	110535934	110536817	1.42954	1.96967e-05	0.00180998	Distal Intergenic	9126	ENSG00000108055	SMC3
chr11	12286875	12289029	0.604144	1.96444e-05	0.00180998	Promoter (<=1kb)	84953	ENSG00000133816	MICALCL
chr12	131736920	131737752	0.795815	1.97097e-05	0.00180998	Intron (ENST00000261674.8/6433, intron 7 of 17)	6433	ENSG00000061936	SFSWAP
chr14	24263987	24265066	-1.17617	1.97095e-05	0.00180998	Promoter (<=1kb)	7051	ENSG00000092295	TGM1
chr16	64864224	64864845	1.1242	1.96731e-05	0.00180998	Distal Intergenic	1009	ENSG00000140937	CDH11
chr7	66348965	66349222	-1.94053	1.97615e-05	0.00181113	Intron (ENST00000480281.5/8460, intron 2 of 4)	8460	ENSG00000169902	TPST1
chr1	78831706	78832524	1.12048	1.97824e-05	0.00181152	Distal Intergenic	64123	ENSG00000162618	ADGRL4
chr2	190843691	190844770	1.19237	1.98393e-05	0.00181521	Distal Intergenic	2744	ENSG00000115419	GLS
chr4	14782722	14783729	0.858581	1.98784e-05	0.00181573	Intron (ENST00000505089.6/201853, intron 2 of 6)	201853	ENSG00000248360	LINC00504
chr9	115006616	115007230	0.772261	1.9867e-05	0.00181573	Intron (ENST00000648852.1/ENST00000648852.1, intron 3 of 5)	3371	ENSG00000041982	TNC
chr19	43752955	43756550	1.17706	1.99516e-05	0.00182089	Promoter (<=1kb)	56006	ENSG00000105771	SMG9
chr17	44279638	44280059	1.42917	1.998e-05	0.00182194	Exon (ENST00000642861.1/ENST00000642861.1, exon 1 of 2)	6521	ENSG00000004939	SLC4A1
chr8	142838376	142838838	1.6668	2.00116e-05	0.00182212	Intron (ENST00000522728.5/2765, intron 1 of 4)	2765	ENSG00000104499	GML
chr12	32148436	32148817	1.72402	2.00153e-05	0.00182212	Intron (ENST00000652176.1/636, intron 1 of 9)	636	ENSG00000151746	BICD1
chr12	43638869	43639135	3.16118	2.01341e-05	0.0018314	Distal Intergenic	80070	ENSG00000173157	ADAMTS20
chr5	145557400	145557725	2.69821	2.01811e-05	0.00183413	Intron (ENST00000510259.5/153768, intron 1 of 2)	153768	ENSG00000186314	PRELID2
chr1	162663160	162663975	1.67651	2.02437e-05	0.00183676	Intron (ENST00000446985.6/4921, intron 2 of 17)	4921	ENSG00000162733	DDR2
chr6	151036260	151037702	0.774902	2.02394e-05	0.00183676	Promoter (<=1kb)	25902	ENSG00000120254	MTHFD1L
chr11	86559327	86559908	1.33857	2.0381e-05	0.0018446	5' UTR	10873	ENSG00000151376	ME3
chr12	111067080	111067958	1.27487	2.03612e-05	0.0018446	Intron (ENST00000261726.11/23316, intron 1 of 21)	23316	ENSG00000111249	CUX2
chr17	9676585	9677920	0.682927	2.03665e-05	0.0018446	Exon (ENST00000570827.6/124739, exon 5 of 15)	124739	ENSG00000154914	USP43
chr2	85735270	85735690	2.67438	2.0472e-05	0.00185129	Distal Intergenic	84913	ENSG00000168874	ATOH8
chr6	168157309	168158087	0.901674	2.0639e-05	0.00186423	Distal Intergenic	79981	ENSG00000153303	FRMD1
chr11	93576865	93577819	1.14048	2.06493e-05	0.00186423	Distal Intergenic	56935	ENSG00000166002	SMCO4
chr2	150063359	150063887	1.73832	2.07884e-05	0.00186626	Distal Intergenic	105373683	ENSG00000231420	LINC01817
chr3	25508867	25509381	1.30431	2.08355e-05	0.00186626	Intron (ENST00000383772.8/5915, intron 3 of 7)	5915	ENSG00000077092	RARB
chr7	50826468	50827579	0.834011	2.08192e-05	0.00186626	Distal Intergenic	2887	ENSG00000106070	GRB10
chr7	66106804	66107910	1.68154	2.07016e-05	0.00186626	Intron (ENST00000450043.2/435, intron 7 of 11)	27297	ENSG00000241258	CRCP
chr9	91536166	91536767	1.01335	2.08429e-05	0.00186626	Distal Intergenic	100500821	ENSG00000266855	MIR3910-1
chr11	12089557	12091245	0.869166	2.07129e-05	0.00186626	Promoter (2-3kb)	9645	ENSG00000133816	MICAL2
chr14	33859285	33860235	3.10338	2.07859e-05	0.00186626	Distal Intergenic	112399	ENSG00000129521	EGLN3
chr15	70236248	70237241	0.977246	2.08402e-05	0.00186626	Distal Intergenic	7090	ENSG00000140332	TLE3
chr15	101348693	101349790	-1.27574	2.07852e-05	0.00186626	Intron (ENST00000558951.5/5046, intron 1 of 3)	105371027	ENSG00000259764	PCSK6-AS1
chrX	134693014	134693432	1.40648	2.08434e-05	0.00186626	Intron (ENST00000476971.5/10761, intron 1 of 2)	10761	ENSG00000170965	PLAC1
chr6	134911483	134912129	1.14084	2.08738e-05	0.00186702	Distal Intergenic	64577	ENSG00000118514	ALDH8A1
chr6	161038065	161039121	0.723212	2.08862e-05	0.00186702	Intron (ENST00000366919.6/4216, intron 2 of 25)	4216	ENSG00000085511	MAP3K4
chr4	103451328	103451787	1.44384	2.09287e-05	0.00186929	Intron (ENST00000656104.1/101929448, intron 3 of 3)	101929448		LINC02428
chr1	164466477	164466795	1.56865	2.0959e-05	0.00187046	Distal Intergenic	5087	ENSG00000185630	PBX1
chr7	106681775	106682108	2.28696	2.10875e-05	0.00187424	Intron (ENST00000490856.5/ENST00000490856.5, intron 1 of 4)	168455	ENSG00000253276	CCDC71L
chr7	142898299	142898747	-1.82641	2.10838e-05	0.00187424	Distal Intergenic	55503	ENSG00000165125	TRPV6
chr11	123173129	123173867	1.03197	2.1075e-05	0.00187424	Intron (ENST00000448775.4/79827, intron 1 of 6)	79827	ENSG00000166250	CLMP
chrX	50880862	50881448	1.45331	2.10483e-05	0.00187424	Distal Intergenic	9210	ENSG00000130385	BMP15
chrX	112360015	112360222	2.40452	2.10535e-05	0.00187424	Distal Intergenic	7224	ENSG00000072315	TRPC5
chr1	181897517	181897831	1.93317	2.115e-05	0.0018752	Distal Intergenic	777	ENSG00000198216	CACNA1E
chr8	23718899	23719152	2.26401	2.11457e-05	0.0018752	Intron (ENST00000523874.1/ENST00000523874.1, intron 1 of 2)	137814	ENSG00000180053	NKX2-6
chr10	60413654	60413942	-2.00278	2.11459e-05	0.0018752	Intron (ENST00000373827.6/288, intron 2 of 43)	288	ENSG00000151150	ANK3
chr1	221816703	221817321	1.6406	2.11708e-05	0.00187551	Downstream (2-3kb)	101929771		LINC01655
chr5	175821557	175822791	0.75622	2.12651e-05	0.00188233	Intron (ENST00000359546.8/10814, intron 2 of 4)	10814	ENSG00000145920	CPLX2
chr14	54446201	54447754	-0.722493	2.13244e-05	0.00188605	Distal Intergenic	10175	ENSG00000100528	CNIH1
chr5	174371499	174372243	1.41068	2.14312e-05	0.00189395	Intron (ENST00000515513.5/101928176, intron 1 of 4)	101928176	ENSG00000249306	LINC01411
chr19	46195962	46196254	1.66849	2.1479e-05	0.00189664	Exon (ENST00000597989.1/ENST00000597989.1, exon 4 of 4)	93429	ENSG00000268460	LOC93429
chr1	201265837	201269405	1.00967	2.15585e-05	0.00190212	Distal Intergenic	5317	ENSG00000081277	PKP1
chr1	19045277	19045770	1.67414	2.15792e-05	0.0019024	Distal Intergenic	23352	ENSG00000127481	UBR4
chr2	16734980	16735714	1.53912	2.16311e-05	0.00190355	Intron (ENST00000423925.5/ENST00000423925.5, intron 1 of 2)	81553	ENSG00000197872	FAM49A
chr2	28406491	28407130	1.15307	2.16605e-05	0.00190355	Intron (ENST00000460736.1/2355, intron 2 of 2)	2355	ENSG00000075426	FOSL2
chr14	77302798	77304227	0.686787	2.16563e-05	0.00190355	Promoter (<=1kb)	29954	ENSG00000009830	POMT2
chr19	44607023	44607361	2.1297	2.16623e-05	0.00190355	Intron (ENST00000455455.1/388550, intron 1 of 3)	147710	ENSG00000216588	IGSF23
chr1	118158980	118159310	1.71976	2.17126e-05	0.00190425	Intron (ENST00000336338.10/200162, intron 1 of 48)	200162	ENSG00000155761	SPAG17
chr5	96031737	96032254	1.57369	2.17403e-05	0.00190425	Intron (ENST00000502645.2/101929710, intron 1 of 4)	693168	ENSG00000207578	MIR583
chr15	70713329	70713612	2.35552	2.17356e-05	0.00190425	Intron (ENST00000322954.11/55075, intron 1 of 18)	55075	ENSG00000137831	UACA
chr16	80231861	80232239	1.31381	2.17176e-05	0.00190425	Intron (ENST00000668341.1/102724084, intron 2 of 5)	83657	ENSG00000168589	DYNLRB2
chr2	105734998	105735612	1.49297	2.18503e-05	0.00191235	Distal Intergenic	8440	ENSG00000071051	NCK2
chr5	55899442	55899660	2.22877	2.19007e-05	0.00191522	Intron (ENST00000652347.1/133396, intron 7 of 14)	133396	ENSG00000164509	IL31RA
chr2	67997189	67998177	0.917109	2.19816e-05	0.00191649	Distal Intergenic	10438	ENSG00000197223	C1D
chr9	96859494	96860471	0.694626	2.20303e-05	0.00191649	5' UTR	158431	ENSG00000196597	ZNF782
chr10	18099432	18099731	1.97904	2.1979e-05	0.00191649	Distal Intergenic	783	ENSG00000165995	CACNB2
chr11	86173642	86174933	0.939249	2.20226e-05	0.00191649	Distal Intergenic	8726	ENSG00000074266	EED
chr12	45327888	45328302	2.22522	2.20385e-05	0.00191649	Intron (ENST00000426898.2/196527, intron 1 of 17)	196527	ENSG00000177119	ANO6
chr15	85785087	85786804	0.684285	2.19666e-05	0.00191649	Intron (ENST00000337975.6/64410, intron 1 of 2)	64410	ENSG00000183655	KLHL25
chr16	72202014	72203675	1.39013	2.20154e-05	0.00191649	Distal Intergenic	83449	ENSG00000118557	PMFBP1
chr8	95808218	95808583	1.93344	2.21396e-05	0.00191914	Intron (ENST00000517437.1/100616530, intron 3 of 3)	100616530	ENSG00000253773	C8orf37-AS1
chr9	105071127	105071600	1.69758	2.20882e-05	0.00191914	Intron (ENST00000666856.1/ENST00000666856.1, intron 7 of 7)	19	ENSG00000165029	ABCA1
chr11	84857864	84858146	2.57853	2.21328e-05	0.00191914	Intron (ENST00000398309.6/1740, intron 1 of 22)	1740	ENSG00000150672	DLG2
chr18	77177052	77177352	1.72253	2.2135e-05	0.00191914	Distal Intergenic	4155	ENSG00000197971	MBP
chr6	9646351	9646708	-1.55666	2.21881e-05	0.00192181	Intron (ENST00000492094.6/ENST00000492094.6, intron 16 of 18)	109729173	ENSG00000285278	TFAP2A-AS2
chr2	66839630	66840601	0.909568	2.23072e-05	0.00193059	Distal Intergenic	101060019	ENSG00000230525	LINC01799
chr6	151040785	151041723	0.937739	2.23675e-05	0.00193427	Intron (ENST00000367321.7/25902, intron 26 of 27)	25902	ENSG00000120254	MTHFD1L
chr11	118132854	118133062	-1.91246	2.239e-05	0.00193448	Downstream (<1kb)	6330	ENSG00000177098	SCN4B
chr17	68706952	68707483	1.51809	2.24054e-05	0.00193448	Intron (ENST00000587999.1/ENST00000587999.1, intron 2 of 2)	101928104	ENSG00000267659	LINC01482
chr3	102089954	102090321	1.98079	2.24748e-05	0.00193586	Distal Intergenic	131368	ENSG00000170044	ZPLD1
chr11	133976678	133976984	-2.15793	2.24563e-05	0.00193586	Distal Intergenic	22997	ENSG00000080854	IGSF9B
chrX	38206131	38206508	1.8769	2.24584e-05	0.00193586	Intron (ENST00000465127.1/7102, intron 3 of 8)	8406	ENSG00000101955	SRPX
chr8	9225005	9225488	1.64702	2.24988e-05	0.00193607	Intron (ENST00000648475.1/101929128, intron 1 of 3)	157273	ENSG00000248538	LOC157273
chr8	98454118	98454601	1.09241	2.25129e-05	0.00193607	Intron (ENST00000517832.1/6788, intron 1 of 3)	3788	ENSG00000156486	KCNS2
chr11	15692677	15693110	1.7167	2.25584e-05	0.00193845	Intron (ENST00000532242.2/102724957, intron 2 of 3)	102724957	ENSG00000254695	LOC102724957
chr3	15010728	15011513	2.28322	2.26352e-05	0.00193971	Intron (ENST00000413118.5/7182, intron 2 of 2)	7182	ENSG00000177463	NR2C2
chr10	114499716	114500206	-1.33492	2.26262e-05	0.00193971	Intron (ENST00000392952.7/3983, intron 1 of 17)	3983	ENSG00000099204	ABLIM1
chr17	70588045	70588372	2.13001	2.26444e-05	0.00193971	Distal Intergenic	3759	ENSG00000123700	KCNJ2
chr19	37978057	37978496	1.81454	2.26178e-05	0.00193971	Intron (ENST00000222345.11/23094, intron 1 of 21)	23094	ENSG00000105738	SIPA1L3
chr3	87313690	87313998	1.35028	2.26732e-05	0.00194065	Distal Intergenic	5449	ENSG00000064835	POU1F1
chr1	230327119	230329264	0.558085	2.27134e-05	0.00194257	Intron (ENST00000391860.7/79605, intron 5 of 6)	79605	ENSG00000177614	PGBD5
chr2	4662197	4662816	1.84438	2.27791e-05	0.00194513	Distal Intergenic	727982	ENSG00000231532	LINC01249
chr4	77349681	77350253	1.40594	2.27784e-05	0.00194513	Intron (ENST00000497512.5/901, intron 10 of 11)	10563	ENSG00000156234	CXCL13
chr1	43872337	43872693	-1.7964	2.28582e-05	0.00195035	Intron (ENST00000645057.1/9682, intron 19 of 25)	6487	ENSG00000126091	ST3GAL3
chr6	135270640	135271493	-1.1084	2.28946e-05	0.00195039	Distal Intergenic	54806	ENSG00000135541	AHI1
chr7	137538350	137539707	2.14192	2.2894e-05	0.00195039	Intron (ENST00000453654.6/9162, intron 20 of 32)	9162	ENSG00000157680	DGKI
chr5	170466574	170467567	0.867719	2.30177e-05	0.00195935	Intron (ENST00000518527.1/30820, intron 1 of 1)	30820	ENSG00000182132	KCNIP1
chr9	86990369	86990602	-2.00181	2.30568e-05	0.00196115	Intron (ENST00000415801.1/100506834, intron 5 of 6)	440173	ENSG00000269994	LOC440173
chr4	109947360	109947907	1.45574	2.30943e-05	0.0019628	Intron (ENST00000265171.10/1950, intron 5 of 23)	1950	ENSG00000138798	EGF
chr3	16205338	16205940	1.69445	2.31661e-05	0.00196583	Intron (ENST00000339732.10/117248, intron 3 of 9)	117248	ENSG00000131386	GALNT15
chr4	189177142	189177489	1.88428	2.31518e-05	0.00196583	Distal Intergenic	105377610	ENSG00000251619	LINC02508
chr3	134034061	134034343	1.99118	2.33234e-05	0.00197763	Intron (ENST00000478662.1/6578, intron 1 of 1)	6578	ENSG00000174640	SLCO2A1
chr3	149626642	149627007	-1.50401	2.3406e-05	0.00198309	Intron (ENST00000465804.5/25937, intron 3 of 7)	25937	ENSG00000018408	WWTR1
chr7	80231551	80232137	1.26446	2.34358e-05	0.00198407	Distal Intergenic	2770	ENSG00000127955	GNAI1
chr1	10108011	10108723	0.972733	2.34768e-05	0.00198554	Intron (ENST00000253251.12/10277, intron 6 of 26)	10277	ENSG00000130939	UBE4B
chr7	137923360	137923716	1.55828	2.34955e-05	0.00198554	Intron (ENST00000330387.11/64764, intron 2 of 11)	64764	ENSG00000182158	CREB3L2
chr9	81389286	81390278	0.815575	2.35261e-05	0.00198554	Distal Intergenic	7088	ENSG00000196781	TLE1
chr16	23282617	23282937	-1.94975	2.35109e-05	0.00198554	Intron (ENST00000569789.1/6338, intron 1 of 3)	6338	ENSG00000168447	SCNN1B
chr1	151998636	151999723	0.759772	2.3644e-05	0.00198777	Exon (ENST00000432386.1/441908, exon 2 of 13)	441908		NBPF18P
chr1	231106252	231106849	1.30728	2.35776e-05	0.00198777	Distal Intergenic	440730	ENSG00000119283	TRIM67
chr3	8509964	8510331	1.37793	2.36003e-05	0.00198777	Intron (ENST00000426878.2/29995, intron 1 of 4)	29995	ENSG00000071282	LMCD1
chr8	133583467	133583780	1.91122	2.36281e-05	0.00198777	Distal Intergenic	6482	ENSG00000008513	ST3GAL1
chr11	99320701	99321307	2.01316	2.36083e-05	0.00198777	Intron (ENST00000524871.6/53942, intron 1 of 24)	53942	ENSG00000149972	CNTN5
chr1	155011843	155012446	-1.1922	2.37583e-05	0.0019943	Promoter (2-3kb)	51043	ENSG00000160685	ZBTB7B
chr4	183485500	183486088	1.46389	2.37447e-05	0.0019943	Distal Intergenic	389247		LOC389247
chr7	50824908	50825295	1.20151	2.3864e-05	0.00200163	Distal Intergenic	2887	ENSG00000106070	GRB10
chr6	53464597	53466845	-0.691354	2.38989e-05	0.00200301	Distal Intergenic	2729	ENSG00000001084	GCLC
chr3	48594573	48596699	0.763912	2.39712e-05	0.00200752	Promoter (<=1kb)	1294	ENSG00000114270	COL7A1
chr2	64404021	64404726	-1.43505	2.41109e-05	0.00201613	Intron (ENST00000441630.1/ENST00000441630.1, intron 2 of 3)	29094	ENSG00000119862	LGALSL
chr5	153670025	153670406	1.73425	2.41057e-05	0.00201613	Intron (ENST00000481559.6/2890, intron 5 of 10)	2890	ENSG00000155511	GRIA1
chr1	44345410	44345994	1.85393	2.41732e-05	0.00201942	Intron (ENST00000372257.7/79033, intron 2 of 8)	79033	ENSG00000117419	ERI3
chr1	115179292	115180209	1.20122	2.42344e-05	0.00201942	Distal Intergenic	10100	ENSG00000134198	TSPAN2
chr5	160545922	160546198	1.95874	2.42484e-05	0.00201942	Distal Intergenic	23120	ENSG00000118322	ATP10B
chr8	125434415	125435121	-0.795366	2.42452e-05	0.00201942	Promoter (<=1kb)	10221	ENSG00000173334	TRIB1
chr12	94714318	94714851	1.31884	2.42617e-05	0.00201942	Distal Intergenic	57458	ENSG00000057704	TMCC3
chr18	41077005	41077439	1.5138	2.42452e-05	0.00201942	Distal Intergenic	641516	ENSG00000267313	KC6
chr9	4301313	4302687	1.06984	2.4286e-05	0.00201989	Promoter (1-2kb)	169792	ENSG00000107249	GLIS3
chr1	99590702	99591379	1.38935	2.44217e-05	0.00202345	Intron (ENST00000635551.1/101928270, intron 2 of 4)	101928270	ENSG00000224445	LINC01708
chr2	118913352	118914555	1.05627	2.439e-05	0.00202345	Distal Intergenic	8685	ENSG00000019169	MARCO
chr11	10351707	10352165	1.97701	2.43544e-05	0.00202345	Intron (ENST00000527261.5/100130460, intron 2 of 2)	100130460		CAND1.11
chr16	73739008	73739677	1.87403	2.44155e-05	0.00202345	Intron (ENST00000641206.2/463, intron 1 of 17)	463	ENSG00000140836	ZFHX3
chr17	75092870	75094180	-1.93532	2.43944e-05	0.00202345	Promoter (<=1kb)	9121	ENSG00000170190	SLC16A5
chr1	161706161	161707159	0.728299	2.44896e-05	0.00202599	Promoter (<=1kb)	84824	ENSG00000132185	FCRLA
chr3	183537300	183537824	1.84138	2.44812e-05	0.00202599	Intron (ENST00000468734.1/89857, intron 1 of 7)	89857	ENSG00000172578	KLHL6
chr10	126090634	126091449	1.0933	2.45111e-05	0.00202623	Exon (ENST00000485388.2/8038, exon 4 of 4)	8038	ENSG00000148848	ADAM12
chr5	139984817	139986376	0.594804	2.45396e-05	0.00202704	Intron (ENST00000541337.5/9542, intron 1 of 7)	9542	ENSG00000158458	NRG2
chr8	127400551	127402225	-0.551214	2.46727e-05	0.00203649	Promoter (<=1kb)	101805488	ENSG00000280997	CCAT2
chr2	127637628	127638814	0.977297	2.47089e-05	0.00203793	Promoter (1-2kb)	55679	ENSG00000072163	LIMS2
chr2	193824434	193824893	1.37447	2.48126e-05	0.00204184	Distal Intergenic	101927406	ENSG00000225539	LINC01821
chr5	179626856	179627380	1.73133	2.48395e-05	0.00204184	Promoter (2-3kb)	3187	ENSG00000169045	HNRNPH1
chr6	53587350	53587588	-2.17546	2.48502e-05	0.00204184	Intron (ENST00000505197.1/101927136, intron 1 of 3)	101927136	ENSG00000231683	LOC101927136
chr8	94353169	94353502	1.83428	2.48138e-05	0.00204184	Exon (ENST00000465034.1/ENST00000465034.1, exon 1 of 1)	25788	ENSG00000197275	RAD54B
chr17	44872338	44872720	1.54281	2.48121e-05	0.00204184	Promoter (<=1kb)	9343	ENSG00000108883	EFTUD2
chr1	214212735	214214424	0.786555	2.4909e-05	0.00204205	Distal Intergenic	56950	ENSG00000143499	SMYD2
chr4	36000974	36001407	2.3214	2.49045e-05	0.00204205	Intron (ENST00000503225.5/116984, intron 10 of 12)	116984	ENSG00000047365	ARAP2
chr12	27981858	27982312	1.53288	2.4909e-05	0.00204205	Distal Intergenic	5744	ENSG00000087494	PTHLH
chr19	46080517	46081036	1.29853	2.49728e-05	0.00204574	Distal Intergenic	444882	ENSG00000204869	IGFL4
chr6	33743957	33744808	-0.99481	2.5101e-05	0.00204883	Promoter (2-3kb)	117283	ENSG00000161896	IP6K3
chr10	34941426	34942185	1.28539	2.50975e-05	0.00204883	Distal Intergenic	100505601	ENSG00000226386	PARD3-AS1
chr11	34609760	34610284	1.48117	2.50357e-05	0.00204883	Distal Intergenic	26298	ENSG00000135373	EHF
chr11	46490068	46490887	2.00101	2.5115e-05	0.00204883	Intron (ENST00000314845.7/55626, intron 12 of 18)	55626	ENSG00000110497	AMBRA1
chr11	86474044	86474360	2.51861	2.50686e-05	0.00204883	Intron (ENST00000524610.1/ENST00000524610.1, intron 2 of 2)	10873	ENSG00000151376	ME3
chr12	95334396	95334725	1.4698	2.51236e-05	0.00204883	Intron (ENST00000636165.1/ENST00000636165.1, intron 7 of 7)	100500802	ENSG00000265917	MIR3685
chr18	58784870	58785921	0.666921	2.51574e-05	0.00205006	Distal Intergenic	105372147	ENSG00000267593	LINC01926
chr2	54633127	54633685	1.4052	2.52097e-05	0.00205278	Intron (ENST00000615901.4/6711, intron 17 of 37)	6711	ENSG00000115306	SPTBN1
chr2	201652227	201653163	1.2671	2.53703e-05	0.00205896	Intron (ENST00000315506.11/58538, intron 14 of 17)	65062	ENSG00000155755	TMEM237
chr5	78779512	78780325	1.45628	2.53543e-05	0.00205896	3' UTR	411	ENSG00000113273	ARSB
chr8	117866382	117866903	2.39792	2.53635e-05	0.00205896	Intron (ENST00000378204.6/2131, intron 1 of 10)	2131	ENSG00000182197	EXT1
chr11	80417752	80417985	1.82672	2.53802e-05	0.00205896	Distal Intergenic	101928944	ENSG00000255178	LINC02720
chr13	40503933	40504540	1.52726	2.53213e-05	0.00205896	Intron (ENST00000615137.1/646982, intron 1 of 3)	646982	ENSG00000215483	LINC00598
chr1	97383932	97384923	1.13526	2.54249e-05	0.00206105	Intron (ENST00000370192.7/1806, intron 14 of 22)	100873932	ENSG00000232878	DPYD-AS1
chr1	89298561	89298813	2.0346	2.54445e-05	0.0020611	Distal Intergenic	729930		LOC729930
chr1	210687442	210688140	1.30024	2.55292e-05	0.00206642	Intron (ENST00000367007.5/3756, intron 10 of 11)	55733	ENSG00000054392	HHAT
chr4	39656694	39656914	-2.1187	2.55713e-05	0.00206829	Intron (ENST00000526807.2/ENST00000526807.2, intron 4 of 4)	201895	ENSG00000163683	SMIM14
chr4	10590956	10591249	2.57405	2.56618e-05	0.00207282	Intron (ENST00000226951.11/116449, intron 3 of 18)	116449	ENSG00000109684	CLNK
chr5	23007240	23007471	-2.40826	2.56655e-05	0.00207282	Distal Intergenic	1010	ENSG00000154162	CDH12
chr3	193874407	193874845	-1.36252	2.58588e-05	0.00208689	Distal Intergenic	105374285		LINC02038
chr1	234683886	234685138	-2.3028	2.58861e-05	0.00208754	Intron (ENST00000442382.1/ENST00000442382.1, intron 1 of 1)	101927787	ENSG00000228044	LOC101927787
chr2	27566711	27567044	1.83444	2.60318e-05	0.00208846	Exon (ENST00000447166.2/ENST00000447166.2, exon 5 of 5)	84226	ENSG00000221843	C2orf16
chr2	121151822	121152035	-1.9059	2.59843e-05	0.00208846	Distal Intergenic	29842	ENSG00000115112	TFCP2L1
chr2	237429823	237430288	1.47986	2.59878e-05	0.00208846	Intron (ENST00000409910.1/ENST00000409910.1, intron 2 of 2)	1293	ENSG00000163359	COL6A3
chr6	73455893	73456569	-1.30774	2.6e-05	0.00208846	Distal Intergenic	115004	ENSG00000164430	CGAS
chr10	4775741	4776299	1.18447	2.60179e-05	0.00208846	Intron (ENST00000670284.1/ENST00000670284.1, intron 1 of 3)	83592	ENSG00000165568	AKR1E2
chr17	68291101	68292326	-0.918452	2.5951e-05	0.00208846	Promoter (<=1kb)	22901	ENSG00000141337	ARSG
chr19	6483762	6484645	-1.32183	2.59749e-05	0.00208846	Promoter (1-2kb)	79958	ENSG00000205744	DENND1C
chr2	183935033	183935596	-1.14525	2.61454e-05	0.00209603	Intron (ENST00000441026.1/ENST00000441026.1, intron 2 of 2)	100616305	ENSG00000266808	MIR548AE1
chr8	23889043	23889841	1.15757	2.62066e-05	0.00209784	Distal Intergenic	6781	ENSG00000159167	STC1
chr19	51788868	51789490	1.70262	2.62034e-05	0.00209784	Intron (ENST00000594900.1/2357, intron 1 of 2)	2359	ENSG00000187474	FPR3
chr17	550033	550398	2.66375	2.62525e-05	0.00209997	Intron (ENST00000437048.7/55275, intron 17 of 21)	55275	ENSG00000141252	VPS53
chr1	30645919	30646178	1.55619	2.6295e-05	0.00210182	Distal Intergenic	4146	ENSG00000162510	MATN1
chr15	91515200	91516073	1.10589	2.63444e-05	0.00210423	Intron (ENST00000555947.6/101926928, intron 2 of 2)	101926928	ENSG00000258551	CRAT37
chr13	28718193	28720209	0.548721	2.63657e-05	0.00210438	Promoter (<=1kb)	283537	ENSG00000139508	SLC46A3
chr17	78600259	78600845	1.7295	2.65583e-05	0.0021182	Distal Intergenic	101928710	ENSG00000267123	SCAT1
chr11	118640832	118642061	1.22122	2.66268e-05	0.00212059	Promoter (<=1kb)	23187	ENSG00000019144	PHLDB1
chrX	14718396	14718766	2.76222	2.66272e-05	0.00212059	Intron (ENST00000443437.6/2742, intron 10 of 10)	2187	ENSG00000181544	FANCB
chr3	194808538	194809473	0.781389	2.67299e-05	0.00212595	Intron (ENST00000668747.1/100507391, intron 7 of 7)	100507391	ENSG00000237222	LINC01968
chr10	107687770	107688091	1.5619	2.67532e-05	0.00212595	Distal Intergenic	103695365	ENSG00000229981	LINC01435
chr13	44884196	44884700	1.76748	2.67424e-05	0.00212595	Distal Intergenic	144817	ENSG00000235097	LINC00330
chr2	236769693	236770737	0.658717	2.67905e-05	0.00212662	Distal Intergenic	57007	ENSG00000144476	ACKR3
chr5	126103992	126104247	-2.66408	2.68007e-05	0.00212662	Intron (ENST00000651847.1/ENST00000651847.1, intron 2 of 15)	102546228	ENSG00000248107	LINC02039
chr1	159598001	159598774	1.26443	2.68584e-05	0.00212965	Exon (ENST00000289731.2/ENST00000289731.2, exon 1 of 1)	325	ENSG00000132703	APCS
chr1	206524711	206525828	-0.778818	2.69379e-05	0.00213439	Intron (ENST00000579436.7/83593, intron 1 of 5)	83593	ENSG00000266094	RASSF5
chr2	232856571	232856986	2.13829	2.70738e-05	0.0021436	Promoter (<=1kb)	389084	ENSG00000182600	SNORC
chr1	230545347	230546180	1.43068	2.71457e-05	0.00214617	Distal Intergenic	101927553	ENSG00000232964	LINC01737
chr4	152590143	152590939	1.01307	2.71407e-05	0.00214617	Distal Intergenic	201799	ENSG00000170006	TMEM154
chr14	103100834	103101090	-1.85508	2.7335e-05	0.00215957	Promoter (<=1kb)	91828	ENSG00000205436	EXOC3L4
chr3	61451974	61453080	1.25585	2.73761e-05	0.00216084	Distal Intergenic	5793	ENSG00000144724	PTPRG
chr10	9502032	9502361	2.37064	2.73908e-05	0.00216084	Distal Intergenic	101928272		LOC101928272
chr1	244369594	244369950	-1.52747	2.74324e-05	0.00216099	Intron (ENST00000366537.5/200159, intron 2 of 4)	200159	ENSG00000173728	C1orf100
chrX	150219483	150219892	1.2056	2.74144e-05	0.00216099	Intron (ENST00000449111.5/100272228, intron 11 of 14)	100313839	ENSG00000252454	MIR2114
chrX	134684979	134686022	2.24881	2.74839e-05	0.00216347	Intron (ENST00000476971.5/10761, intron 1 of 2)	10761	ENSG00000170965	PLAC1
chr7	117098418	117098795	1.92899	2.75318e-05	0.00216441	Promoter (<=1kb)	7982	ENSG00000004866	ST7
chr10	86966459	86970400	-0.741539	2.75555e-05	0.00216441	Promoter (<=1kb)	10974	ENSG00000148671	ADIRF
chr16	15442189	15442561	1.82367	2.75414e-05	0.00216441	Intron (ENST00000568766.1/255027, intron 1 of 1)	89927	ENSG00000166780	BMERB1
chr10	31242507	31243305	1.23617	2.75908e-05	0.00216562	Intron (ENST00000669722.1/101929352, intron 2 of 3)	101929352		LINC02664
chr9	2574061	2574639	1.6181	2.7672e-05	0.00217043	Intron (ENST00000648733.1/401491, intron 1 of 11)	401491	ENSG00000236404	VLDLR-AS1
chr2	5798073	5798471	1.95185	2.77772e-05	0.00217711	Distal Intergenic	105373400	ENSG00000237266	LINC01810
chr9	116096057	116096642	1.48537	2.7813e-05	0.00217834	Distal Intergenic	5069	ENSG00000182752	PAPPA
chr1	32997329	32997983	1.69802	2.78791e-05	0.00218195	Intron (ENST00000427524.1/ENST00000427524.1, intron 1 of 1)	204	ENSG00000004455	AK2
chr3	171875877	171877306	1.58167	2.79434e-05	0.00218228	Exon (ENST00000449106.2/100874219, exon 3 of 4)	100874219		TMEM212-AS1
chr10	50594113	50594406	1.77555	2.79254e-05	0.00218228	Intron (ENST00000429490.5/259230, intron 1 of 9)	259230	ENSG00000198964	SGMS1
chr10	103895391	103896125	0.83859	2.79284e-05	0.00218228	Intron (ENST00000224950.8/79991, intron 7 of 9)	79991	ENSG00000107960	STN1
chr1	33099083	33100349	0.579388	2.80639e-05	0.00218854	Intron (ENST00000481886.5/113451, intron 7 of 8)	113451	ENSG00000142920	AZIN2
chr17	20920862	20921065	2.78931	2.80483e-05	0.00218854	Promoter (<=1kb)	440416	ENSG00000233098	CCDC144NL-AS1
chr11	36475112	36475526	2.76041	2.81351e-05	0.00219252	Distal Intergenic	79899	ENSG00000135362	PRR5L
chr3	50383685	50384087	-1.86377	2.816e-05	0.00219289	Intron (ENST00000423994.6/9254, intron 6 of 38)	11068	ENSG00000114395	CYB561D2
chr13	30898740	30899173	1.88473	2.81996e-05	0.00219441	Intron (ENST00000592950.5/100507064, intron 3 of 5)	84935	ENSG00000102802	MEDAG
chr3	36306225	36306480	2.39714	2.82648e-05	0.00219477	Distal Intergenic	6769	ENSG00000144681	STAC
chr5	122715020	122715479	1.92292	2.82529e-05	0.00219477	Exon (ENST00000669389.1/101927379, exon 5 of 5)	101927379	ENSG00000251538	LINC02201
chr13	47679251	47679812	1.30943	2.82292e-05	0.00219477	Distal Intergenic	100861549	ENSG00000260388	LINC00562
chr15	63250237	63250748	1.38048	2.82849e-05	0.00219477	Intron (ENST00000558990.5/51762, intron 5 of 6)	83464	ENSG00000138613	APH1B
chr5	168390441	168390944	1.50829	2.83471e-05	0.00219802	Intron (ENST00000265293.8/23286, intron 3 of 22)	23286	ENSG00000113645	WWC1
chr3	87696600	87696899	1.88693	2.83702e-05	0.00219824	Intron (ENST00000462792.2/ENST00000462792.2, intron 2 of 4)	8545	ENSG00000163320	CGGBP1
chr1	224057623	224058905	0.706569	2.84508e-05	0.00219902	Distal Intergenic	23219	ENSG00000143756	FBXO28
chr2	220556038	220556937	1.7989	2.84036e-05	0.00219902	Intron (ENST00000414512.1/ENST00000414512.1, intron 1 of 4)	100422959	ENSG00000266518	MIR4268
chr5	79181398	79181737	-1.58673	2.8461e-05	0.00219902	Intron (ENST00000520388.5/29958, intron 1 of 4)	29958	ENSG00000132837	DMGDH
chr6	40877203	40877697	1.64007	2.84471e-05	0.00219902	Distal Intergenic	222643	ENSG00000124602	UNC5CL
chr2	119208453	119209441	0.676216	2.85187e-05	0.00220035	Distal Intergenic	55240	ENSG00000115107	STEAP3
chr9	86830346	86830651	3.29927	2.85093e-05	0.00220035	Distal Intergenic	2619	ENSG00000180447	GAS1
chr4	22471967	22472498	1.37278	2.85708e-05	0.00220125	Promoter (1-2kb)	166647	ENSG00000152990	ADGRA3
chr7	87413941	87414642	1.59653	2.85666e-05	0.00220125	Intron (ENST00000649586.1/5244, intron 21 of 27)	5244	ENSG00000005471	ABCB4
chr2	1654384	1655077	1.38422	2.87345e-05	0.00221147	Promoter (<=1kb)	7837	ENSG00000130508	PXDN
chr16	83040169	83040537	1.52134	2.87595e-05	0.00221147	Intron (ENST00000268613.14/1012, intron 4 of 14)	101928417	ENSG00000260832	LOC101928417
chrX	65690201	65690872	1.41452	2.87645e-05	0.00221147	Intron (ENST00000609672.5/4478, intron 1 of 3)	4478	ENSG00000147065	MSN
chr2	38096251	38096747	-1.35636	2.88109e-05	0.00221269	Promoter (1-2kb)	285154	ENSG00000232973	CYP1B1-AS1
chr12	96177010	96177411	1.85921	2.88211e-05	0.00221269	Distal Intergenic	2004	ENSG00000111145	ELK3
chr5	145974991	145977300	0.975889	2.89125e-05	0.00221559	Intron (ENST00000359120.9/153769, intron 2 of 9)	153769	ENSG00000156463	SH3RF2
chr8	144256729	144261424	-0.827287	2.8938e-05	0.00221559	Promoter (1-2kb)	102465906	ENSG00000284054	MIR7112
chr14	74616362	74621333	0.760905	2.89402e-05	0.00221559	Exon (ENST00000556652.1/ENST00000556652.1, exon 1 of 2)	4053	ENSG00000119681	LTBP2
chr16	48556686	48557420	1.46068	2.88964e-05	0.00221559	Intron (ENST00000262384.4/9683, intron 2 of 6)	9683	ENSG00000102921	N4BP1
chr1	21264934	21265330	2.13054	2.91539e-05	0.00221945	Intron (ENST00000415912.6/1889, intron 4 of 18)	1889	ENSG00000117298	ECE1
chr1	24309730	24310178	1.16094	2.91162e-05	0.00221945	Intron (ENST00000437965.1/ENST00000437965.1, intron 3 of 4)	57822	ENSG00000158055	GRHL3
chr4	154908183	154908502	1.65907	2.91393e-05	0.00221945	Distal Intergenic	166863	ENSG00000151962	RBM46
chr4	156830340	156830741	1.44286	2.9073e-05	0.00221945	Intron (ENST00000502773.6/56034, intron 2 of 5)	56034	ENSG00000145431	PDGFC
chr5	169006811	169007694	0.983751	2.90593e-05	0.00221945	Intron (ENST00000519560.5/6586, intron 4 of 35)	728095		LOC728095
chr11	66124626	66124993	1.59691	2.90879e-05	0.00221945	Intron (ENST00000320580.9/55690, intron 1 of 23)	55690	ENSG00000175115	PACS1
chr11	107043623	107044058	1.46273	2.91062e-05	0.00221945	Distal Intergenic	2977	ENSG00000152402	GUCY1A2
chr12	1527805	1528253	1.9422	2.90598e-05	0.00221945	Promoter (1-2kb)	81029	ENSG00000111186	WNT5B
chr8	130422393	130422615	-1.50303	2.92564e-05	0.00222414	Intron (ENST00000518721.6/50807, intron 1 of 29)	50807	ENSG00000153317	ASAP1
chr13	108113274	108113802	1.43136	2.92465e-05	0.00222414	Distal Intergenic	3981	ENSG00000174405	LIG4
chr3	67634877	67635789	1.21509	2.93044e-05	0.00222624	Intron (ENST00000493112.5/8801, intron 1 of 10)	8801	ENSG00000172340	SUCLG2
chr13	50589114	50590202	0.731694	2.93646e-05	0.00222925	Exon (ENST00000479420.5/10301, exon 5 of 6)	103689915	ENSG00000186047	DLEU1-AS1
chr7	137681949	137683030	0.94007	2.94694e-05	0.00223253	Intron (ENST00000453654.6/9162, intron 2 of 32)	9162	ENSG00000157680	DGKI
chr11	129728584	129728962	-2.15414	2.94767e-05	0.00223253	Distal Intergenic	120224	ENSG00000151715	TMEM45B
chr13	44758448	44759607	0.705186	2.94899e-05	0.00223253	Distal Intergenic	144817	ENSG00000235097	LINC00330
chr13	68047941	68048207	1.72164	2.94765e-05	0.00223253	Distal Intergenic	100874145	ENSG00000230040	LINC00364
chr3	193297218	193298078	1.20002	2.95214e-05	0.00223336	Intron (ENST00000342358.9/344905, intron 25 of 29)	100874218		ATP13A5-AS1
chr6	108578438	108578973	1.53954	2.9602e-05	0.00223774	Intron (ENST00000343882.10/2309, intron 2 of 3)	2309	ENSG00000118689	FOXO3
chr17	19418412	19419030	1.46354	2.96204e-05	0.00223774	Promoter (2-3kb)	7732	ENSG00000128482	RNF112
chr11	19573717	19573949	-1.83961	2.96568e-05	0.00223893	Promoter (1-2kb)	100616118	ENSG00000265210	MIR4486
chr3	171615793	171616021	-1.80664	2.96926e-05	0.00224008	Intron (ENST00000351298.9/5337, intron 24 of 26)	5337	ENSG00000075651	PLD1
chr2	18960062	18960764	-1.10698	2.97219e-05	0.00224074	Distal Intergenic	400945	ENSG00000236204	LINC01376
chr5	24043921	24044216	2.78424	2.97697e-05	0.00224279	Intron (ENST00000512559.5/439936, intron 4 of 4)	439936	ENSG00000248874	C5orf17
chr5	77921399	77921819	1.74986	2.99356e-05	0.00225372	Distal Intergenic	101929154	ENSG00000287162	LOC101929154
chr8	77196965	77197475	1.14991	3.00463e-05	0.0022605	Distal Intergenic	5828	ENSG00000164751	PEX2
chr2	75788223	75789339	-1.82794	3.00865e-05	0.00226094	Distal Intergenic	6936	ENSG00000005436	GCFC2
chr6	22236342	22237398	0.685953	3.00938e-05	0.00226094	Exon (ENST00000651569.1/ENST00000651569.1, exon 1 of 8)	401237		CASC15
chr4	14897265	14897650	1.23114	3.01357e-05	0.00226253	Distal Intergenic	201853	ENSG00000248360	LINC00504
chr8	79079065	79079336	2.28315	3.01667e-05	0.00226329	Distal Intergenic	112935892		LINC02605
chr1	28513369	28516511	-0.997118	3.02666e-05	0.00226766	Promoter (1-2kb)	1104	ENSG00000180198	RCC1
chr7	130994360	130997264	-0.970727	3.02585e-05	0.00226766	Intron (ENST00000642963.1/378805, intron 2 of 6)	378805	ENSG00000231721	LINC-PINT
chr7	22429265	22430941	1.18687	3.0317e-05	0.00226987	Intron (ENST00000406890.6/256227, intron 4 of 4)	256227	ENSG00000105889	STEAP1B
chr16	50866756	50867133	2.37097	3.04746e-05	0.0022801	Intron (ENST00000641266.1/ENST00000641266.1, intron 1 of 2)	105371252	ENSG00000261703	LINC02168
chr15	81236044	81236446	2.41875	3.05483e-05	0.00228404	Intron (ENST00000560241.5/3603, intron 2 of 12)	3603	ENSG00000172349	IL16
chr2	218077436	218077803	2.00059	3.06078e-05	0.00228536	Intron (ENST00000457754.6/285180, intron 11 of 13)	285180	ENSG00000188282	RUFY4
chr6	142763191	142763661	2.13122	3.05869e-05	0.00228536	Intron (ENST00000012134.7/3097, intron 6 of 8)	3097	ENSG00000010818	HIVEP2
chr18	55500390	55500669	1.8698	3.06935e-05	0.00229019	Intron (ENST00000354452.8/6925, intron 3 of 19)	6925	ENSG00000196628	TCF4
chr11	36385087	36385475	2.28062	3.07252e-05	0.00229098	Intron (ENST00000529034.5/79899, intron 1 of 3)	79899	ENSG00000135362	PRR5L
chr14	52801102	52801740	1.50012	3.07668e-05	0.00229251	Intron (ENST00000654071.1/ENST00000654071.1, intron 1 of 3)	64841	ENSG00000100522	GNPNAT1
chr8	120932760	120933046	2.32913	3.0842e-05	0.00229653	Intron (ENST00000517739.1/ENST00000517739.1, intron 1 of 3)	6641	ENSG00000172164	SNTB1
chr2	181977502	181979047	0.830941	3.09001e-05	0.00229929	Intron (ENST00000495820.5/151242, intron 2 of 4)	151242	ENSG00000150722	PPP1R1C
chr2	164706514	164707036	1.44088	3.09355e-05	0.00230035	Promoter (1-2kb)	22837	ENSG00000082438	COBLL1
chr5	115575538	115576049	1.63578	3.10454e-05	0.00230222	Downstream (2-3kb)	101927100		LOC101927100
chr7	94382752	94383126	1.70815	3.09927e-05	0.00230222	Intron (ENST00000642601.1/101927525, intron 4 of 8)	101927525		COL1A2-AS1
chr12	105474645	105475102	1.40867	3.10263e-05	0.00230222	Distal Intergenic	387882	ENSG00000235162	C12orf75
chr13	41545108	41545685	1.59089	3.1038e-05	0.00230222	Distal Intergenic	100847026	ENSG00000284584	MIR5006
chr5	132428954	132429574	1.20338	3.11574e-05	0.00230896	Intron (ENST00000378953.8/441108, intron 2 of 3)	441108	ENSG00000197536	IRF1-AS1
chr5	149671540	149672068	-1.37641	3.12574e-05	0.00231479	Distal Intergenic	389337	ENSG00000183111	ARHGEF37
chr3	17478666	17479078	1.54776	3.14704e-05	0.0023274	Intron (ENST00000253692.11/9779, intron 3 of 21)	9779	ENSG00000131374	TBC1D5
chr13	30033504	30034139	1.2035	3.14655e-05	0.0023274	Distal Intergenic	100874146	ENSG00000224511	LINC00365
chr7	40221866	40222417	1.12117	3.15084e-05	0.00232862	Intron (ENST00000401647.6/79783, intron 6 of 12)	79783	ENSG00000175600	SUGCT
chr6	110628401	110628657	1.6389	3.1636e-05	0.00233647	Intron (ENST00000413605.6/23097, intron 5 of 11)	23097	ENSG00000155111	CDK19
chr8	29773085	29774467	-0.709398	3.16609e-05	0.00233672	Intron (ENST00000523123.5/101929450, intron 1 of 3)	101929450	ENSG00000253490	LINC02099
chr11	41879151	41879783	1.94236	3.17209e-05	0.00233956	Distal Intergenic	102723644	ENSG00000255171	LINC01499
chr6	82842745	82843110	1.68846	3.18485e-05	0.00234738	Distal Intergenic	90025	ENSG00000118420	UBE3D
chr2	20589941	20590485	1.88476	3.19682e-05	0.00235142	Promoter (2-3kb)	100874343	ENSG00000231948	HS1BP3-IT1
chr2	148922846	148923046	-1.83167	3.19669e-05	0.00235142	Intron (ENST00000435030.6/3800, intron 2 of 25)	3800	ENSG00000168280	KIF5C
chr13	47503621	47503785	-2.21541	3.19417e-05	0.00235142	Distal Intergenic	100861549	ENSG00000260388	LINC00562
chr5	65172495	65173024	1.28893	3.20736e-05	0.0023569	3' UTR	11174	ENSG00000049192	ADAMTS6
chr6	99013004	99013599	1.18559	3.2086e-05	0.0023569	Distal Intergenic	26235	ENSG00000112234	FBXL4
chr9	69155355	69155968	1.1625	3.21163e-05	0.00235754	Intron (ENST00000643352.1/9414, intron 6 of 23)	9414	ENSG00000119139	TJP2
chr7	142196497	142196766	1.95637	3.2158e-05	0.00235901	Exon (ENST00000477922.3/93432, exon 39 of 48)	93432	ENSG00000257743	MGAM2
chr15	73800427	73801600	1.0155	3.2196e-05	0.0023602	Distal Intergenic	101929221		INSYN1-AS1
chr14	87133202	87134011	0.701227	3.22474e-05	0.00236238	Distal Intergenic	283585	ENSG00000258804	LINC01148
chr1	164999039	164999480	1.65114	3.23646e-05	0.0023646	Distal Intergenic	5087	ENSG00000185630	PBX1
chr7	133703555	133703822	2.93693	3.23582e-05	0.0023646	Intron (ENST00000253861.5/60412, intron 10 of 17)	60412	ENSG00000131558	EXOC4
chr8	57376245	57377094	1.18065	3.2341e-05	0.0023646	Distal Intergenic	101929488	ENSG00000253871	LOC101929488
chr10	70492809	70493222	1.7097	3.22995e-05	0.0023646	Intron (ENST00000263563.7/27143, intron 1 of 19)	27143	ENSG00000107719	PALD1
chr5	38403476	38403720	1.57716	3.24267e-05	0.00236754	Promoter (<=1kb)	133584	ENSG00000164318	EGFLAM
chr9	129650632	129651023	1.85813	3.248e-05	0.00236984	Distal Intergenic	140459	ENSG00000148331	ASB6
chr2	98334406	98334917	1.16692	3.25419e-05	0.00237277	Intron (ENST00000454230.1/ENST00000454230.1, intron 1 of 3)	1261	ENSG00000144191	CNGA3
chr19	8113085	8113458	-1.55184	3.25759e-05	0.00237366	Promoter (1-2kb)	84467	ENSG00000142449	FBN3
chr1	23194163	23195570	1.15966	3.26293e-05	0.00237436	Promoter (<=1kb)	3352	ENSG00000179546	HTR1D
chr12	62767441	62768299	1.2468	3.26263e-05	0.00237436	Intron (ENST00000228705.7/57460, intron 4 of 9)	57460	ENSG00000111110	PPM1H
chr10	95254699	95254942	2.11846	3.26584e-05	0.0023749	Intron (ENST00000329399.7/9124, intron 4 of 6)	9124	ENSG00000107438	PDLIM1
chr8	116517301	116518061	1.22594	3.27507e-05	0.00238002	Distal Intergenic	8667	ENSG00000147677	EIF3H
chr1	20194202	20194628	-1.29437	3.27935e-05	0.00238153	3' UTR	101928017	ENSG00000225986	UBXN10-AS1
chr5	154828851	154830984	0.543049	3.29937e-05	0.00239288	Promoter (<=1kb)	100616306	ENSG00000263361	MIR378H
chr6	169035322	169035832	1.0996	3.29862e-05	0.00239288	Promoter (<=1kb)	101929460	ENSG00000229720	LOC101929460
chr18	21056525	21056916	1.73875	3.30595e-05	0.00239606	Intron (ENST00000399799.3/6093, intron 2 of 32)	6093	ENSG00000067900	ROCK1
chr9	115213608	115214327	0.967627	3.32236e-05	0.00240523	Intron (ENST00000649121.1/50514, intron 5 of 6)	50514	ENSG00000173077	DEC1
chr18	51164662	51165644	-1.99237	3.32303e-05	0.00240523	Distal Intergenic	51320	ENSG00000176624	MEX3C
chr3	38124808	38125009	-1.7852	3.33662e-05	0.00241346	Promoter (1-2kb)	30	ENSG00000060971	ACAA1
chr1	187070086	187070492	1.71653	3.3641e-05	0.00241505	Promoter (<=1kb)	106144535		LINC01037
chr1	198492946	198493402	1.82856	3.34936e-05	0.00241505	Intron (ENST00000660823.1/ENST00000660823.1, intron 1 of 1)	127124	ENSG00000151418	ATP6V1G3
chr1	208102074	208102464	-2.06223	3.36199e-05	0.00241505	Intron (ENST00000367033.4/5362, intron 5 of 31)	5362	ENSG00000076356	PLXNA2
chr1	244735438	244736575	1.49819	3.36525e-05	0.00241505	Distal Intergenic	51029	ENSG00000121644	DESI2
chr2	23601929	23603114	0.729398	3.35976e-05	0.00241505	Intron (ENST00000486442.6/114818, intron 3 of 13)	114818	ENSG00000119771	KLHL29
chr3	190076414	190077360	0.870617	3.34714e-05	0.00241505	Intron (ENST00000319332.10/55214, intron 1 of 14)	55214	ENSG00000090530	P3H2
chr5	137114608	137114867	1.68182	3.35896e-05	0.00241505	Intron (ENST00000394945.6/6695, intron 4 of 10)	6695	ENSG00000152377	SPOCK1
chr6	134422511	134423251	1.0967	3.36145e-05	0.00241505	Intron (ENST00000660399.1/154092, intron 1 of 2)	154092	ENSG00000236700	LINC01010
chr8	48872057	48873960	1.43378	3.35357e-05	0.00241505	Distal Intergenic	6591	ENSG00000019549	SNAI2
chr11	19380310	19381096	0.901195	3.34757e-05	0.00241505	Exon (ENST00000528204.1/ENST00000528204.1, exon 1 of 2)	89797	ENSG00000166833	NAV2
chr11	74672408	74673789	0.688294	3.36153e-05	0.00241505	Distal Intergenic	25884	ENSG00000054938	CHRDL2
chr16	51532590	51532930	1.59794	3.36546e-05	0.00241505	Distal Intergenic	101927364		LINC01571
chr15	31214504	31216945	-0.583988	3.36874e-05	0.00241581	Promoter (<=1kb)	102725022		LINC02352
chr10	3924088	3924747	0.952334	3.3751e-05	0.00241855	Intron (ENST00000664393.1/ENST00000664393.1, intron 1 of 2)	102464829	ENSG00000274809	MIR6078
chr10	5043758	5044075	-1.70705	3.38145e-05	0.00241855	Intron (ENST00000605781.5/8644, intron 1 of 5)	8644	ENSG00000196139	AKR1C3
chr10	112919741	112920320	1.29326	3.37883e-05	0.00241855	Distal Intergenic	6934	ENSG00000148737	TCF7L2
chr18	12023261	12023885	-1.24163	3.38144e-05	0.00241855	Intron (ENST00000588752.5/3613, intron 5 of 5)	3613	ENSG00000141401	IMPA2
chr4	121550432	121552274	1.12062	3.38603e-05	0.00242023	Distal Intergenic	308	ENSG00000164111	ANXA5
chr1	168991570	168992349	1.12977	3.4077e-05	0.00243051	Intron (ENST00000650631.1/1805, intron 4 of 8)	101978719	ENSG00000203601	LINC00970
chr1	206429938	206430853	0.941802	3.40656e-05	0.00243051	Exon (ENST00000605610.5/23380, exon 13 of 20)	23380	ENSG00000266028	SRGAP2
chr6	145699310	145699935	1.35792	3.40934e-05	0.00243051	Intron (ENST00000638717.1/7957, intron 1 of 4)	7957	ENSG00000112425	EPM2A
chr12	31005905	31006640	1.15342	3.40714e-05	0.00243051	Exon (ENST00000613860.4/ENST00000613860.4, exon 1 of 6)	100506660	ENSG00000245614	DDX11-AS1
chr2	54081472	54082080	1.05131	3.4159e-05	0.002432	Intron (ENST00000607452.6/98, intron 4 of 6)	98	ENSG00000170634	ACYP2
chr15	80929205	80930104	0.921844	3.41385e-05	0.002432	Intron (ENST00000220244.7/57214, intron 20 of 28)	57214	ENSG00000103888	CEMIP
chr1	51553979	51554253	1.62197	3.41991e-05	0.00243326	Intron (ENST00000415031.1/ENST00000415031.1, intron 1 of 1)	114883	ENSG00000117859	OSBPL9
chr1	173451976	173452339	-1.44715	3.43421e-05	0.00243327	Intron (ENST00000367716.3/101928673, intron 1 of 1)	101928673	ENSG00000203739	LOC101928673
chr1	235703437	235704167	1.1462	3.4381e-05	0.00243327	Intron (ENST00000389793.6/1130, intron 44 of 52)	1130	ENSG00000143669	LYST
chr4	123832197	123833523	0.844512	3.42328e-05	0.00243327	Intron (ENST00000664622.1/285419, intron 5 of 8)	285419	ENSG00000249464	LINC01091
chr5	122152964	122153746	1.99381	3.44005e-05	0.00243327	3' UTR	100505841	ENSG00000250803	LOC100505841
chr5	143913212	143913837	0.98597	3.43294e-05	0.00243327	Distal Intergenic	57824	ENSG00000158497	HMHB1
chr9	100575812	100576134	2.15098	3.43919e-05	0.00243327	Promoter (1-2kb)	347273	ENSG00000170681	CAVIN4
chr10	4074062	4075123	1.38092	3.42622e-05	0.00243327	Intron (ENST00000455199.1/101927964, intron 1 of 3)	101927964	ENSG00000236990	LOC101927964
chr13	109870993	109871405	1.48511	3.43514e-05	0.00243327	Distal Intergenic	8660	ENSG00000185950	IRS2
chr16	9027496	9027740	-1.81418	3.43259e-05	0.00243327	Distal Intergenic	7874	ENSG00000187555	USP7
chr12	31647038	31647573	1.42176	3.45396e-05	0.00243897	Promoter (<=1kb)	254013	ENSG00000139160	ETFBKMT
chr12	61250307	61250801	1.67941	3.45155e-05	0.00243897	Distal Intergenic	338811	ENSG00000198673	TAFA2
chr12	105038303	105038612	1.8456	3.45485e-05	0.00243897	Intron (ENST00000637147.1/121053, intron 5 of 5)	160428	ENSG00000136010	ALDH1L2
chr1	24266343	24267006	1.28942	3.47084e-05	0.00244229	Distal Intergenic	57822	ENSG00000158055	GRHL3
chr3	116005319	116005901	0.869857	3.47687e-05	0.00244229	Intron (ENST00000539563.5/4045, intron 2 of 5)	4045	ENSG00000185565	LSAMP
chr3	155428644	155429002	2.00315	3.4775e-05	0.00244229	Intron (ENST00000494598.5/23007, intron 21 of 21)	100874036	ENSG00000242925	PLCH1-AS2
chr4	21328008	21328945	1.37308	3.47689e-05	0.00244229	Intron (ENST00000659675.1/ENST00000659675.1, intron 2 of 3)	80333	ENSG00000185774	KCNIP4
chr11	58061073	58062629	1.08163	3.47233e-05	0.00244229	Intron (ENST00000335397.3/219956, intron 2 of 2)	219952	ENSG00000279051	OR6Q1
chr13	31773530	31773964	1.33247	3.4706e-05	0.00244229	Intron (ENST00000298386.7/122042, intron 5 of 17)	122042	ENSG00000133105	RXFP2
chr15	34709917	34710298	1.92115	3.46658e-05	0.00244229	Distal Intergenic	105370762		LINC02252
chr16	80580497	80580782	2.13188	3.47191e-05	0.00244229	Distal Intergenic	101928276	ENSG00000260737	LINC01227
chr3	42822691	42824551	0.773115	3.48285e-05	0.00244277	Intron (ENST00000565749.1/1238, intron 4 of 5)	1238	ENSG00000144648	ACKR2
chr7	74554239	74554502	1.99002	3.48493e-05	0.00244277	Intron (ENST00000265755.7/9569, intron 17 of 26)	9569	ENSG00000006704	GTF2IRD1
chr12	25693991	25694577	1.47938	3.48233e-05	0.00244277	Distal Intergenic	160492	ENSG00000152936	LMNTD1
chr5	54671167	54671527	-1.61225	3.49727e-05	0.0024467	Intron (ENST00000662448.1/ENST00000662448.1, intron 2 of 5)	112574	ENSG00000178996	SNX18
chr7	90530229	90530760	1.13371	3.49648e-05	0.0024467	Intron (ENST00000449528.5/5218, intron 3 of 7)	5218	ENSG00000058091	CDK14
chr16	1688827	1689697	0.760047	3.4956e-05	0.0024467	Exon (ENST00000624137.1/ENST00000624137.1, exon 1 of 1)	90861	ENSG00000206053	JPT2
chr18	38241234	38242161	1.08018	3.50051e-05	0.00244738	Distal Intergenic	100422857	ENSG00000266530	MIR4318
chr5	133664224	133664906	1.02658	3.50276e-05	0.00244738	Distal Intergenic	23105	ENSG00000053108	FSTL4
chr1	234208660	234209167	1.8266	3.51633e-05	0.00244847	Intron (ENST00000366618.8/148641, intron 2 of 7)	148641	ENSG00000183780	SLC35F3
chr2	127614801	127615796	1.81113	3.52231e-05	0.00244847	Intron (ENST00000428314.5/4648, intron 25 of 46)	4648	ENSG00000169994	MYO7B
chr3	52471386	52472243	-1.56888	3.51542e-05	0.00244847	Promoter (<=1kb)	11188	ENSG00000010322	NISCH
chr5	150615005	150616448	-1.74153	3.51182e-05	0.00244847	Promoter (1-2kb)	11346	ENSG00000171992	SYNPO
chr7	43522189	43522922	0.886942	3.5165e-05	0.00244847	Promoter (<=1kb)	100506895	ENSG00000231638	LUARIS
chr8	37388025	37388998	1.0012	3.52042e-05	0.00244847	Distal Intergenic	100507420	ENSG00000253414	LINC01605
chr11	125272129	125272421	1.94303	3.52187e-05	0.00244847	Intron (ENST00000530517.5/63876, intron 2 of 11)	63876	ENSG00000165495	PKNOX2
chr12	93821995	93822566	1.28017	3.51178e-05	0.00244847	Intron (ENST00000549615.5/8738, intron 3 of 3)	8738	ENSG00000169372	CRADD
chr3	111856562	111856831	-1.63554	3.52524e-05	0.00244894	Promoter (2-3kb)	90102	ENSG00000144824	PHLDB2
chr1	231395174	231396257	0.704665	3.53227e-05	0.00245226	Intron (ENST00000667629.1/54583, intron 1 of 3)	54583	ENSG00000135766	EGLN1
chr8	101453847	101454406	1.90642	3.54551e-05	0.00245988	Distal Intergenic	79977	ENSG00000083307	GRHL2
chr10	44935637	44935989	1.87832	3.55036e-05	0.00246167	3' UTR	643236	ENSG00000187783	TMEM72
chr15	98562284	98562665	1.61437	3.55562e-05	0.00246375	Distal Intergenic	283777	ENSG00000283597	FAM169B
chr8	7869418	7869883	1.44576	3.56182e-05	0.00246491	Distal Intergenic	653423	ENSG00000178287	SPAG11A
chr11	92702090	92703287	1.69451	3.5597e-05	0.00246491	Intron (ENST00000409404.6/120114, intron 3 of 24)	120114	ENSG00000165323	FAT3
chr15	29924812	29926144	0.826006	3.56707e-05	0.00246554	Intron (ENST00000558447.1/7082, intron 2 of 5)	7082	ENSG00000104067	TJP1
chr17	69363486	69363863	-1.48708	3.56726e-05	0.00246554	Distal Intergenic	23461	ENSG00000154265	ABCA5
chr1	160374306	160374872	1.51626	3.59637e-05	0.00247308	Distal Intergenic	4807	ENSG00000171786	NHLH1
chr1	241615377	241615973	1.05268	3.58689e-05	0.00247308	Exon (ENST00000478849.1/23596, exon 2 of 5)	23596	ENSG00000054277	OPN3
chr3	87469046	87469283	2.29451	3.59501e-05	0.00247308	Distal Intergenic	5449	ENSG00000064835	POU1F1
chr5	168712313	168713369	1.01088	3.58778e-05	0.00247308	Exon (ENST00000522615.1/101927969, exon 3 of 6)	101927969		LOC101927969
chr7	36749625	36749939	1.7584	3.58048e-05	0.00247308	Distal Intergenic	313	ENSG00000136250	AOAH
chr14	91277538	91278030	1.25905	3.58423e-05	0.00247308	Promoter (1-2kb)	440193	ENSG00000015133	CCDC88C
chr15	74399936	74401842	0.876475	3.59423e-05	0.00247308	Distal Intergenic	102465530	ENSG00000277391	MIR6881
chr17	19748218	19748747	-1.31387	3.59303e-05	0.00247308	Promoter (<=1kb)	218	ENSG00000108602	ALDH3A1
chr5	149205705	149207210	0.682219	3.60657e-05	0.00247725	3' UTR	22885	ENSG00000173210	ABLIM3
chr10	23918848	23919225	1.84942	3.60699e-05	0.00247725	Intron (ENST00000376462.5/56243, intron 1 of 18)	56243	ENSG00000120549	KIAA1217
chr15	99956132	99956475	-1.61241	3.60962e-05	0.00247749	Distal Intergenic	170691	ENSG00000140470	ADAMTS17
chr1	62355103	62355657	1.19631	3.61799e-05	0.00248102	Distal Intergenic	163782	ENSG00000132854	KANK4
chr14	77076116	77076611	-1.42388	3.61931e-05	0.00248102	Promoter (<=1kb)	102724190	ENSG00000258819	LINC02289
chr1	160812990	160813909	0.859423	3.62271e-05	0.00248178	Promoter (<=1kb)	4063	ENSG00000122224	LY9
chr1	67570141	67571101	0.741059	3.6253e-05	0.002482	Distal Intergenic	1647	ENSG00000116717	GADD45A
chr1	158039273	158039887	1.24271	3.66736e-05	0.00250601	Intron (ENST00000360089.8/55243, intron 1 of 12)	100505785		KIRREL1-IT1
chr3	169478950	169479327	1.61817	3.66803e-05	0.00250601	Intron (ENST00000651503.2/2122, intron 1 of 16)	105374205	ENSG00000241479	MECOM-AS1
chr6	124590121	124590329	-1.79863	3.6719e-05	0.00250601	Intron (ENST00000368417.6/154215, intron 3 of 6)	154215	ENSG00000188580	NKAIN2
chr8	48316369	48319402	0.936605	3.66876e-05	0.00250601	Exon (ENST00000612086.1/ENST00000612086.1, exon 1 of 1)	101929268	ENSG00000253608	LOC101929268
chr9	115531468	115531719	2.64095	3.67077e-05	0.00250601	Intron (ENST00000646338.1/101928775, intron 2 of 2)	50514	ENSG00000173077	DEC1
chr12	92516076	92516596	1.11004	3.67895e-05	0.00250925	Distal Intergenic	100507616		LINC02397
chr5	148002484	148002821	-1.15189	3.68255e-05	0.00251013	Distal Intergenic	11005	ENSG00000133710	SPINK5
chr6	36607897	36608426	-1.08351	3.68859e-05	0.00251267	Distal Intergenic	6428	ENSG00000112081	SRSF3
chr5	148766381	148766593	2.12906	3.70723e-05	0.00252174	Distal Intergenic	154	ENSG00000169252	ADRB2
chr8	93912305	93912825	-1.18635	3.70885e-05	0.00252174	Intron (ENST00000523021.1/ENST00000523021.1, intron 1 of 1)	100616169	ENSG00000284288	MIR378D2
chr10	6726501	6726827	2.24635	3.70765e-05	0.00252174	Intron (ENST00000650342.1/100507127, intron 3 of 6)	108570035		LINP1
chr2	122250885	122251517	1.20067	3.72321e-05	0.0025271	Intron (ENST00000657880.1/ENST00000657880.1, intron 3 of 8)	7247	ENSG00000211460	TSN
chr5	147455383	147455647	-2.02762	3.7237e-05	0.0025271	Promoter (1-2kb)	1809	ENSG00000113657	DPYSL3
chr12	104588124	104589517	0.715235	3.71946e-05	0.0025271	Promoter (<=1kb)	50515	ENSG00000171310	CHST11
chr5	76468711	76470194	1.12902	3.73019e-05	0.00252835	Intron (ENST00000274364.11/10788, intron 2 of 35)	10788	ENSG00000145703	IQGAP2
chr17	1110641	1111903	0.676021	3.72838e-05	0.00252835	Promoter (1-2kb)	29	ENSG00000159842	ABR
chr8	109305924	109306408	1.49416	3.73743e-05	0.00253168	Intron (ENST00000504175.2/ENST00000504175.2, intron 1 of 1)	84955	ENSG00000120526	NUDCD1
chr1	159096033	159096503	1.79071	3.74004e-05	0.00253187	Intron (ENST00000368129.3/9447, intron 1 of 2)	9447	ENSG00000163568	AIM2
chr4	54484268	54484817	-1.25076	3.74305e-05	0.00253233	Distal Intergenic	339978	ENSG00000250456	LINC02260
chr6	107811827	107812347	1.38638	3.75367e-05	0.00253794	Intron (ENST00000369020.8/256380, intron 1 of 7)	256380	ENSG00000146285	SCML4
chr3	129481529	129482599	-0.619842	3.75977e-05	0.00254048	Promoter (<=1kb)	55764	ENSG00000163913	IFT122
chr10	29600039	29600560	1.46288	3.77355e-05	0.00254821	Promoter (1-2kb)	100126327	ENSG00000216035	MIR938
chr1	22745885	22747986	1.03213	3.78083e-05	0.00254997	Intron (ENST00000544305.5/2048, intron 1 of 6)	100616391	ENSG00000265422	MIR4684
chr13	30585715	30586263	1.559	3.7797e-05	0.00254997	Intron (ENST00000405805.5/3146, intron 1 of 4)	3146	ENSG00000189403	HMGB1
chr12	58509158	58509777	1.44704	3.78429e-05	0.00255072	Distal Intergenic	100506869	ENSG00000258231	LOC100506869
chr2	134739789	134740229	1.60169	3.7908e-05	0.00255352	Intron (ENST00000392929.6/100129961, intron 3 of 3)	81615	ENSG00000152128	TMEM163
chr4	53599048	53599299	2.75282	3.79499e-05	0.00255476	Intron (ENST00000507166.5/5156, intron 12 of 23)	100873955		LNX1-AS2
chr2	207394094	207395895	0.554604	3.81032e-05	0.00255874	Intron (ENST00000412387.5/101927865, intron 3 of 4)	100302130	ENSG00000221628	MIR1302-4
chr14	36997836	36998158	1.9852	3.8072e-05	0.00255874	Intron (ENST00000331299.6/89874, intron 1 of 9)	100616280	ENSG00000266327	MIR4503
chr15	29946091	29946625	1.15943	3.80711e-05	0.00255874	Intron (ENST00000558447.1/7082, intron 2 of 5)	7082	ENSG00000104067	TJP1
chr15	48680873	48681736	1.23474	3.80811e-05	0.00255874	Distal Intergenic	2200	ENSG00000166147	FBN1
chr7	30789206	30789889	1.62922	3.81449e-05	0.00255944	Intron (ENST00000458257.5/100526825, intron 6 of 19)	84182	ENSG00000106125	MINDY4
chr12	53236224	53236405	-1.76832	3.81605e-05	0.00255944	Distal Intergenic	5916	ENSG00000172819	RARG
chrX	150352119	150352860	1.33681	3.81895e-05	0.0025598	Distal Intergenic	10046	ENSG00000013619	MAMLD1
chr16	19831737	19831989	1.78286	3.82302e-05	0.00256095	Intron (ENST00000308214.13/124152, intron 7 of 7)	124152	ENSG00000174628	IQCK
chr18	68299882	68300256	1.39509	3.82609e-05	0.00256143	Intron (ENST00000661028.1/ENST00000661028.1, intron 2 of 2)	54495	ENSG00000166479	TMX3
chr10	94108255	94108592	1.48834	3.83237e-05	0.00256406	Promoter (<=1kb)	101927049	ENSG00000232913	PLCE1-AS2
chr15	77496701	77497745	-0.682644	3.8482e-05	0.00257306	Distal Intergenic	10363	ENSG00000140382	HMG20A
chr6	164825415	164825922	1.43907	3.86127e-05	0.00258022	Promoter (1-2kb)	105378111		MEAT6
chr8	88117432	88117711	2.13977	3.87154e-05	0.00258266	Intron (ENST00000286614.11/4325, intron 5 of 9)	4325	ENSG00000156103	MMP16
chr10	109987465	109987728	1.33756	3.87781e-05	0.00258266	Intron (ENST00000627565.2/100505933, intron 3 of 5)	120	ENSG00000148700	ADD3
chr11	130636526	130637651	0.700879	3.8765e-05	0.00258266	Distal Intergenic	102466873	ENSG00000274999	MIR8052
chr12	58029305	58029813	1.49593	3.88154e-05	0.00258266	Distal Intergenic	105369785	ENSG00000257541	LINC02403
chr12	79375140	79375371	-1.75954	3.87039e-05	0.00258266	Intron (ENST00000393240.7/6857, intron 10 of 11)	100302136	ENSG00000221788	MIR1252
chr12	122180563	122181148	1.16403	3.88111e-05	0.00258266	Promoter (1-2kb)	254050	ENSG00000158113	LRRC43
chr16	22201761	22202215	-1.26769	3.87889e-05	0.00258266	Distal Intergenic	29904	ENSG00000103319	EEF2K
chr1	209900073	209901449	1.21039	3.88808e-05	0.00258385	Promoter (<=1kb)	255928	ENSG00000143469	SYT14
chr10	112280388	112280879	2.62824	3.8866e-05	0.00258385	Promoter (2-3kb)	6975	ENSG00000119913	TECTB
chr2	108926482	108926927	-1.38106	3.89206e-05	0.00258492	Intron (ENST00000258443.7/10913, intron 4 of 11)	10913	ENSG00000135960	EDAR
chr4	28278739	28279036	1.82999	3.90022e-05	0.00258572	Intron (ENST00000668598.1/ENST00000668598.1, intron 1 of 1)	100422937	ENSG00000283275	MIR4275
chr7	76580067	76580377	1.77727	3.9004e-05	0.00258572	Intron (ENST00000418663.5/100133091, intron 2 of 2)	100133091	ENSG00000205485	LOC100133091
chr8	49308813	49309104	1.75676	3.89601e-05	0.00258572	Distal Intergenic	100507464	ENSG00000253380	LOC100507464
chr1	115115607	115115865	1.97554	3.90453e-05	0.00258688	Distal Intergenic	10100	ENSG00000134198	TSPAN2
chr6	146850196	146850916	1.10439	3.90846e-05	0.00258694	Exon (ENST00000662679.1/729178, exon 7 of 11)	729176		KATNBL1P6
chr16	86676214	86676918	1.33825	3.90937e-05	0.00258694	Distal Intergenic	102724344	ENSG00000261175	LINC02188
chr11	13108473	13108765	1.76416	3.91203e-05	0.00258713	Intron (ENST00000531136.1/ENST00000531136.1, intron 1 of 1)	644943	ENSG00000189431	RASSF10
chr1	235754270	235754553	-1.87619	3.93358e-05	0.00259122	Promoter (2-3kb)	1130	ENSG00000143669	LYST
chr2	60105000	60105514	1.50961	3.92278e-05	0.00259122	Distal Intergenic	106660609	ENSG00000228590	MIR4432HG
chr3	190130121	190130386	1.55079	3.93328e-05	0.00259122	Intron (ENST00000412203.2/101929152, intron 2 of 4)	55214	ENSG00000090530	P3H2
chr5	144697822	144698420	0.890022	3.93377e-05	0.00259122	Distal Intergenic	57528	ENSG00000183775	KCTD16
chr10	82027618	82028270	1.23526	3.9349e-05	0.00259122	Intron (ENST00000372141.7/10718, intron 1 of 8)	10718	ENSG00000185737	NRG3
chr14	22613826	22614886	0.741976	3.92363e-05	0.00259122	Distal Intergenic	63874	ENSG00000100439	ABHD4
chr18	61702018	61702384	1.83868	3.9314e-05	0.00259122	Intron (ENST00000590199.5/ENST00000590199.5, intron 2 of 3)	100996669		LINC01544
chr1	235588817	235589901	0.677104	3.93854e-05	0.00259173	Promoter (<=1kb)	2786	ENSG00000168243	GNG4
chr17	42472830	42473608	1.09143	3.94044e-05	0.00259173	Promoter (2-3kb)	535	ENSG00000033627	ATP6V0A1
chr2	75221957	75222298	1.53519	3.94871e-05	0.0025956	Distal Intergenic	6869	ENSG00000115353	TACR1
chr15	78755940	78757648	0.993585	3.95247e-05	0.00259651	Downstream (1-2kb)	646938	ENSG00000238166	LOC646938
chr1	208163071	208163310	-1.67142	3.95602e-05	0.00259727	Intron (ENST00000367033.4/5362, intron 3 of 31)	5362	ENSG00000076356	PLXNA2
chr1	183148534	183149464	1.07451	3.96904e-05	0.00260268	Distal Intergenic	110841583	ENSG00000224468	LAMC1-AS1
chr8	98398509	98399516	0.896132	3.96743e-05	0.00260268	Intron (ENST00000649151.1/ENST00000649151.1, intron 3 of 5)	3788	ENSG00000156486	KCNS2
chr9	99103101	99103423	2.13767	3.97182e-05	0.00260293	Promoter (<=1kb)	7046	ENSG00000106799	TGFBR1
chr8	48308570	48308970	1.24286	3.97985e-05	0.00260662	Distal Intergenic	101929268	ENSG00000253608	LOC101929268
chr1	16984520	16985320	0.786648	4.00361e-05	0.00260764	Intron (ENST00000446261.1/ENST00000446261.1, intron 1 of 1)	4237	ENSG00000117122	MFAP2
chr1	101366559	101367118	1.53285	4.00769e-05	0.00260764	Intron (ENST00000439146.1/104355286, intron 4 of 4)	104355286	ENSG00000231671	LINC01307
chr1	167671628	167672208	-1.16688	4.01205e-05	0.00260764	Intron (ENST00000537350.5/92241, intron 1 of 5)	92241	ENSG00000198771	RCSD1
chr2	9769205	9770864	-0.660753	4.01188e-05	0.00260764	Exon (ENST00000474667.1/ENST00000474667.1, exon 1 of 2)	9014	ENSG00000115750	TAF1B
chr8	101949575	101950350	1.14678	3.99746e-05	0.00260764	5' UTR	83988	ENSG00000104490	NCALD
chr10	126062111	126063803	0.803969	3.99801e-05	0.00260764	Intron (ENST00000368679.8/8038, intron 14 of 22)	8038	ENSG00000148848	ADAM12
chr12	90153264	90153709	1.57546	3.99599e-05	0.00260764	Distal Intergenic	105369893	ENSG00000258183	LINC02392
chr14	33522958	33523544	1.09766	3.98692e-05	0.00260764	Intron (ENST00000551634.5/64067, intron 3 of 10)	64067	ENSG00000151322	NPAS3
chr14	65179766	65180968	0.780982	3.99041e-05	0.00260764	Distal Intergenic	100128233	ENSG00000255002	LINC02324
chr15	32685613	32685961	1.82007	3.99053e-05	0.00260764	Promoter (1-2kb)	6447	ENSG00000166922	SCG5
chr16	12729424	12729710	1.85774	4.01257e-05	0.00260764	Intron (ENST00000381774.9/55313, intron 2 of 3)	100616195	ENSG00000264733	MIR4718
chr17	15510398	15510679	1.83734	4.00231e-05	0.00260764	Intron (ENST00000522212.6/100533496, intron 5 of 6)	284040	ENSG00000239704	CDRT4
chr18	75544293	75544845	1.7208	4.00153e-05	0.00260764	Distal Intergenic	284274	ENSG00000206026	SMIM21
chr1	115184786	115185443	1.02168	4.01815e-05	0.00260971	Distal Intergenic	10100	ENSG00000134198	TSPAN2
chr3	158709603	158710054	1.40491	4.02673e-05	0.00261217	Promoter (<=1kb)	5918	ENSG00000118849	RARRES1
chr5	23655644	23656056	1.18633	4.02632e-05	0.00261217	Distal Intergenic	56979	ENSG00000164256	PRDM9
chr1	200445137	200445572	1.1911	4.0441e-05	0.00262031	Intron (ENST00000637430.1/ENST00000637430.1, intron 4 of 5)	23528	ENSG00000162702	ZNF281
chr11	131032953	131033853	1.15148	4.04394e-05	0.00262031	Distal Intergenic	399979	ENSG00000120451	SNX19
chr1	193709625	193709959	-1.29972	4.05583e-05	0.00262166	Intron (ENST00000656143.1/ENST00000656143.1, intron 2 of 5)	101929184	ENSG00000232077	LINC01031
chr7	66110863	66111386	1.05621	4.05571e-05	0.00262166	Intron (ENST00000450043.2/435, intron 7 of 11)	27297	ENSG00000241258	CRCP
chr9	121561474	121561814	-1.73692	4.04904e-05	0.00262166	Distal Intergenic	153090	ENSG00000136848	DAB2IP
chr11	48154171	48154476	1.76347	4.05395e-05	0.00262166	Intron (ENST00000613246.4/5795, intron 19 of 24)	5795	ENSG00000149177	PTPRJ
chr1	237932817	237933471	0.880195	4.06028e-05	0.00262298	Distal Intergenic	57829	ENSG00000116996	ZP4
chr8	29591128	29592519	0.981403	4.06517e-05	0.00262458	Distal Intergenic	619351	ENSG00000251191	LINC00589
chr7	26549441	26550346	-1.01502	4.06956e-05	0.00262585	Distal Intergenic	9808	ENSG00000122548	KIAA0087
chr10	78025576	78026269	1.20211	4.07742e-05	0.00262626	Exon (ENST00000372371.8/11128, exon 2 of 31)	11128	ENSG00000148606	POLR3A
chr11	78886407	78887401	-0.996503	4.07624e-05	0.00262626	Intron (ENST00000278550.12/26011, intron 9 of 33)	26011	ENSG00000149256	TENM4
chr12	131551808	131552155	1.87507	4.07574e-05	0.00262626	Distal Intergenic	105370085		LINC02414
chr2	134253873	134254088	-2.22777	4.08422e-05	0.00262907	Promoter (<=1kb)	4249	ENSG00000152127	MGAT5
chr5	72441732	72442312	1.02091	4.09095e-05	0.00263186	3' UTR	167465	ENSG00000178175	ZNF366
chr1	177872955	177873598	1.05797	4.09543e-05	0.00263318	Intron (ENST00000664407.1/ENST00000664407.1, intron 1 of 6)	89866	ENSG00000120341	SEC16B
chr11	65443084	65450226	-0.617115	4.10107e-05	0.00263525	Promoter (<=1kb)	693197	ENSG00000283791	MIR612
chr1	78690380	78690858	1.82304	4.10576e-05	0.0026367	Distal Intergenic	10561	ENSG00000137965	IFI44
chr17	32568835	32570173	0.77231	4.1153e-05	0.00264127	Intron (ENST00000318217.10/4642, intron 21 of 21)	4642	ENSG00000176658	MYO1D
chr1	244341370	244342356	0.706343	4.11875e-05	0.00264192	Distal Intergenic	200159	ENSG00000173728	C1orf100
chr2	142217898	142219045	1.02912	4.13238e-05	0.00264883	Distal Intergenic	53353	ENSG00000168702	LRP1B
chr11	58688673	58689412	1.28347	4.13439e-05	0.00264883	Exon (ENST00000526692.2/ENST00000526692.2, exon 3 of 4)	10249	ENSG00000149124	GLYAT
chr7	127833505	127833926	-1.77725	4.1382e-05	0.00264971	Intron (ENST00000354725.8/27044, intron 11 of 23)	27044	ENSG00000197157	SND1
chr14	64805566	64806918	0.793579	4.14249e-05	0.0026509	Intron (ENST00000644917.1/6710, intron 2 of 35)	6710	ENSG00000070182	SPTB
chr17	55635263	55635733	-1.53506	4.14701e-05	0.00265223	Distal Intergenic	55273	ENSG00000166292	TMEM100
chr1	209505048	209505494	1.88465	4.16519e-05	0.00266124	Distal Intergenic	406988	ENSG00000284485	MIR205
chr18	61946495	61946784	2.0433	4.16598e-05	0.00266124	Intron (ENST00000639600.1/23556, intron 24 of 24)	220441	ENSG00000176641	RNF152
chr2	68284957	68285390	-1.4071	4.17559e-05	0.00266145	Intron (ENST00000409559.7/25927, intron 2 of 2)	116143	ENSG00000243667	WDR92
chr5	16540448	16540861	1.77629	4.17567e-05	0.00266145	Intron (ENST00000306320.9/54463, intron 3 of 8)	54463	ENSG00000154153	RETREG1
chr5	178111988	178112187	-1.80892	4.17611e-05	0.00266145	Promoter (1-2kb)	23138	ENSG00000145911	N4BP3
chr12	114167418	114167816	2.21309	4.17071e-05	0.00266145	Distal Intergenic	105369996	ENSG00000257476	LINC02459
chr5	10719734	10720384	1.12696	4.19066e-05	0.00266761	Intron (ENST00000230895.10/1611, intron 2 of 3)	1611	ENSG00000112977	DAP
chr12	90842555	90842757	-1.7329	4.18965e-05	0.00266761	Intron (ENST00000664727.1/ENST00000664727.1, intron 3 of 5)	439916	ENSG00000196243	LINC00615
chr4	111506657	111507077	1.70194	4.19575e-05	0.00266875	Distal Intergenic	132720	ENSG00000174749	FAM241A
chrX	119655088	119655666	1.12167	4.19737e-05	0.00266875	Intron (ENST00000360156.11/23157, intron 3 of 10)	768218	ENSG00000211578	MIR766
chr3	10888551	10889917	1.79561	4.2032e-05	0.0026709	Intron (ENST00000254488.7/6538, intron 6 of 13)	6538	ENSG00000132164	SLC6A11
chr4	71032157	71032440	1.94481	4.21248e-05	0.00267523	Distal Intergenic	1633	ENSG00000156136	DCK
chr5	93158912	93159226	2.32987	4.22034e-05	0.00267866	Distal Intergenic	441094	ENSG00000237187	NR2F1-AS1
chr13	75135289	75136136	1.67023	4.2313e-05	0.00268405	Distal Intergenic	647288	ENSG00000214249	CTAGE11P
chr1	209988694	209989862	1.7363	4.23672e-05	0.00268592	Exon (ENST00000662450.1/ENST00000662450.1, exon 2 of 2)	255928	ENSG00000143469	SYT14
chr7	36034017	36034529	1.01409	4.2418e-05	0.00268758	Intron (ENST00000665884.1/ENST00000665884.1, intron 3 of 3)	101928618	ENSG00000261184	LOC101928618
chr2	2665193	2665854	1.03419	4.25033e-05	0.00268956	Intron (ENST00000655823.1/ENST00000655823.1, intron 2 of 2)	23040	ENSG00000186487	MYT1L
chr10	80196101	80196989	-0.833783	4.25235e-05	0.00268956	Intron (ENST00000422982.8/311, intron 1 of 15)	311	ENSG00000122359	ANXA11
chr13	88022937	88023126	-1.79552	4.2487e-05	0.00268956	Distal Intergenic	105370306	ENSG00000231019	LINC00373
chr5	145350369	145350931	1.10738	4.2632e-05	0.00269486	Intron (ENST00000504620.1/ENST00000504620.1, intron 1 of 1)	153768	ENSG00000186314	PRELID2
chr7	138752458	138753051	0.79619	4.26727e-05	0.00269586	Promoter (2-3kb)	50617	ENSG00000105929	ATP6V0A4
chr12	95396860	95397926	-1.79765	4.27029e-05	0.00269621	Exon (ENST00000636927.1/ENST00000636927.1, exon 7 of 14)	10988	ENSG00000111142	METAP2
chr13	109840192	109840952	1.11629	4.2737e-05	0.00269679	Distal Intergenic	8660	ENSG00000185950	IRS2
chr10	70833022	70833540	1.557	4.27829e-05	0.00269813	Intron (ENST00000373202.8/8879, intron 2 of 14)	8879	ENSG00000166224	SGPL1
chr9	115209581	115210027	1.23141	4.28378e-05	0.00270002	Promoter (<=1kb)	50514	ENSG00000173077	DEC1
chr17	9371005	9371433	1.15622	4.2908e-05	0.00270288	Intron (ENST00000306357.9/9482, intron 7 of 7)	9482	ENSG00000170310	STX8
chr4	168618615	168618923	1.74966	4.29472e-05	0.00270379	Intron (ENST00000505667.6/23022, intron 2 of 21)	23022	ENSG00000129116	PALLD
chr3	14806656	14807043	1.55982	4.30981e-05	0.00271015	Intron (ENST00000566553.1/152274, intron 1 of 2)	152274	ENSG00000260902	LINC02011
chr14	67490247	67490454	-1.69539	4.30742e-05	0.00271015	Promoter (1-2kb)	161145	ENSG00000198133	TMEM229B
chr11	124643670	124644906	2.23772	4.32796e-05	0.00271842	Intron (ENST00000263593.8/54414, intron 7 of 9)	84897	ENSG00000154144	TBRG1
chr17	13587461	13587726	2.00824	4.3257e-05	0.00271842	Intron (ENST00000284110.2/9955, intron 1 of 1)	9955	ENSG00000153976	HS3ST3A1
chr2	12603882	12604238	1.98968	4.33227e-05	0.00271956	Intron (ENST00000664018.1/100506457, intron 4 of 5)	28951	ENSG00000071575	TRIB2
chr18	58800688	58801000	1.82708	4.35845e-05	0.00273441	Distal Intergenic	105372147	ENSG00000267593	LINC01926
chr5	158236542	158237079	1.85433	4.37384e-05	0.00274248	Distal Intergenic	101927697	ENSG00000276778	LINC02227
chr18	11807836	11808314	1.21456	4.37887e-05	0.00274406	Intron (ENST00000334049.11/2774, intron 4 of 11)	57132	ENSG00000255112	CHMP1B
chr5	65158036	65158544	1.3916	4.38476e-05	0.00274617	Intron (ENST00000381055.8/11174, intron 24 of 24)	11174	ENSG00000049192	ADAMTS6
chr1	159322296	159322514	1.95304	4.40421e-05	0.00275676	Distal Intergenic	441911	ENSG00000196266	OR10J3
chr6	155432362	155432610	2.95712	4.42395e-05	0.00276435	Intron (ENST00000159060.3/50508, intron 7 of 13)	50508	ENSG00000074771	NOX3
chr16	85384315	85385421	-0.946286	4.42237e-05	0.00276435	Intron (ENST00000637419.1/23199, intron 2 of 2)	100847022	ENSG00000266307	MIR5093
chr17	13345725	13348520	0.50453	4.41889e-05	0.00276435	Distal Intergenic	105371541	ENSG00000234634	LINC02093
chr1	227778489	227779213	1.36127	4.43016e-05	0.00276505	Intron (ENST00000366760.5/116841, intron 3 of 3)	116841	ENSG00000143740	SNAP47
chr3	123813891	123814427	1.55892	4.42882e-05	0.00276505	Exon (ENST00000384275.1/ENST00000384275.1, exon 1 of 1)	4638	ENSG00000065534	MYLK
chr8	69071087	69071830	1.49186	4.43345e-05	0.00276552	Intron (ENST00000518540.5/100505718, intron 1 of 4)	100505718	ENSG00000253658	LINC01592
chr1	185408612	185408992	2.15436	4.44428e-05	0.00277021	Distal Intergenic	100288079	ENSG00000261024	GS1-279B7.1
chr15	48802933	48803239	1.45547	4.44606e-05	0.00277021	Intron (ENST00000380950.7/22995, intron 2 of 26)	22995	ENSG00000103995	CEP152
chr1	245304676	245305069	1.50135	4.45235e-05	0.00277254	Intron (ENST00000407071.7/55083, intron 2 of 14)	55083	ENSG00000162849	KIF26B
chr4	154126342	154127143	1.81318	4.4555e-05	0.00277291	Intron (ENST00000660197.1/ENST00000660197.1, intron 2 of 4)	54798	ENSG00000197410	DCHS2
chr13	42832399	42833141	1.58805	4.45887e-05	0.00277342	Distal Intergenic	104355147		LINC00428
chr7	46811572	46811885	2.16207	4.46712e-05	0.0027738	Distal Intergenic	730338	ENSG00000233539	LOC730338
chr10	69733906	69734295	1.48835	4.46389e-05	0.0027738	Distal Intergenic	1305	ENSG00000197467	COL13A1
chr10	119333194	119333683	1.37687	4.46543e-05	0.0027738	Exon (ENST00000625697.2/ENST00000625697.2, exon 2 of 3)	100616398	ENSG00000265719	MIR4681
chr1	197272706	197273120	1.66926	4.47427e-05	0.00277627	Intron (ENST00000535699.5/23418, intron 1 of 12)	23418	ENSG00000134376	CRB1
chr10	130004021	130004462	1.93659	4.47621e-05	0.00277627	Distal Intergenic	253738	ENSG00000108001	EBF3
chr5	96226750	96227603	1.02529	4.48048e-05	0.00277733	Intron (ENST00000502645.2/101929710, intron 1 of 4)	693168	ENSG00000207578	MIR583
chr1	245084612	245086883	0.621026	4.48507e-05	0.0027786	Promoter (1-2kb)	84288	ENSG00000203666	EFCAB2
chr8	128683648	128684435	1.56105	4.48907e-05	0.00277949	Intron (ENST00000643616.1/106144608, intron 3 of 3)	101927774		LINC00824
chr13	98997694	98998656	0.72343	4.49288e-05	0.00278027	Intron (ENST00000448493.7/23348, intron 1 of 52)	23348	ENSG00000088387	DOCK9
chr5	154394166	154396171	-0.6227	4.49894e-05	0.00278244	Intron (ENST00000297107.11/55568, intron 7 of 11)	55568	ENSG00000164574	GALNT10
chr1	173860938	173863096	-1.67519	4.51681e-05	0.00278813	Promoter (1-2kb)	60674	ENSG00000234741	GAS5
chr1	226510403	226510825	1.44077	4.51088e-05	0.00278813	Distal Intergenic	375057	ENSG00000203685	STUM
chr10	58806981	58808024	1.41687	4.5184e-05	0.00278813	Exon (ENST00000373886.8/80114, exon 17 of 21)	80114	ENSG00000122870	BICC1
chr17	27432078	27432332	2.23395	4.51352e-05	0.00278813	Distal Intergenic	440419	ENSG00000266433	TBC1D3P5
chr17	69997382	69997702	3.02535	4.52483e-05	0.00279052	Distal Intergenic	102723487	ENSG00000237560	LINC01497
chr12	107352815	107353100	-1.69161	4.53077e-05	0.00279259	Intron (ENST00000420571.6/121551, intron 1 of 14)	121551	ENSG00000151136	BTBD11
chr1	157482252	157482489	1.76066	4.54009e-05	0.00279518	Distal Intergenic	83416	ENSG00000143297	FCRL5
chr12	25806243	25806628	1.57584	4.5378e-05	0.00279518	Intron (ENST00000536949.1/ENST00000536949.1, intron 1 of 2)	100422897	ENSG00000283603	MIR4302
chr2	38075903	38077475	-0.65249	4.54879e-05	0.00279548	Promoter (<=1kb)	1545	ENSG00000138061	CYP1B1
chr4	87843739	87844748	0.933314	4.55458e-05	0.00279548	Intron (ENST00000424957.7/56955, intron 3 of 3)	56955	ENSG00000152595	MEPE
chr5	175772539	175773659	-0.817305	4.55601e-05	0.00279548	Distal Intergenic	10814	ENSG00000145920	CPLX2
chr5	177429288	177429647	-1.98481	4.55284e-05	0.00279548	Promoter (2-3kb)	2870	ENSG00000198055	GRK6
chr10	69715536	69715931	1.61672	4.55148e-05	0.00279548	Distal Intergenic	219738	ENSG00000171224	FAM241B
chr11	117833376	117833872	-1.53464	4.55331e-05	0.00279548	Exon (ENST00000534150.5/ENST00000534150.5, exon 1 of 3)	486	ENSG00000137731	FXYD2
chr15	80854178	80854525	-1.35008	4.5621e-05	0.00279764	Intron (ENST00000220244.7/57214, intron 1 of 28)	693132	ENSG00000208003	MIR549A
chr1	155463868	155464243	1.73185	4.57002e-05	0.00279842	Intron (ENST00000368346.7/55870, intron 3 of 27)	645682	ENSG00000237872	POU5F1P4
chr2	149885496	149885772	-1.54727	4.56768e-05	0.00279842	Intron (ENST00000655697.1/101929231, intron 3 of 3)	150596	ENSG00000162947	LINC01931
chr4	2255595	2257559	-0.950805	4.57108e-05	0.00279842	Promoter (<=1kb)	10608	ENSG00000123933	MXD4
chr3	9168817	9170266	-0.815624	4.58696e-05	0.00280656	Intron (ENST00000383836.8/9901, intron 1 of 21)	101927416	ENSG00000228723	SRGAP3-AS2
chr9	110214022	110214490	1.47042	4.59497e-05	0.00280988	Distal Intergenic	401546	ENSG00000188959	C9orf152
chr1	168763026	168763645	0.900759	4.60268e-05	0.00281301	Exon (ENST00000457405.1/ENST00000457405.1, exon 2 of 2)	79100	ENSG00000225826	LINC00626
chr2	215773749	215774099	1.58644	4.60871e-05	0.00281512	Intron (ENST00000445174.5/646324, intron 1 of 9)	646324	ENSG00000235770	LINC00607
chr4	57318520	57319088	1.35396	4.61218e-05	0.00281566	Distal Intergenic	101928851	ENSG00000248505	LINC02380
chr1	11341700	11342287	-1.98085	4.6327e-05	0.00281736	Distal Intergenic	29914	ENSG00000120942	UBIAD1
chr2	196278464	196278941	2.18896	4.6331e-05	0.00281736	Promoter (<=1kb)	57520	ENSG00000138411	HECW2
chr3	10437260	10437530	1.90406	4.62315e-05	0.00281736	Intron (ENST00000397077.6/491, intron 2 of 19)	491	ENSG00000157087	ATP2B2
chr3	187808721	187809550	-1.3032	4.61907e-05	0.00281736	Distal Intergenic	604	ENSG00000113916	BCL6
chr8	139990851	139991760	0.883926	4.62661e-05	0.00281736	Intron (ENST00000648948.2/83696, intron 18 of 22)	83696	ENSG00000167632	TRAPPC9
chr10	17206219	17206684	1.52618	4.63173e-05	0.00281736	Distal Intergenic	1787	ENSG00000107614	TRDMT1
chr17	48483121	48484325	0.854784	4.62044e-05	0.00281736	Distal Intergenic	101927166		LOC101927166
chr11	65429662	65431701	-0.711228	4.64879e-05	0.00282436	Exon (ENST00000501122.2/283131, exon 1 of 1)	283131	ENSG00000245532	NEAT1
chr14	20512274	20512865	1.55072	4.64981e-05	0.00282436	Promoter (1-2kb)	338879	ENSG00000182545	RNASE10
chr16	80034155	80034729	2.07526	4.65799e-05	0.00282776	Distal Intergenic	101928248	ENSG00000260876	LINC01229
chr13	56189486	56189723	-1.74803	4.66469e-05	0.00283024	Distal Intergenic	729250	ENSG00000234278	PRR20E
chr1	210882224	210884442	0.552105	4.67465e-05	0.00283247	Intron (ENST00000367007.5/3756, intron 7 of 11)	3756	ENSG00000143473	KCNH1
chr3	187850223	187850613	-1.54579	4.68393e-05	0.00283247	Distal Intergenic	604	ENSG00000113916	BCL6
chr8	84825134	84825455	1.96339	4.68614e-05	0.00283247	Intron (ENST00000522455.5/138046, intron 5 of 9)	138046	ENSG00000184672	RALYL
chr9	99019289	99020326	1.28555	4.67533e-05	0.00283247	Intron (ENST00000610452.1/1306, intron 12 of 42)	1306	ENSG00000204291	COL15A1
chr10	8829598	8830095	1.55463	4.68302e-05	0.00283247	Distal Intergenic	105755953	ENSG00000234752	LINC02676
chr12	38638432	38638735	-1.90546	4.67906e-05	0.00283247	Distal Intergenic	144402	ENSG00000139117	CPNE8
chr17	5526612	5527198	1.13172	4.68659e-05	0.00283247	Intron (ENST00000544378.6/22861, intron 12 of 16)	22861	ENSG00000091592	NLRP1
chr11	95877217	95877846	1.19344	4.69127e-05	0.00283373	Intron (ENST00000346299.9/8898, intron 2 of 14)	8898	ENSG00000087053	MTMR2
chr1	209663036	209663309	1.48494	4.69542e-05	0.00283466	Exon (ENST00000445272.5/101930114, exon 2 of 3)	3914	ENSG00000196878	LAMB3
chr9	98994301	98994746	2.1214	4.70846e-05	0.00284096	Intron (ENST00000610452.1/1306, intron 5 of 42)	1306	ENSG00000204291	COL15A1
chr10	96665408	96665633	2.22106	4.71531e-05	0.00284351	Intron (ENST00000339364.10/118788, intron 2 of 16)	118788	ENSG00000155629	PIK3AP1
chr1	20602814	20604975	0.953969	4.7207e-05	0.0028447	Exon (ENST00000461985.1/978, exon 2 of 3)	978	ENSG00000158825	CDA
chr9	104872934	104873740	1.0212	4.72251e-05	0.0028447	Intron (ENST00000374736.8/19, intron 5 of 49)	19	ENSG00000165029	ABCA1
chr2	236863059	236863368	1.93521	4.73029e-05	0.00284781	Distal Intergenic	93463	ENSG00000124835	LOC93463
chr3	157274871	157275216	1.66067	4.75227e-05	0.00285946	Intron (ENST00000654819.1/ENST00000654819.1, intron 2 of 2)	79674	ENSG00000197415	VEPH1
chr1	241212987	241213611	1.17569	4.77415e-05	0.00286847	Intron (ENST00000348120.6/6000, intron 1 of 14)	100422856	ENSG00000265831	MIR3123
chr10	17003205	17003502	1.68416	4.77515e-05	0.00286847	Intron (ENST00000377833.9/8029, intron 28 of 66)	8029	ENSG00000107611	CUBN
chr16	13307078	13308302	1.15663	4.77512e-05	0.00286847	Intron (ENST00000662907.1/ENST00000662907.1, intron 2 of 2)	729993	ENSG00000237515	SHISA9
chr1	83735534	83735876	-1.93309	4.79044e-05	0.00287276	Intron (ENST00000417975.1/101927587, intron 2 of 2)	101927587	ENSG00000233008	LINC01725
chr1	183197780	183198983	-0.70658	4.78633e-05	0.00287276	Intron (ENST00000493293.5/3918, intron 1 of 21)	3918	ENSG00000058085	LAMC2
chr13	109494556	109495608	1.0244	4.79287e-05	0.00287276	Intron (ENST00000650264.1/ENST00000650264.1, intron 3 of 3)	104326054	ENSG00000229792	LINC00399
chr17	3935119	3936679	1.66905	4.79285e-05	0.00287276	Promoter (<=1kb)	489	ENSG00000074370	ATP2A3
chr5	21820600	21820896	2.07959	4.80503e-05	0.00287747	Intron (ENST00000504376.6/1010, intron 7 of 13)	1010	ENSG00000154162	CDH12
chr12	69685842	69686209	1.18738	4.80602e-05	0.00287747	Intron (ENST00000547208.5/144453, intron 2 of 6)	144453	ENSG00000127325	BEST3
chr16	10594445	10595062	-1.09306	4.81129e-05	0.00287905	Distal Intergenic	2013	ENSG00000213853	EMP2
chr11	95076379	95076830	-1.44283	4.81435e-05	0.00287929	Distal Intergenic	10929	ENSG00000263465	SRSF8
chr8	133328321	133329344	0.645264	4.82005e-05	0.00287954	Distal Intergenic	10397	ENSG00000104419	NDRG1
chr8	141130695	141132362	0.714352	4.81776e-05	0.00287954	Promoter (1-2kb)	22898	ENSG00000105339	DENND3
chr15	59199880	59200899	1.00592	4.86778e-05	0.00290645	Intron (ENST00000288235.9/4643, intron 16 of 27)	4643	ENSG00000157483	MYO1E
chr4	27397951	27398227	1.8177	4.87961e-05	0.00291192	Distal Intergenic	101929199	ENSG00000249699	LINC02261
chr16	19396517	19397194	-1.43064	4.89308e-05	0.00291836	Intron (ENST00000563613.1/ENST00000563613.1, intron 1 of 4)	79838	ENSG00000103534	TMC5
chr1	167107475	167107817	1.73197	4.90026e-05	0.00292008	Intron (ENST00000361200.7/92235, intron 2 of 5)	92235	ENSG00000198842	DUSP27
chr5	136016659	136017679	0.855213	4.90134e-05	0.00292008	Distal Intergenic	7045	ENSG00000120708	TGFBI
chr10	82036923	82037516	1.00528	4.90429e-05	0.00292024	Intron (ENST00000372141.7/10718, intron 1 of 8)	10718	ENSG00000185737	NRG3
chr3	8483161	8483761	1.24203	4.91607e-05	0.00292565	Intron (ENST00000654635.1/101927394, intron 3 of 6)	100288428	ENSG00000227110	LMCD1-AS1
chr5	95445835	95447096	1.68493	4.9211e-05	0.00292704	3' UTR	153643	ENSG00000153347	FAM81B
chr1	192879447	192879721	1.5912	4.93227e-05	0.00293208	Intron (ENST00000644134.1/ENST00000644134.1, intron 1 of 6)	102724954		LINC01032
chr12	124236611	124237046	1.82021	4.93811e-05	0.00293396	Intron (ENST00000389727.8/100533183, intron 3 of 4)	144347	ENSG00000178882	RFLNA
chr2	111160784	111161114	1.78622	4.94788e-05	0.00293816	Intron (ENST00000308659.12/10018, intron 4 of 4)	10018	ENSG00000153094	BCL2L11
chr2	240662797	240663074	2.00093	4.9675e-05	0.0029482	Distal Intergenic	653437	ENSG00000185176	AQP12B
chr4	179624746	179625671	1.41943	4.97137e-05	0.00294888	Distal Intergenic	728081	ENSG00000248197	LINC00290
chr1	221886587	221887951	0.491081	4.98889e-05	0.00294992	Intron (ENST00000433576.5/105372950, intron 3 of 4)	105372950	ENSG00000238042	LINC02257
chr1	235170030	235170317	-1.74847	4.9786e-05	0.00294992	Intron (ENST00000474953.5/51742, intron 5 of 16)	51742	ENSG00000054267	ARID4B
chr2	43082366	43083017	1.22257	4.9789e-05	0.00294992	Distal Intergenic	100506047		LINC02580
chr4	8451516	8451764	-1.55139	4.9921e-05	0.00294992	Promoter (2-3kb)	152992	ENSG00000155275	TRMT44
chr8	9134875	9135800	1.35449	4.9887e-05	0.00294992	Downstream (<1kb)	79660	ENSG00000173281	PPP1R3B
chr9	82152227	82152527	1.98517	4.98306e-05	0.00294992	Intron (ENST00000637606.1/ENST00000637606.1, intron 1 of 9)	389763	ENSG00000214929	SPATA31D1
chr11	86622957	86623702	1.86583	4.99144e-05	0.00294992	Intron (ENST00000393324.7/10873, intron 1 of 13)	10873	ENSG00000151376	ME3
chr4	31084835	31085441	1.15	5.00443e-05	0.00295115	Intron (ENST00000511884.6/5099, intron 2 of 2)	102723778		LINC02497
chr5	132224763	132226167	0.668565	5.00517e-05	0.00295115	Promoter (1-2kb)	8974	ENSG00000072682	P4HA2
chr10	117609080	117609553	1.47971	5.00775e-05	0.00295115	Distal Intergenic	196047	ENSG00000229847	EMX2OS
chr10	132444896	132445318	-1.39839	4.99968e-05	0.00295115	Promoter (<=1kb)	170393		C10orf91
chr11	121476299	121476953	1.01464	5.0024e-05	0.00295115	Intron (ENST00000260197.12/6653, intron 2 of 47)	6653	ENSG00000137642	SORL1
chr18	61257746	61258240	1.41543	5.01377e-05	0.00295311	Distal Intergenic	28316	ENSG00000101542	CDH20
chr8	36880335	36881827	2.02796	5.02163e-05	0.00295613	Intron (ENST00000399881.8/157855, intron 19 of 26)	157855	ENSG00000215262	KCNU1
chr1	247551746	247552193	1.65172	5.03657e-05	0.00295693	Promoter (2-3kb)	148823	ENSG00000169224	GCSAML
chr2	40606636	40607153	1.88347	5.03589e-05	0.00295693	Intron (ENST00000649978.1/ENST00000649978.1, intron 3 of 3)	6546	ENSG00000183023	SLC8A1
chr3	188832981	188833661	-1.16396	5.02643e-05	0.00295693	Intron (ENST00000618621.4/4026, intron 8 of 10)	4026	ENSG00000145012	LPP
chr4	122117803	122118093	1.5122	5.03406e-05	0.00295693	Distal Intergenic	84162	ENSG00000138688	KIAA1109
chr7	118327233	118327488	2.68023	5.03189e-05	0.00295693	Intron (ENST00000433239.6/56311, intron 11 of 15)	56311	ENSG00000106013	ANKRD7
chr10	3229893	3230144	2.49708	5.04895e-05	0.0029626	Distal Intergenic	10531	ENSG00000107959	PITRM1
chr2	85546101	85547419	-1.80153	5.05895e-05	0.00296672	3' UTR	4144	ENSG00000168906	MAT2A
chr2	229610395	229611205	1.61234	5.06144e-05	0.00296672	Intron (ENST00000341772.5/92737, intron 1 of 12)	92737	ENSG00000187957	DNER
chr11	62850375	62851873	-0.948122	5.06815e-05	0.00296688	Promoter (1-2kb)	9304	ENSG00000277194	SNORD22
chr12	122790681	122791139	1.29555	5.0659e-05	0.00296688	Promoter (1-2kb)	84660	ENSG00000130783	CCDC62
chr14	52802602	52803174	1.30934	5.06989e-05	0.00296688	Intron (ENST00000654071.1/ENST00000654071.1, intron 1 of 3)	64841	ENSG00000100522	GNPNAT1
chr1	245500188	245501141	-0.599152	5.08236e-05	0.00297248	Intron (ENST00000407071.7/55083, intron 4 of 14)	55083	ENSG00000162849	KIF26B
chr5	142643976	142645660	0.566639	5.09185e-05	0.00297248	Promoter (<=1kb)	2246	ENSG00000113578	FGF1
chr8	96337813	96338613	1.05679	5.09188e-05	0.00297248	Distal Intergenic	9791	ENSG00000156471	PTDSS1
chr14	96053899	96054401	1.07956	5.08521e-05	0.00297248	Intron (ENST00000555004.2/56967, intron 1 of 1)	56967	ENSG00000227051	C14orf132
chrX	140797020	140797334	1.70601	5.09312e-05	0.00297248	Distal Intergenic	1038	ENSG00000184258	CDR1
chr2	164967725	164968272	1.00522	5.10468e-05	0.00297763	Intron (ENST00000670672.1/101929633, intron 7 of 7)	151258	ENSG00000169507	SLC38A11
chr1	164765549	164766058	1.42499	5.11425e-05	0.0029794	Intron (ENST00000340699.7/5087, intron 3 of 3)	5087	ENSG00000185630	PBX1
chr2	59706619	59707307	1.39527	5.11085e-05	0.0029794	Intron (ENST00000606382.1/ENST00000606382.1, intron 2 of 3)	101927285	ENSG00000222030	LINC01793
chr11	126386413	126387176	-0.99006	5.11592e-05	0.0029794	Intron (ENST00000534733.6/6484, intron 2 of 4)	6484	ENSG00000110080	ST3GAL4
chr15	89680287	89680878	-1.1678	5.12435e-05	0.00298271	Promoter (<=1kb)	5346	ENSG00000166819	PLIN1
chr8	48916322	48916891	1.44138	5.12732e-05	0.00298284	Downstream (<1kb)	6591	ENSG00000019549	SNAI2
chr1	224637271	224638287	0.950566	5.133e-05	0.00298295	Intron (ENST00000498382.5/149111, intron 1 of 5)	149111	ENSG00000143786	CNIH3
chr3	4985183	4987726	0.607966	5.1307e-05	0.00298295	3' UTR	100507582	ENSG00000235831	BHLHE40-AS1
chr1	210438806	210439728	1.69724	5.14878e-05	0.00299053	Promoter (<=1kb)	55733	ENSG00000054392	HHAT
chr1	93703688	93704168	1.59766	5.1614e-05	0.00299576	Intron (ENST00000370244.5/8412, intron 3 of 13)	8412	ENSG00000137936	BCAR3
chr12	98212110	98212890	1.24052	5.1633e-05	0.00299576	Intron (ENST00000548344.1/ENST00000548344.1, intron 1 of 4)	100422924	ENSG00000263890	MIR4303
chr4	83515983	83516360	1.90933	5.16852e-05	0.00299719	Intron (ENST00000505489.5/84142, intron 1 of 6)	84142	ENSG00000163322	ABRAXAS1
chr1	203556051	203556237	-2.03168	5.1834e-05	0.00299963	Distal Intergenic	26254	ENSG00000188770	OPTC
chr3	194986336	194987078	0.920599	5.18073e-05	0.00299963	Distal Intergenic	152002	ENSG00000173950	XXYLT1
chr6	127347182	127347578	-1.59506	5.18376e-05	0.00299963	Distal Intergenic	55862	ENSG00000093144	ECHDC1
chr8	127395671	127396251	-1.36998	5.18076e-05	0.00299963	Intron (ENST00000646670.1/100750225, intron 6 of 6)	101805488	ENSG00000280997	CCAT2
chr1	93738136	93738826	0.896399	5.19486e-05	0.00300445	Intron (ENST00000370244.5/8412, intron 2 of 13)	723788	ENSG00000137936	MIG7
chr6	125245208	125246335	-0.803839	5.19792e-05	0.00300463	Intron (ENST00000534368.5/7164, intron 3 of 3)	7164	ENSG00000111907	TPD52L1
chr1	78277320	78277594	1.57465	5.21418e-05	0.00300923	Intron (ENST00000436742.5/149047, intron 3 of 5)	5737	ENSG00000122420	PTGFR
chr5	24161568	24163415	1.61757	5.21189e-05	0.00300923	Intron (ENST00000512559.5/439936, intron 4 of 4)	439936	ENSG00000248874	C5orf17
chr10	77865672	77867120	-1.85171	5.20978e-05	0.00300923	Promoter (2-3kb)	9231	ENSG00000151208	DLG5
chr5	18483409	18483852	1.54385	5.22765e-05	0.00301221	Distal Intergenic	646241		LINC02223
chr5	73311039	73312064	0.682615	5.22556e-05	0.00301221	Distal Intergenic	105379033		LINC02230
chr16	53098544	53100310	0.47878	5.22313e-05	0.00301221	Promoter (<=1kb)	80205	ENSG00000177200	CHD9
chr2	185187356	185187936	1.16082	5.24144e-05	0.00301753	Distal Intergenic	91752	ENSG00000170396	ZNF804A
chr8	19316327	19316625	1.7602	5.24243e-05	0.00301753	Promoter (2-3kb)	63898	ENSG00000104611	SH2D4A
chr5	166117461	166117994	1.28243	5.26282e-05	0.00302767	Distal Intergenic	102557615	ENSG00000254130	LINC01947
chr3	197511142	197511496	1.7068	5.27057e-05	0.00303052	Promoter (2-3kb)	622	ENSG00000161267	BDH1
chr2	75502960	75503363	1.96886	5.28392e-05	0.0030366	Intron (ENST00000490746.5/84141, intron 3 of 3)	84141	ENSG00000115363	EVA1A
chr8	104975171	104975704	1.14321	5.30677e-05	0.00304811	Intron (ENST00000518180.1/23414, intron 2 of 4)	23414	ENSG00000169946	ZFPM2
chr1	201536403	201537289	1.08588	5.31607e-05	0.00304856	Intron (ENST00000648727.1/ENST00000648727.1, intron 1 of 1)	376693		RPS10P7
chr5	159817281	159818115	0.946884	5.31985e-05	0.00304856	Intron (ENST00000641163.1/101927766, intron 3 of 7)	101927766	ENSG00000253311	LINC01847
chr6	24902794	24903169	1.74788	5.31155e-05	0.00304856	Intron (ENST00000613507.4/9750, intron 1 of 22)	9750	ENSG00000111913	RIPOR2
chr6	41747618	41747946	-1.44489	5.32156e-05	0.00304856	Promoter (<=1kb)	5225	ENSG00000096088	PGC
chr15	80604799	80605024	-2.2217	5.31515e-05	0.00304856	Distal Intergenic	100847042	ENSG00000284059	MIR5572
chr4	17721953	17722585	1.18778	5.32683e-05	0.00304899	Intron (ENST00000265018.4/27146, intron 1 of 17)	27146	ENSG00000047662	FAM184B
chr5	149262074	149262868	1.24247	5.32791e-05	0.00304899	Intron (ENST00000522685.1/ENST00000522685.1, intron 1 of 1)	134265	ENSG00000157510	AFAP1L1
chr8	76922525	76922828	1.47829	5.33976e-05	0.00305417	Distal Intergenic	100422921	ENSG00000266712	MIR3149
chr4	173057481	173058246	2.65772	5.3531e-05	0.00306018	Distal Intergenic	101930370	ENSG00000245213	LOC101930370
chr5	122120969	122122873	0.744829	5.35736e-05	0.00306101	Intron (ENST00000667709.1/ENST00000667709.1, intron 2 of 2)	133923	ENSG00000164185	ZNF474
chr15	70289215	70290014	-1.13828	5.36133e-05	0.00306167	Distal Intergenic	7090	ENSG00000140332	TLE3
chr9	111161026	111161428	1.72901	5.37791e-05	0.00306953	Intron (ENST00000426204.1/ENST00000426204.1, intron 2 of 2)	102465800	ENSG00000274263	MIR7702
chr1	192951963	192952441	0.970209	5.38347e-05	0.00306993	Promoter (2-3kb)	102724954		LINC01032
chr16	87164988	87165477	1.71719	5.38426e-05	0.00306993	Intron (ENST00000562840.1/ENST00000562840.1, intron 1 of 4)	101928708	ENSG00000261095	LOC101928708
chr1	208207232	208209859	-1.23572	5.39551e-05	0.00307474	Intron (ENST00000367033.4/5362, intron 3 of 31)	5362	ENSG00000076356	PLXNA2
chr2	233982224	233982869	1.25643	5.39887e-05	0.00307504	Promoter (<=1kb)	79054	ENSG00000144481	TRPM8
chr1	101174676	101175291	1.32795	5.40377e-05	0.00307568	Distal Intergenic	101928370		LOC101928370
chr5	7742175	7742753	1.30524	5.41413e-05	0.00307568	Intron (ENST00000338316.9/108, intron 14 of 24)	108	ENSG00000078295	ADCY2
chr5	73459424	73459707	2.17557	5.40603e-05	0.00307568	Intron (ENST00000506196.1/104355294, intron 4 of 4)	2297	ENSG00000251493	FOXD1
chr15	32774062	32774370	1.63484	5.41369e-05	0.00307568	3' UTR	100131315	ENSG00000259721	LOC100131315
chr18	6058951	6059354	1.6554	5.41364e-05	0.00307568	Intron (ENST00000659442.1/ENST00000659442.1, intron 2 of 7)	645369	ENSG00000206432	TMEM200C
chr18	26756633	26757630	-1.46054	5.41722e-05	0.00307583	Intron (ENST00000582605.5/147429, intron 3 of 5)	147429	ENSG00000260372	AQP4-AS1
chr6	160226207	160226494	2.32119	5.42081e-05	0.00307611	Intron (ENST00000486916.5/6582, intron 4 of 5)	6582	ENSG00000112499	SLC22A2
chr11	13215062	13217134	0.692981	5.42337e-05	0.00307611	Distal Intergenic	406	ENSG00000133794	ARNTL
chr8	143631711	143631960	-1.81716	5.42868e-05	0.00307651	Distal Intergenic	9831	ENSG00000183309	ZNF623
chr10	76491921	76493081	0.906351	5.42973e-05	0.00307651	Intron (ENST00000611255.5/83938, intron 6 of 6)	83938	ENSG00000148655	LRMDA
chr8	33218873	33219257	1.95748	5.45008e-05	0.00308643	Distal Intergenic	84750	ENSG00000172728	FUT10
chr13	35923288	35923938	1.07229	5.45435e-05	0.00308724	Intron (ENST00000360631.7/9201, intron 4 of 16)	9201	ENSG00000133083	DCLK1
chr2	215357172	215357574	2.53497	5.46349e-05	0.00309081	Downstream (2-3kb)	2335	ENSG00000115414	FN1
chr5	82365531	82366295	0.769532	5.47845e-05	0.00309605	Intron (ENST00000508366.5/92270, intron 6 of 7)	92270	ENSG00000205464	ATP6AP1L
chr17	12636921	12637386	1.0315	5.47814e-05	0.00309605	Exon (ENST00000313495.6/284034, exon 4 of 4)	93649	ENSG00000141052	MYOCD
chr14	89800943	89801594	1.02399	5.485e-05	0.00309814	Intron (ENST00000555070.1/1112, intron 2 of 3)	90141	ENSG00000140025	EFCAB11
chr6	117232176	117232497	1.79898	5.49563e-05	0.00310101	Distal Intergenic	245806	ENSG00000170162	VGLL2
chr7	3267811	3268472	0.79056	5.49578e-05	0.00310101	Intron (ENST00000437354.1/ENST00000437354.1, intron 1 of 1)	221935	ENSG00000146555	SDK1
chr10	43218497	43219078	1.15951	5.50373e-05	0.00310172	Intron (ENST00000374459.5/221002, intron 1 of 12)	221002	ENSG00000198915	RASGEF1A
chr11	5289212	5289448	2.67821	5.50288e-05	0.00310172	Intron (ENST00000380252.6/3048, intron 1 of 2)	79339	ENSG00000183251	OR51B4
chr16	704492	707568	-1.36231	5.50559e-05	0.00310172	Promoter (<=1kb)	146330	ENSG00000127585	FBXL16
chr17	12627204	12628414	1.33921	5.51122e-05	0.00310329	Intron (ENST00000313495.6/284034, intron 3 of 3)	93649	ENSG00000141052	MYOCD
chr9	3809754	3810118	1.45489	5.53042e-05	0.00311248	Distal Intergenic	84850	ENSG00000237009	GLIS3-AS1
chr5	13944865	13945195	2.12829	5.54582e-05	0.00311877	Promoter (<=1kb)	1767	ENSG00000039139	DNAH5
chr7	142508280	142508740	1.07171	5.54732e-05	0.00311877	Distal Intergenic	100463482	ENSG00000270672	MTRNR2L6
chr19	13829581	13832007	0.844674	5.55063e-05	0.00311902	3' UTR	407013	ENSG00000284387	MIR24-2
chr1	172902769	172903814	1.5447	5.56226e-05	0.00311936	Intron (ENST00000432694.2/ENST00000432694.2, intron 1 of 4)	8995	ENSG00000120337	TNFSF18
chr2	119486814	119487276	1.46906	5.57263e-05	0.00311936	Exon (ENST00000457436.2/107105282, exon 3 of 3)	6344	ENSG00000080293	SCTR
chr2	181876530	181877209	0.746398	5.55803e-05	0.00311936	Distal Intergenic	6744	ENSG00000138434	ITPRID2
chr4	154124280	154125197	0.871067	5.57417e-05	0.00311936	Intron (ENST00000660197.1/ENST00000660197.1, intron 2 of 4)	54798	ENSG00000197410	DCHS2
chr9	115146590	115147012	1.58319	5.56869e-05	0.00311936	Intron (ENST00000649121.1/50514, intron 4 of 6)	50514	ENSG00000173077	DEC1
chr10	112330283	112330451	-1.86896	5.56265e-05	0.00311936	Intron (ENST00000479705.5/390003, intron 12 of 20)	390003	ENSG00000243316	GUCY2GP
chr18	23870805	23873528	0.905728	5.56529e-05	0.00311936	Promoter (<=1kb)	3909	ENSG00000053747	LAMA3
chr19	11157570	11157819	-1.57677	5.56812e-05	0.00311936	Promoter (1-2kb)	147841	ENSG00000161888	SPC24
chr16	88244990	88246073	0.675844	5.57904e-05	0.00312047	Intron (ENST00000563190.1/ENST00000563190.1, intron 1 of 3)	101928880	ENSG00000260420	LINC02182
chr9	84447359	84447629	-1.5517	5.58865e-05	0.00312344	Intron (ENST00000650453.1/ENST00000650453.1, intron 1 of 6)	64078	ENSG00000197506	SLC28A3
chr16	14509075	14509413	1.98449	5.59007e-05	0.00312344	Intron (ENST00000651865.1/5073, intron 20 of 22)	5073	ENSG00000140694	PARN
chr10	132532512	132533439	0.642759	5.59654e-05	0.00312427	Distal Intergenic	3632	ENSG00000068383	INPP5A
chr12	31567137	31567305	-1.79139	5.59731e-05	0.00312427	Intron (ENST00000389082.10/160518, intron 1 of 20)	100874249	ENSG00000255867	DENND5B-AS1
chr12	84919314	84919605	1.82306	5.60682e-05	0.00312568	Distal Intergenic	55117	ENSG00000072041	SLC6A15
chr12	93387831	93388071	1.87169	5.60846e-05	0.00312568	Intron (ENST00000337179.9/11163, intron 1 of 4)	11163	ENSG00000173598	NUDT4
chr16	50497610	50498174	2.07565	5.60444e-05	0.00312568	Intron (ENST00000637635.1/ENST00000637635.1, intron 4 of 4)	85407	ENSG00000140807	NKD1
chr2	237500498	237501517	0.842378	5.61618e-05	0.00312838	Intron (ENST00000422695.5/79083, intron 4 of 5)	79083	ENSG00000115648	MLPH
chr6	76772103	76772428	2.32738	5.63403e-05	0.00313511	Distal Intergenic	105377860	ENSG00000236635	LINC02540
chr13	37656305	37657577	0.929399	5.63172e-05	0.00313511	Intron (ENST00000379705.7/7223, intron 6 of 10)	7223	ENSG00000133107	TRPC4
chr6	58237189	58237518	1.48239	5.64077e-05	0.00313726	Intron (ENST00000670654.1/ENST00000670654.1, intron 5 of 6)	106660612	ENSG00000215190	LINC00680
chr15	80739965	80740194	-1.65884	5.64893e-05	0.00313859	Intron (ENST00000560609.1/58489, intron 1 of 2)	58489	ENSG00000136379	ABHD17C
chr17	20223776	20224403	1.37698	5.6482e-05	0.00313859	Intron (ENST00000472876.5/92521, intron 1 of 4)	92521	ENSG00000128487	SPECC1
chr12	67475787	67476076	1.85569	5.65697e-05	0.00313985	Intron (ENST00000650195.1/100507175, intron 2 of 4)	100507175	ENSG00000203585	LINC02408
chr14	75562071	75562768	1.60147	5.65646e-05	0.00313985	Distal Intergenic	55640	ENSG00000119686	FLVCR2
chr1	167517291	167517979	0.661132	5.66786e-05	0.00314074	Promoter (<=1kb)	919	ENSG00000198821	CD247
chr5	150617215	150617751	-1.17763	5.66938e-05	0.00314074	Promoter (<=1kb)	11346	ENSG00000171992	SYNPO
chr11	20005694	20006102	1.21893	5.66188e-05	0.00314074	Intron (ENST00000360655.8/89797, intron 11 of 37)	89797	ENSG00000166833	NAV2
chr12	42684324	42684890	-1.24542	5.67245e-05	0.00314074	Promoter (2-3kb)	105369739	ENSG00000257114	LINC02450
chr18	75358967	75359205	1.85838	5.67301e-05	0.00314074	Distal Intergenic	284274	ENSG00000206026	SMIM21
chr10	25068000	25068792	0.824567	5.68107e-05	0.00314361	Intron (ENST00000648191.1/101929025, intron 3 of 4)	219670	ENSG00000151023	ENKUR
chr3	196142295	196143750	0.65057	5.68509e-05	0.00314423	Promoter (<=1kb)	401109	ENSG00000224652	LINC00885
chr8	141227680	141228892	-0.563195	5.6976e-05	0.00314954	Promoter (<=1kb)	57210	ENSG00000022567	SLC45A4
chr8	27399856	27400325	-1.71639	5.70782e-05	0.00315199	Promoter (2-3kb)	2185	ENSG00000120899	PTK2B
chr17	57940732	57941090	-1.68545	5.70509e-05	0.00315199	Intron (ENST00000577830.6/404093, intron 1 of 10)	404093	ENSG00000180891	CUEDC1
chr7	34837384	34838304	1.20274	5.71416e-05	0.00315206	Intron (ENST00000360581.6/387129, intron 6 of 8)	404744	ENSG00000197085	NPSR1-AS1
chr16	54462121	54462768	1.75572	5.71663e-05	0.00315206	Distal Intergenic	100996345	ENSG00000261803	LINC02140
chr18	9905446	9906123	1.03136	5.71507e-05	0.00315206	Distal Intergenic	9218	ENSG00000101558	VAPA
chr11	11313200	11314118	0.717063	5.72496e-05	0.00315505	Intron (ENST00000227756.5/374378, intron 9 of 10)	283106	ENSG00000254598	CSNK2A3
chr8	119176916	119177800	-0.654182	5.72829e-05	0.00315529	Intron (ENST00000522112.6/114569, intron 2 of 4)	114569	ENSG00000147676	MAL2
chr6	109743782	109744065	1.44483	5.73676e-05	0.00315835	Intron (ENST00000230124.7/9896, intron 10 of 22)	9896	ENSG00000112367	FIG4
chr5	146188401	146188816	1.63379	5.7582e-05	0.00316855	Distal Intergenic	51520	ENSG00000133706	LARS1
chr10	28256836	28257106	1.66251	5.77012e-05	0.00317351	Intron (ENST00000337532.9/143098, intron 1 of 17)	143098	ENSG00000150054	MPP7
chr1	240399222	240399936	0.683632	5.77448e-05	0.0031743	Intron (ENST00000319653.14/56776, intron 15 of 17)	56776	ENSG00000155816	FMN2
chr4	95219197	95219472	2.09346	5.78961e-05	0.0031794	Exon (ENST00000610318.4/8633, exon 8 of 15)	658	ENSG00000138696	BMPR1B
chr5	122151560	122152188	1.18029	5.78799e-05	0.0031794	5' UTR	100505841	ENSG00000250803	LOC100505841
chr8	110310761	110311289	1.31297	5.7934e-05	0.00317988	Distal Intergenic	27012	ENSG00000164794	KCNV1
chr7	22350877	22352211	-1.96647	5.80583e-05	0.00318116	Intron (ENST00000665637.1/9771, intron 1 of 25)	9771	ENSG00000136237	RAPGEF5
chr11	38990261	38991237	-1.75302	5.8061e-05	0.00318116	Distal Intergenic	101928536	ENSG00000254562	LINC01493
chr12	27177793	27178030	1.59311	5.81036e-05	0.00318116	Distal Intergenic	23012	ENSG00000211455	STK38L
chr14	62957590	62957961	1.07849	5.80988e-05	0.00318116	Intron (ENST00000322893.12/27133, intron 6 of 10)	27133	ENSG00000140015	KCNH5
chr18	56475320	56475637	1.63001	5.80894e-05	0.00318116	Distal Intergenic	9352	ENSG00000091164	TXNL1
chr2	162027709	162028185	-1.16582	5.82419e-05	0.00318439	Intron (ENST00000360534.8/1803, intron 10 of 25)	1803	ENSG00000197635	DPP4
chr3	4835599	4835963	1.88968	5.8224e-05	0.00318439	Intron (ENST00000357086.10/3708, intron 57 of 58)	3708	ENSG00000150995	ITPR1
chr5	113344358	113346200	0.607368	5.82504e-05	0.00318439	Intron (ENST00000416046.2/ENST00000416046.2, intron 1 of 4)	4163	ENSG00000171444	MCC
chr3	177776414	177777134	1.01164	5.84438e-05	0.00319176	Distal Intergenic	102724550	ENSG00000231574	LINC02015
chr8	86828280	86828873	1.17905	5.84327e-05	0.00319176	Distal Intergenic	168975	ENSG00000176571	CNBD1
chr14	66043786	66044296	1.48279	5.84908e-05	0.00319273	Distal Intergenic	440184	ENSG00000196553	CCDC196
chr16	55499824	55500928	0.79673	5.85266e-05	0.00319308	Intron (ENST00000570308.5/4313, intron 12 of 13)	54947	ENSG00000087253	LPCAT2
chr1	242205712	242207616	0.559276	5.8569e-05	0.00319379	Intron (ENST00000608241.1/ENST00000608241.1, intron 4 of 4)	200150	ENSG00000180287	PLD5
chr2	217928307	217929048	1.81285	5.86779e-05	0.00319779	Intron (ENST00000646520.1/7145, intron 3 of 32)	7145	ENSG00000079308	TNS1
chr6	35370024	35371074	0.835957	5.87267e-05	0.00319779	Intron (ENST00000360694.8/5467, intron 2 of 7)	5467	ENSG00000112033	PPARD
[truncated: 12,016 more rows]

## Sheet: Table_S6_72 hours_vs_CTRL
Table S6: Annotated DARs in MCF10A after 72 h of TGFβ1 treatment compared to solvent treatment (CTRL)
Threshold: adjusted p-value <0.05
chromosome	start	end	log2FC	p-value	adjusted p-value	annotation	entrez	ensembl	symbol
chr1	183245346	183253217	2.47538	1.32419e-11	1.09419e-06	3' UTR	3918	ENSG00000058085	LAMC2
chr1	209604632	209624821	1.51449	2.01161e-11	1.09419e-06	Promoter (<=1kb)	100422894	ENSG00000283876	MIR4260
chr1	230541698	230543885	2.10677	6.75233e-11	1.96212e-06	Distal Intergenic	101927553	ENSG00000232964	LINC01737
chr1	159429036	159430002	2.14402	1.26253e-10	1.96212e-06	Promoter (2-3kb)	391121	ENSG00000249730	OR10J4
chr9	113519446	113520689	2.67852	1.06512e-10	1.96212e-06	Promoter (1-2kb)	5998	ENSG00000138835	RGS3
chr7	101136497	101141635	1.9911	8.96645e-11	1.96212e-06	3' UTR	5054	ENSG00000106366	SERPINE1
chr13	95897885	95899155	2.52004	1.14956e-10	1.96212e-06	Promoter (2-3kb)	55757	ENSG00000102595	UGGT2
chr2	129007862	129009014	2.68272	1.50695e-10	2.04922e-06	Distal Intergenic	151121	ENSG00000204460	LINC01854
chr12	92593619	92594563	2.07921	2.39587e-10	2.20471e-06	Distal Intergenic	338809	ENSG00000187510	C12orf74
chr3	16066653	16069740	2.83633	2.20765e-10	2.20471e-06	Distal Intergenic	117248	ENSG00000131386	GALNT15
chr1	185399946	185401479	2.11661	2.38645e-10	2.20471e-06	Distal Intergenic	100288079	ENSG00000261024	GS1-279B7.1
chr1	165060138	165060858	2.86346	2.56293e-10	2.20471e-06	Distal Intergenic	4009	ENSG00000162761	LMX1A
chr8	133858099	133858696	3.27319	2.63459e-10	2.20471e-06	Distal Intergenic	101927822	ENSG00000253593	LOC101927822
chr12	115155571	115156729	1.81976	3.02767e-10	2.35267e-06	Distal Intergenic	6926	ENSG00000135111	TBX3
chr5	37771258	37772357	2.79279	3.7525e-10	2.4624e-06	Distal Intergenic	100861519		GDNF-AS1
chr12	71580949	71581826	2.55539	3.84793e-10	2.4624e-06	Intron (ENST00000266674.10/8549, intron 16 of 17)	8549	ENSG00000139292	LGR5
chr4	117324794	117325871	3.05226	3.57207e-10	2.4624e-06	Intron (ENST00000416680.1/105377389, intron 3 of 6)	105377390	ENSG00000228358	LINC02263
chr10	32413297	32413990	2.19685	5.92699e-10	3.58214e-06	Exon (ENST00000658560.1/101929431, exon 3 of 3)	101929431		LOC101929431
chr15	101684212	101684823	2.76721	6.62384e-10	3.7926e-06	3' UTR	123283	ENSG00000185418	TARS3
chr2	106990268	106990746	3.57916	1.09092e-09	5.93397e-06	Intron (ENST00000658087.1/ENST00000658087.1, intron 2 of 2)	84620	ENSG00000144057	ST6GAL2
chr5	17180916	17181720	1.96087	2.01194e-09	6.07507e-06	Intron (ENST00000606445.1/10409, intron 2 of 3)	285696	ENSG00000215196	BASP1-AS1
chr7	134669493	134670448	1.77851	1.31109e-09	6.07507e-06	Intron (ENST00000418040.5/669, intron 3 of 3)	669	ENSG00000172331	BPGM
chr1	240350782	240351460	2.75721	1.81082e-09	6.07507e-06	Intron (ENST00000319653.14/56776, intron 13 of 17)	56776	ENSG00000155816	FMN2
chr1	170461435	170462584	2.0118	2.01663e-09	6.07507e-06	Exon (ENST00000416416.1/101928650, exon 2 of 2)	101928650		GORAB-AS1
chr7	37694057	37695045	-2.00207	1.6191e-09	6.07507e-06	Intron (ENST00000461610.5/353345, intron 2 of 3)	353345	ENSG00000187037	GPR141
chr1	185373760	185374559	1.544	1.44501e-09	6.07507e-06	Distal Intergenic	100288079	ENSG00000261024	GS1-279B7.1
chr10	77290599	77291194	3.59975	1.78422e-09	6.07507e-06	Intron (ENST00000604624.6/3778, intron 1 of 27)	3778	ENSG00000156113	KCNMA1
chr1	195981453	195982320	2.03099	1.66418e-09	6.07507e-06	Distal Intergenic	105371673		LINC01724
chr4	170741831	170742271	4.6438	1.69064e-09	6.07507e-06	Promoter (1-2kb)	100506107	ENSG00000250968	LINC02382
chr1	235708356	235709176	1.69914	1.86521e-09	6.07507e-06	3' UTR	1130	ENSG00000143669	LYST
chr9	70120459	70122299	1.79547	1.69746e-09	6.07507e-06	Intron (ENST00000377182.5/256691, intron 5 of 13)	100507244	ENSG00000204706	MAMDC2-AS1
chr3	5294369	5294923	3.36998	2.0662e-09	6.07507e-06	Distal Intergenic	100616334	ENSG00000265180	MIR4790
chr14	71141957	71144117	1.42303	1.31915e-09	6.07507e-06	Exon (ENST00000602957.1/ENST00000602957.1, exon 1 of 1)	22990	ENSG00000100731	PCNX1
chr1	242763735	242764539	3.75798	1.2192e-09	6.07507e-06	Distal Intergenic	200150	ENSG00000180287	PLD5
chr1	208431477	208432374	1.91278	1.9329e-09	6.07507e-06	Distal Intergenic	5362	ENSG00000076356	PLXNA2
chr7	101112130	101112714	2.43663	2.01141e-09	6.07507e-06	Distal Intergenic	5054	ENSG00000106366	SERPINE1
chr5	122142350	122143001	2.97387	2.05223e-09	6.07507e-06	Intron (ENST00000296600.5/133923, intron 1 of 1)	133923	ENSG00000164185	ZNF474
chr7	95859382	95859840	3.32363	2.36739e-09	6.28156e-06	Intron (ENST00000537881.5/1780, intron 5 of 16)	1780	ENSG00000158560	DYNC1I1
chr1	209655369	209658952	0.91258	2.23193e-09	6.28156e-06	Promoter (2-3kb)	3914	ENSG00000196878	LAMB3
chr1	198120885	198121484	2.30035	2.34578e-09	6.28156e-06	Distal Intergenic	140609	ENSG00000151414	NEK7
chr6	160237440	160238115	3.39454	2.2829e-09	6.28156e-06	Intron (ENST00000486916.5/6582, intron 4 of 5)	6582	ENSG00000112499	SLC22A2
chr3	31004128	31004704	2.81683	2.45732e-09	6.36492e-06	Distal Intergenic	339896	ENSG00000144644	GADL1
chr2	68971550	68972209	2.22457	2.82534e-09	6.83843e-06	Promoter (2-3kb)	56287	ENSG00000169605	GKN1
chr1	238409127	238409842	2.29717	2.82871e-09	6.83843e-06	Distal Intergenic	339535	ENSG00000215808	LINC01139
chr6	50785797	50786696	3.0915	2.71625e-09	6.83843e-06	Distal Intergenic	7021	ENSG00000008196	TFAP2B
chr8	107749314	107750203	2.25676	2.95963e-09	6.85047e-06	Distal Intergenic	340419	ENSG00000147655	RSPO2
chr5	136063020	136068165	2.62115	2.92649e-09	6.85047e-06	Promoter (1-2kb)	7045	ENSG00000120708	TGFBI
chr12	103505301	103505746	2.44003	3.08453e-09	6.87164e-06	Exon (ENST00000546924.1/ENST00000546924.1, exon 2 of 2)	374470	ENSG00000179088	C12orf42
chr5	13932151	13933171	2.20858	3.15827e-09	6.87164e-06	Promoter (<=1kb)	1767	ENSG00000039139	DNAH5
chr11	20125788	20127313	1.65158	3.13188e-09	6.87164e-06	Distal Intergenic	89797	ENSG00000166833	NAV2
chr2	120103764	120104619	2.32191	3.59956e-09	7.38847e-06	3' UTR	57669	ENSG00000115109	EPB41L5
chr7	118057262	118057942	1.88011	3.47108e-09	7.38847e-06	Distal Intergenic	51691	ENSG00000128534	LSM8
chr1	52636518	52637740	1.97807	3.57741e-09	7.38847e-06	Promoter (2-3kb)	348378	ENSG00000182183	SHISAL2A
chr1	245585090	245586128	1.84367	3.8014e-09	7.51904e-06	Intron (ENST00000407071.7/55083, intron 5 of 14)	55083	ENSG00000162849	KIF26B
chr5	137470018	137471246	1.19448	3.79334e-09	7.51904e-06	Intron (ENST00000394945.6/6695, intron 2 of 10)	6695	ENSG00000152377	SPOCK1
chr8	116574663	116575609	1.63061	4.48757e-09	7.82095e-06	Distal Intergenic	8667	ENSG00000147677	EIF3H
chr12	1197199	1197915	3.07257	4.70107e-09	7.82095e-06	Intron (ENST00000543086.7/23085, intron 11 of 17)	23085	ENSG00000082805	ERC1
chr11	33613923	33614580	2.28247	4.62945e-09	7.82095e-06	Intron (ENST00000658780.1/25758, intron 15 of 20)	25758	ENSG00000110427	KIAA1549L
chr5	174229772	174230657	1.99672	4.71398e-09	7.82095e-06	Intron (ENST00000521585.5/51617, intron 4 of 4)	101928176	ENSG00000249306	LINC01411
chr3	8560339	8561050	2.09848	4.61588e-09	7.82095e-06	Intron (ENST00000397386.7/29995, intron 3 of 4)	100288428	ENSG00000227110	LMCD1-AS1
chr8	140731374	140731853	3.56964	4.07161e-09	7.82095e-06	Promoter (<=1kb)	442893	ENSG00000254324	MIR151A
chr16	48510756	48512097	1.59246	4.63516e-09	7.82095e-06	Distal Intergenic	9683	ENSG00000102921	N4BP1
chr1	198776465	198777107	1.40113	4.26285e-09	7.82095e-06	Downstream (<1kb)	5788	ENSG00000081237	PTPRC
chr11	93099364	93100737	2.25029	4.28174e-09	7.82095e-06	Distal Intergenic	120103	ENSG00000180773	SLC36A4
chr10	86441032	86441721	3.09454	4.74485e-09	7.82095e-06	Promoter (2-3kb)	23063	ENSG00000062650	WAPL
chr7	117283390	117283888	3.72156	4.70071e-09	7.82095e-06	Intron (ENST00000265441.8/7472, intron 4 of 4)	7472	ENSG00000105989	WNT2
chr14	77485344	77486764	3.03738	5.10109e-09	8.28264e-06	Promoter (2-3kb)	145501	ENSG00000100593	ISM2
chr1	168690125	168690796	2.06108	5.4004e-09	8.51447e-06	Distal Intergenic	1805	ENSG00000143196	DPT
chr1	201602410	201604319	1.36724	5.32821e-09	8.51447e-06	Distal Intergenic	89796	ENSG00000134369	NAV1
chr4	169968853	169969611	3.09479	5.58935e-09	8.68648e-06	Intron (ENST00000508313.2/100506085, intron 1 of 4)	100506085	ENSG00000248319	LINC02275
chr3	88713006	88713892	2.53756	6.03179e-09	9.2373e-06	Distal Intergenic	111064647	ENSG00000283434	CSNKA2IP
chr3	123677969	123678804	2.39035	6.16025e-09	9.2373e-06	Intron (ENST00000360772.7/4638, intron 21 of 33)	4638	ENSG00000065534	MYLK
chr4	75542599	75543417	2.31896	6.1985e-09	9.2373e-06	3' UTR	152816	ENSG00000174792	ODAPH
chr5	128974339	128975076	2.38792	6.5126e-09	9.57423e-06	Intron (ENST00000508645.5/28965, intron 3 of 6)	28965	ENSG00000113396	SLC27A6
chr2	59701251	59702503	1.52083	6.70114e-09	9.72005e-06	Intron (ENST00000606382.1/ENST00000606382.1, intron 2 of 3)	101927285	ENSG00000222030	LINC01793
chr10	122300902	122301817	1.53899	7.38827e-09	9.74489e-06	Intron (ENST00000260723.5/118663, intron 9 of 15)	118663	ENSG00000138152	BTBD16
chr2	26804961	26805899	1.65714	6.92395e-09	9.74489e-06	Distal Intergenic	1058	ENSG00000115163	CENPA
chr1	239250260	239250974	1.70952	7.42397e-09	9.74489e-06	Exon (ENST00000561926.1/ENST00000561926.1, exon 1 of 1)	1131	ENSG00000133019	CHRM3
chr10	124211729	124213029	2.04659	7.67667e-09	9.74489e-06	Distal Intergenic	51363	ENSG00000182022	CHST15
chr2	171652059	171653040	2.07091	7.69336e-09	9.74489e-06	Distal Intergenic	1781	ENSG00000077380	DYNC1I2
chr3	4830932	4831986	1.55153	7.79319e-09	9.74489e-06	Exon (ENST00000465436.5/ENST00000465436.5, exon 2 of 3)	3708	ENSG00000150995	ITPR1
chr1	198018336	198019496	1.21328	7.75861e-09	9.74489e-06	Distal Intergenic	56956	ENSG00000143355	LHX9
chr9	115632976	115633583	2.76157	7.48242e-09	9.74489e-06	Intron (ENST00000646338.1/101928775, intron 2 of 2)	101928775		LOC101928775
chr9	20297529	20298239	2.42233	7.10794e-09	9.74489e-06	Distal Intergenic	4300	ENSG00000171843	MLLT3
chr5	172646982	172649199	1.6984	7.42508e-09	9.74489e-06	Intron (ENST00000369800.6/54492, intron 1 of 4)	54492	ENSG00000214357	NEURL1B
chr2	217934031	217935152	1.29639	7.50928e-09	9.74489e-06	Promoter (2-3kb)	7145	ENSG00000079308	TNS1
chr9	133873061	133875054	1.07183	7.73547e-09	9.74489e-06	Intron (ENST00000406606.7/7410, intron 2 of 26)	7410	ENSG00000160293	VAV2
chr1	152932188	152933696	-1.97219	8.38924e-09	1.02115e-05	Intron (ENST00000419578.1/ENST00000419578.1, intron 1 of 1)	3713	ENSG00000163207	IVL
chr9	80699433	80700025	1.75114	8.5418e-09	1.02115e-05	Distal Intergenic	101927477		LINC01507
chr12	127272737	127274038	1.31403	8.35047e-09	1.02115e-05	Downstream (<1kb)	105370065		LINC02376
chr7	101135331	101136390	2.88541	8.48286e-09	1.02115e-05	Exon (ENST00000223095.4/5054, exon 6 of 9)	5054	ENSG00000106366	SERPINE1
chr1	246356887	246357366	3.26398	8.87035e-09	1.0489e-05	Promoter (1-2kb)	64754	ENSG00000185420	SMYD3
chr18	75624553	75626826	1.24014	9.02346e-09	1.05553e-05	Distal Intergenic	100505853	ENSG00000261194	LINC01898
chr1	221865817	221866236	2.37985	9.2859e-09	1.06398e-05	Distal Intergenic	101929771		LINC01655
chr1	173329687	173330675	3.39098	9.29127e-09	1.06398e-05	Distal Intergenic	101928673	ENSG00000203739	LOC101928673
chr1	206113111	206113303	-3.83896	9.87833e-09	1.10788e-05	Intron (ENST00000367126.5/553, intron 1 of 1)	553	ENSG00000198049	AVPR1B
chr5	177493883	177498352	1.15025	9.84989e-09	1.10788e-05	Promoter (<=1kb)	9260	ENSG00000196923	PDLIM7
chr9	98989283	98990276	1.76576	1.03272e-08	1.13483e-05	Intron (ENST00000610452.1/1306, intron 5 of 42)	1306	ENSG00000204291	COL15A1
chr13	37446334	37446902	2.40416	1.02922e-08	1.13483e-05	Distal Intergenic	103695431	ENSG00000230390	LINC01048
chr5	153043754	153044339	2.62128	1.04679e-08	1.13878e-05	Intron (ENST00000503048.1/101927134, intron 2 of 3)	101927134	ENSG00000249484	LINC01470
chr13	37443449	37443976	2.4015	1.10738e-08	1.19277e-05	Distal Intergenic	103695431	ENSG00000230390	LINC01048
chr5	113574384	113574997	2.40799	1.16434e-08	1.24183e-05	Intron (ENST00000161863.9/64848, intron 23 of 29)	64848	ENSG00000047188	YTHDC2
chr10	94224637	94225193	2.71768	1.18093e-08	1.24729e-05	Exon (ENST00000447227.1/ENST00000447227.1, exon 2 of 2)	100128054	ENSG00000268894	PLCE1-AS1
chr12	47095840	47096244	2.55109	1.20402e-08	1.25945e-05	Intron (ENST00000432328.2/91523, intron 1 of 2)	347902	ENSG00000139211	AMIGO2
chr1	225253669	225254522	1.6712	1.27357e-08	1.27624e-05	Intron (ENST00000445597.6/127602, intron 31 of 60)	127602	ENSG00000185842	DNAH14
chr7	43394288	43395291	2.55479	1.27872e-08	1.27624e-05	Promoter (1-2kb)	23072	ENSG00000002746	HECW1
chr16	80023813	80024306	2.98871	1.26192e-08	1.27624e-05	Distal Intergenic	101928248	ENSG00000260876	LINC01229
chr7	101116967	101118801	2.10926	1.25706e-08	1.27624e-05	Distal Intergenic	5054	ENSG00000106366	SERPINE1
chr5	6635584	6636744	-1.76889	1.26618e-08	1.27624e-05	Promoter (2-3kb)	6715	ENSG00000145545	SRD5A1
chr8	133890205	133891176	1.64881	1.30283e-08	1.28848e-05	Intron (ENST00000520149.2/101927822, intron 1 of 3)	101927822	ENSG00000253593	LOC101927822
chr15	63107903	63108533	2.36918	1.39305e-08	1.36529e-05	Intron (ENST00000665500.1/ENST00000665500.1, intron 3 of 3)	114294	ENSG00000103642	LACTB
chr12	59632407	59632756	-3.12555	1.40645e-08	1.36611e-05	Intron (ENST00000547379.6/9194, intron 1 of 5)	9194	ENSG00000118596	SLC16A7
chr15	49831402	49832072	2.04622	1.48411e-08	1.37379e-05	Distal Intergenic	79895	ENSG00000104043	ATP8B4
chr1	212726961	212728211	1.50346	1.47057e-08	1.37379e-05	3' UTR	55509	ENSG00000123685	BATF3
chr7	134660809	134661370	2.72242	1.50275e-08	1.37379e-05	Promoter (<=1kb)	669	ENSG00000172331	BPGM
chr1	152904829	152906830	1.08841	1.4876e-08	1.37379e-05	Promoter (1-2kb)	3713	ENSG00000163207	IVL
chr1	230509466	230510378	2.03342	1.491e-08	1.37379e-05	Distal Intergenic	79605	ENSG00000177614	PGBD5
chr18	59123615	59124333	2.06437	1.48909e-08	1.37379e-05	Distal Intergenic	90701	ENSG00000166562	SEC11C
chr4	117064251	117064701	3.83097	1.47524e-08	1.37379e-05	Distal Intergenic	133022	ENSG00000174599	TRAM1L1
chr1	168708940	168710739	1.08399	1.55465e-08	1.38629e-05	Intron (ENST00000367817.4/1805, intron 2 of 3)	1805	ENSG00000143196	DPT
chr1	157415316	157416452	1.19195	1.54704e-08	1.38629e-05	Exon (ENST00000652627.1/ENST00000652627.1, exon 4 of 6)	83416	ENSG00000143297	FCRL5
chr3	51338691	51338900	-3.92557	1.55242e-08	1.38629e-05	Intron (ENST00000266037.10/1795, intron 36 of 52)	7873	ENSG00000145050	MANF
chr2	200171688	200172193	3.074	1.6132e-08	1.42681e-05	Distal Intergenic	26010	ENSG00000196141	SPATS2L
chr5	160556259	160557300	2.20345	1.68508e-08	1.45489e-05	Distal Intergenic	23120	ENSG00000118322	ATP10B
chr17	27586175	27586780	3.40644	1.67526e-08	1.45489e-05	Promoter (<=1kb)	8844	ENSG00000141068	KSR1
chr4	170391123	170391790	2.23641	1.67121e-08	1.45489e-05	Distal Intergenic	101928223	ENSG00000250266	LINC01612
chr11	62042154	62042667	-2.38449	1.72271e-08	1.47567e-05	Distal Intergenic	2495	ENSG00000167996	FTH1
chr3	189572087	189572799	2.49588	1.73838e-08	1.47746e-05	Distal Intergenic	8626	ENSG00000073282	TP63
chr11	128467420	128468430	2.05436	1.82591e-08	1.5151e-05	Intron (ENST00000535549.5/2113, intron 2 of 3)	2113	ENSG00000134954	ETS1
chr11	95595611	95596510	2.28534	1.81264e-08	1.5151e-05	Intron (ENST00000648353.1/ENST00000648353.1, intron 3 of 4)	143684	ENSG00000077458	FAM76B
chr1	221816703	221817321	2.23588	1.83837e-08	1.5151e-05	Downstream (2-3kb)	101929771		LINC01655
chr11	128052917	128053650	2.43779	1.80703e-08	1.5151e-05	Distal Intergenic	105369564	ENSG00000272575	LINC02098
chr15	88790890	88793238	1.92005	1.87854e-08	1.53656e-05	Distal Intergenic	176	ENSG00000157766	ACAN
chr6	16741053	16741436	2.78193	1.91316e-08	1.5532e-05	Intron (ENST00000244769.8/6310, intron 3 of 8)	6310	ENSG00000124788	ATXN1
chr1	229979832	229980569	1.76366	1.97153e-08	1.58873e-05	Distal Intergenic	101927532	ENSG00000228058	LINC01736
chr8	104255669	104255862	-3.54055	2.08449e-08	1.66741e-05	3' UTR	9699	ENSG00000176406	RIMS2
chr7	135291423	135292635	1.2905	2.11668e-08	1.66862e-05	Intron (ENST00000619004.2/ENST00000619004.2, intron 2 of 7)	346673	ENSG00000146857	STRA8
chr15	39462731	39463215	3.30627	2.11604e-08	1.66862e-05	Distal Intergenic	7057	ENSG00000137801	THBS1
chr3	62586372	62588296	1.34266	2.33307e-08	1.73843e-05	Promoter (1-2kb)	8618	ENSG00000163618	CADPS
chr4	77586478	77587570	1.98026	2.26927e-08	1.73843e-05	Intron (ENST00000286758.4/10563, intron 1 of 4)	10563	ENSG00000156234	CXCL13
chr9	132647390	132647756	3.4023	2.32535e-08	1.73843e-05	Intron (ENST00000372159.7/64794, intron 11 of 19)	64794	ENSG00000125485	DDX31
chr15	38398078	38398785	1.70711	2.29651e-08	1.73843e-05	Distal Intergenic	283742	ENSG00000171262	FAM98B
chr1	78715145	78715486	3.78103	2.29994e-08	1.73843e-05	Distal Intergenic	10561	ENSG00000137965	IFI44
chr3	64084500	64085048	2.49269	2.31824e-08	1.73843e-05	Promoter (2-3kb)	100287879	ENSG00000189196	LINC00994
chr15	92451316	92451779	2.90669	2.32509e-08	1.73843e-05	Intron (ENST00000268164.8/8128, intron 5 of 5)	8128	ENSG00000140557	ST8SIA2
chr4	84877129	84878398	2.84519	2.24379e-08	1.73843e-05	Intron (ENST00000295888.8/23001, intron 3 of 67)	23001	ENSG00000163625	WDFY3
chr11	127925262	127925917	2.46298	2.36992e-08	1.75387e-05	Distal Intergenic	105369564	ENSG00000272575	LINC02098
chr7	137538350	137539707	2.57396	2.40945e-08	1.76928e-05	Intron (ENST00000453654.6/9162, intron 20 of 32)	9162	ENSG00000157680	DGKI
chr4	188714980	188715310	3.41382	2.42328e-08	1.76928e-05	Exon (ENST00000621839.1/ENST00000621839.1, exon 1 of 1)	105377610	ENSG00000251619	LINC02508
chr5	2779481	2781101	-2.05734	2.49394e-08	1.79727e-05	Distal Intergenic	153571	ENSG00000186493	C5orf38
chr8	140004550	140005213	2.23497	2.49464e-08	1.79727e-05	Intron (ENST00000648948.2/83696, intron 18 of 22)	83696	ENSG00000167632	TRAPPC9
chr1	16967081	16967939	1.99308	2.52045e-08	1.80391e-05	Promoter (1-2kb)	9696	ENSG00000058453	CROCC
chr5	142666320	142666733	2.76371	2.56755e-08	1.81806e-05	Intron (ENST00000443800.5/101926941, intron 3 of 3)	2246	ENSG00000113578	FGF1
chr11	94528581	94529056	4.021	2.57364e-08	1.81806e-05	Intron (ENST00000542198.3/643037, intron 3 of 3)	143689	ENSG00000134627	PIWIL4
chr1	103992002	103992318	3.32949	2.61588e-08	1.82822e-05	Distal Intergenic	100129138	ENSG00000215869	LOC100129138
chr12	87778976	87780348	2.6161	2.62163e-08	1.82822e-05	Downstream (1-2kb)	400058		MKRN9P
chr19	46271520	46272406	2.10584	2.64146e-08	1.83032e-05	Distal Intergenic	64344	ENSG00000124440	HIF3A
chr1	168116402	168116994	-2.52418	2.76748e-08	1.9055e-05	Intron (ENST00000539777.5/23432, intron 1 of 4)	23432	ENSG00000143147	GPR161
chr1	64623529	64624772	1.9403	2.83961e-08	1.94273e-05	Intron (ENST00000651257.2/57685, intron 4 of 26)	57685	ENSG00000158966	CACHD1
chr9	134602410	134603062	2.16891	2.85727e-08	1.94273e-05	Distal Intergenic	1289	ENSG00000130635	COL5A1
chr10	58625082	58625470	2.98141	2.91872e-08	1.96614e-05	Intron (ENST00000373886.8/80114, intron 2 of 20)	80114	ENSG00000122870	BICC1
chr7	32790648	32791121	3.28206	2.94593e-08	1.96614e-05	Distal Intergenic	102724668		DPY19L1P2
chr3	183548173	183548851	2.10478	2.93241e-08	1.96614e-05	Promoter (<=1kb)	100874019	ENSG00000242522	KLHL6-AS1
chr7	117996128	117996651	2.33664	2.98977e-08	1.97457e-05	Distal Intergenic	83992	ENSG00000077063	CTTNBP2
chr4	180900661	180901207	2.95102	2.99597e-08	1.97457e-05	Distal Intergenic	728081	ENSG00000248197	LINC00290
chr2	46216170	46216665	2.12324	3.013e-08	1.97457e-05	Distal Intergenic	5581	ENSG00000171132	PRKCE
chr1	210438806	210439728	2.827	3.05366e-08	1.98923e-05	Promoter (<=1kb)	55733	ENSG00000054392	HHAT
chr6	142416170	142416708	2.46064	3.24822e-08	1.99489e-05	Promoter (<=1kb)	57211	ENSG00000112414	ADGRG6
chr5	160547949	160549383	1.71002	3.22974e-08	1.99489e-05	Distal Intergenic	23120	ENSG00000118322	ATP10B
chr13	50677762	50679035	1.74746	3.28239e-08	1.99489e-05	Promoter (<=1kb)	100874074	ENSG00000176124	DLEU7-AS1
chr3	55624284	55624890	1.65673	3.17539e-08	1.99489e-05	Intron (ENST00000288221.11/26059, intron 17 of 17)	26059	ENSG00000187672	ERC2
chr2	157404394	157404749	3.02409	3.28138e-08	1.99489e-05	Distal Intergenic	728066		FAM133DP
chr2	185337885	185338683	1.89398	3.11952e-08	1.99489e-05	Distal Intergenic	101927196	ENSG00000226747	FSIP2-AS2
chr7	112994644	112995855	1.55231	3.25772e-08	1.99489e-05	Promoter (<=1kb)	101928036	ENSG00000234520	HRAT17
chr12	10304049	10304515	2.66994	3.08238e-08	1.99489e-05	Promoter (<=1kb)	3824	ENSG00000134539	KLRD1
chr18	23784947	23785402	2.80209	3.14095e-08	1.99489e-05	Intron (ENST00000313654.13/3909, intron 12 of 74)	3909	ENSG00000053747	LAMA3
chr2	67057962	67058169	-3.64437	3.10131e-08	1.99489e-05	Distal Intergenic	102800447		LINC01828
chr12	46523582	46525176	1.68892	3.19165e-08	1.99489e-05	Intron (ENST00000667191.1/100288798, intron 2 of 2)	100288798		LOC100288798
chr2	57443848	57444553	2.10025	3.19426e-08	1.99489e-05	Distal Intergenic	7444	ENSG00000028116	VRK2
chr11	41879151	41879783	2.57541	3.39021e-08	2.04897e-05	Distal Intergenic	102723644	ENSG00000255171	LINC01499
chr14	91243238	91244126	1.5693	3.42652e-08	2.05812e-05	Promoter (<=1kb)	8111	ENSG00000119714	GPR68
chr5	169423592	169424132	2.13008	3.4432e-08	2.05812e-05	Distal Intergenic	6586	ENSG00000184347	SLIT3
chr11	46942283	46942466	-3.73868	3.57114e-08	2.10032e-05	Intron (ENST00000533124.5/79096, intron 1 of 2)	79096	ENSG00000149179	C11orf49
chr7	44224276	44226159	-1.51209	3.57171e-08	2.10032e-05	Promoter (<=1kb)	816	ENSG00000058404	CAMK2B
chr9	91428947	91429102	-3.59439	3.55827e-08	2.10032e-05	Distal Intergenic	4783	ENSG00000165030	NFIL3
chr11	107704417	107705571	1.40568	3.59695e-08	2.10379e-05	Downstream (1-2kb)	6588	ENSG00000170290	SLN
chr7	134667954	134668295	3.36519	3.62291e-08	2.10764e-05	Intron (ENST00000418040.5/669, intron 3 of 3)	669	ENSG00000172331	BPGM
chr13	109874544	109875443	3.04135	3.69206e-08	2.13644e-05	Distal Intergenic	8660	ENSG00000185950	IRS2
chr6	4732793	4734939	1.88241	3.71539e-08	2.13857e-05	Exon (ENST00000328908.9/9425, exon 3 of 9)	9425	ENSG00000153046	CDYL
chr2	196259949	196260563	2.21925	3.76773e-08	2.15728e-05	Promoter (<=1kb)	101927482		HECW2-AS1
chr8	68925102	68925725	2.07313	3.82415e-08	2.16929e-05	Intron (ENST00000662535.1/100505718, intron 3 of 5)	100505718	ENSG00000253658	LINC01592
chr15	93719677	93720574	1.98391	3.82858e-08	2.16929e-05	Exon (ENST00000557481.6/283682, exon 7 of 7)	101927153	ENSG00000258476	LINC02207
chr18	28065442	28065762	4.10016	3.95144e-08	2.2273e-05	Intron (ENST00000269141.8/1000, intron 2 of 15)	1000	ENSG00000170558	CDH2
chr1	30511447	30512613	2.04262	4.02311e-08	2.25601e-05	Distal Intergenic	4146	ENSG00000162510	MATN1
chr12	12510062	12511396	2.38731	4.05393e-08	2.25842e-05	Intron (ENST00000298573.9/80824, intron 3 of 6)	80824	ENSG00000111266	DUSP16
chr4	141645489	141646122	2.04046	4.06892e-08	2.25842e-05	Intron (ENST00000320650.9/3600, intron 1 of 7)	3600	ENSG00000164136	IL15
chr3	16205338	16205940	2.04761	4.1143e-08	2.27201e-05	Intron (ENST00000339732.10/117248, intron 3 of 9)	117248	ENSG00000131386	GALNT15
chr12	124236611	124237046	2.92773	4.1452e-08	2.27751e-05	Intron (ENST00000389727.8/100533183, intron 3 of 4)	144347	ENSG00000178882	RFLNA
chr18	48942545	48943441	1.39291	4.29999e-08	2.35069e-05	Promoter (<=1kb)	4092	ENSG00000101665	SMAD7
chr11	73288686	73289755	1.57478	4.444e-08	2.41727e-05	Promoter (<=1kb)	5031	ENSG00000171631	P2RY6
chr5	179626856	179627380	2.09508	4.50511e-08	2.42451e-05	Promoter (2-3kb)	3187	ENSG00000169045	HNRNPH1
chr10	88689350	88690230	3.72479	4.54646e-08	2.42451e-05	Distal Intergenic	8513	ENSG00000182333	LIPF
chr5	109681829	109682279	3.08221	4.54271e-08	2.42451e-05	Distal Intergenic	4124	ENSG00000112893	MAN2A1
chr15	33414281	33414792	2.24312	4.53089e-08	2.42451e-05	Intron (ENST00000634891.1/6263, intron 1 of 103)	6263	ENSG00000198838	RYR3
chr19	56273588	56274132	2.25645	4.66021e-08	2.46104e-05	Promoter (<=1kb)	100506374	ENSG00000267710	EDDM13
chr8	143012879	143014453	-1.20548	4.64467e-08	2.46104e-05	Intron (ENST00000517833.1/100133669, intron 1 of 1)	4061	ENSG00000160932	LY6E
chr7	99244795	99245612	2.03916	4.68406e-08	2.46169e-05	Intron (ENST00000439784.7/84176, intron 2 of 41)	84176		MYH16
chr10	110840134	110841154	-2.10978	4.85158e-08	2.53747e-05	Distal Intergenic	282996	ENSG00000203867	RBM20
chr4	91621045	91621805	2.72632	4.9384e-08	2.5608e-05	Distal Intergenic	401145	ENSG00000184305	CCSER1
chr1	171999765	172000196	3.0564	5.0793e-08	2.5608e-05	Intron (ENST00000367733.6/26052, intron 4 of 14)	26052	ENSG00000197959	DNM3
chr6	142763191	142763661	2.7831	5.02347e-08	2.5608e-05	Intron (ENST00000012134.7/3097, intron 6 of 8)	3097	ENSG00000010818	HIVEP2
chr18	12023261	12023885	-2.27425	4.97896e-08	2.5608e-05	Intron (ENST00000588752.5/3613, intron 5 of 5)	3613	ENSG00000141401	IMPA2
chr4	34158869	34159266	2.76973	5.03518e-08	2.5608e-05	Intron (ENST00000513843.6/105374394, intron 2 of 4)	105374394		LINC02484
chr1	17167844	17168884	2.0174	4.99463e-08	2.5608e-05	Distal Intergenic	400743	ENSG00000204362	LINC02783
chr1	186494874	186495313	2.74136	5.08451e-08	2.5608e-05	Intron (ENST00000655945.1/102724919, intron 2 of 2)	102724919	ENSG00000229739	LOC102724919
chr6	164528577	164528894	2.94736	5.08162e-08	2.5608e-05	Distal Intergenic	105378111		MEAT6
chr12	11718620	11719227	2.02342	5.12253e-08	2.56807e-05	Intron (ENST00000396373.8/2120, intron 1 of 7)	2120	ENSG00000139083	ETV6
chr10	114499716	114500206	-1.99555	5.15603e-08	2.573e-05	Intron (ENST00000392952.7/3983, intron 1 of 17)	3983	ENSG00000099204	ABLIM1
chr1	185499832	185500617	1.6586	5.21352e-08	2.58981e-05	Distal Intergenic	101929093	ENSG00000228309	LINC01350
chr1	181763525	181764162	1.89429	5.36695e-08	2.65391e-05	Exon (ENST00000367573.7/777, exon 34 of 48)	777	ENSG00000198216	CACNA1E
chr1	177847749	177849537	1.5154	5.40566e-08	2.66096e-05	Intron (ENST00000664407.1/ENST00000664407.1, intron 1 of 6)	89866	ENSG00000120341	SEC16B
chr1	192147700	192148750	2.80204	5.43296e-08	2.66234e-05	Distal Intergenic	64407	ENSG00000150681	RGS18
chr16	64657422	64658110	2.11513	5.49072e-08	2.67858e-05	Distal Intergenic	1009	ENSG00000140937	CDH11
chr10	104299944	104301509	1.0447	5.53418e-08	2.68773e-05	3' UTR	119391	ENSG00000065621	GSTO2
chr5	168624760	168625378	-2.15965	5.56786e-08	2.69207e-05	Distal Intergenic	79646	ENSG00000120137	PANK3
chr8	30235792	30236143	3.1708	5.6043e-08	2.6977e-05	Distal Intergenic	10671	ENSG00000104671	DCTN6
chr7	41097607	41098025	3.06519	5.64717e-08	2.70636e-05	Promoter (<=1kb)	101928773	ENSG00000224017	LINC01449
chr14	56271885	56272307	2.98269	5.72021e-08	2.72934e-05	Intron (ENST00000559044.5/57161, intron 2 of 4)	57161	ENSG00000139946	PELI2
chr2	218039089	218039607	1.79342	5.8263e-08	2.75579e-05	Intron (ENST00000497857.5/285180, intron 1 of 2)	285180	ENSG00000188282	RUFY4
chr10	117221054	117221717	1.93092	5.81256e-08	2.75579e-05	Distal Intergenic	6571	ENSG00000165646	SLC18A2
chr8	22178655	22179502	1.42063	5.94977e-08	2.79349e-05	Promoter (<=1kb)	649	ENSG00000168487	BMP1
chr3	55160215	55161183	1.19331	5.96721e-08	2.79349e-05	Distal Intergenic	105377096	ENSG00000243572	LINC02017
chr13	23620980	23621801	1.5394	5.98303e-08	2.79349e-05	Intron (ENST00000248484.8/55504, intron 4 of 9)	55504	ENSG00000127863	TNFRSF19
chr14	20848360	20849131	1.6535	6.01821e-08	2.7979e-05	Distal Intergenic	6037	ENSG00000169397	RNASE3
chr5	144189647	144190546	1.97798	6.04426e-08	2.79806e-05	Intron (ENST00000512467.6/57528, intron 2 of 3)	57528	ENSG00000183775	KCTD16
chr14	97915998	97916477	2.71935	6.07999e-08	2.80267e-05	Distal Intergenic	388011	ENSG00000246223	LINC01550
chr14	36478571	36479304	1.80566	6.10817e-08	2.80378e-05	Promoter (<=1kb)	253970	ENSG00000229415	SFTA3
chr15	46848458	46849268	1.62675	6.14622e-08	2.80939e-05	Distal Intergenic	80031	ENSG00000137872	SEMA6D
chr11	114154242	114155540	-1.0521	6.26874e-08	2.8534e-05	Intron (ENST00000335953.9/7704, intron 2 of 6)	7704	ENSG00000109906	ZBTB16
chr1	235011408	235012909	0.837557	6.30736e-08	2.85902e-05	Distal Intergenic	101927851	ENSG00000238005	LOC101927851
chr6	21885240	21886162	1.60533	6.41864e-08	2.87101e-05	Promoter (<=1kb)	401237		CASC15
chr16	11024224	11024954	3.01822	6.39836e-08	2.87101e-05	Promoter (<=1kb)	23274	ENSG00000038532	CLEC16A
chr4	8528739	8529144	2.19369	6.43936e-08	2.87101e-05	Distal Intergenic	8532	ENSG00000109625	CPZ
chr3	40899221	40899847	1.82548	6.36237e-08	2.87101e-05	Distal Intergenic	1499	ENSG00000168036	CTNNB1
chr6	167760892	167761590	-1.96771	6.54386e-08	2.90569e-05	Distal Intergenic	441179	ENSG00000269155	LOC441179
chr6	164243367	164244213	2.3183	6.63905e-08	2.93597e-05	Distal Intergenic	105378111		MEAT6
chr10	127948775	127949340	2.41007	6.70213e-08	2.93996e-05	Intron (ENST00000254667.7/5791, intron 1 of 20)	5791	ENSG00000132334	PTPRE
chr3	157282203	157282806	2.172	6.70137e-08	2.93996e-05	Exon (ENST00000654819.1/ENST00000654819.1, exon 3 of 3)	79674	ENSG00000197415	VEPH1
chr12	68915036	68915619	2.33026	6.89643e-08	2.9761e-05	Intron (ENST00000551568.6/1368, intron 2 of 8)	1368	ENSG00000135678	CPM
chr8	123476617	123477810	1.47813	6.87171e-08	2.9761e-05	Distal Intergenic	114907	ENSG00000156804	FBXO32
chr9	101995101	101995829	1.72527	6.82608e-08	2.9761e-05	Distal Intergenic	116443	ENSG00000198785	GRIN3A
chr12	106030340	106031070	2.24312	6.92128e-08	2.9761e-05	Distal Intergenic	9891	ENSG00000074590	NUAK1
chr18	21052938	21053822	1.44546	6.90234e-08	2.9761e-05	Intron (ENST00000399799.3/6093, intron 2 of 32)	6093	ENSG00000067900	ROCK1
chr11	36455392	36456579	1.10817	6.97576e-08	2.98771e-05	Promoter (<=1kb)	79899	ENSG00000135362	PRR5L
chr11	111944142	111945579	1.09224	7.09986e-08	3.02894e-05	Intron (ENST00000529225.5/85458, intron 2 of 5)	85458	ENSG00000150764	DIXDC1
chr9	6096671	6097339	1.90808	7.18271e-08	3.05231e-05	Distal Intergenic	26953	ENSG00000137040	RANBP6
chr15	31296584	31297217	-1.89624	7.23806e-08	3.06387e-05	Distal Intergenic	51621	ENSG00000169926	KLF13
chr7	116834932	116835546	2.04193	7.28101e-08	3.06709e-05	Intron (ENST00000464223.5/830, intron 1 of 3)	830	ENSG00000198898	CAPZA2
chr12	25693991	25694577	1.65503	7.30206e-08	3.06709e-05	Distal Intergenic	160492	ENSG00000152936	LMNTD1
chr5	131545912	131546391	2.43275	7.34479e-08	3.07317e-05	Intron (ENST00000509018.5/51735, intron 6 of 27)	51735	ENSG00000158987	RAPGEF6
chr8	130232829	130233275	2.35695	7.46884e-08	3.07773e-05	Intron (ENST00000518721.6/50807, intron 4 of 29)	50807	ENSG00000153317	ASAP1
chr10	12954842	12955292	2.50714	7.40189e-08	3.07773e-05	Intron (ENST00000649832.1/ENST00000649832.1, intron 4 of 4)	83643	ENSG00000151468	CCDC3
chr2	79723651	79724201	1.88298	7.46128e-08	3.07773e-05	Intron (ENST00000466387.5/1496, intron 6 of 21)	1496	ENSG00000066032	CTNNA2
chr3	25508867	25509381	1.76335	7.46093e-08	3.07773e-05	Intron (ENST00000383772.8/5915, intron 3 of 7)	5915	ENSG00000077092	RARB
chr2	8822232	8822646	-2.19212	7.62262e-08	3.12924e-05	Intron (ENST00000569008.2/57498, intron 2 of 29)	57498	ENSG00000134313	KIDINS220
chr1	17765518	17766408	2.58387	7.69842e-08	3.14848e-05	Intron (ENST00000375406.2/81569, intron 1 of 2)	81569	ENSG00000117148	ACTL8
chr8	108739990	108740431	2.81983	7.73677e-08	3.15231e-05	Intron (ENST00000518838.1/157753, intron 1 of 3)	157753	ENSG00000164841	TMEM74
chr2	215435588	215437001	1.34828	7.81788e-08	3.17348e-05	Promoter (<=1kb)	2335	ENSG00000115414	FN1
chr1	33099083	33100349	0.971997	7.94755e-08	3.20354e-05	Intron (ENST00000481886.5/113451, intron 7 of 8)	113451	ENSG00000142920	AZIN2
chr6	146851845	146852192	2.36539	7.95669e-08	3.20354e-05	Intron (ENST00000662679.1/729178, intron 6 of 10)	729176		KATNBL1P6
chr12	65695075	65696625	1.3911	7.9803e-08	3.20354e-05	Distal Intergenic	100507065		LOC100507065
chr11	83583830	83584508	1.67582	8.11674e-08	3.24634e-05	Intron (ENST00000280241.12/1740, intron 13 of 21)	1740	ENSG00000150672	DLG2
chr15	65939639	65941237	1.29756	8.19342e-08	3.25309e-05	Intron (ENST00000409699.6/84465, intron 10 of 22)	84465	ENSG00000157890	MEGF11
chr5	148202555	148203093	2.37644	8.1646e-08	3.25309e-05	Promoter (<=1kb)	404203	ENSG00000178172	SPINK6
chr14	24263987	24265066	-1.66117	8.35665e-08	3.30583e-05	Promoter (<=1kb)	7051	ENSG00000092295	TGM1
chr1	240031032	240031795	1.72286	8.52382e-08	3.35457e-05	Intron (ENST00000447095.5/56776, intron 1 of 6)	56776	ENSG00000155816	FMN2
chr3	71510565	71511466	3.27561	8.57236e-08	3.35457e-05	Intron (ENST00000318789.9/27086, intron 2 of 20)	27086	ENSG00000114861	FOXP1
chr3	132773222	132773588	2.97052	8.55492e-08	3.35457e-05	Intron (ENST00000504440.1/348808, intron 3 of 10)	100532724	ENSG00000274810	NPHP3-ACAD11
chr13	47628603	47629104	2.59054	8.65937e-08	3.36441e-05	Distal Intergenic	100861549	ENSG00000260388	LINC00562
chr3	154795368	154796088	1.73482	8.63672e-08	3.36441e-05	Distal Intergenic	4311	ENSG00000196549	MME
chr5	95870049	95870555	2.29738	8.74325e-08	3.37291e-05	Intron (ENST00000503091.1/ENST00000503091.1, intron 2 of 2)	202299	ENSG00000236882	LINC01554
chr17	9473662	9474317	2.1699	8.74204e-08	3.37291e-05	Intron (ENST00000306357.9/9482, intron 6 of 7)	9482	ENSG00000170310	STX8
chr11	28384333	28384809	2.15176	8.85765e-08	3.39828e-05	Intron (ENST00000532947.2/196074, intron 5 of 7)	196074	ENSG00000169519	METTL15
chr4	53962369	53963279	1.52871	8.87148e-08	3.39828e-05	Intron (ENST00000507166.5/5156, intron 12 of 23)	402176		RPL21P44
chr11	84857864	84858146	3.44772	9.00447e-08	3.41316e-05	Intron (ENST00000398309.6/1740, intron 1 of 22)	1740	ENSG00000150672	DLG2
chr11	78886407	78887401	-1.49754	9.00038e-08	3.41316e-05	Intron (ENST00000278550.12/26011, intron 9 of 33)	26011	ENSG00000149256	TENM4
chr8	122758177	122759212	1.73605	8.97609e-08	3.41316e-05	Distal Intergenic	22882	ENSG00000178764	ZHX2
chr3	16200418	16200741	2.35189	9.10152e-08	3.42608e-05	Exon (ENST00000339732.10/117248, exon 3 of 10)	117248	ENSG00000131386	GALNT15
chr12	65525551	65526728	1.50059	9.10144e-08	3.42608e-05	Intron (ENST00000537250.5/100507065, intron 2 of 3)	100507065		LOC100507065
chr12	100753789	100754432	1.62113	9.16285e-08	3.43727e-05	Intron (ENST00000549155.6/121601, intron 3 of 10)	121601	ENSG00000151572	ANO4
chr19	7375998	7376608	2.54904	9.29415e-08	3.47167e-05	Intron (ENST00000576789.1/23370, intron 4 of 9)	23370	ENSG00000104880	ARHGEF18
chr1	218711107	218712965	-1.48742	9.60642e-08	3.47167e-05	Distal Intergenic	440714	ENSG00000228208	C1orf143
chr15	48695028	48695753	1.80309	9.39116e-08	3.47167e-05	Distal Intergenic	22995	ENSG00000103995	CEP152
chr7	130242159	130242840	1.66263	9.50786e-08	3.47167e-05	Distal Intergenic	1358	ENSG00000158516	CPA2
chr1	12587851	12588748	1.38455	9.6375e-08	3.47167e-05	Intron (ENST00000616661.5/9249, intron 1 of 5)	9249	ENSG00000162496	DHRS3
chr3	134590780	134591275	3.14245	9.46581e-08	3.47167e-05	Distal Intergenic	2047	ENSG00000154928	EPHB1
chr2	31075910	31076383	2.27195	9.58304e-08	3.47167e-05	Intron (ENST00000324589.9/79623, intron 3 of 15)	79623	ENSG00000158089	GALNT14
chr1	186531608	186532180	3.11994	9.46512e-08	3.47167e-05	Distal Intergenic	102724919	ENSG00000229739	LOC102724919
chr14	105468378	105469150	-1.97074	9.61754e-08	3.47167e-05	Promoter (<=1kb)	9112	ENSG00000182979	MTA1
chr1	13588850	13589684	2.56426	9.39267e-08	3.47167e-05	Intron (ENST00000294489.10/10630, intron 1 of 5)	10630	ENSG00000162493	PDPN
chr16	4935067	4938054	-1.65875	9.5515e-08	3.47167e-05	Promoter (<=1kb)	5493	ENSG00000118898	PPL
chr10	79949041	79949790	-1.53204	9.63114e-08	3.47167e-05	Promoter (<=1kb)	6441	ENSG00000133661	SFTPD
chr16	66278047	66278954	-1.4322	9.76876e-08	3.47986e-05	Distal Intergenic	1003	ENSG00000179776	CDH5
chr2	215358867	215359498	3.38481	9.69269e-08	3.47986e-05	Downstream (<1kb)	2335	ENSG00000115414	FN1
chr9	98479822	98481967	1.48748	9.83497e-08	3.47986e-05	Exon (ENST00000259455.4/9568, exon 5 of 19)	9568	ENSG00000136928	GABBR2
chrX	102846701	102847658	2.54932	9.85092e-08	3.47986e-05	Intron (ENST00000431616.5/100287765, intron 3 of 4)	100287765		LINC00630
chr15	71791039	71791553	1.82845	9.85217e-08	3.47986e-05	Promoter (1-2kb)	10002	ENSG00000278570	NR2E3
chr2	230347157	230347483	3.1888	9.76209e-08	3.47986e-05	Intron (ENST00000444636.5/93349, intron 2 of 14)	93349	ENSG00000185404	SP140L
chr9	98450503	98450903	2.84108	1.00776e-07	3.5048e-05	Intron (ENST00000259455.4/9568, intron 7 of 18)	9568	ENSG00000136928	GABBR2
chr7	23093134	23093880	2.3358	9.98485e-08	3.5048e-05	Distal Intergenic	100775104		KLHL7-DT
chr13	110346258	110348494	0.928422	1.00076e-07	3.5048e-05	Intron (ENST00000400163.7/1284, intron 3 of 4)	102465872	ENSG00000276765	MIR8073
chr1	201785299	201785768	2.20378	1.00667e-07	3.5048e-05	Promoter (<=1kb)	89796	ENSG00000134369	NAV1
chr5	144092559	144092864	2.39734	1.00838e-07	3.5048e-05	Distal Intergenic	81555	ENSG00000145817	YIPF5
chr8	118853438	118853747	2.83989	1.01534e-07	3.51772e-05	Intron (ENST00000625758.3/552860, intron 6 of 7)	4982	ENSG00000164761	TNFRSF11B
chr18	48139046	48140070	-1.85978	1.02337e-07	3.53429e-05	Promoter (1-2kb)	201501	ENSG00000184828	ZBTB7C
chr18	26764658	26765892	-3.25648	1.03052e-07	3.53652e-05	Promoter (<=1kb)	147429	ENSG00000260372	AQP4-AS1
chr3	188788569	188789126	2.01972	1.03001e-07	3.53652e-05	Intron (ENST00000618621.4/4026, intron 8 of 10)	4026	ENSG00000145012	LPP
chrX	9745496	9746796	1.90098	1.04492e-07	3.57468e-05	Exon (ENST00000467482.6/4935, exon 5 of 9)	4935	ENSG00000101850	GPR143
chr8	100623169	100624193	1.38496	1.05586e-07	3.60079e-05	Intron (ENST00000311812.7/169166, intron 4 of 13)	169166	ENSG00000174226	SNX31
chr5	169695102	169697372	0.854832	1.08422e-07	3.67321e-05	Promoter (<=1kb)	1794	ENSG00000134516	DOCK2
chr8	123178716	123179662	1.52792	1.08092e-07	3.67321e-05	Promoter (<=1kb)	84985	ENSG00000147689	FAM83A
chr8	23745078	23745372	2.82289	1.08723e-07	3.67321e-05	Intron (ENST00000523874.1/ENST00000523874.1, intron 1 of 2)	137814	ENSG00000180053	NKX2-6
chr2	16852679	16853386	2.1004	1.09746e-07	3.69631e-05	Distal Intergenic	81553	ENSG00000197872	FAM49A
chr1	218025412	218025841	2.76253	1.11506e-07	3.744e-05	Distal Intergenic	101929631	ENSG00000232100	LINC01653
chr2	159362805	159363450	1.71554	1.1358e-07	3.80188e-05	Intron (ENST00000392783.7/29994, intron 27 of 36)	29994	ENSG00000123636	BAZ2B
chr14	32341887	32342720	1.68498	1.14046e-07	3.80578e-05	Intron (ENST00000280979.9/9472, intron 1 of 13)	9472	ENSG00000151320	AKAP6
chr1	165173417	165174102	-1.61378	1.16315e-07	3.84817e-05	Distal Intergenic	4009	ENSG00000162761	LMX1A
chr1	183568854	183569685	2.33908	1.16378e-07	3.84817e-05	Promoter (<=1kb)	4688	ENSG00000116701	NCF2
chr1	66676672	66677274	2.22091	1.15689e-07	3.84817e-05	Exon (ENST00000237247.10/84251, exon 14 of 27)	84251	ENSG00000118473	SGIP1
chr1	203186197	203187290	-1.70226	1.17073e-07	3.84839e-05	Promoter (<=1kb)	1116	ENSG00000133048	CHI3L1
chr2	224101772	224102792	1.68664	1.17092e-07	3.84839e-05	Distal Intergenic	5270	ENSG00000135919	SERPINE2
chr18	30828703	30829238	1.95345	1.18968e-07	3.85548e-05	Distal Intergenic	1825	ENSG00000134762	DSC3
chr11	34640007	34640628	-1.88946	1.18277e-07	3.85548e-05	Promoter (1-2kb)	26298	ENSG00000135373	EHF
chr6	14520010	14520852	1.99624	1.18922e-07	3.85548e-05	Distal Intergenic	102216342	ENSG00000226673	LINC01108
chr7	22563644	22565878	1.00054	1.1908e-07	3.85548e-05	Promoter (<=1kb)	100506178	ENSG00000232759	LOC100506178
chr5	149747263	149748289	-1.05641	1.17824e-07	3.85548e-05	Intron (ENST00000360453.8/133522, intron 1 of 10)	494327	ENSG00000199047	MIR378A
chr15	101674960	101675407	2.22102	1.19562e-07	3.85961e-05	Intron (ENST00000335968.8/123283, intron 13 of 18)	123283	ENSG00000185418	TARS3
chr5	66498700	66499476	1.87165	1.20331e-07	3.86151e-05	Distal Intergenic	101928769		LINC02229
chr7	135685366	135685669	2.6163	1.20171e-07	3.86151e-05	Promoter (<=1kb)	26266	ENSG00000164707	SLC13A4
chr5	170311915	170313117	2.33945	1.21659e-07	3.89265e-05	Promoter (<=1kb)	100128059	ENSG00000250274	LOC100128059
chr15	63250237	63250748	1.84669	1.22434e-07	3.90596e-05	Intron (ENST00000558990.5/51762, intron 5 of 6)	83464	ENSG00000138613	APH1B
chr3	180467228	180467503	3.33829	1.22979e-07	3.91189e-05	Intron (ENST00000654328.1/100505609, intron 1 of 1)	100505609	ENSG00000241696	LINC02053
chr1	20187178	20187441	-2.86749	1.24346e-07	3.94385e-05	Promoter (<=1kb)	101928017	ENSG00000225986	UBXN10-AS1
chr3	70861353	70861594	4.56132	1.26586e-07	4.0032e-05	Distal Intergenic	27086	ENSG00000114861	FOXP1
chr1	40755100	40755460	-2.05426	1.28183e-07	4.03028e-05	Promoter (<=1kb)	407034	ENSG00000198974	MIR30E
chr1	11341700	11342287	-2.61263	1.28021e-07	4.03028e-05	Distal Intergenic	29914	ENSG00000120942	UBIAD1
chr1	216045355	216045782	2.53379	1.2932e-07	4.04265e-05	Intron (ENST00000307340.8/7399, intron 32 of 71)	102723833	ENSG00000233620	LOC102723833
chr8	108646851	108647361	2.82936	1.29135e-07	4.04265e-05	Intron (ENST00000518838.1/157753, intron 2 of 3)	157753	ENSG00000164841	TMEM74
chr1	185971716	185972427	2.84672	1.32299e-07	4.05425e-05	Intron (ENST00000271588.9/83872, intron 15 of 106)	83872	ENSG00000143341	HMCN1
chr17	37752329	37752922	1.87841	1.31605e-07	4.05425e-05	Distal Intergenic	6928	ENSG00000275410	HNF1B
chr5	174231936	174232617	2.21311	1.32065e-07	4.05425e-05	Intron (ENST00000521585.5/51617, intron 4 of 4)	101928176	ENSG00000249306	LINC01411
chr5	160543463	160543873	2.72224	1.31117e-07	4.05425e-05	Distal Intergenic	406938	ENSG00000283733	MIR146A
chr15	79872661	79872994	3.45013	1.30435e-07	4.05425e-05	Intron (ENST00000258874.3/10588, intron 2 of 2)	10588	ENSG00000136371	MTHFS
chr5	16536231	16536593	2.57659	1.31655e-07	4.05425e-05	Intron (ENST00000306320.9/54463, intron 3 of 8)	54463	ENSG00000154153	RETREG1
chr3	172520334	172520924	1.9192	1.30816e-07	4.05425e-05	Promoter (2-3kb)	8743	ENSG00000121858	TNFSF10
chr1	185520167	185521012	1.55081	1.33505e-07	4.07954e-05	Exon (ENST00000622958.1/ENST00000622958.1, exon 1 of 1)	101929093	ENSG00000228309	LINC01350
chr2	24110465	24111943	1.75899	1.33875e-07	4.07954e-05	Intron (ENST00000613899.4/375190, intron 3 of 10)	375189	ENSG00000176732	PFN4
chr2	127153576	127154233	1.85061	1.35018e-07	4.10289e-05	Distal Intergenic	274	ENSG00000136717	BIN1
chr9	7433076	7434504	-1.07042	1.35882e-07	4.10619e-05	Distal Intergenic	23081	ENSG00000107077	KDM4C
chr1	185636661	185637324	2.16012	1.35624e-07	4.10619e-05	Distal Intergenic	101929093	ENSG00000228309	LINC01350
chr10	111410607	111411254	3.27975	1.39456e-07	4.1291e-05	Distal Intergenic	150	ENSG00000150594	ADRA2A
chr5	176418178	176418786	1.63983	1.39676e-07	4.1291e-05	Promoter (1-2kb)	1212	ENSG00000175416	CLTB
chr5	151254618	151254854	-2.51625	1.39568e-07	4.1291e-05	Promoter (1-2kb)	2760	ENSG00000196743	GM2A
chr15	36903895	36904538	-1.90384	1.37827e-07	4.1291e-05	Promoter (<=1kb)	4212	ENSG00000134138	MEIS2
chr3	158808687	158809068	2.3375	1.37144e-07	4.1291e-05	Promoter (<=1kb)	64747	ENSG00000118855	MFSD1
chr1	213972868	213973775	1.95765	1.39592e-07	4.1291e-05	Intron (ENST00000433082.6/100505832, intron 1 of 5)	100505832	ENSG00000230461	PROX1-AS1
chr6	124928881	124929153	2.75671	1.38892e-07	4.1291e-05	Intron (ENST00000663792.1/7955, intron 4 of 7)	7955	ENSG00000236548	RNF217-AS1
chr10	124907393	124908061	2.09062	1.39124e-07	4.1291e-05	Distal Intergenic	54764	ENSG00000019995	ZRANB1
chr18	12086115	12086961	-1.88225	1.40129e-07	4.13127e-05	Distal Intergenic	342850	ENSG00000181626	ANKRD62
chr10	96814303	96814659	2.86308	1.43043e-07	4.13865e-05	Distal Intergenic	693192	ENSG00000207976	MIR607
chr5	145350369	145350931	1.55532	1.4256e-07	4.13865e-05	Intron (ENST00000504620.1/ENST00000504620.1, intron 1 of 1)	153768	ENSG00000186314	PRELID2
chr2	180359664	180360538	-1.41553	1.42727e-07	4.13865e-05	Distal Intergenic	101669767	ENSG00000281131	SCHLAP1
chr8	133036729	133037532	1.45883	1.41209e-07	4.13865e-05	Promoter (2-3kb)	6503	ENSG00000155926	SLA
chr8	134214362	134215028	2.21404	1.42103e-07	4.13865e-05	Intron (ENST00000661266.1/ENST00000661266.1, intron 1 of 2)	57623	ENSG00000066827	ZFAT
chr19	57278417	57278943	3.43773	1.41613e-07	4.13865e-05	Promoter (<=1kb)	105372476	ENSG00000267871	ZNF460-AS1
chr10	56319345	56319892	1.95954	1.42897e-07	4.13865e-05	Distal Intergenic	11130	ENSG00000122952	ZWINT
chr13	72150979	72151604	2.31411	1.43616e-07	4.14422e-05	Distal Intergenic	1602	ENSG00000276644	DACH1
chr11	35214381	35215292	1.67042	1.44736e-07	4.16548e-05	Promoter (<=1kb)	960	ENSG00000026508	CD44
chr1	221810357	221810788	2.8171	1.46029e-07	4.17932e-05	Distal Intergenic	101929771		LINC01655
chr1	234925553	234926611	1.05438	1.46216e-07	4.17932e-05	Intron (ENST00000651370.1/ENST00000651370.1, intron 1 of 1)	101927851	ENSG00000238005	LOC101927851
chr8	120600722	120601980	1.85624	1.46865e-07	4.17932e-05	Intron (ENST00000395601.7/6641, intron 4 of 7)	27085	ENSG00000172167	MTBP
chr7	101113903	101114775	1.40738	1.46554e-07	4.17932e-05	Distal Intergenic	5054	ENSG00000106366	SERPINE1
chr5	144004067	144004975	3.07926	1.47138e-07	4.17932e-05	Distal Intergenic	81555	ENSG00000145817	YIPF5
chr15	74383597	74385972	1.76608	1.48319e-07	4.18014e-05	Intron (ENST00000619758.1/105370894, intron 2 of 2)	105370894		LINC02255
chr5	95177988	95178694	2.14208	1.4763e-07	4.18014e-05	Intron (ENST00000515393.5/79772, intron 1 of 22)	79772	ENSG00000175471	MCTP1
chr1	170126606	170127076	1.95751	1.47958e-07	4.18014e-05	Distal Intergenic	149281	ENSG00000203740	METTL11B
chr4	85107564	85107962	2.21217	1.49293e-07	4.19671e-05	Distal Intergenic	404201	ENSG00000180769	WDFY3-AS2
chr11	26953942	26954393	2.85756	1.52072e-07	4.2058e-05	Distal Intergenic	387758	ENSG00000176971	FIBIN
chr4	14636637	14636958	2.82926	1.5118e-07	4.2058e-05	Intron (ENST00000505089.6/201853, intron 3 of 6)	201853	ENSG00000248360	LINC00504
chr1	178632624	178633533	1.20689	1.52323e-07	4.2058e-05	Distal Intergenic	100616328	ENSG00000266417	MIR4424
chr14	49960523	49960701	-2.81145	1.50658e-07	4.2058e-05	Exon (ENST00000556434.5/ENST00000556434.5, exon 2 of 5)	102464828	ENSG00000278038	MIR6076
chr11	19367005	19367718	2.40953	1.50895e-07	4.2058e-05	Intron (ENST00000360655.8/89797, intron 1 of 37)	89797	ENSG00000166833	NAV2
chr9	116096057	116096642	1.99348	1.51636e-07	4.2058e-05	Distal Intergenic	5069	ENSG00000182752	PAPPA
chr8	144836169	144836900	1.42072	1.50613e-07	4.2058e-05	Promoter (2-3kb)	7553	ENSG00000147789	ZNF7
chr4	108335940	108336581	1.6986	1.53388e-07	4.21332e-05	Distal Intergenic	641518	ENSG00000232021	LEF1-AS1
chr1	168892904	168893824	1.44224	1.5343e-07	4.21332e-05	Intron (ENST00000650631.1/1805, intron 4 of 8)	79100	ENSG00000225826	LINC00626
chr1	233107229	233108133	2.06986	1.54144e-07	4.21332e-05	Intron (ENST00000258229.14/80003, intron 21 of 33)	80003	ENSG00000135749	PCNX2
chr13	23289872	23290421	1.56365	1.53822e-07	4.21332e-05	Intron (ENST00000218867.3/6445, intron 5 of 7)	26278	ENSG00000151835	SACS
chr2	196278464	196278941	2.90107	1.54536e-07	4.21346e-05	Promoter (<=1kb)	57520	ENSG00000138411	HECW2
chr12	25806243	25806628	2.25717	1.55419e-07	4.22694e-05	Intron (ENST00000536949.1/ENST00000536949.1, intron 1 of 2)	100422897	ENSG00000283603	MIR4302
chr5	175821557	175822791	1.05264	1.56412e-07	4.22903e-05	Intron (ENST00000359546.8/10814, intron 2 of 4)	10814	ENSG00000145920	CPLX2
chr3	131735047	131735462	3.64943	1.58218e-07	4.22903e-05	Intron (ENST00000429747.5/131034, intron 2 of 15)	131034	ENSG00000196353	CPNE4
chr16	19121588	19122234	-1.84492	1.57409e-07	4.22903e-05	3' UTR	162073	ENSG00000205730	ITPRIPL2
chr11	69321270	69322392	1.6751	1.55886e-07	4.22903e-05	Intron (ENST00000544008.1/26579, intron 1 of 1)	26579	ENSG00000172927	MYEOV
chr5	128217043	128217669	1.68579	1.57978e-07	4.22903e-05	Distal Intergenic	6558	ENSG00000064651	SLC12A2
chrX	7252155	7252725	-1.724	1.56896e-07	4.22903e-05	Intron (ENST00000664306.1/412, intron 2 of 12)	412	ENSG00000101846	STS
chr1	179091511	179092292	-1.72243	1.57728e-07	4.22903e-05	Exon (ENST00000472001.1/64222, exon 4 of 5)	64222	ENSG00000186283	TOR3A
chr8	121599878	121600674	1.68279	1.58671e-07	4.23076e-05	Distal Intergenic	594842		HAS2-AS1
chr5	136069759	136072423	2.00754	1.59169e-07	4.23367e-05	Distal Intergenic	100126299	ENSG00000278815	VTRNA2-1
chr10	127894198	127894473	3.6401	1.60374e-07	4.23466e-05	Promoter (1-2kb)	119467	ENSG00000180745	CLRN3
chr9	27519326	27520785	1.37418	1.60003e-07	4.23466e-05	Intron (ENST00000262244.6/79817, intron 1 of 3)	56832	ENSG00000147896	IFNK
chr5	136016659	136017679	1.12152	1.60352e-07	4.23466e-05	Distal Intergenic	7045	ENSG00000120708	TGFBI
chr5	145920711	145922515	1.67067	1.62666e-07	4.28478e-05	Intron (ENST00000639411.1/643226, intron 2 of 3)	153769	ENSG00000156463	SH3RF2
chr2	101961117	101962201	-1.68882	1.63192e-07	4.28823e-05	Promoter (<=1kb)	100506328		LINC01127
chr1	240258733	240259445	1.74236	1.65465e-07	4.28872e-05	Intron (ENST00000319653.14/56776, intron 7 of 17)	56776	ENSG00000155816	FMN2
chr9	20732007	20732523	1.88118	1.6597e-07	4.28872e-05	Intron (ENST00000380249.5/54914, intron 6 of 45)	54914	ENSG00000188352	FOCAD
chr5	162577037	162577449	-2.13803	1.65553e-07	4.28872e-05	Intron (ENST00000644348.1/ENST00000644348.1, intron 4 of 13)	2566	ENSG00000113327	GABRG2
chr1	217526517	217528836	1.44007	1.64448e-07	4.28872e-05	Intron (ENST00000366935.8/55105, intron 5 of 9)	55105	ENSG00000092978	GPATCH2
chr14	51304460	51305358	2.27125	1.6581e-07	4.28872e-05	Exon (ENST00000669155.1/161342, exon 3 of 3)	161342	ENSG00000258955	LINC00519
chr5	135993257	135994410	1.29313	1.65348e-07	4.28872e-05	Distal Intergenic	7045	ENSG00000120708	TGFBI
chr5	119287389	119289460	1.51505	1.63689e-07	4.28872e-05	Intron (ENST00000274456.6/25816, intron 1 of 1)	25816	ENSG00000145779	TNFAIP8
chr2	128949356	128949872	1.92503	1.6679e-07	4.29971e-05	Distal Intergenic	151121	ENSG00000204460	LINC01854
chr12	46786724	46787418	2.65597	1.67296e-07	4.30256e-05	Intron (ENST00000667191.1/100288798, intron 2 of 2)	55089	ENSG00000139209	SLC38A4
chr1	182956033	182956614	3.14573	1.68223e-07	4.31619e-05	Promoter (2-3kb)	81626	ENSG00000157060	SHCBP1L
chr3	16028642	16028979	3.85679	1.69608e-07	4.3415e-05	Distal Intergenic	117248	ENSG00000131386	GALNT15
chr2	145745183	145745559	1.97589	1.70264e-07	4.34805e-05	Intron (ENST00000651680.1/ENST00000651680.1, intron 1 of 1)	401014	ENSG00000226674	TEX41
chr1	49864584	49864978	2.11364	1.71063e-07	4.35822e-05	Intron (ENST00000371839.6/84871, intron 1 of 13)	84871	ENSG00000186094	AGBL4
chr6	21026573	21027153	3.8565	1.73273e-07	4.40421e-05	Intron (ENST00000274695.8/54901, intron 11 of 15)	54901	ENSG00000145996	CDKAL1
chr16	48918403	48919338	1.46861	1.73689e-07	4.4045e-05	Distal Intergenic	9683	ENSG00000102921	N4BP1
chr6	118353444	118353824	-2.71685	1.75984e-07	4.45231e-05	Distal Intergenic	23629		BRD7P3
chr8	123632882	123633489	2.31432	1.77835e-07	4.4887e-05	Intron (ENST00000652905.1/ENST00000652905.1, intron 2 of 2)	340359	ENSG00000175946	KLHL38
chr10	91349317	91349788	1.90075	1.78306e-07	4.49018e-05	Distal Intergenic	143279	ENSG00000165338	HECTD2
chr3	160869813	160870594	-1.65779	1.78775e-07	4.49159e-05	Promoter (<=1kb)	151742	ENSG00000163590	PPM1L
chr5	153901051	153901373	2.5006	1.79808e-07	4.50712e-05	Promoter (2-3kb)	105378238	ENSG00000251183	LINC01861
chr2	201854378	201855177	1.51932	1.80692e-07	4.50851e-05	Promoter (<=1kb)	65061	ENSG00000138395	CDK15
chr15	99096818	99097167	2.63488	1.80327e-07	4.50851e-05	Promoter (1-2kb)	23336	ENSG00000182253	SYNM
chr3	100954976	100955378	2.12535	1.91089e-07	4.52691e-05	Intron (ENST00000471714.5/25890, intron 1 of 66)	25890	ENSG00000154175	ABI3BP
chr5	65059769	65060117	2.60285	1.83739e-07	4.52691e-05	Distal Intergenic	11174	ENSG00000049192	ADAMTS6
chr11	118938451	118939138	1.39846	1.91428e-07	4.52691e-05	Intron (ENST00000534788.1/7379, intron 1 of 5)	283149	ENSG00000186174	BCL9L
chr2	227908181	227908957	1.66064	1.86565e-07	4.52691e-05	Intron (ENST00000373666.6/164781, intron 10 of 13)	164781	ENSG00000123977	DAW1
chr5	128340978	128341420	-1.95475	1.86064e-07	4.52691e-05	Promoter (1-2kb)	2201	ENSG00000138829	FBN2
chr12	102539652	102540200	2.45025	1.86635e-07	4.52691e-05	Distal Intergenic	3479	ENSG00000017427	IGF1
chr3	49180168	49180418	-2.82254	1.85808e-07	4.52691e-05	Intron (ENST00000545770.7/646498, intron 2 of 3)	200942	ENSG00000185909	KLHDC8B
chr17	40696575	40697070	-2.2924	1.89604e-07	4.52691e-05	Downstream (<1kb)	192666	ENSG00000167916	KRT24
chr4	27701605	27701921	3.64738	1.90716e-07	4.52691e-05	Distal Intergenic	101929199	ENSG00000249699	LINC02261
chr7	542748	543677	1.22456	1.91056e-07	4.52691e-05	Distal Intergenic	101927000	ENSG00000229380	LOC101927000
chr1	76023659	76023993	2.45182	1.88947e-07	4.52691e-05	Distal Intergenic	101927342		LOC101927342
chr2	215460671	215461196	2.23733	1.8728e-07	4.52691e-05	Intron (ENST00000447835.2/102724849, intron 2 of 3)	102724849	ENSG00000225166	LOC102724849
chr16	57812419	57813034	1.55663	1.85953e-07	4.52691e-05	Promoter (1-2kb)	388282	ENSG00000187185	LOC388282
chr1	201774636	201775202	1.89631	1.82789e-07	4.52691e-05	Intron (ENST00000367302.5/89796, intron 5 of 29)	89796	ENSG00000134369	NAV1
chr8	125362533	125363262	2.3806	1.8987e-07	4.52691e-05	Promoter (<=1kb)	286053	ENSG00000156831	NSMCE2
chr8	68220513	68220859	2.76253	1.85823e-07	4.52691e-05	Intron (ENST00000288368.5/80243, intron 38 of 39)	80243	ENSG00000046889	PREX2
chr14	68104504	68104926	2.30546	1.89771e-07	4.52691e-05	Intron (ENST00000479335.5/5890, intron 8 of 11)	5890	ENSG00000182185	RAD51B
chr12	46908262	46909651	1.09214	1.8761e-07	4.52691e-05	Distal Intergenic	55089	ENSG00000139209	SLC38A4
chr1	246383135	246384157	1.74543	1.83573e-07	4.52691e-05	Intron (ENST00000630181.2/64754, intron 1 of 11)	64754	ENSG00000185420	SMYD3
chr5	142443699	142444155	3.08244	1.84242e-07	4.52691e-05	Intron (ENST00000510311.5/101926941, intron 3 of 3)	101926941	ENSG00000231185	SPRY4-AS1
chr12	114729734	114730035	2.47243	1.89086e-07	4.52691e-05	Intron (ENST00000660721.1/ENST00000660721.1, intron 1 of 1)	6926	ENSG00000135111	TBX3
chr9	27094533	27095219	1.71099	1.82602e-07	4.52691e-05	Distal Intergenic	7010	ENSG00000120156	TEK
chr5	136005611	136007806	1.11308	1.87082e-07	4.52691e-05	Distal Intergenic	7045	ENSG00000120708	TGFBI
chr1	111565068	111565521	2.33846	1.88168e-07	4.52691e-05	Promoter (1-2kb)	57413	ENSG00000121933	TMIGD3
chr13	112525316	112525693	2.9178	1.91832e-07	4.52691e-05	Intron (ENST00000261965.8/10426, intron 13 of 21)	10426	ENSG00000126216	TUBGCP3
chr1	223229845	223231075	1.4728	1.9303e-07	4.54532e-05	Promoter (<=1kb)	55061	ENSG00000143502	SUSD4
chr4	21328008	21328945	1.89561	1.95042e-07	4.58277e-05	Intron (ENST00000659675.1/ENST00000659675.1, intron 2 of 3)	80333	ENSG00000185774	KCNIP4
chr11	117833376	117833872	-2.16089	1.95517e-07	4.58404e-05	Exon (ENST00000534150.5/ENST00000534150.5, exon 1 of 3)	486	ENSG00000137731	FXYD2
chr15	31214504	31216945	-0.845974	1.96083e-07	4.58741e-05	Promoter (<=1kb)	102725022		LINC02352
chr3	94225107	94226511	2.53889	1.98035e-07	4.61574e-05	Distal Intergenic	200895	ENSG00000178700	DHFR2
chr1	247551746	247552193	2.33314	1.98142e-07	4.61574e-05	Promoter (2-3kb)	148823	ENSG00000169224	GCSAML
chr5	113034430	113034781	2.82746	1.98586e-07	4.61619e-05	Intron (ENST00000302475.8/4163, intron 15 of 16)	4163	ENSG00000171444	MCC
chr8	128576559	128577067	2.00552	1.99122e-07	4.61878e-05	Distal Intergenic	101927774		LINC00824
chr11	6288134	6288666	2.06096	2.02385e-07	4.6405e-05	Distal Intergenic	887	ENSG00000110148	CCKBR
chr4	122836773	122837393	2.00998	2.02305e-07	4.6405e-05	Intron (ENST00000264498.7/2247, intron 1 of 2)	2247	ENSG00000138685	FGF2
chr8	128755269	128755843	3.28156	2.0084e-07	4.6405e-05	Intron (ENST00000643616.1/106144608, intron 3 of 3)	101927774		LINC00824
chr12	110907019	110907354	2.84442	2.02618e-07	4.6405e-05	Exon (ENST00000545036.5/160762, exon 11 of 11)	4633	ENSG00000111245	MYL2
chr6	105174384	105175092	1.79245	2.02111e-07	4.6405e-05	Intron (ENST00000254765.4/64208, intron 1 of 3)	64208	ENSG00000132429	POPDC3
chr8	33550203	33550748	2.05434	2.01728e-07	4.6405e-05	Intron (ENST00000256257.2/79845, intron 4 of 5)	79845	ENSG00000133874	RNF122
chr1	175362785	175363554	2.36653	2.03838e-07	4.65865e-05	Exon (ENST00000367674.7/7143, exon 14 of 23)	7143	ENSG00000116147	TNR
chr2	124489738	124490023	3.01406	2.07399e-07	4.69707e-05	Intron (ENST00000431078.1/129684, intron 7 of 23)	129684	ENSG00000155052	CNTNAP5
chr9	115275188	115276176	2.33569	2.06831e-07	4.69707e-05	Intron (ENST00000374016.5/50514, intron 2 of 7)	50514	ENSG00000173077	DEC1
chr1	187070086	187070492	2.10222	2.0748e-07	4.69707e-05	Promoter (<=1kb)	106144535		LINC01037
chr6	90870540	90870939	2.527	2.07678e-07	4.69707e-05	Distal Intergenic	6885	ENSG00000135341	MAP3K7
chr1	58397441	58397827	2.45914	2.06658e-07	4.69707e-05	Intron (ENST00000485760.5/1600, intron 3 of 20)	115209	ENSG00000162600	OMA1
chr8	116571458	116571907	3.26185	2.08536e-07	4.70668e-05	Distal Intergenic	8667	ENSG00000147677	EIF3H
chr1	111110343	111110561	-2.88135	2.09225e-07	4.71246e-05	Distal Intergenic	128338	ENSG00000156171	DRAM2
chr16	64398854	64399145	2.96266	2.10389e-07	4.72889e-05	Intron (ENST00000564046.1/ENST00000564046.1, intron 1 of 4)	1009	ENSG00000140937	CDH11
chr7	101126086	101129589	0.97513	2.11042e-07	4.73378e-05	Promoter (<=1kb)	5054	ENSG00000106366	SERPINE1
chr10	119000588	119001114	-1.84075	2.11652e-07	4.7377e-05	Intron (ENST00000663084.1/ENST00000663084.1, intron 2 of 3)	340719	ENSG00000188613	NANOS1
chr1	58929482	58930527	1.59402	2.13145e-07	4.73991e-05	Exon (ENST00000669325.1/ENST00000669325.1, exon 1 of 5)	101926925		LINC01358
chr7	41028701	41029582	1.01909	2.13192e-07	4.73991e-05	Distal Intergenic	101928744	ENSG00000232458	LINC01450
chr14	22850954	22851849	1.6868	2.13494e-07	4.73991e-05	Distal Intergenic	4323	ENSG00000157227	MMP14
chr4	168694649	168695675	3.22725	2.12592e-07	4.73991e-05	Intron (ENST00000505667.6/23022, intron 8 of 21)	23022	ENSG00000129116	PALLD
chr1	209688335	209689936	1.25521	2.13954e-07	4.74046e-05	Promoter (2-3kb)	3290	ENSG00000117594	HSD11B1
chr1	217506686	217507324	1.69379	2.15584e-07	4.76686e-05	Intron (ENST00000366935.8/55105, intron 6 of 9)	55105	ENSG00000092978	GPATCH2
chr2	158291315	158291899	2.18813	2.17698e-07	4.78724e-05	Intron (ENST00000283233.10/130940, intron 9 of 13)	130940	ENSG00000153237	CCDC148
chr6	32635548	32635914	3.89107	2.17826e-07	4.78724e-05	Promoter (1-2kb)	3117	ENSG00000196735	HLA-DQA1
chr1	220961854	220962727	1.04566	2.17747e-07	4.78724e-05	Distal Intergenic	3142	ENSG00000136630	HLX
chr15	42121677	42122105	-2.22008	2.20778e-07	4.84233e-05	Distal Intergenic	255189	ENSG00000168907	PLA2G4F
chr2	236642485	236643518	1.07363	2.22874e-07	4.85893e-05	Distal Intergenic	57007	ENSG00000144476	ACKR3
chr1	233909073	233909763	1.50941	2.22779e-07	4.85893e-05	Intron (ENST00000366618.8/148641, intron 2 of 7)	148641	ENSG00000183780	SLC35F3
chr1	245856821	245857437	1.77956	2.22421e-07	4.85893e-05	Promoter (1-2kb)	64754	ENSG00000185420	SMYD3
chr11	33615849	33616867	3.16141	2.2357e-07	4.86435e-05	Intron (ENST00000658780.1/25758, intron 15 of 20)	25758	ENSG00000110427	KIAA1549L
chr4	2095888	2096532	2.24237	2.24022e-07	4.86445e-05	3' UTR	353497	ENSG00000130997	POLN
chr16	11534117	11534650	-1.96782	2.25842e-07	4.8942e-05	Distal Intergenic	400499	ENSG00000188897	LOC400499
chr1	93673225	93673428	-2.71894	2.29211e-07	4.9377e-05	Intron (ENST00000260502.11/8412, intron 2 of 11)	8412	ENSG00000137936	BCAR3
chr14	105032402	105032900	3.06836	2.28802e-07	4.9377e-05	Distal Intergenic	55038	ENSG00000170779	CDCA4
chr10	103695999	103697307	1.3559	2.29128e-07	4.9377e-05	Promoter (2-3kb)	9644	ENSG00000107957	SH3PXD2A
chr18	29154021	29155609	1.2969	2.30816e-07	4.96245e-05	Distal Intergenic	1000	ENSG00000170558	CDH2
chr10	70492809	70493222	2.19568	2.3311e-07	5.00189e-05	Intron (ENST00000263563.7/27143, intron 1 of 19)	27143	ENSG00000107719	PALD1
chr3	150147269	150147775	2.16739	2.34016e-07	5.01145e-05	Intron (ENST00000487840.5/105374313, intron 2 of 2)	105374313		LOC105374313
chr3	38124808	38125009	-2.72282	2.36526e-07	5.05525e-05	Promoter (1-2kb)	30	ENSG00000060971	ACAA1
chr4	123832197	123833523	1.0837	2.37239e-07	5.06053e-05	Intron (ENST00000664622.1/285419, intron 5 of 8)	285419	ENSG00000249464	LINC01091
chr18	31248825	31249608	1.61116	2.38586e-07	5.06714e-05	Distal Intergenic	1828	ENSG00000134760	DSG1
chr6	22320828	22321111	2.64424	2.38919e-07	5.06714e-05	Intron (ENST00000561912.3/ENST00000561912.3, intron 6 of 10)	5617	ENSG00000172179	PRL
chr12	112839331	112839921	1.56939	2.38946e-07	5.06714e-05	Intron (ENST00000549736.5/22895, intron 6 of 6)	22895	ENSG00000089169	RPH3A
chr7	112238459	112239701	1.09706	2.39482e-07	5.06864e-05	Intron (ENST00000361946.8/11179, intron 1 of 11)	11179	ENSG00000198839	ZNF277
chr5	13249627	13250194	2.29394	2.39995e-07	5.06963e-05	Distal Intergenic	105374658		LINC02220
chr4	138875775	138876574	1.9317	2.41385e-07	5.07927e-05	Intron (ENST00000511951.1/105377448, intron 2 of 2)	105377448	ENSG00000250195	LOC105377448
chr7	101129731	101135209	3.00297	2.41376e-07	5.07927e-05	Promoter (2-3kb)	5054	ENSG00000106366	SERPINE1
chr11	107043623	107044058	1.81569	2.42078e-07	5.08401e-05	Distal Intergenic	2977	ENSG00000152402	GUCY1A2
chr5	79956045	79956868	1.20048	2.42685e-07	5.08694e-05	Intron (ENST00000503167.1/105616916, intron 2 of 2)	105616916	ENSG00000250888	LINC01455
chr4	185932996	185933461	3.20148	2.43542e-07	5.0951e-05	Promoter (<=1kb)	8470	ENSG00000154556	SORBS2
chr16	14511167	14512021	2.76377	2.44966e-07	5.10856e-05	Intron (ENST00000651865.1/5073, intron 20 of 22)	5073	ENSG00000140694	PARN
chr11	78715412	78716225	1.17434	2.45125e-07	5.10856e-05	Intron (ENST00000278550.12/26011, intron 25 of 33)	26011	ENSG00000149256	TENM4
chr16	80158611	80159275	1.42974	2.47051e-07	5.13885e-05	Intron (ENST00000563397.1/ENST00000563397.1, intron 2 of 2)	101928248	ENSG00000260876	LINC01229
chr6	125863142	125863406	-3.70331	2.48403e-07	5.15683e-05	Intron (ENST00000368357.7/135112, intron 4 of 16)	135112	ENSG00000111912	NCOA7
chr2	224111617	224111973	2.76964	2.48863e-07	5.15683e-05	Distal Intergenic	5270	ENSG00000135919	SERPINE2
chr13	75135289	75136136	2.28634	2.49472e-07	5.15961e-05	Distal Intergenic	647288	ENSG00000214249	CTAGE11P
chr9	70466856	70467594	1.34551	2.50507e-07	5.17119e-05	Distal Intergenic	687	ENSG00000119138	KLF9
chr12	122180563	122181148	1.62961	2.51877e-07	5.18962e-05	Promoter (1-2kb)	254050	ENSG00000158113	LRRC43
chr8	32731698	32732035	2.2138	2.52408e-07	5.19074e-05	Intron (ENST00000519301.6/3084, intron 4 of 10)	3084	ENSG00000157168	NRG1
chr5	156359508	156359793	3.01095	2.56423e-07	5.26335e-05	Intron (ENST00000517913.5/6444, intron 5 of 9)	6444	ENSG00000170624	SGCD
chr5	170749967	170750717	1.8219	2.5751e-07	5.27572e-05	Intron (ENST00000521965.1/ENST00000521965.1, intron 2 of 2)	2568	ENSG00000094755	GABRP
chr2	28377176	28378811	-1.06275	2.58339e-07	5.28274e-05	Distal Intergenic	2355	ENSG00000075426	FOSL2
chr1	185483855	185484599	1.52765	2.61291e-07	5.31315e-05	Distal Intergenic	101929093	ENSG00000228309	LINC01350
chr16	86994603	86995170	1.78656	2.61226e-07	5.31315e-05	Distal Intergenic	440390	ENSG00000232190	LINC02181
chr5	136050811	136054479	1.41277	2.60509e-07	5.31315e-05	Promoter (<=1kb)	7045	ENSG00000120708	TGFBI
chr13	38213359	38213700	2.4355	2.63042e-07	5.32883e-05	Intron (ENST00000451826.2/100874188, intron 2 of 7)	100874188	ENSG00000223685	LINC00571
chr3	71998682	71999422	2.14342	2.62807e-07	5.32883e-05	Intron (ENST00000666244.1/285286, intron 5 of 6)	285286	ENSG00000241163	LINC00877
chr1	225761919	225762889	2.98088	2.63821e-07	5.33468e-05	Distal Intergenic	6726	ENSG00000143742	SRP9
chr3	192825655	192826150	-1.73528	2.65294e-07	5.33963e-05	Intron (ENST00000392452.3/151963, intron 1 of 1)	2257	ENSG00000114279	FGF12
chr13	29991309	29991803	1.74253	2.65019e-07	5.33963e-05	Distal Intergenic	440131		LINC00544
chr1	38961434	38962467	1.46427	2.65538e-07	5.33963e-05	Intron (ENST00000667635.1/ENST00000667635.1, intron 1 of 1)	54933	ENSG00000158315	RHBDL2
chr1	152104896	152105256	-2.22747	2.67136e-07	5.35196e-05	Downstream (1-2kb)	7062	ENSG00000159450	TCHH
chr13	49990644	49990985	-2.6282	2.66762e-07	5.35196e-05	Intron (ENST00000651713.1/8847, intron 2 of 3)	10206	ENSG00000204977	TRIM13
chr1	224786612	224787361	1.76624	2.6825e-07	5.36441e-05	Distal Intergenic	127602	ENSG00000185842	DNAH14
chr11	46920712	46921134	1.5067	2.69887e-07	5.38724e-05	Promoter (2-3kb)	4038	ENSG00000134569	LRP4
chr12	21962186	21962791	1.75044	2.73251e-07	5.4444e-05	Distal Intergenic	10060	ENSG00000069431	ABCC9
chr5	61840187	61840664	2.63336	2.76784e-07	5.49466e-05	Distal Intergenic	100506526	ENSG00000251575	C5orf64-AS1
chr18	13447697	13448033	3.11446	2.76633e-07	5.49466e-05	Intron (ENST00000587905.5/753, intron 4 of 4)	100847080	ENSG00000266146	MIR5190
chr9	100575812	100576134	2.79056	2.7893e-07	5.50378e-05	Promoter (1-2kb)	347273	ENSG00000170681	CAVIN4
chr6	7528531	7528997	1.67507	2.78153e-07	5.50378e-05	Distal Intergenic	1832	ENSG00000096696	DSP
chr2	108926482	108926927	-1.91201	2.79266e-07	5.50378e-05	Intron (ENST00000258443.7/10913, intron 4 of 11)	10913	ENSG00000135960	EDAR
chr3	110813642	110815245	1.34021	2.78919e-07	5.50378e-05	Distal Intergenic	100506555		NECTIN3-AS1
chr18	31176540	31176886	2.94265	2.807e-07	5.52203e-05	Distal Intergenic	1823	ENSG00000134765	DSC1
chr10	121702960	121703265	2.3067	2.81864e-07	5.52553e-05	Distal Intergenic	11101	ENSG00000107669	ATE1
chr7	139679973	139683050	1.05618	2.82641e-07	5.52553e-05	Intron (ENST00000406875.8/28996, intron 2 of 14)	28996	ENSG00000064393	HIPK2
chr1	13593509	13594252	1.30232	2.8291e-07	5.52553e-05	Intron (ENST00000294489.10/10630, intron 1 of 5)	10630	ENSG00000162493	PDPN
chr5	135996553	135997083	1.98237	2.82461e-07	5.52553e-05	Distal Intergenic	7045	ENSG00000120708	TGFBI
chr8	119681169	119681347	-2.76871	2.8413e-07	5.52699e-05	Distal Intergenic	5168	ENSG00000136960	ENPP2
chr4	146642890	146643358	2.26721	2.83559e-07	5.52699e-05	Distal Intergenic	5458	ENSG00000151615	POU4F2
chr3	141337164	141337606	2.2363	2.84509e-07	5.52699e-05	Intron (ENST00000637579.1/92370, intron 6 of 6)	253461	ENSG00000177311	ZBTB38
chr5	52859633	52860076	2.05632	2.85449e-07	5.53537e-05	Intron (ENST00000282588.7/3672, intron 2 of 28)	3672	ENSG00000213949	ITGA1
chr1	41861514	41863461	0.996177	2.87705e-07	5.56919e-05	Intron (ENST00000372584.5/59269, intron 1 of 7)	59269	ENSG00000127124	HIVEP3
chr1	201561668	201563245	1.24436	2.88843e-07	5.58128e-05	Intron (ENST00000648727.1/ENST00000648727.1, intron 1 of 1)	376693		RPS10P7
chr7	66250750	66251206	1.39748	2.90489e-07	5.59323e-05	Intron (ENST00000480281.5/8460, intron 1 of 4)	8460	ENSG00000169902	TPST1
chr3	102089954	102090321	2.57757	2.90232e-07	5.59323e-05	Distal Intergenic	131368	ENSG00000170044	ZPLD1
chr5	35046734	35047311	1.62785	2.91912e-07	5.6107e-05	Promoter (<=1kb)	64902	ENSG00000113492	AGXT2
chr4	83515983	83516360	2.54528	2.94457e-07	5.62976e-05	Intron (ENST00000505489.5/84142, intron 1 of 6)	84142	ENSG00000163322	ABRAXAS1
chr3	126304337	126305151	1.50282	2.94151e-07	5.62976e-05	Distal Intergenic	28999	ENSG00000163884	KLF15
chr3	174533364	174533655	2.82332	2.93684e-07	5.62976e-05	Intron (ENST00000482228.5/ENST00000482228.5, intron 1 of 1)	254827	ENSG00000177694	NAALADL2
chr8	133826465	133827168	1.41843	2.95386e-07	5.63762e-05	Distal Intergenic	101927798	ENSG00000253165	LOC101927798
chr3	133301115	133301510	2.55122	2.97968e-07	5.67695e-05	Intron (ENST00000321871.10/66000, intron 3 of 5)	101927455		TMEM108-AS1
chr12	77031723	77032875	1.35146	2.98727e-07	5.68146e-05	Intron (ENST00000416496.6/144455, intron 9 of 11)	144455	ENSG00000165891	E2F7
chr9	98374462	98375397	2.13341	2.99888e-07	5.69299e-05	Promoter (<=1kb)	9568	ENSG00000136928	GABBR2
chr5	136906537	136906998	1.99799	3.0038e-07	5.69299e-05	Distal Intergenic	6695	ENSG00000152377	SPOCK1
chr4	73661578	73662960	1.93863	3.01418e-07	5.70272e-05	Distal Intergenic	166824	ENSG00000169435	RASSF6
chr5	149675662	149676334	-1.72122	3.03033e-07	5.70698e-05	Distal Intergenic	389337	ENSG00000183111	ARHGEF37
chr1	193625279	193625662	2.55278	3.02312e-07	5.70698e-05	Intron (ENST00000656143.1/ENST00000656143.1, intron 1 of 5)	101929184	ENSG00000232077	LINC01031
chr12	123034849	123035230	2.51313	3.03217e-07	5.70698e-05	Promoter (<=1kb)	57605	ENSG00000090975	PITPNM2
chr8	136261959	136262260	-2.07273	3.04196e-07	5.71552e-05	Intron (ENST00000648077.2/ENST00000648077.2, intron 3 of 4)	107986980	ENSG00000254101	LINC02055
chr12	79375140	79375371	-3.17709	3.05984e-07	5.7392e-05	Intron (ENST00000393240.7/6857, intron 10 of 11)	100302136	ENSG00000221788	MIR1252
chr2	196983954	196984199	-2.71954	3.10924e-07	5.79928e-05	Intron (ENST00000424317.5/91526, intron 21 of 21)	91526	ENSG00000065413	ANKRD44
chr2	19819153	19819958	0.984615	3.09858e-07	5.79928e-05	Distal Intergenic	400946	ENSG00000228784	LINC00954
chr3	152452347	152452720	2.66625	3.11225e-07	5.79928e-05	Intron (ENST00000282486.10/4154, intron 7 of 9)	4154	ENSG00000152601	MBNL1
chr14	71118256	71119462	2.30103	3.11852e-07	5.79928e-05	Distal Intergenic	22990	ENSG00000100731	PCNX1
chr1	9699381	9700897	1.62002	3.11423e-07	5.79928e-05	Intron (ENST00000377346.9/5293, intron 2 of 23)	5293	ENSG00000171608	PIK3CD
chr9	105063561	105065264	0.828681	3.14217e-07	5.82554e-05	Intron (ENST00000666856.1/ENST00000666856.1, intron 7 of 7)	19	ENSG00000165029	ABCA1
chr4	165631144	165631764	1.70922	3.14871e-07	5.82554e-05	Distal Intergenic	101928151	ENSG00000249500	LINC01179
chr5	160542127	160542670	1.51365	3.1436e-07	5.82554e-05	Distal Intergenic	406938	ENSG00000283733	MIR146A
chr2	85930938	85931123	-2.6598	3.16572e-07	5.84706e-05	Distal Intergenic	8869	ENSG00000115525	ST3GAL5
chr8	58480431	58480746	-2.70099	3.2209e-07	5.88356e-05	Distal Intergenic	1581	ENSG00000167910	CYP7A1
chr5	170144440	170144734	-2.74015	3.21518e-07	5.88356e-05	Distal Intergenic	2299	ENSG00000168269	FOXI1
chr2	190843691	190844770	1.41872	3.20977e-07	5.88356e-05	Distal Intergenic	2744	ENSG00000115419	GLS
chr11	17812315	17812521	-2.91762	3.19465e-07	5.88356e-05	Intron (ENST00000640318.1/3746, intron 3 of 4)	3746	ENSG00000129159	KCNC1
chr9	7103744	7104137	2.13189	3.21248e-07	5.88356e-05	Promoter (<=1kb)	23081	ENSG00000107077	KDM4C
chr11	19573717	19573949	-2.70859	3.21174e-07	5.88356e-05	Promoter (1-2kb)	100616118	ENSG00000265210	MIR4486
chr18	8946064	8946448	2.12329	3.22334e-07	5.88356e-05	Distal Intergenic	23255	ENSG00000168502	MTCL1
chr12	92603722	92604397	2.17545	3.23962e-07	5.90337e-05	Distal Intergenic	338809	ENSG00000187510	C12orf74
chr5	137096359	137097381	1.32364	3.24908e-07	5.91071e-05	Intron (ENST00000394945.6/6695, intron 5 of 10)	6695	ENSG00000152377	SPOCK1
chr15	89680287	89680878	-2.35773	3.25969e-07	5.92011e-05	Promoter (<=1kb)	5346	ENSG00000166819	PLIN1
chr3	4786403	4786895	-1.97138	3.30368e-07	5.97512e-05	Intron (ENST00000357086.10/3708, intron 48 of 58)	3708	ENSG00000150995	ITPR1
chr3	73546905	73547551	1.84533	3.30864e-07	5.97512e-05	Intron (ENST00000263666.9/23024, intron 3 of 9)	23024	ENSG00000121440	PDZRN3
chr8	81783460	81784098	1.71041	3.31194e-07	5.97512e-05	Distal Intergenic	64089	ENSG00000104497	SNX16
chr2	173828301	173829037	-1.97418	3.29842e-07	5.97512e-05	Distal Intergenic	6670	ENSG00000172845	SP3
chr8	122318336	122319222	1.37056	3.32528e-07	5.98924e-05	Distal Intergenic	105375734		SMILR
chr3	10438499	10438903	2.33064	3.33351e-07	5.99414e-05	Intron (ENST00000397077.6/491, intron 2 of 19)	491	ENSG00000157087	ATP2B2
chr6	150723725	150724249	2.04546	3.36638e-07	6.04326e-05	Promoter (2-3kb)	57480	ENSG00000120278	PLEKHG1
chr16	53080240	53081571	0.915014	3.39019e-07	6.07599e-05	Intron (ENST00000447540.5/80205, intron 1 of 38)	80205	ENSG00000177200	CHD9
chr6	135270640	135271493	-1.46202	3.43695e-07	6.11945e-05	Distal Intergenic	54806	ENSG00000135541	AHI1
chr5	132253756	132255337	-1.47879	3.43228e-07	6.11945e-05	Promoter (2-3kb)	8572	ENSG00000131435	PDLIM4
chr2	109466933	109467392	2.64823	3.43428e-07	6.11945e-05	Intron (ENST00000309415.8/344558, intron 8 of 9)	151011	ENSG00000186522	SEPTIN10
chr4	39565987	39566628	2.19389	3.42645e-07	6.11945e-05	Intron (ENST00000504032.1/100885776, intron 2 of 4)	201895	ENSG00000163683	SMIM14
chr15	80854178	80854525	-1.9106	3.44766e-07	6.12849e-05	Intron (ENST00000220244.7/57214, intron 1 of 28)	693132	ENSG00000208003	MIR549A
chr12	105462829	105463436	1.51546	3.45884e-07	6.12871e-05	Distal Intergenic	387882	ENSG00000235162	C12orf75
chr3	33791627	33792114	1.08693	3.45905e-07	6.12871e-05	Distal Intergenic	10015	ENSG00000170248	PDCD6IP
chr10	120460697	120461189	2.02168	3.46899e-07	6.13634e-05	Intron (ENST00000398250.5/196051, intron 1 of 6)	196051	ENSG00000203805	PLPP4
chr16	23324621	23325124	-2.20658	3.47651e-07	6.13965e-05	Intron (ENST00000569789.1/6338, intron 2 of 3)	6338	ENSG00000168447	SCNN1B
chr6	148723492	148723940	2.1604	3.48565e-07	6.14581e-05	Distal Intergenic	10090	ENSG00000111962	UST
chr12	43638869	43639135	3.63091	3.4924e-07	6.14775e-05	Distal Intergenic	80070	ENSG00000173157	ADAMTS20
chr5	147939147	147940082	1.33161	3.51898e-07	6.16461e-05	Distal Intergenic	389336	ENSG00000178776	C5orf46
chr12	111063315	111064252	1.37081	3.51247e-07	6.16461e-05	Intron (ENST00000261726.11/23316, intron 1 of 21)	23316	ENSG00000111249	CUX2
chr6	35400683	35401920	0.908393	3.51336e-07	6.16461e-05	Intron (ENST00000360694.8/5467, intron 2 of 7)	2178	ENSG00000112039	FANCE
chr15	29698102	29698811	1.37645	3.5499e-07	6.19881e-05	Downstream (<1kb)	7082	ENSG00000104067	TJP1
chr7	145053682	145054354	1.5129	3.54491e-07	6.19881e-05	Distal Intergenic	27010	ENSG00000196511	TPK1
chr3	23567770	23568338	1.55395	3.56196e-07	6.20991e-05	Intron (ENST00000425792.5/7325, intron 5 of 5)	7325	ENSG00000182247	UBE2E2
chr6	157187528	157187739	-2.60081	3.56978e-07	6.21359e-05	Intron (ENST00000346085.10/57492, intron 14 of 20)	57492	ENSG00000049618	ARID1B
chr1	85606890	85607762	1.22439	3.58554e-07	6.23106e-05	Distal Intergenic	3491	ENSG00000142871	CCN1
chr7	102871961	102872995	1.53983	3.61715e-07	6.26596e-05	Intron (ENST00000379305.7/222235, intron 16 of 18)	10234	ENSG00000128606	LRRC17
chr1	214216731	214217359	1.94043	3.61316e-07	6.26596e-05	Distal Intergenic	56950	ENSG00000143499	SMYD2
chr1	185408612	185408992	2.52312	3.64344e-07	6.27825e-05	Distal Intergenic	100288079	ENSG00000261024	GS1-279B7.1
chr2	20930956	20931390	2.50801	3.66397e-07	6.27825e-05	Distal Intergenic	60526	ENSG00000118961	LDAH
chr7	46811572	46811885	2.74104	3.65226e-07	6.27825e-05	Distal Intergenic	730338	ENSG00000233539	LOC730338
chr1	32235723	32236674	0.992594	3.65696e-07	6.27825e-05	Intron (ENST00000423995.5/339483, intron 2 of 5)	339483		MTMR9LP
chr3	52471386	52472243	-2.33153	3.65068e-07	6.27825e-05	Promoter (<=1kb)	11188	ENSG00000010322	NISCH
chr6	105587011	105587988	1.43034	3.66219e-07	6.27825e-05	Exon (ENST00000651879.1/ENST00000651879.1, exon 3 of 3)	5550	ENSG00000085377	PREP
chr7	39613578	39613945	2.49564	3.66464e-07	6.27825e-05	Distal Intergenic	5898	ENSG00000006451	RALA
chr1	170711641	170712097	2.7826	3.67325e-07	6.2831e-05	Intron (ENST00000553786.1/5396, intron 2 of 2)	5396	ENSG00000116132	PRRX1
chr8	122637607	122637868	2.68031	3.68107e-07	6.2866e-05	Intron (ENST00000664854.1/104266958, intron 3 of 3)	104266958		LINC01151
chr17	14748298	14748752	1.8394	3.69304e-07	6.29715e-05	Distal Intergenic	101928475	ENSG00000232058	LOC101928475
chr1	200367899	200368497	1.74643	3.71553e-07	6.32176e-05	Intron (ENST00000637430.1/ENST00000637430.1, intron 4 of 5)	554279	ENSG00000203721	LINC00862
chr8	54264523	54265198	1.69476	3.72491e-07	6.32176e-05	Distal Intergenic	26766	ENSG00000199212	RNU105C
chr19	38039973	38040593	2.20521	3.72309e-07	6.32176e-05	Intron (ENST00000222345.11/23094, intron 2 of 21)	23094	ENSG00000105738	SIPA1L3
chr1	31842959	31843836	-2.75913	3.74163e-07	6.34025e-05	Exon (ENST00000453837.1/ENST00000453837.1, exon 2 of 2)	90853	ENSG00000134668	SPOCD1
chr7	118053353	118053686	2.59638	3.78662e-07	6.40651e-05	Distal Intergenic	51691	ENSG00000128534	LSM8
chr10	83522886	83523410	3.10818	3.80173e-07	6.4221e-05	Distal Intergenic	105378397	ENSG00000233945	LINC02650
chr1	50158403	50158829	2.79593	3.82347e-07	6.42254e-05	Intron (ENST00000651693.1/1996, intron 4 of 6)	1996	ENSG00000162374	ELAVL4
chr16	22816408	22817029	1.84108	3.81894e-07	6.42254e-05	Promoter (1-2kb)	9956	ENSG00000122254	HS3ST2
chr16	79801578	79802131	2.03812	3.82388e-07	6.42254e-05	Intron (ENST00000661087.1/101928248, intron 8 of 8)	101928248	ENSG00000260876	LINC01229
chr2	33425584	33427242	1.88003	3.83152e-07	6.42254e-05	Distal Intergenic	100616136	ENSG00000283591	MIR4430
chr2	214577846	214578126	2.57385	3.82575e-07	6.42254e-05	3' UTR	100885780	ENSG00000224257	VWC2L-IT1
chr11	70243786	70245252	1.02761	3.84794e-07	6.44015e-05	Distal Intergenic	8500	ENSG00000131626	PPFIA1
chr12	31005905	31006640	1.52776	3.89937e-07	6.49138e-05	Exon (ENST00000613860.4/ENST00000613860.4, exon 1 of 6)	100506660	ENSG00000245614	DDX11-AS1
chr6	55040161	55040465	3.03927	3.90119e-07	6.49138e-05	Distal Intergenic	3062	ENSG00000137252	HCRTR2
chr1	30522498	30523836	1.53945	3.90017e-07	6.49138e-05	Distal Intergenic	4146	ENSG00000162510	MATN1
chr4	111031246	111031512	2.51122	3.90504e-07	6.49138e-05	Distal Intergenic	100126354	ENSG00000215961	MIR297
chr2	183935033	183935596	-1.91071	3.90838e-07	6.49138e-05	Intron (ENST00000441026.1/ENST00000441026.1, intron 2 of 2)	100616305	ENSG00000266808	MIR548AE1
chr12	76757747	76758015	2.9468	3.91884e-07	6.49882e-05	Exon (ENST00000548926.1/ENST00000548926.1, exon 1 of 1)	23390	ENSG00000186908	ZDHHC17
chr2	12970875	12971304	1.65364	3.96127e-07	6.55919e-05	Intron (ENST00000663507.1/100506474, intron 2 of 6)	100506474	ENSG00000225649	LOC100506474
chr8	133320394	133321244	0.756518	3.9792e-07	6.57887e-05	Distal Intergenic	10397	ENSG00000104419	NDRG1
chr5	151698978	151699821	1.1754	4.00289e-07	6.60799e-05	Intron (ENST00000518905.1/101927096, intron 2 of 2)	6678	ENSG00000113140	SPARC
chr15	98412900	98413205	3.20807	4.0249e-07	6.62422e-05	Intron (ENST00000661847.1/105371011, intron 2 of 3)	105371011		LINC02351
chr11	57283736	57283953	-2.6811	4.01978e-07	6.62422e-05	Distal Intergenic	85456	ENSG00000149115	TNKS1BP1
chr2	143426060	143426789	1.62266	4.03222e-07	6.62447e-05	Intron (ENST00000552641.5/55843, intron 6 of 7)	55843	ENSG00000075884	ARHGAP15
chr4	123986201	123986838	1.89248	4.03748e-07	6.62447e-05	Distal Intergenic	285419	ENSG00000249464	LINC01091
chr1	199029480	199030076	2.13986	4.04332e-07	6.62447e-05	Intron (ENST00000432488.1/104266961, intron 1 of 2)	102800316		LINC01222
chr8	50929279	50929734	2.47886	4.05668e-07	6.63637e-05	Distal Intergenic	54212	ENSG00000147481	SNTG1
chr1	36486648	36487331	-1.71995	4.08339e-07	6.66003e-05	Distal Intergenic	1441	ENSG00000119535	CSF3R
chr13	67278241	67278630	1.97959	4.07955e-07	6.66003e-05	Distal Intergenic	100874145	ENSG00000230040	LINC00364
chr14	104100331	104101329	-1.79924	4.09235e-07	6.66376e-05	Intron (ENST00000548372.5/374569, intron 5 of 10)	374569	ENSG00000166183	ASPG
chr12	96485098	96485827	1.71239	4.09793e-07	6.66376e-05	Exon (ENST00000548740.1/ENST00000548740.1, exon 1 of 4)	144535	ENSG00000188596	CFAP54
chr1	46947602	46947998	-2.9522	4.10507e-07	6.66541e-05	Distal Intergenic	1579	ENSG00000187048	CYP4A11
chr11	129728584	129728962	-3.14751	4.11553e-07	6.67243e-05	Distal Intergenic	120224	ENSG00000151715	TMEM45B
chr16	87808367	87808604	-2.49242	4.12426e-07	6.67663e-05	Distal Intergenic	102465464	ENSG00000278598	MIR6775
chr2	85531031	85531889	-2.7295	4.14424e-07	6.69901e-05	Distal Intergenic	100630918	ENSG00000286532	PARTICL
chr2	102155898	102156149	-2.5743	4.2022e-07	6.76257e-05	Promoter (1-2kb)	3554	ENSG00000115594	IL1R1
chr8	133793120	133793782	1.6092	4.19756e-07	6.76257e-05	Intron (ENST00000517695.1/ENST00000517695.1, intron 1 of 2)	101927798	ENSG00000253165	LOC101927798
chr7	117098418	117098795	2.36194	4.19849e-07	6.76257e-05	Promoter (<=1kb)	7982	ENSG00000004866	ST7
chr1	195958077	195958680	1.12087	4.21719e-07	6.77409e-05	Distal Intergenic	105371673		LINC01724
chrX	91317208	91317639	2.89292	4.22182e-07	6.77409e-05	Distal Intergenic	140886	ENSG00000174740	PABPC5
chr4	67885721	67886748	1.33626	4.23067e-07	6.77829e-05	Promoter (1-2kb)	9407	ENSG00000153802	TMPRSS11D
chr1	209505048	209505494	2.6167	4.25257e-07	6.80336e-05	Distal Intergenic	406988	ENSG00000284485	MIR205
chr15	39640784	39642642	-2.69235	4.26842e-07	6.81869e-05	Intron (ENST00000350221.4/161835, intron 10 of 11)	161835	ENSG00000150667	FSIP1
chr17	27432078	27432332	2.65607	4.27895e-07	6.82549e-05	Distal Intergenic	440419	ENSG00000266433	TBC1D3P5
chr11	121828929	121829885	1.39883	4.28555e-07	6.82601e-05	Exon (ENST00000652677.1/ENST00000652677.1, exon 1 of 7)	6653	ENSG00000137642	SORL1
chr2	27566711	27567044	2.35306	4.30101e-07	6.84062e-05	Exon (ENST00000447166.2/ENST00000447166.2, exon 5 of 5)	84226	ENSG00000221843	C2orf16
chr17	12618572	12619070	2.62241	4.31444e-07	6.85196e-05	Intron (ENST00000313495.6/284034, intron 3 of 3)	93649	ENSG00000141052	MYOCD
chr6	99013004	99013599	1.50844	4.38793e-07	6.94838e-05	Distal Intergenic	26235	ENSG00000112234	FBXL4
chr3	193874407	193874845	-2.00159	4.38498e-07	6.94838e-05	Distal Intergenic	105374285		LINC02038
chr14	71130480	71131186	1.84393	4.41322e-07	6.97827e-05	Distal Intergenic	22990	ENSG00000100731	PCNX1
chr14	62289470	62289917	2.15716	4.42621e-07	6.98866e-05	Distal Intergenic	101954204	ENSG00000259142	LINC00644
chr4	158873747	158874493	1.44598	4.46193e-07	7.0044e-05	Intron (ENST00000264433.11/57600, intron 14 of 16)	57600	ENSG00000052795	FNIP2
chr5	68848112	68848470	2.17131	4.44714e-07	7.0044e-05	Intron (ENST00000668535.1/ENST00000668535.1, intron 3 of 5)	101928885		LINC02198
chr1	173451976	173452339	-1.95155	4.45581e-07	7.0044e-05	Intron (ENST00000367716.3/101928673, intron 1 of 1)	101928673	ENSG00000203739	LOC101928673
chr1	236913336	236913808	2.54288	4.45467e-07	7.0044e-05	3' UTR	4548	ENSG00000116984	MTR
chr1	75345556	75346315	1.67127	4.49987e-07	7.05378e-05	Intron (ENST00000370859.7/204962, intron 3 of 23)	431707	ENSG00000162624	LHX8
chr2	75323172	75323650	1.90916	4.51395e-07	7.0555e-05	Distal Intergenic	6869	ENSG00000115353	TACR1
chr18	6058951	6059354	2.13697	4.51271e-07	7.0555e-05	Intron (ENST00000659442.1/ENST00000659442.1, intron 2 of 7)	645369	ENSG00000206432	TMEM200C
chr12	29320357	29320645	2.29563	4.53238e-07	7.06993e-05	Promoter (1-2kb)	55711	ENSG00000064763	FAR2
chr8	84929207	84929773	2.19633	4.53618e-07	7.06993e-05	Distal Intergenic	138046	ENSG00000184672	RALYL
chr1	236540928	236541487	-1.82929	4.56227e-07	7.10043e-05	Promoter (<=1kb)	3964	ENSG00000116977	LGALS8
chr1	241265403	241265811	2.42171	4.59128e-07	7.13537e-05	Intron (ENST00000348120.6/6000, intron 1 of 14)	6000	ENSG00000182901	RGS7
chr8	129813677	129814267	2.24711	4.5994e-07	7.1378e-05	Distal Intergenic	56169	ENSG00000147697	GSDMC
chr5	10462046	10462552	-2.07651	4.60965e-07	7.14352e-05	Intron (ENST00000503804.5/83853, intron 5 of 5)	102465138	ENSG00000277073	MIR6131
chr6	8382493	8382973	2.09803	4.62015e-07	7.1496e-05	Intron (ENST00000644718.1/100506207, intron 5 of 8)	51000	ENSG00000124786	SLC35B3
chr5	54415784	54416722	1.82626	4.63105e-07	7.15629e-05	Distal Intergenic	104355136	ENSG00000249069	LINC01033
chr9	3809754	3810118	1.8896	4.70372e-07	7.24827e-05	Distal Intergenic	84850	ENSG00000237009	GLIS3-AS1
chr8	11580430	11580610	-3.44386	4.7039e-07	7.24827e-05	Exon (ENST00000304233.3/83655, exon 3 of 3)	83655	ENSG00000170983	LINC00208
chr5	143913212	143913837	1.23159	4.71857e-07	7.26059e-05	Distal Intergenic	57824	ENSG00000158497	HMHB1
chr5	158236542	158237079	2.52584	4.72802e-07	7.26485e-05	Distal Intergenic	101927697	ENSG00000276778	LINC02227
chr18	44692833	44693751	1.33841	4.78129e-07	7.32601e-05	Intron (ENST00000426838.8/26040, intron 1 of 3)	26040	ENSG00000152217	SETBP1
chr1	19739706	19739884	-2.92771	4.77707e-07	7.32601e-05	Promoter (1-2kb)	255104	ENSG00000162542	TMCO4
chr5	65861835	65862297	1.67176	4.79473e-07	7.33627e-05	Intron (ENST00000509935.2/57486, intron 6 of 6)	57486	ENSG00000123213	NLN
chr5	5291298	5291781	2.35325	4.82757e-07	7.35485e-05	Intron (ENST00000274181.7/170690, intron 18 of 22)	170690	ENSG00000145536	ADAMTS16
chr8	123473509	123474168	3.1341	4.81375e-07	7.35485e-05	Distal Intergenic	114907	ENSG00000156804	FBXO32
chr16	81551484	81551909	2.1752	4.82257e-07	7.35485e-05	Intron (ENST00000537098.7/80790, intron 1 of 20)	102465840	ENSG00000277255	MIR7854
chr3	39038177	39038716	2.34088	4.83391e-07	7.35485e-05	Intron (ENST00000668754.1/11280, intron 1 of 32)	11280	ENSG00000168356	SCN11A
chr15	98889925	98890597	1.29713	4.85577e-07	7.3692e-05	Promoter (<=1kb)	3480	ENSG00000140443	IGF1R
chr13	41545108	41545685	2.04099	4.85689e-07	7.3692e-05	Distal Intergenic	100847026	ENSG00000284584	MIR5006
chr15	34709917	34710298	2.35729	4.90605e-07	7.4172e-05	Distal Intergenic	105370762		LINC02252
chr17	73068367	73068790	2.38197	4.90898e-07	7.4172e-05	Intron (ENST00000255559.7/201266, intron 3 of 9)	201266	ENSG00000133195	SLC39A11
chr13	29567303	29568063	-1.41458	4.901e-07	7.4172e-05	Intron (ENST00000380752.10/6541, intron 1 of 12)	6541	ENSG00000139514	SLC7A1
chr11	61273100	61273976	-1.92429	4.9159e-07	7.41736e-05	Promoter (<=1kb)	220001	ENSG00000167992	VWCE
chr13	94195638	94196058	1.98679	4.93284e-07	7.43261e-05	Intron (ENST00000377047.9/10082, intron 4 of 8)	100873972	ENSG00000236520	GPC6-AS1
chr8	96843488	96843935	2.22371	4.96076e-07	7.44592e-05	Intron (ENST00000220763.10/10404, intron 3 of 7)	10404	ENSG00000104324	CPQ
chr1	72412262	72412638	2.43883	4.95593e-07	7.44592e-05	Intron (ENST00000653965.1/ENST00000653965.1, intron 1 of 6)	257194	ENSG00000172260	NEGR1
chr15	72998185	72998583	-1.81178	4.96221e-07	7.44592e-05	Distal Intergenic	4756	ENSG00000067141	NEO1
chr1	243883589	243883930	2.42849	4.97709e-07	7.45796e-05	Distal Intergenic	10000	ENSG00000117020	AKT3
chr7	40298407	40299537	3.23631	4.98749e-07	7.46326e-05	Intron (ENST00000401647.6/79783, intron 7 of 12)	79783	ENSG00000175600	SUGCT
chr7	38561092	38561587	1.85023	4.99448e-07	7.46345e-05	Intron (ENST00000356264.7/273, intron 1 of 20)	273	ENSG00000078053	AMPH
chr5	174371499	174372243	1.50268	5.00574e-07	7.47002e-05	Intron (ENST00000515513.5/101928176, intron 1 of 4)	101928176	ENSG00000249306	LINC01411
chr2	222805427	222806328	-1.2504	5.02673e-07	7.49107e-05	Distal Intergenic	2181	ENSG00000123983	ACSL3
chr10	70518771	70519040	2.20995	5.06128e-07	7.52195e-05	Intron (ENST00000263563.7/27143, intron 1 of 19)	27143	ENSG00000107719	PALD1
chr8	104662207	104663119	2.83166	5.05449e-07	7.52195e-05	Intron (ENST00000521923.5/ENST00000521923.5, intron 1 of 4)	23414	ENSG00000169946	ZFPM2
chr13	75507083	75507441	-1.97273	5.07876e-07	7.53762e-05	Distal Intergenic	170622	ENSG00000188243	COMMD6
chr8	101453847	101454406	2.28001	5.09444e-07	7.5506e-05	Distal Intergenic	79977	ENSG00000083307	GRHL2
chr1	115136151	115137173	2.71013	5.10195e-07	7.55144e-05	Distal Intergenic	10100	ENSG00000134198	TSPAN2
chr1	145706121	145706989	1.57209	5.14476e-07	7.60446e-05	Promoter (<=1kb)	5174	ENSG00000174827	PDZK1
chr1	237074369	237075011	1.88388	5.1752e-07	7.63908e-05	Intron (ENST00000366574.7/6262, intron 1 of 104)	6262	ENSG00000198626	RYR2
chr1	245874797	245875558	1.67235	5.19047e-07	7.65122e-05	Intron (ENST00000366516.5/64754, intron 3 of 6)	64754	ENSG00000185420	SMYD3
chr2	38449073	38449318	-2.71831	5.20559e-07	7.65278e-05	Exon (ENST00000659803.1/ENST00000659803.1, exon 2 of 2)	101929596	ENSG00000231367	LINC02613
chr6	19538017	19538568	-1.28893	5.2039e-07	7.65278e-05	Exon (ENST00000668724.1/ENST00000668724.1, exon 3 of 5)	100506885	ENSG00000228412	LOC100506885
chr7	36749625	36749939	2.24257	5.2238e-07	7.66919e-05	Distal Intergenic	313	ENSG00000136250	AOAH
chr1	70486841	70488129	1.37796	5.25217e-07	7.70045e-05	Distal Intergenic	1491	ENSG00000116761	CTH
chr5	157384916	157385311	2.25459	5.28009e-07	7.7224e-05	Promoter (<=1kb)	26999	ENSG00000055163	CYFIP2
chr14	69920798	69921665	1.04477	5.28134e-07	7.7224e-05	Intron (ENST00000555917.1/64093, intron 3 of 3)	64093	ENSG00000198732	SMOC1
chr5	159837688	159839254	1.83202	5.30073e-07	7.74034e-05	Intron (ENST00000641163.1/101927766, intron 3 of 7)	101927766	ENSG00000253311	LINC01847
chr2	177998001	177998413	2.4706	5.32171e-07	7.76057e-05	Exon (ENST00000397055.2/ENST00000397055.2, exon 1 of 1)	50940	ENSG00000128655	PDE11A
chr9	91546485	91547276	1.58657	5.33892e-07	7.77523e-05	Distal Intergenic	100500821	ENSG00000266855	MIR3910-1
chr5	73917443	73917748	-2.27078	5.35329e-07	7.78574e-05	Intron (ENST00000513042.6/64283, intron 35 of 35)	64283	ENSG00000214944	ARHGEF28
chr5	149671540	149672068	-1.90862	5.3964e-07	7.83797e-05	Distal Intergenic	389337	ENSG00000183111	ARHGEF37
chr1	20602814	20604975	1.19132	5.41299e-07	7.84175e-05	Exon (ENST00000461985.1/978, exon 2 of 3)	978	ENSG00000158825	CDA
chr8	142950603	142951077	1.51012	5.41342e-07	7.84175e-05	Distal Intergenic	1585	ENSG00000179142	CYP11B2
chr1	156712386	156713646	-2.00246	5.44964e-07	7.88371e-05	Exon (ENST00000428641.1/ENST00000428641.1, exon 1 of 2)	1382	ENSG00000143320	CRABP2
chr13	89550874	89551236	3.19867	5.48156e-07	7.91936e-05	Promoter (2-3kb)	100874139		LINC00353
chrX	139290082	139290693	2.07513	5.52966e-07	7.9677e-05	Distal Intergenic	2258	ENSG00000129682	FGF13
chr5	148223940	148224862	1.51545	5.52315e-07	7.9677e-05	Promoter (2-3kb)	105378220	ENSG00000248109	MARCOL
chr17	29958834	29960154	1.10621	5.58238e-07	8.03301e-05	Intron (ENST00000448319.5/374786, intron 3 of 3)	374786	ENSG00000176927	EFCAB5
chr1	47129992	47130219	-2.81317	5.60331e-07	8.05249e-05	Intron (ENST00000444042.2/ENST00000444042.2, intron 3 of 3)	284541	ENSG00000162365	CYP4A22
chr8	39112872	39113411	1.42032	5.62743e-07	8.07554e-05	Intron (ENST00000523400.5/203102, intron 1 of 5)	203102	ENSG00000197140	ADAM32
chr2	121155518	121156087	-1.8197	5.6342e-07	8.07554e-05	Distal Intergenic	29842	ENSG00000115112	TFCP2L1
chr8	80737704	80738175	2.85016	5.64229e-07	8.07649e-05	Intron (ENST00000327835.7/619279, intron 2 of 8)	619279	ENSG00000164684	ZNF704
chr5	57482483	57483171	2.09397	5.65784e-07	8.08812e-05	Promoter (<=1kb)	345651	ENSG00000169067	ACTBL2
chr5	65190303	65190967	1.61534	5.7187e-07	8.11117e-05	Intron (ENST00000381055.8/11174, intron 21 of 24)	11174	ENSG00000049192	ADAMTS6
chr5	115321091	115321827	1.50623	5.69359e-07	8.11117e-05	Distal Intergenic	153733	ENSG00000164221	CCDC112
chr1	222974491	222974839	2.19088	5.71611e-07	8.11117e-05	Intron (ENST00000495684.2/84976, intron 3 of 7)	84976	ENSG00000154309	DISP1
chr6	134422511	134423251	1.30688	5.70856e-07	8.11117e-05	Intron (ENST00000660399.1/154092, intron 1 of 2)	154092	ENSG00000236700	LINC01010
chr10	19660009	19660608	2.40942	5.69377e-07	8.11117e-05	Intron (ENST00000454679.7/340895, intron 36 of 39)	340895	ENSG00000204740	MALRD1
chr1	209900073	209901449	1.3774	5.70689e-07	8.11117e-05	Promoter (<=1kb)	255928	ENSG00000143469	SYT14
chr7	36034017	36034529	1.31927	5.72704e-07	8.11241e-05	Intron (ENST00000665884.1/ENST00000665884.1, intron 3 of 3)	101928618	ENSG00000261184	LOC101928618
chr17	13345725	13348520	0.693366	5.73719e-07	8.11622e-05	Distal Intergenic	105371541	ENSG00000234634	LINC02093
chr6	13479913	13481479	1.09863	5.81274e-07	8.20584e-05	Intron (ENST00000379287.4/54438, intron 1 of 1)	54438	ENSG00000145990	GFOD1
chr6	52157595	52158164	1.60119	5.81562e-07	8.20584e-05	Distal Intergenic	101154644		LINCMD1
chr2	134253873	134254088	-2.83931	5.88063e-07	8.2761e-05	Promoter (<=1kb)	4249	ENSG00000152127	MGAT5
chr7	66281652	66282237	1.40253	5.87448e-07	8.2761e-05	Intron (ENST00000480281.5/8460, intron 1 of 4)	8460	ENSG00000169902	TPST1
chr6	84135296	84135860	1.89566	5.9339e-07	8.30147e-05	Intron (ENST00000461137.5/22832, intron 16 of 17)	22832	ENSG00000135315	CEP162
chr1	157431524	157432255	1.99184	5.92331e-07	8.30147e-05	Distal Intergenic	83416	ENSG00000143297	FCRL5
chr2	105734998	105735612	1.81593	5.91208e-07	8.30147e-05	Distal Intergenic	8440	ENSG00000071051	NCK2
chr17	50177682	50179207	0.745979	5.9339e-07	8.30147e-05	Promoter (2-3kb)	6442	ENSG00000108823	SGCA
chr5	148002484	148002821	-1.49704	5.93681e-07	8.30147e-05	Distal Intergenic	11005	ENSG00000133710	SPINK5
chr12	96177010	96177411	2.06277	5.9589e-07	8.32165e-05	Distal Intergenic	2004	ENSG00000111145	ELK3
chr2	75502960	75503363	2.43109	5.97065e-07	8.3234e-05	Intron (ENST00000490746.5/84141, intron 3 of 3)	84141	ENSG00000115363	EVA1A
chr12	54611726	54612180	-2.26133	5.97546e-07	8.3234e-05	Promoter (1-2kb)	644076	ENSG00000257780	GLYCAM1
chr8	60950798	60951656	1.39652	5.98382e-07	8.3244e-05	Intron (ENST00000526936.5/ENST00000526936.5, intron 1 of 2)	100130298		LOC100130298
chr2	182015410	182016031	2.02045	6.00326e-07	8.34078e-05	Intron (ENST00000495820.5/151242, intron 2 of 4)	151242	ENSG00000150722	PPP1R1C
chr3	37986985	37987260	-2.73334	6.01414e-07	8.34523e-05	Promoter (<=1kb)	50853	ENSG00000136059	VILL
chr3	64977079	64978168	1.16398	6.04304e-07	8.37465e-05	Intron (ENST00000650103.1/100507098, intron 4 of 11)	56999	ENSG00000163638	ADAMTS9
chr15	80739965	80740194	-2.51419	6.0736e-07	8.37536e-05	Intron (ENST00000560609.1/58489, intron 1 of 2)	58489	ENSG00000136379	ABHD17C
chr11	95585501	95585928	2.10191	6.07616e-07	8.37536e-05	Intron (ENST00000648353.1/ENST00000648353.1, intron 3 of 4)	143684	ENSG00000077458	FAM76B
chr14	92780480	92780835	2.6658	6.07857e-07	8.37536e-05	Distal Intergenic	9950	ENSG00000066455	GOLGA5
chr6	166078262	166078752	1.75104	6.05252e-07	8.37536e-05	Distal Intergenic	729681		LOC729681
chr9	95091621	95092911	1.04641	6.08975e-07	8.37536e-05	Distal Intergenic	100422842	ENSG00000207617	MIR3074
chr1	85087710	85088614	1.59285	6.08346e-07	8.37536e-05	Intron (ENST00000370596.5/126820, intron 7 of 21)	126820	ENSG00000162643	WDR63
chr6	116945797	116946237	2.58578	6.1157e-07	8.40044e-05	Distal Intergenic	222546	ENSG00000185002	RFX6
chr14	51539398	51540675	1.35031	6.14419e-07	8.41205e-05	Intron (ENST00000556137.5/122786, intron 2 of 3)	122786	ENSG00000139926	FRMD6
chr4	45199693	45200118	2.49227	6.14735e-07	8.41205e-05	Distal Intergenic	132789	ENSG00000163281	GNPDA2
chr11	71945000	71946580	1.99322	6.13878e-07	8.41205e-05	Intron (ENST00000530058.5/55298, intron 1 of 5)	55298	ENSG00000137522	RNF121
chr5	144697822	144698420	1.03697	6.16179e-07	8.42121e-05	Distal Intergenic	57528	ENSG00000183775	KCTD16
chr17	48499171	48499613	1.99121	6.18395e-07	8.4409e-05	Distal Intergenic	3211	ENSG00000120094	HOXB1
chr7	137687722	137688199	2.9271	6.21748e-07	8.47603e-05	Promoter (1-2kb)	9162	ENSG00000157680	DGKI
chr7	137771693	137773160	3.1267	6.22803e-07	8.47979e-05	Promoter (1-2kb)	9162	ENSG00000157680	DGKI
chr11	118132854	118133062	-2.42782	6.25565e-07	8.50675e-05	Downstream (<1kb)	6330	ENSG00000177098	SCN4B
chr10	82266367	82267829	0.979315	6.2689e-07	8.51412e-05	Intron (ENST00000372141.7/10718, intron 1 of 8)	101929590	ENSG00000225738	NRG3-AS1
chr13	30898740	30899173	2.11724	6.28462e-07	8.52483e-05	Intron (ENST00000592950.5/100507064, intron 3 of 5)	84935	ENSG00000102802	MEDAG
chr5	138388634	138389288	-2.59493	6.30261e-07	8.53858e-05	Promoter (2-3kb)	51780	ENSG00000120733	KDM3B
chr8	127574413	127574849	2.19251	6.31815e-07	8.54899e-05	Distal Intergenic	727677	ENSG00000246228	CASC8
chr2	120559410	120559799	2.28199	6.34137e-07	8.56975e-05	Distal Intergenic	84931	ENSG00000280409	LINC01101
chr15	48493497	48493833	3.10552	6.38089e-07	8.59115e-05	Intron (ENST00000316623.9/2200, intron 23 of 65)	2200	ENSG00000166147	FBN1
chr14	38528139	38528384	-2.68223	6.37371e-07	8.59115e-05	Distal Intergenic	283547	ENSG00000259070	LINC00639
chr1	64132835	64133734	1.17855	6.38083e-07	8.59115e-05	Intron (ENST00000371079.6/4919, intron 4 of 8)	101927034	ENSG00000223949	ROR1-AS1
chr14	59098338	59098751	2.21115	6.40304e-07	8.60053e-05	Intron (ENST00000666814.1/102723742, intron 3 of 3)	23002	ENSG00000100592	DAAM1
chr11	74278594	74279417	1.39252	6.40367e-07	8.60053e-05	3' UTR	283208	ENSG00000149380	P4HA3
chr5	126103992	126104247	-2.97233	6.41748e-07	8.60844e-05	Intron (ENST00000651847.1/ENST00000651847.1, intron 2 of 15)	102546228	ENSG00000248107	LINC02039
chr8	95800385	95801048	1.65559	6.46533e-07	8.61573e-05	Promoter (<=1kb)	100616530	ENSG00000253773	C8orf37-AS1
chr7	92641716	92642478	1.7209	6.46199e-07	8.61573e-05	Exon (ENST00000661747.1/ENST00000661747.1, exon 1 of 2)	1021	ENSG00000105810	CDK6
chr3	183537300	183537824	2.02099	6.49419e-07	8.61573e-05	Intron (ENST00000468734.1/89857, intron 1 of 7)	89857	ENSG00000172578	KLHL6
chr13	88022937	88023126	-2.46186	6.47181e-07	8.61573e-05	Distal Intergenic	105370306	ENSG00000231019	LINC00373
chr11	37409159	37409644	2.03166	6.48347e-07	8.61573e-05	Distal Intergenic	105376633	ENSG00000254516	LINC02760
chr9	26265221	26265657	1.69069	6.45984e-07	8.61573e-05	Distal Intergenic	100506422	ENSG00000276759	LOC100506422
chr3	5442508	5442941	1.73789	6.4865e-07	8.61573e-05	Distal Intergenic	100616334	ENSG00000265180	MIR4790
chr15	32687467	32688699	1.20016	6.46719e-07	8.61573e-05	Intron (ENST00000300175.8/6447, intron 4 of 5)	6447	ENSG00000166922	SCG5
chr3	52225657	52226504	-1.379	6.43695e-07	8.61573e-05	Promoter (<=1kb)	54106	ENSG00000239732	TLR9
chr11	12086000	12088833	0.939832	6.52646e-07	8.64799e-05	Exon (ENST00000527997.1/ENST00000527997.1, exon 1 of 2)	9645	ENSG00000133816	MICAL2
chr1	172902769	172903814	1.84965	6.54241e-07	8.65858e-05	Intron (ENST00000432694.2/ENST00000432694.2, intron 1 of 4)	8995	ENSG00000120337	TNFSF18
chr7	150793598	150794241	1.3325	6.55914e-07	8.67017e-05	Promoter (2-3kb)	28959	ENSG00000106565	TMEM176B
chr9	113673744	113676131	1.26045	6.60639e-07	8.72203e-05	Intron (ENST00000428292.1/ENST00000428292.1, intron 2 of 2)	5998	ENSG00000138835	RGS3
chr2	130720054	130720703	-1.44396	6.62221e-07	8.72296e-05	Distal Intergenic	344561	ENSG00000173302	GPR148
chr17	13385488	13385991	2.20181	6.63916e-07	8.72296e-05	Distal Intergenic	105371541	ENSG00000234634	LINC02093
chr15	93566695	93567332	1.25777	6.6251e-07	8.72296e-05	Intron (ENST00000553478.1/ENST00000553478.1, intron 3 of 3)	101927153	ENSG00000258476	LINC02207
chr11	15692677	15693110	2.03164	6.6347e-07	8.72296e-05	Intron (ENST00000532242.2/102724957, intron 2 of 3)	102724957	ENSG00000254695	LOC102724957
chr8	48305144	48305790	1.86696	6.69736e-07	8.78881e-05	Distal Intergenic	101929268	ENSG00000253608	LOC101929268
[truncated: 25,147 more rows]
