# Supplementary material for: TGFβ1-Induced EMT in the MCF10A Mammary Epithelial Cell Line Model Is Executed Independently of SNAIL1 and ZEB1 but Relies on JUNB-Coordinated Transcriptional Regulation
Source: Cancers (Basel). 2023 Jan 16;15(2):558. doi: 10.3390/cancers15020558 (PMC9856774; doi:10.3390/cancers15020558)
Supplement: Supplementary file 1 [file cancers-15-00558-s001.zip › Suppl Mat/Table_S7_MCF10A_RNA-seq_DEGs 04 07 2022.xlsx]

## Sheet: Table_S7_3 hours_vs_CTRL
Table S7: DEGs in MCF10A cells after 3 h of TGFβ1 treatment compared to solvent-treated samples (CTRL)
Threshold: adjusted p-value <0.05						* mean of three independent biological replicates
						** mean of two independent biological replicates
entrez	symbol	ensembl	log2FC	p-value	adjusted p-value	CTRL counts*	3 h counts**
1849	DUSP7	ENSG00000164086	0.262898	4.08696e-07	0.00762709	7180.45	8619.14
8682	PEA15	ENSG00000162734	0.215096	2.44829e-06	0.0183208	6034.27	7005.89
3853	KRT6A	ENSG00000205420	0.341675	2.94515e-06	0.0183208	105029	133224
53834	FGFRL1	ENSG00000127418	0.356492	5.23733e-06	0.0244348	1419.52	1819.42
353091	RAET1G	ENSG00000203722	0.442174	7.95919e-06	0.0297069	439.077	597.872
23581	CASP14	ENSG00000105141	-1.04859	1.1493e-05	0.0357471	94.914	44.3342

## Sheet: Table_S7_6 hours_vs_CTRL
Table S7: DEGs in MCF10A cells after 6 h of TGFβ1 treatment compared to solvent-treated samples (CTRL)
Threshold: adjusted p-value <0.05						* mean of three independent biological replicates
						** mean of two independent biological replicates
entrez	symbol	ensembl	log2FC	p-value	adjusted p-value	CTRL counts*	6 h counts**
5328	PLAU	ENSG00000122861	2.58817	4.21763e-216	7.69168e-212	3757.66	22762.3
3694	ITGB6	ENSG00000115221	2.86428	1.90965e-189	1.74131e-185	1742.63	12835.8
3772	KCNJ15	ENSG00000157551	2.3097	3.1249e-170	1.89963e-166	336.155	1676.68
5054	SERPINE1	ENSG00000106366	4.12713	7.21663e-163	3.29024e-159	4834.55	87959.5
56937	PMEPA1	ENSG00000124225	3.6951	1.05699e-153	3.85527e-150	1907.23	25472.1
677	ZFP36L1	ENSG00000185650	0.645821	1.37789e-131	4.18809e-128	10111.8	15823.7
2274	FHL2	ENSG00000115641	0.87973	2.51267e-94	6.54624e-91	3952.55	7278.88
8482	SEMA7A	ENSG00000138623	4.18897	7.53103e-86	1.71679e-82	74.8413	1483.56
25822	DNAJB5	ENSG00000137094	2.07691	1.84894e-80	3.74657e-77	500.798	2135.91
8111	GPR68	ENSG00000119714	4.29284	1.72803e-74	3.1514e-71	61.408	1337.33
6659	SOX4	ENSG00000124766	1.96352	3.34043e-74	5.53812e-71	1092.69	4303.6
4739	NEDD9	ENSG00000111859	3.12158	6.17389e-71	9.38277e-68	58.2254	527.58
3321	IGSF3	ENSG00000143061	1.05125	7.43136e-69	1.04251e-65	3196.03	6635.56
221393	ADGRF4	ENSG00000153294	1.9622	1.8986e-66	2.47319e-63	149.423	588.418
7045	TGFBI	ENSG00000120708	1.66758	3.93565e-65	4.78496e-62	95354.3	304959
3853	KRT6A	ENSG00000205420	0.606299	7.30663e-65	8.32819e-62	107191	163233
80045	GPR157	ENSG00000180758	1.04142	2.07196e-61	2.22272e-58	1072.96	2213.72
5292	PIM1	ENSG00000137193	1.1407	2.73743e-56	2.77348e-53	687.843	1521.52
64131	XYLT1	ENSG00000103489	2.54333	4.92643e-56	4.72859e-53	67.6093	405.777
3918	LAMC2	ENSG00000058085	1.70099	1.29389e-55	1.17984e-52	68648.7	225073
81606	LBH	ENSG00000213626	4.85789	2.87658e-54	2.49811e-51	12.6716	457.514
669	BPGM	ENSG00000172331	1.38196	1.53249e-52	1.27036e-49	526.996	1380.22
85439	STON2	ENSG00000140022	1.50497	6.42782e-51	5.0967e-48	474.453	1355.38
26499	PLEK2	ENSG00000100558	1.61102	4.81759e-50	3.66077e-47	2511.9	7734.6
4092	SMAD7	ENSG00000101665	1.30928	1.45446e-49	1.061e-46	670.002	1668.07
7052	TGM2	ENSG00000198959	2.25674	5.40766e-47	3.79306e-44	448.093	2192.26
6615	SNAI1	ENSG00000124216	2.66042	7.74416e-47	5.23075e-44	46.82	307.823
6591	SNAI2	ENSG00000019549	1.48727	2.18495e-46	1.42311e-43	4358.98	12304.3
2004	ELK3	ENSG00000111145	0.765853	2.39016e-46	1.50308e-43	3693.41	6287.14
9267	CYTH1	ENSG00000108669	2.08606	4.77733e-46	2.90414e-43	1671.35	7233.43
170689	ADAMTS15	ENSG00000166106	3.17403	1.57643e-45	9.274e-43	51.7401	500.763
3725	JUN	ENSG00000177606	2.37019	4.16552e-45	2.37395e-42	1577.65	8393.86
		ENSG00000272405	-1.33688	4.86437e-45	2.68823e-42	962.364	378.393
7414	VCL	ENSG00000035403	0.320313	5.72302e-45	3.06973e-42	11771.1	14697.8
2048	EPHB2	ENSG00000133216	2.4514	3.7575e-44	1.95787e-41	381.314	2154.8
56172	ANKH	ENSG00000154122	0.545299	1.29959e-43	6.58348e-41	3607.3	5268.18
		ENSG00000254842	4.91376	5.92022e-41	2.91803e-38	5.52583	224.493
10631	POSTN	ENSG00000133110	2.28747	1.7869e-40	8.57573e-38	107.659	540.474
283208	P4HA3	ENSG00000149380	3.90531	2.50269e-40	1.17029e-37	10.0749	175.54
1277	COL1A1	ENSG00000108821	3.14326	4.71874e-40	2.15139e-37	302.292	2888.81
4318	MMP9	ENSG00000100985	4.689	2.66576e-39	1.18574e-36	18.5615	638.89
4168	MCF2	ENSG00000101977	1.70077	2.94154e-39	1.27726e-36	244.144	803.483
55765	C1orf106	ENSG00000163362	1.72385	3.55334e-39	1.50703e-36	4095.42	13700.2
241	ALOX5AP	ENSG00000132965	5.09934	4.47675e-39	1.85551e-36	5.20246	255.149
84189	SLITRK6	ENSG00000184564	1.3627	7.26667e-39	2.94494e-36	798.277	2066.52
79817	MOB3B	ENSG00000120162	1.06418	1.06795e-38	4.23395e-36	900.744	1888.89
4313	MMP2	ENSG00000087245	1.11282	3.78341e-38	1.46805e-35	1107.01	2402.78
23541	SEC14L2	ENSG00000100003	0.737367	5.03456e-38	1.91282e-35	6433.26	10737.9
124739	USP43	ENSG00000154914	1.0686	4.32644e-37	1.61023e-34	334.52	703.845
7057	THBS1	ENSG00000137801	1.43496	9.7262e-37	3.54754e-34	16840	45885.6
1293	COL6A3	ENSG00000163359	1.84309	8.92272e-36	3.19066e-33	395.235	1441.73
7126	TNFAIP1	ENSG00000109079	0.639282	5.8364e-35	2.04689e-32	2926.07	4559.27
1490	CTGF	ENSG00000118523	1.26735	5.99404e-35	2.05813e-32	745.548	1805.08
3300	DNAJB2	ENSG00000135924	1.5604	6.09414e-35	2.05813e-32	862.568	2571.74
1436	CSF1R	ENSG00000182578	1.49716	8.22727e-35	2.72801e-32	217.23	619.679
7456	WIPF1	ENSG00000115935	1.61568	4.50773e-34	1.46799e-31	208.509	646.291
		ENSG00000250697	3.18601	2.08505e-33	6.67105e-31	24.4291	245.77
4053	LTBP2	ENSG00000119681	1.86489	4.21651e-32	1.3258e-29	3508.7	13037
55701	ARHGEF40	ENSG00000165801	1.92835	1.95811e-31	6.05254e-29	619.377	2411.52
169044	COL22A1	ENSG00000169436	3.52208	2.32174e-31	7.05692e-29	11.721	155.644
5270	SERPINE2	ENSG00000135919	1.73835	3.83752e-31	1.14729e-28	3641.35	12353.4
3914	LAMB3	ENSG00000196878	1.23237	1.69688e-30	4.99128e-28	86943.9	205502
3162	HMOX1	ENSG00000100292	2.04759	2.77304e-30	8.02729e-28	95.0185	403.731
92935	MARS2	ENSG00000247626	-0.673012	3.33717e-30	9.50937e-28	1382.2	865.367
114038	LINC00313	ENSG00000185186	1.98387	3.40868e-30	9.56372e-28	65.7056	266.685
401138	AMTN	ENSG00000187689	5.42943	3.49852e-30	9.66704e-28	11.4019	976.519
10098	TSPAN5	ENSG00000168785	0.891678	8.04618e-30	2.19012e-27	604.347	1124.32
151887	CCDC80	ENSG00000091986	1.06615	9.43512e-30	2.53042e-27	309.465	650.095
25841	ABTB2	ENSG00000166016	1.09496	1.16837e-29	3.08804e-27	366.588	787.391
89796	NAV1	ENSG00000134369	0.812345	1.33617e-29	3.48109e-27	3224.6	5672.9
169714	QSOX2	ENSG00000165661	-0.544908	1.37796e-29	3.53941e-27	3158.43	2162.27
8608	RDH16	ENSG00000139547	2.61713	1.4025e-29	3.55242e-27	167.932	1096.33
3678	ITGA5	ENSG00000161638	1.15681	1.50105e-29	3.74994e-27	13064.2	29278.5
4478	MSN	ENSG00000147065	0.324761	1.38082e-28	3.40297e-26	24926.7	31221.3
23141	ANKLE2	ENSG00000176915	0.777848	5.99392e-28	1.45748e-25	5821.92	10000.2
27076	LYPD3	ENSG00000124466	1.69745	8.95292e-28	2.14835e-25	781.746	2580.51
9249	DHRS3	ENSG00000162496	1.26603	1.0169e-27	2.40847e-25	1884.58	4565.98
148398	SAMD11	ENSG00000187634	5.82075	1.24336e-27	2.90706e-25	1.94989	229.618
57121	LPAR5	ENSG00000184574	2.16433	1.58406e-27	3.65678e-25	125.217	583.336
8974	P4HA2	ENSG00000072682	1.07033	2.5723e-27	5.86389e-25	2308.74	4870.56
55568	GALNT10	ENSG00000164574	0.54418	3.09661e-27	6.97196e-25	4253.25	6207.18
23327	NEDD4L	ENSG00000049759	-0.630014	3.39237e-27	7.54472e-25	4210.53	2717.57
26579	MYEOV	ENSG00000172927	1.34363	4.45968e-27	9.79894e-25	270.586	693.677
114881	OSBPL7	ENSG00000006025	1.22879	4.61548e-27	1.00205e-24	157.814	372.056
8728	ADAM19	ENSG00000135074	3.21508	6.7045e-27	1.43847e-24	372.021	3944.44
7846	TUBA1A	ENSG00000167552	1.89194	1.32864e-26	2.81749e-24	295.518	1124.88
8460	TPST1	ENSG00000169902	2.11388	7.78789e-26	1.6325e-23	342.749	1540.43
8553	BHLHE40	ENSG00000134107	1.44038	9.12258e-26	1.89055e-23	3930.49	10789.9
6340	SCNN1G	ENSG00000166828	-0.978595	2.06673e-25	4.23494e-23	3314.13	1674.65
115207	KCTD12	ENSG00000178695	-0.58732	3.31381e-25	6.71489e-23	2469.69	1644.13
9201	DCLK1	ENSG00000133083	2.88393	5.82788e-25	1.16795e-22	24.6743	202.245
164284	APCDD1L	ENSG00000198768	2.11903	1.49152e-24	2.95662e-22	63.8732	288.448
23002	DAAM1	ENSG00000100592	1.36	3.43499e-24	6.7359e-22	951.409	2468.41
10194	TSHZ1	ENSG00000179981	0.849499	5.32001e-24	1.03214e-21	1836.57	3318.62
9047	SH2D2A	ENSG00000027869	1.58175	5.39388e-24	1.03545e-21	3082.6	9382.11
		ENSG00000155130	0.722849	5.55526e-24	1.05533e-21	1424.24	2355.77
728643	HNRNPA1P33	ENSG00000213412	1.25004	5.80932e-24	1.09221e-21	346.727	831.112
5578	PRKCA	ENSG00000154229	0.543604	7.54444e-24	1.40396e-21	1456.04	2123.87
389136	VGLL3	ENSG00000206538	1.03969	1.17616e-23	2.16664e-21	890.817	1839.4
64115	VSIR	ENSG00000107738	-0.883341	1.20414e-23	2.19599e-21	1779.63	962.242
85458	DIXDC1	ENSG00000150764	1.6613	1.28527e-23	2.32074e-21	2058.92	6641.94
6004	RGS16	ENSG00000143333	-2.07691	1.38552e-23	2.47724e-21	514.82	117.656
994	CDC25B	ENSG00000101224	-0.746915	1.75078e-23	3.0853e-21	27600.2	16418
6447	SCG5	ENSG00000166922	3.44054	1.75945e-23	3.0853e-21	35.1214	464.067
79838	TMC5	ENSG00000103534	-2.01002	1.89933e-23	3.29886e-21	161.402	38.593
11221	DUSP10	ENSG00000143507	1.63105	1.98429e-23	3.41391e-21	711.292	2244.07
5467	PPARD	ENSG00000112033	1.23562	2.35125e-23	4.00745e-21	1417.43	3365.45
162517	FBXO39	ENSG00000177294	1.91117	2.55487e-23	4.31419e-21	45.2335	175.818
205860	TRIML2	ENSG00000179046	1.2441	5.61486e-23	9.35498e-21	168.274	402.395
7049	TGFBR3	ENSG00000069702	-1.38327	5.64264e-23	9.35498e-21	1891.12	716.183
9743	ARHGAP32	ENSG00000134909	1.15539	6.29464e-23	1.03419e-20	3708.82	8317.29
113791	PIK3IP1	ENSG00000100100	2.21551	6.60932e-23	1.0762e-20	25.6917	125.484
259217	HSPA12A	ENSG00000165868	0.841589	7.74583e-23	1.2501e-20	548.682	986.233
54471	MIEF1	ENSG00000100335	-0.463607	7.90005e-23	1.2638e-20	5678.13	4113.93
6498	SKIL	ENSG00000136603	2.49011	1.13084e-22	1.79331e-20	506.515	3058.1
127294	MYOM3	ENSG00000142661	2.69138	1.30376e-22	2.04971e-20	36.7507	260.854
29914	UBIAD1	ENSG00000120942	-0.519696	1.51822e-22	2.36647e-20	2111.11	1471.29
23432	GPR161	ENSG00000143147	0.855372	3.09304e-22	4.78032e-20	967.265	1754.39
3797	KIF3C	ENSG00000084731	1.63948	3.46096e-22	5.304e-20	753.548	2395.11
9645	MICAL2	ENSG00000133816	1.0697	1.39522e-21	2.12038e-19	2789.33	5889.14
3955	LFNG	ENSG00000106003	1.35427	1.62777e-21	2.45336e-19	280.009	724.022
4319	MMP10	ENSG00000166670	4.7734	3.25086e-21	4.8595e-19	2.58887	130.149
79905	TMC7	ENSG00000170537	1.53908	4.73404e-21	7.01909e-19	237.509	702.862
10630	PDPN	ENSG00000162493	1.19591	6.27948e-21	9.23539e-19	2158.4	4986.52
27242	TNFRSF21	ENSG00000146072	0.723628	7.26755e-21	1.06031e-18	2739.25	4531
26298	EHF	ENSG00000135373	-1.20799	8.78009e-21	1.27081e-18	2322.31	995.969
54733	SLC35F2	ENSG00000110660	0.566161	1.21507e-20	1.74483e-18	3438.86	5095.64
3673	ITGA2	ENSG00000164171	1.68818	1.2819e-20	1.82641e-18	5674.83	18730.3
8743	TNFSF10	ENSG00000121858	2.59789	2.24041e-20	3.16731e-18	70.5396	469.375
11001	SLC27A2	ENSG00000140284	-1.30278	3.22707e-20	4.51158e-18	268.202	107.624
91663	MYADM	ENSG00000179820	1.43093	3.24076e-20	4.51158e-18	1533.79	4197.67
224	ALDH3A2	ENSG00000072210	-0.482756	5.06205e-20	6.99368e-18	10711.4	7659.28
1746	DLX2	ENSG00000115844	1.95447	1.28668e-19	1.7643e-17	138.905	560.198
7071	KLF10	ENSG00000155090	0.869017	1.55946e-19	2.10977e-17	3756.96	6883.71
6926	TBX3	ENSG00000135111	0.935781	1.56177e-19	2.10977e-17	523.949	1006.3
57630	SH3RF1	ENSG00000154447	0.808791	1.74059e-19	2.33406e-17	675.423	1187.07
9542	NRG2	ENSG00000158458	-2.16585	2.00596e-19	2.67026e-17	168.411	35.2852
6804	STX1A	ENSG00000106089	1.13534	2.40464e-19	3.17778e-17	469.487	1038.97
7051	TGM1	ENSG00000092295	-1.2283	3.0216e-19	3.96438e-17	2762.1	1166.84
64410	KLHL25	ENSG00000183655	1.17731	3.6818e-19	4.79607e-17	404.011	920.927
1525	CXADR	ENSG00000154639	-1.41434	4.17059e-19	5.39426e-17	422.175	155.451
		ENSG00000233818	4.15161	5.12128e-19	6.57724e-17	2.92307	80.1423
		ENSG00000223477	1.24796	6.06933e-19	7.74031e-17	188.382	452.536
4648	MYO7B	ENSG00000169994	5.4598	6.62899e-19	8.39534e-17	1.30268	143.988
51129	ANGPTL4	ENSG00000167772	2.05402	7.32188e-19	9.20891e-17	8519.9	37142.5
80256	FAM214B	ENSG00000005238	1.24288	1.09878e-18	1.37249e-16	1441.23	3447.75
3099	HK2	ENSG00000159399	-1.14074	1.16643e-18	1.44709e-16	4583.51	2061.2
133522	PPARGC1B	ENSG00000155846	-1.06472	1.19284e-18	1.46985e-16	1726.53	819.638
91584	PLXNA4	ENSG00000221866	4.99486	1.87284e-18	2.29228e-16	1.95248	147.988
9853	RUSC2	ENSG00000198853	0.812084	3.18997e-18	3.87836e-16	1082.67	1906.99
6497	SKI	ENSG00000157933	1.03593	4.14883e-18	5.01019e-16	4838.48	9984.04
283209	PGM2L1	ENSG00000165434	2.49786	4.17585e-18	5.01019e-16	91.5532	568.783
79605	PGBD5	ENSG00000177614	1.33412	5.61123e-18	6.68836e-16	660.417	1687.49
29959	NRBP1	ENSG00000115216	0.342695	7.1734e-18	8.49488e-16	6184.75	7846.42
53834	FGFRL1	ENSG00000127418	0.567432	1.09314e-17	1.28617e-15	1448.71	2150.66
116151	FAM210B	ENSG00000124098	0.401875	1.1774e-17	1.37643e-15	1980.36	2617.92
93429	LOC93429	ENSG00000268460	2.59104	1.19646e-17	1.3898e-15	15.2965	103.213
4237	MFAP2	ENSG00000117122	3.51704	1.24936e-17	1.43481e-15	7.83254	121.207
80746	TSEN2	ENSG00000154743	-0.655897	1.25095e-17	1.43481e-15	1077.09	682.241
		ENSG00000261534	1.27894	1.44504e-17	1.64707e-15	636.788	1563.96
1794	DOCK2	ENSG00000134516	2.09665	1.84518e-17	2.0901e-15	20.8383	94.3436
23370	ARHGEF18	ENSG00000104880	0.970089	2.21026e-17	2.48818e-15	812.028	1599.53
7798	LUZP1	ENSG00000169641	0.453771	3.09825e-17	3.46643e-15	3725.42	5106.3
10848	PPP1R13L	ENSG00000104881	1.37865	3.51203e-17	3.90542e-15	3184.91	8413.88
11077	HSF2BP	ENSG00000160207	1.01661	8.40905e-17	9.29429e-15	184.882	376.974
		ENSG00000259153	0.981985	9.56314e-17	1.05062e-14	166.653	331.027
84187	TMEM164	ENSG00000157600	0.633185	1.04732e-16	1.14372e-14	3641.17	5656.2
200844	C3orf67	ENSG00000163689	1.14524	1.13763e-16	1.23493e-14	121.308	271.216
100506658	OCLN	ENSG00000197822	-1.13872	2.27318e-16	2.45302e-14	236.57	106.485
23268	DNMBP	ENSG00000107554	0.528409	2.32419e-16	2.49331e-14	1837.4	2651.2
11174	ADAMTS6	ENSG00000049192	2.57312	2.86335e-16	3.05374e-14	57.0833	382.344
7483	WNT9A	ENSG00000143816	2.47131	3.50494e-16	3.71626e-14	336.171	2070.49
3269	HRH1	ENSG00000196639	1.30423	4.06666e-16	4.28692e-14	406.75	1019.18
		ENSG00000272796	3.47539	6.59258e-16	6.9097e-14	4.87037	74.8237
199221	DZIP1L	ENSG00000158163	1.3986	6.68935e-16	6.97107e-14	186.837	501.273
5787	PTPRB	ENSG00000127329	1.98972	7.32512e-16	7.59024e-14	39.6983	166.658
2683	B4GALT1	ENSG00000086062	0.577169	8.58971e-16	8.85031e-14	17897.3	26736.1
266977	ADGRF1	ENSG00000153292	-1.30048	9.144e-16	9.36849e-14	1350.08	539.891
10276	NET1	ENSG00000173848	0.622681	9.36269e-16	9.53896e-14	6379.92	9840.16
4170	MCL1	ENSG00000143384	0.609989	1.04748e-15	1.05786e-13	33854.2	51746.4
23034	SAMD4A	ENSG00000020577	1.1809	1.04992e-15	1.05786e-13	1264.76	2899.82
115752	DIS3L	ENSG00000166938	-0.497232	1.27102e-15	1.2736e-13	3614.64	2558.08
9076	CLDN1	ENSG00000163347	-0.910349	1.30819e-15	1.30368e-13	2150.26	1139.51
9750	RIPOR2	ENSG00000111913	-1.5561	1.39909e-15	1.3867e-13	1877.24	622.128
5268	SERPINB5	ENSG00000206075	1.23082	1.76768e-15	1.74255e-13	15600.9	37078.5
3589	IL11	ENSG00000095752	3.36659	1.95375e-15	1.91563e-13	38.0281	538.787
92521	SPECC1	ENSG00000128487	0.869169	2.36342e-15	2.3049e-13	1648.16	3024.87
29015	SLC43A3	ENSG00000134802	-0.620631	2.53504e-15	2.45912e-13	5018.25	3256.96
84451	MAP3K21	ENSG00000143674	-0.483333	2.79955e-15	2.70135e-13	2366.46	1690.09
7477	WNT7B	ENSG00000188064	2.27723	3.03576e-15	2.90155e-13	218.989	1158.2
10140	TOB1	ENSG00000141232	-1.02968	3.03886e-15	2.90155e-13	1818.57	883.244
27202	C5AR2	ENSG00000134830	2.66939	3.99196e-15	3.79174e-13	107.605	793.608
22891	ZNF365	ENSG00000138311	1.28253	4.18001e-15	3.94979e-13	237.052	584.459
6586	SLIT3	ENSG00000184347	1.08441	4.45553e-15	4.18842e-13	115.202	246.002
7022	TFAP2C	ENSG00000087510	-0.699624	4.62554e-15	4.32595e-13	1021.95	627.823
1294	COL7A1	ENSG00000114270	1.51294	6.05481e-15	5.63375e-13	2491.59	7288.89
		ENSG00000136653	-1.18316	6.39294e-15	5.91817e-13	1230.25	534.863
285489	DOK7	ENSG00000175920	-2.36984	7.24087e-15	6.66928e-13	601.553	104.548
23187	PHLDB1	ENSG00000019144	1.58401	7.41004e-15	6.7908e-13	2157.65	6657.05
		ENSG00000230882	2.57763	7.92563e-15	7.22699e-13	12.03	81.8153
54955	C1orf109	ENSG00000116922	-0.525437	8.09337e-15	7.34323e-13	1700.88	1179.14
7168	TPM1	ENSG00000140416	0.82726	9.27072e-15	8.36981e-13	2674.46	4765.45
80206	FHOD3	ENSG00000134775	1.09037	1.04591e-14	9.39617e-13	2849.58	6124.66
317	APAF1	ENSG00000120868	0.67482	1.34024e-14	1.19813e-12	683.711	1094.96
57568	SIPA1L2	ENSG00000116991	-0.823635	1.49152e-14	1.32687e-12	3241.97	1824.55
100506930	LINC00665	ENSG00000232677	-0.5011	1.60055e-14	1.41695e-12	1804.32	1272.26
84953	MICALCL	ENSG00000133808	2.122	1.72672e-14	1.52126e-12	21.1575	99.0574
9404	LPXN	ENSG00000110031	1.20067	1.91588e-14	1.6798e-12	418.084	972.906
5218	CDK14	ENSG00000058091	1.03396	2.08024e-14	1.81518e-12	1239.79	2559.72
2535	FZD2	ENSG00000180340	0.74573	2.54039e-14	2.20615e-12	537.612	904.431
10769	PLK2	ENSG00000145632	-0.932144	3.02472e-14	2.6143e-12	1876.63	977.716
3092	HIP1	ENSG00000127946	0.967522	3.45666e-14	2.97354e-12	2274.92	4479.27
7204	TRIO	ENSG00000038382	0.501357	3.86791e-14	3.31169e-12	4714.7	6681.41
9260	PDLIM7	ENSG00000196923	1.4424	4.15049e-14	3.53703e-12	4967.53	13811.8
2191	FAP	ENSG00000078098	2.23199	4.24112e-14	3.59746e-12	149.496	768.176
5067	CNTN3	ENSG00000113805	-0.72736	4.29129e-14	3.62316e-12	513.677	309.18
6714	SRC	ENSG00000197122	1.20335	5.19212e-14	4.36354e-12	2774.47	6473.83
121601	ANO4	ENSG00000151572	2.14242	5.42949e-14	4.54209e-12	19.5248	92.9267
65989	DLK2	ENSG00000171462	-1.06524	5.97255e-14	4.97358e-12	1599.03	757.776
81029	WNT5B	ENSG00000111186	3.02901	8.17239e-14	6.77454e-12	8.11164	85.1477
144165	PRICKLE1	ENSG00000139174	-1.29083	8.73428e-14	7.20756e-12	235.193	94.3681
166336	PRICKLE2	ENSG00000163637	1.07182	8.88608e-14	7.29979e-12	585.49	1242.59
87	ACTN1	ENSG00000072110	0.597652	1.21995e-13	9.97675e-12	27913.3	42308.3
8682	PEA15	ENSG00000162734	0.395844	1.27272e-13	1.03619e-11	6158.54	8108.55
54809	SAMD9	ENSG00000205413	0.804981	1.32325e-13	1.07253e-11	919.154	1611.89
		ENSG00000230479	3.41188	1.44399e-13	1.16522e-11	3.26033	49.9224
7114	TMSB4X	ENSG00000205542	0.406989	1.54098e-13	1.23801e-11	13107	17388.5
162514	TRPV3	ENSG00000167723	2.18573	1.57591e-13	1.26052e-11	17.2629	86.055
5097	PCDH1	ENSG00000156453	1.43569	1.74597e-13	1.39045e-11	2086.47	5779.98
9901	SRGAP3	ENSG00000196220	-0.394666	1.99934e-13	1.58531e-11	2015.08	1531.15
51474	LIMA1	ENSG00000050405	0.891627	2.04088e-13	1.61124e-11	4850.92	9050.63
10252	SPRY1	ENSG00000164056	-1.7684	2.08607e-13	1.63981e-11	324.559	90.7333
10625	IVNS1ABP	ENSG00000116679	0.930601	2.28024e-13	1.78475e-11	4368.91	8380.31
28231	SLCO4A1	ENSG00000101187	-1.22539	2.66207e-13	2.07471e-11	3728.61	1570.59
51422	PRKAG2	ENSG00000106617	-0.669641	2.96037e-13	2.29737e-11	3520.12	2207.29
4293	MAP3K9	ENSG00000006432	0.596504	3.01994e-13	2.33367e-11	2492.59	3776.56
1244	ABCC2	ENSG00000023839	-0.676654	3.05145e-13	2.34807e-11	4158.75	2594.19
154043	CNKSR3	ENSG00000153721	-0.998881	3.09732e-13	2.37335e-11	513.859	255.113
50515	CHST11	ENSG00000171310	1.32548	3.18811e-13	2.4327e-11	1191.29	3043.31
388121	TNFAIP8L3	ENSG00000183578	0.922801	3.83647e-13	2.91524e-11	350.054	667.495
330	BIRC3	ENSG00000023445	-1.06297	4.14355e-13	3.13552e-11	10171.6	4820.89
285761	DCBLD1	ENSG00000164465	0.970373	4.99277e-13	3.76252e-11	956.881	1887.96
84206	MEX3B	ENSG00000183496	1.57922	5.25649e-13	3.94496e-11	81.6601	252.773
23164	MPRIP	ENSG00000133030	0.61204	5.37031e-13	4.01387e-11	14759	22600.1
9388	LIPG	ENSG00000101670	1.83011	5.7487e-13	4.27914e-11	2036.92	7635.44
4088	SMAD3	ENSG00000166949	0.405424	6.09241e-13	4.51656e-11	3974.12	5265.14
112609	MRAP2	ENSG00000135324	2.23615	6.58798e-13	4.86417e-11	20.1704	105.213
90853	SPOCD1	ENSG00000134668	1.97064	6.73065e-13	4.94947e-11	23.1172	96.4771
154	ADRB2	ENSG00000169252	0.514674	8.37938e-13	6.12907e-11	969.406	1386.41
4322	MMP13	ENSG00000137745	3.28632	8.40198e-13	6.12907e-11	3.90496	54.9141
55584	CHRNA9	ENSG00000174343	2.45394	1.17452e-12	8.53376e-11	490.871	3095.22
4837	NNMT	ENSG00000166741	-0.496985	1.35286e-12	9.79052e-11	18551.6	13131.9
11149	BVES	ENSG00000112276	1.02359	1.6273e-12	1.17301e-10	109.906	225.572
89927	C16orf45	ENSG00000166780	1.36955	1.63637e-12	1.1749e-10	88.8337	235.288
57118	CAMK1D	ENSG00000183049	0.957589	1.75102e-12	1.24827e-10	150.967	295.717
		ENSG00000251281	2.86054	1.75225e-12	1.24827e-10	8.1194	75.2705
57678	GPAM	ENSG00000119927	1.58933	1.99535e-12	1.41592e-10	2352.01	7335.29
84302	TMEM246	ENSG00000165152	-0.475911	2.14559e-12	1.51663e-10	2625.52	1884.9
84230	LRRC8C	ENSG00000171488	1.65421	2.21689e-12	1.56098e-10	567.868	1861.89
347902	AMIGO2	ENSG00000139211	1.75552	2.31569e-12	1.62428e-10	1748.47	6201.14
90632	LINC00473	ENSG00000223414	-1.77922	2.34198e-12	1.63643e-10	123.94	33.8193
122786	FRMD6	ENSG00000139926	0.987636	2.80298e-12	1.9451e-10	2200.19	4400.01
		ENSG00000253161	1.80738	2.80508e-12	1.9451e-10	72.0323	266.176
100	ADA	ENSG00000196839	0.531229	2.88906e-12	1.99575e-10	633.418	917.202
25758	KIAA1549L	ENSG00000110427	1.88449	3.13687e-12	2.15876e-10	45.2926	177.674
79991	STN1	ENSG00000107960	0.43952	3.66595e-12	2.51338e-10	2799.87	3801.37
147040	KCTD11	ENSG00000213859	1.39067	3.77378e-12	2.57762e-10	609.468	1637.76
2768	GNA12	ENSG00000146535	0.532687	3.95089e-12	2.68852e-10	4202.45	6088.43
84665	MYPN	ENSG00000138347	0.801363	4.27525e-12	2.89843e-10	192.566	337.618
85352	SHISAL1	ENSG00000138944	1.7924	4.54383e-12	3.06911e-10	811.505	2967.46
55612	FERMT1	ENSG00000101311	1.63235	4.81097e-12	3.23755e-10	5355.97	17288.8
100128338	FAM83H-AS1	ENSG00000203499	-0.818685	5.45683e-12	3.65868e-10	2763.04	1558.05
		ENSG00000215033	1.36934	7.35046e-12	4.91027e-10	110.184	291.2
388115	CCDC9B	ENSG00000188549	0.705644	8.44806e-12	5.62289e-10	1000.61	1637.66
1282	COL4A1	ENSG00000187498	1.43902	9.60815e-12	6.36552e-10	3083.41	8598.89
54947	LPCAT2	ENSG00000087253	0.448039	9.63361e-12	6.36552e-10	1303.41	1780.62
		ENSG00000186807	1.05101	9.87283e-12	6.50003e-10	165.167	345.46
100131897	FAM196B	ENSG00000204767	1.15796	1.11623e-11	7.32252e-10	119.47	270.925
56603	CYP26B1	ENSG00000003137	1.08478	1.18355e-11	7.73634e-10	1019.84	2189.32
7739	ZNF185	ENSG00000147394	0.409501	1.36656e-11	8.9007e-10	1810.8	2408.38
284023	LINC02581	ENSG00000179859	-0.895776	1.68348e-11	1.09259e-09	366.609	195.897
10885	WDR3	ENSG00000065183	-0.847472	1.77818e-11	1.14996e-09	5945.87	3284.72
7161	TP73	ENSG00000078900	-1.88717	2.0352e-11	1.31152e-09	545.004	137.263
7410	VAV2	ENSG00000160293	0.923807	2.1537e-11	1.38299e-09	2766.96	5289.2
27237	ARHGEF16	ENSG00000130762	-0.974819	2.35595e-11	1.50756e-09	2988.89	1507.25
387787	LIPT2	ENSG00000175536	1.21792	2.37984e-11	1.51752e-09	54.6942	129.495
861	RUNX1	ENSG00000159216	0.609872	2.40814e-11	1.53021e-09	3529.83	5399.56
26504	CNNM4	ENSG00000158158	0.480249	2.44249e-11	1.54666e-09	772.651	1078.77
129642	MBOAT2	ENSG00000143797	1.19841	2.59362e-11	1.63667e-09	2953.23	6891.57
11123	RCAN3	ENSG00000117602	0.857625	3.24928e-11	2.04335e-09	632.178	1153.27
4643	MYO1E	ENSG00000157483	0.512257	3.41833e-11	2.14227e-09	4671.83	6673.47
10678	B3GNT2	ENSG00000170340	1.04112	3.51544e-11	2.19558e-09	751.006	1562.66
163782	KANK4	ENSG00000132854	3.91754	3.61755e-11	2.25165e-09	3.59855	923.093
153364	MBLAC2	ENSG00000176055	-0.555956	3.98641e-11	2.4728e-09	617.68	419.845
64798	DEPTOR	ENSG00000155792	-1.24724	4.02538e-11	2.48851e-09	228.846	94.4771
10123	ARL4C	ENSG00000188042	1.71641	4.16934e-11	2.56879e-09	1275.17	4415.06
10657	KHDRBS1	ENSG00000121774	0.272774	4.30246e-11	2.64189e-09	6731.01	8131.93
55638	SYBU	ENSG00000147642	-1.18262	5.524e-11	3.38058e-09	1485.45	644.117
1849	DUSP7	ENSG00000164086	0.4494	5.80406e-11	3.54009e-09	7328.06	10016.8
283349	RASSF3	ENSG00000153179	0.629661	6.33971e-11	3.85391e-09	1185.57	1840.03
55742	PARVA	ENSG00000197702	0.36974	6.64402e-11	4.02548e-09	2288.39	2958.65
26011	TENM4	ENSG00000149256	0.797946	6.82742e-11	4.1229e-09	1017.44	1778.13
79789	CLMN	ENSG00000165959	-1.1939	7.12398e-11	4.27763e-09	1705.91	733.166
4609	MYC	ENSG00000136997	-0.947884	7.13056e-11	4.27763e-09	36096.8	18552.4
285958	SNHG15	ENSG00000232956	-0.641478	7.16191e-11	4.28235e-09	1198.43	766.454
4004	LMO1	ENSG00000166407	3.36795	7.41973e-11	4.42201e-09	2.61311	44.1787
3600	IL15	ENSG00000164136	1.32165	7.5153e-11	4.46438e-09	87.4208	223.948
6764	ST5	ENSG00000166444	0.69424	8.21867e-11	4.86636e-09	1140.41	1851.95
2700	GJA3	ENSG00000121743	-0.712788	8.74917e-11	5.16371e-09	393.623	238.683
51388	NIP7	ENSG00000132603	-0.379139	9.54795e-11	5.61696e-09	3190.17	2450.78
7109	TRAPPC10	ENSG00000160218	0.490506	1.00908e-10	5.91725e-09	3022.79	4253.32
3768	KCNJ12	ENSG00000184185	2.83006	1.05738e-10	6.18057e-09	18.8307	179.693
23075	SWAP70	ENSG00000133789	0.517384	1.13304e-10	6.60168e-09	1377.7	1975.63
8320	EOMES	ENSG00000163508	-1.37927	1.23085e-10	7.14874e-09	273.123	101.736
2000	ELF4	ENSG00000102034	0.397529	1.27392e-10	7.37539e-09	2604.61	3434.08
9935	MAFB	ENSG00000204103	-1.21388	1.28359e-10	7.40786e-09	3571.96	1511.02
22885	ABLIM3	ENSG00000173210	0.621627	1.32516e-10	7.62363e-09	11656.3	17978.9
84985	FAM83A	ENSG00000147689	0.577319	1.37194e-10	7.86797e-09	22516.6	33662.2
6252	RTN1	ENSG00000139970	0.506069	1.69193e-10	9.67261e-09	678.034	963.25
116154	PHACTR3	ENSG00000087495	-1.26747	1.74951e-10	9.97058e-09	349.352	141.988
56034	PDGFC	ENSG00000145431	1.04154	1.81251e-10	1.02974e-08	1526.03	3179.46
157378	TMEM65	ENSG00000164983	0.568197	1.95771e-10	1.10878e-08	679.641	1010.31
7476	WNT7A	ENSG00000154764	2.14905	2.06349e-10	1.16507e-08	108.662	541.915
6422	SFRP1	ENSG00000104332	0.172364	2.07056e-10	1.16546e-08	32725.6	36877
22836	RHOBTB3	ENSG00000164292	0.954379	2.15841e-10	1.21117e-08	474.825	929.387
59338	PLEKHA1	ENSG00000107679	0.809024	2.19518e-10	1.22802e-08	2236.78	3941.28
481	ATP1B1	ENSG00000143153	0.584284	2.32069e-10	1.29426e-08	1948.74	2929.2
5747	PTK2	ENSG00000169398	0.426421	2.33228e-10	1.29676e-08	7910.2	10640.2
54538	ROBO4	ENSG00000154133	1.19434	2.34097e-10	1.29764e-08	312.687	729.384
4312	MMP1	ENSG00000196611	2.18565	2.52781e-10	1.39696e-08	10.1105	52.0913
51429	SNX9	ENSG00000130340	0.424598	2.89572e-10	1.59544e-08	2882.13	3872.84
2030	SLC29A1	ENSG00000112759	1.25959	3.04927e-10	1.67499e-08	2911.61	7125.43
150094	SIK1	ENSG00000142178	0.615231	3.32447e-10	1.82067e-08	4269.33	6556.81
79092	CARD14	ENSG00000141527	1.64356	3.54763e-10	1.93707e-08	20.4846	67.5405
84981	MIR22HG	ENSG00000186594	1.01669	3.61055e-10	1.96554e-08	424.053	868.656
92345	NAF1	ENSG00000145414	-0.490673	3.65068e-10	1.98147e-08	1019.57	723.477
9590	AKAP12	ENSG00000131016	1.98348	3.70748e-10	2.00633e-08	496.544	2155.67
64097	EPB41L4A	ENSG00000129595	-0.763805	3.87685e-10	2.09178e-08	347.445	203.071
23012	STK38L	ENSG00000211455	0.874699	3.90717e-10	2.10192e-08	1137.92	2102.23
57154	SMURF1	ENSG00000198742	0.736002	4.56826e-10	2.45034e-08	1293.64	2164.6
4217	MAP3K5	ENSG00000197442	-0.383527	4.62012e-10	2.47089e-08	1919.17	1469.33
80774	LIMD2	ENSG00000136490	2.69061	4.65167e-10	2.47757e-08	5.8492	49.4129
6515	SLC2A3	ENSG00000059804	-1.05238	4.6598e-10	2.47757e-08	1031.08	491.164
3632	INPP5A	ENSG00000068383	0.472743	4.85428e-10	2.56657e-08	923.148	1281.98
112597	CYTOR	ENSG00000222041	0.428484	4.85533e-10	2.56657e-08	677.746	912.829
55161	TMEM33	ENSG00000109133	-0.502274	5.18277e-10	2.73174e-08	5332.68	3760.41
84940	CORO6	ENSG00000167549	1.74339	5.80453e-10	3.05064e-08	24.0558	85.9705
9792	SERTAD2	ENSG00000179833	-0.571011	6.52669e-10	3.42032e-08	1841.48	1236.72
3693	ITGB5	ENSG00000082781	0.773109	6.76489e-10	3.53499e-08	6941.1	11922.9
22839	DLGAP4	ENSG00000080845	0.555359	6.9471e-10	3.61984e-08	2083.54	3068.61
6853	SYN1	ENSG00000008056	2.12094	8.47275e-10	4.40221e-08	28.9881	142.051
2729	GCLC	ENSG00000001084	-0.820786	8.90294e-10	4.61258e-08	4930.85	2774.06
5654	HTRA1	ENSG00000166033	0.605426	8.93986e-10	4.61859e-08	6555.12	9998.15
8440	NCK2	ENSG00000071051	1.02649	8.98674e-10	4.62969e-08	1692.51	3491.46
7050	TGIF1	ENSG00000177426	0.42466	9.20565e-10	4.72911e-08	2837.39	3812.45
79413	ZBED2	ENSG00000177494	0.905504	9.64865e-10	4.94276e-08	2442.69	4615.24
6507	SLC1A3	ENSG00000079215	-0.911068	9.89352e-10	5.05401e-08	2758.63	1453.66
		ENSG00000237548	1.53039	9.92817e-10	5.05754e-08	53.0423	159.595
84547	PGBD1	ENSG00000137338	0.740484	1.01344e-09	5.14824e-08	313.196	525.76
4824	NKX3-1	ENSG00000167034	1.00107	1.0261e-09	5.19803e-08	157.645	319.297
55361	PI4K2A	ENSG00000155252	0.482319	1.1479e-09	5.79899e-08	1441.97	2015.9
79083	MLPH	ENSG00000115648	0.893187	1.2241e-09	6.16682e-08	1044.11	1955.14
171546	SPTSSA	ENSG00000165389	-0.428517	1.33865e-09	6.72534e-08	2497.38	1854.76
		ENSG00000236120	3.9293	1.439e-09	7.20963e-08	1.29702	61.1537
260425	MAGI3	ENSG00000081026	0.699749	1.53049e-09	7.64701e-08	812.29	1325.15
4601	MXI1	ENSG00000119950	-0.541569	1.67691e-09	8.3557e-08	1239.17	850.509
3021	H3F3B	ENSG00000132475	0.361606	1.73705e-09	8.63174e-08	17681.7	22731.1
22808	MRAS	ENSG00000158186	0.861571	1.74367e-09	8.64113e-08	327.163	599.66
201164	PLD6	ENSG00000179598	-1.44963	1.79272e-09	8.86013e-08	205.324	72.1698
29902	FAM216A	ENSG00000204856	-0.699342	1.81884e-09	8.96492e-08	796.637	488.017
5493	PPL	ENSG00000118898	-1.36475	1.90219e-09	9.35046e-08	6455.57	2429.58
10865	ARID5A	ENSG00000196843	1.06398	1.95861e-09	9.6019e-08	199.865	424.182
9244	CRLF1	ENSG00000006016	1.08795	1.98756e-09	9.71771e-08	68.2796	147.683
80742	PRR3	ENSG00000204576	-0.574323	2.0992e-09	1.02361e-07	1039.27	695.451
7368	UGT8	ENSG00000174607	-0.741598	2.22362e-09	1.08139e-07	788.904	468.631
55715	DOK4	ENSG00000125170	0.888138	2.26921e-09	1.10063e-07	372.691	696.172
114990	VASN	ENSG00000168140	2.0196	2.38563e-09	1.15402e-07	322.699	1461.8
3726	JUNB	ENSG00000171223	1.32841	2.46728e-09	1.19036e-07	4263.17	11021.5
79899	PRR5L	ENSG00000135362	0.96839	2.72418e-09	1.31084e-07	347.193	687.11
9315	NREP	ENSG00000134986	1.30289	2.92886e-09	1.40562e-07	157.969	400.398
7090	TLE3	ENSG00000140332	0.5739	3.12921e-09	1.49783e-07	2221.04	3314.15
7289	TULP3	ENSG00000078246	0.401359	3.20356e-09	1.52941e-07	1258.94	1665.57
55787	TXLNG	ENSG00000086712	-0.637637	3.35401e-09	1.59705e-07	4195.36	2687.29
64780	MICAL1	ENSG00000135596	0.576202	3.45727e-09	1.64193e-07	462.58	692.235
9124	PDLIM1	ENSG00000107438	0.197168	3.6094e-09	1.70973e-07	4869.1	5584.56
79960	JADE1	ENSG00000077684	-0.378877	3.62507e-09	1.71271e-07	1499.29	1152.06
348938	NIPAL4	ENSG00000172548	0.773351	3.7125e-09	1.74948e-07	671.403	1153.57
57210	SLC45A4	ENSG00000022567	-0.889906	4.09544e-09	1.92496e-07	1371.47	733.967
255324	EPGN	ENSG00000182585	-1.25918	4.43572e-09	2.07954e-07	3899.4	1587.76
80228	ORAI2	ENSG00000160991	0.953079	4.47618e-09	2.09313e-07	430.816	843.613
113451	AZIN2	ENSG00000142920	1.07215	4.64809e-09	2.16796e-07	112.45	240.511
63970	TP53AIP1	ENSG00000120471	2.47749	4.91608e-09	2.28711e-07	16.6248	117.147
		ENSG00000260604	1.82667	5.06759e-09	2.3516e-07	15.313	59.2764
1847	DUSP5	ENSG00000138166	-0.797927	5.09317e-09	2.35746e-07	1028.14	587.884
283537	SLC46A3	ENSG00000139508	1.39262	5.21379e-09	2.40719e-07	353.314	961.323
901	CCNG2	ENSG00000138764	0.980873	5.38582e-09	2.48033e-07	1318.62	2634.05
10579	TACC2	ENSG00000138162	-0.763834	5.55559e-09	2.55207e-07	6411.93	3755.28
64759	TNS3	ENSG00000136205	-0.430262	5.60786e-09	2.56961e-07	6640.28	4922.61
85004	RERG	ENSG00000134533	-0.82467	6.12974e-09	2.80171e-07	1066.48	598.099
60370	AVPI1	ENSG00000119986	-0.826557	6.16746e-09	2.8119e-07	9840.94	5509.2
29115	SAP30BP	ENSG00000161526	0.33188	6.22738e-09	2.83214e-07	2224.34	2801.35
2619	GAS1	ENSG00000180447	-1.3507	6.32211e-09	2.86807e-07	487.67	184.883
7171	TPM4	ENSG00000167460	0.507859	6.65879e-09	3.01331e-07	16685	23764.9
123920	CMTM3	ENSG00000140931	1.59092	6.89603e-09	3.11294e-07	223.534	711.592
57462	MYORG	ENSG00000164976	0.590912	7.06582e-09	3.18171e-07	1170.66	1767.37
388403	YPEL2	ENSG00000175155	1.06921	7.25484e-09	3.25878e-07	140.464	300.066
2840	GPR17	ENSG00000144230	4.1164	7.28181e-09	3.26286e-07	0	26.6941
4323	MMP14	ENSG00000157227	0.754838	7.31589e-09	3.2701e-07	10168.1	17252.4
23367	LARP1	ENSG00000155506	-0.290352	7.65243e-09	3.41216e-07	38496.1	31467.1
		ENSG00000150165	0.856715	7.82413e-09	3.48021e-07	218.18	398.325
53832	IL20RA	ENSG00000016402	-0.660366	8.1414e-09	3.61252e-07	453.375	285.491
5140	PDE3B	ENSG00000152270	-0.683538	8.68898e-09	3.84614e-07	331.958	205.349
55226	NAT10	ENSG00000135372	-0.501678	8.91686e-09	3.93745e-07	7015.56	4945.55
55971	BAIAP2L1	ENSG00000006453	0.6793	1.09954e-08	4.84357e-07	1979.33	3183.63
152926	PPM1K	ENSG00000163644	-0.522214	1.17779e-08	5.17577e-07	473.433	329.185
80176	SPSB1	ENSG00000171621	0.853124	1.185e-08	5.19491e-07	744.754	1356.05
202374	STK32A	ENSG00000169302	2.90662	1.19212e-08	5.21358e-07	8.43855	100.341
94115	CGB8	ENSG00000213030	4.02351	1.26916e-08	5.52779e-07	0	33.2498
57493	HEG1	ENSG00000173706	0.845467	1.27002e-08	5.52779e-07	1123.65	2035.95
55893	ZNF395	ENSG00000186918	-0.962146	1.31227e-08	5.69805e-07	5906.97	2996.62
10951	CBX1	ENSG00000108468	0.203583	1.31568e-08	5.69931e-07	4122.03	4745.43
23564	DDAH2	ENSG00000213722	1.23783	1.31977e-08	5.70345e-07	167.726	406.308
100132891	MSC-AS1	ENSG00000235531	2.70497	1.3889e-08	5.98803e-07	3.26033	29.4325
2055	CLN8	ENSG00000182372	0.312411	1.49328e-08	6.42289e-07	1243.73	1545.62
215	ABCD1	ENSG00000101986	1.12143	1.53574e-08	6.57944e-07	496.806	1102.08
728431	LINC01137	ENSG00000233621	1.16039	1.5369e-08	6.57944e-07	175.618	401.545
826	CAPNS1	ENSG00000126247	0.174298	1.5557e-08	6.64433e-07	12507.6	14115.2
79589	RNF128	ENSG00000133135	1.36363	1.62653e-08	6.93063e-07	37.6954	100.439
57822	GRHL3	ENSG00000158055	-1.24224	1.64089e-08	6.97549e-07	2575.5	1059.6
133060	OTOP1	ENSG00000163982	-2.05166	1.86295e-08	7.90105e-07	64.3556	13.3048
128866	CHMP4B	ENSG00000101421	0.264226	1.94574e-08	8.23305e-07	3976.6	4779
23507	LRRC8B	ENSG00000197147	-1.0938	1.99258e-08	8.41175e-07	408.152	187.597
6525	SMTN	ENSG00000183963	1.31577	2.14321e-08	9.02672e-07	2170.82	5580.48
7726	TRIM26	ENSG00000234127	-0.474304	2.32989e-08	9.79035e-07	5324.47	3826.68
23195	MDN1	ENSG00000112159	-0.533039	2.45171e-08	1.02786e-06	3966.71	2735.95
57477	SHROOM4	ENSG00000158352	2.21603	2.5374e-08	1.06134e-06	6.84451	37.6966
		ENSG00000226958	0.61146	2.77166e-08	1.15574e-06	26772.4	41030.1
10855	HPSE	ENSG00000173083	-0.687394	2.77576e-08	1.15574e-06	558.521	344.345
157638	FAM84B	ENSG00000168672	-0.549426	2.8133e-08	1.16871e-06	5916.12	4032.63
8495	PPFIBP2	ENSG00000166387	-1.24177	2.96344e-08	1.22828e-06	502.552	206.174
5293	PIK3CD	ENSG00000171608	1.47053	3.12423e-08	1.28923e-06	688.093	1998.96
135112	NCOA7	ENSG00000111912	-0.542724	3.12464e-08	1.28923e-06	8059.04	5519.77
11232	POLG2	ENSG00000256525	-0.45977	3.15503e-08	1.29883e-06	672.626	488.464
6398	SECTM1	ENSG00000141574	-0.856453	3.18207e-08	1.30701e-06	6286.11	3441.25
101928151	LINC01179	ENSG00000249500	1.90215	3.39894e-08	1.39295e-06	27.0031	112.978
10528	NOP56	ENSG00000101361	-0.618454	3.44837e-08	1.41004e-06	11706.7	7599.25
1612	DAPK1	ENSG00000196730	-0.869029	3.62223e-08	1.47782e-06	939.333	509.801
79066	METTL16	ENSG00000127804	-0.287482	3.6599e-08	1.48986e-06	2849.66	2332.39
23242	COBL	ENSG00000106078	-1.08442	3.82923e-08	1.55531e-06	1454.4	672.879
158135	TTLL11	ENSG00000175764	0.84368	3.90903e-08	1.5842e-06	585.45	1059
7148	TNXB	ENSG00000168477	1.51478	4.0953e-08	1.65601e-06	45.1393	136.304
1124	CHN2	ENSG00000106069	-1.0347	4.24226e-08	1.71164e-06	210.806	101.226
51090	PLLP	ENSG00000102934	-1.01033	4.32258e-08	1.7402e-06	724.497	353.966
9830	TRIM14	ENSG00000106785	-0.426122	4.35464e-08	1.74924e-06	3493.47	2595.7
8831	SYNGAP1	ENSG00000197283	-0.540702	4.39769e-08	1.76265e-06	858.923	589.23
57007	ACKR3	ENSG00000144476	2.57945	4.4097e-08	1.76359e-06	8.78003	72.8346
2009	EML1	ENSG00000066629	0.680691	4.69968e-08	1.87545e-06	721.287	1161.11
10643	IGF2BP3	ENSG00000136231	0.971494	4.84033e-08	1.92736e-06	791.381	1572.98
5045	FURIN	ENSG00000140564	0.89652	5.01047e-08	1.99076e-06	9567.15	17995.5
57713	SFMBT2	ENSG00000198879	-0.68184	5.07616e-08	2.01248e-06	348.124	215.237
1263	PLK3	ENSG00000173846	0.49533	5.18629e-08	2.05168e-06	1255.88	1772.53
51373	MRPS17	ENSG00000239789	-0.715157	5.33132e-08	2.10449e-06	237.841	144.157
1410	CRYAB	ENSG00000109846	1.70936	5.40124e-08	2.12748e-06	31.2293	110.158
64757	MARC1	ENSG00000186205	-0.464944	5.42136e-08	2.13081e-06	685.087	496.303
7092	TLL1	ENSG00000038295	0.91264	5.60269e-08	2.19734e-06	292.467	555.996
80131	LRRC8E	ENSG00000171017	0.779348	5.63659e-08	2.20589e-06	112.921	195.218
642273	FAM110C	ENSG00000184731	0.857246	5.95957e-08	2.3273e-06	1105.3	2021.45
3745	KCNB1	ENSG00000158445	-1.57795	6.28142e-08	2.44774e-06	180.262	56.3936
5471	PPAT	ENSG00000128059	-0.474374	6.33415e-08	2.46302e-06	1858.67	1334.64
131583	FAM43A	ENSG00000185112	1.28483	6.35859e-08	2.46727e-06	289.103	728.095
		ENSG00000230615	2.13598	6.55953e-08	2.53719e-06	6.18129	32.1708
5817	PVR	ENSG00000073008	-0.178179	6.56661e-08	2.53719e-06	4507.13	3981.9
2289	FKBP5	ENSG00000096060	-0.410343	6.67264e-08	2.57271e-06	42995.7	32319.4
7286	TUFT1	ENSG00000143367	1.20776	6.79898e-08	2.61589e-06	1087.61	2580.62
374383	NCR3LG1	ENSG00000188211	-1.07179	7.53681e-08	2.89366e-06	1152.69	537.784
1026	CDKN1A	ENSG00000124762	0.721993	7.79819e-08	2.98772e-06	9268.07	15372.4
10826	FAXDC2	ENSG00000170271	1.47984	7.85131e-08	3.00177e-06	126.46	371.688
51312	SLC25A37	ENSG00000147454	1.0757	8.13489e-08	3.10368e-06	2735.52	5876.1
8507	ENC1	ENSG00000171617	0.88151	8.41363e-08	3.20333e-06	656.892	1223.01
148523	CIART	ENSG00000159208	-1.55022	9.15002e-08	3.47643e-06	172.403	54.9277
57186	RALGAPA2	ENSG00000188559	-0.786723	9.39487e-08	3.56204e-06	2777.2	1597.59
30011	SH3KBP1	ENSG00000147010	1.39525	9.59388e-08	3.62995e-06	4376.44	12018
9507	ADAMTS4	ENSG00000158859	1.64382	1.03131e-07	3.88841e-06	28.5884	96.4634
1628	DBP	ENSG00000105516	-1.01474	1.03196e-07	3.88841e-06	163.858	79.7064
10370	CITED2	ENSG00000164442	-1.07716	1.04111e-07	3.91478e-06	1085.54	504.785
286343	LURAP1L	ENSG00000153714	0.878448	1.0727e-07	4.02526e-06	327.564	609.243
84883	AIFM2	ENSG00000042286	-0.506364	1.075e-07	4.02563e-06	1573.39	1105.72
2752	GLUL	ENSG00000135821	-0.869648	1.10401e-07	4.1258e-06	19148.4	10374.5
57142	RTN4	ENSG00000115310	0.398442	1.23203e-07	4.59478e-06	13265.3	17502.9
118429	ANTXR2	ENSG00000163297	1.03506	1.30713e-07	4.86492e-06	2884.5	6014.46
8877	SPHK1	ENSG00000176170	1.63551	1.33311e-07	4.95152e-06	737.69	2466.61
		ENSG00000246695	0.651887	1.3487e-07	4.99924e-06	165.979	261.971
147	ADRA1B	ENSG00000170214	1.93599	1.37143e-07	5.07317e-06	60.0608	261.811
92689	FAM114A1	ENSG00000197712	0.723558	1.41916e-07	5.23911e-06	1053.29	1749.27
966	CD59	ENSG00000085063	0.432661	1.43243e-07	5.27741e-06	13092.3	17692.2
83992	CTTNBP2	ENSG00000077063	3.12037	1.46993e-07	5.40467e-06	1.61522	27.9175
53349	ZFYVE1	ENSG00000165861	0.509196	1.47415e-07	5.40926e-06	759.367	1083.62
10904	BLCAP	ENSG00000166619	-0.181332	1.52227e-07	5.57461e-06	5539.83	4886.61
340075	ARSI	ENSG00000183876	1.82588	1.53889e-07	5.6242e-06	127.061	500.941
1855	DVL1	ENSG00000107404	0.741101	1.57187e-07	5.73324e-06	8768.05	14748.3
92241	RCSD1	ENSG00000198771	-2.53874	1.60108e-07	5.82811e-06	40.9541	5.04074
639	PRDM1	ENSG00000057657	1.04673	1.65998e-07	6.02181e-06	209.621	441.038
		ENSG00000265752	1.30913	1.66089e-07	6.02181e-06	40.6128	104.727
10916	MAGED2	ENSG00000102316	0.345927	1.71423e-07	6.20286e-06	1896.37	2411.01
57605	PITPNM2	ENSG00000090975	0.791981	1.79154e-07	6.46977e-06	1000.75	1746.37
84648	LCE3D	ENSG00000163202	2.14416	1.84636e-07	6.65456e-06	11.6937	62.4153
23007	PLCH1	ENSG00000114805	-1.34949	1.88026e-07	6.76336e-06	83.3083	31.0564
401474	SAMD12	ENSG00000177570	-0.957035	1.89661e-07	6.80876e-06	565.775	286.693
57514	ARHGAP31	ENSG00000031081	0.320427	1.93915e-07	6.9478e-06	1298.49	1623.14
25816	TNFAIP8	ENSG00000145779	0.510322	1.96711e-07	7.03414e-06	1019.62	1456.24
832	CAPZB	ENSG00000077549	0.192568	2.0009e-07	7.14099e-06	8113.92	9275.76
3352	HTR1D	ENSG00000179546	2.52577	2.04837e-07	7.29613e-06	4.56301	37.1625
6695	SPOCK1	ENSG00000152377	0.89358	2.18618e-07	7.76223e-06	933.086	1754.02
283635	FAM177A1	ENSG00000151327	0.82586	2.18774e-07	7.76223e-06	1453.51	2600.59
100287482	SMKR1	ENSG00000240204	-0.975089	2.24276e-07	7.94199e-06	118.821	59.4344
339761	CYP27C1	ENSG00000186684	0.794244	2.38007e-07	8.41188e-06	306.464	535.166
728463	TGFB2-AS1	ENSG00000232480	-2.03715	2.38622e-07	8.4173e-06	41.6396	8.70004
3371	TNC	ENSG00000041982	1.91255	2.45865e-07	8.65605e-06	1701.93	7295.85
10807	SDCCAG3	ENSG00000165689	-0.2886	2.4684e-07	8.67363e-06	3480.98	2849.13
59271	EVA1C	ENSG00000166979	-0.701824	2.48947e-07	8.73085e-06	1572.98	961.059
55346	TCP11L1	ENSG00000176148	0.639952	2.54267e-07	8.90032e-06	448.613	702.897
26050	SLITRK5	ENSG00000165300	-0.573356	2.58666e-07	9.03697e-06	519.242	347.059
8738	CRADD	ENSG00000169372	0.443188	2.67942e-07	9.34314e-06	446.071	606.51
1543	CYP1A1	ENSG00000140465	-1.60789	2.707e-07	9.42129e-06	739.54	225.52
2307	FOXS1	ENSG00000179772	3.56392	2.80457e-07	9.74117e-06	0	16.1522
90226	UCN2	ENSG00000145040	1.85338	2.80959e-07	9.74117e-06	31.8219	129.664
51330	TNFRSF12A	ENSG00000006327	0.667441	2.83061e-07	9.79541e-06	8648.88	13802.9
155038	GIMAP8	ENSG00000171115	-2.73259	2.87706e-07	9.93729e-06	59.6811	5.28325
55565	ZNF821	ENSG00000102984	0.890503	2.89236e-07	9.97127e-06	140.128	262.892
10272	FSTL3	ENSG00000070404	1.30355	2.94278e-07	1.0126e-05	4262.57	10926.9
2936	GSR	ENSG00000104687	-0.44395	2.98013e-07	1.02351e-05	5455.19	4005.87
56919	DHX33	ENSG00000005100	-0.36532	3.00197e-07	1.02908e-05	4114.19	3190.06
8740	TNFSF14	ENSG00000125735	-0.702044	3.15187e-07	1.07844e-05	230.433	141.261
23254	KAZN	ENSG00000189337	-0.708468	3.2244e-07	1.10119e-05	1110.12	674.961
9911	TMCC2	ENSG00000133069	1.28265	3.23922e-07	1.10418e-05	84.4504	213.019
23023	TMCC1	ENSG00000172765	0.820342	3.26566e-07	1.11112e-05	1110.56	1979.44
29	ABR	ENSG00000159842	0.662465	3.3161e-07	1.12618e-05	4678.78	7440.42
91056	AP5B1	ENSG00000254470	0.531168	3.34382e-07	1.13348e-05	737.839	1069.08
81555	YIPF5	ENSG00000145817	0.861143	3.51455e-07	1.18914e-05	2154.75	3956.27
5581	PRKCE	ENSG00000171132	-0.5557	3.56581e-07	1.20425e-05	322.13	218.689
402569	KPNA7	ENSG00000185467	3.0738	3.73587e-07	1.25935e-05	1.62911	28.3181
83439	TCF7L1	ENSG00000152284	0.953838	3.76986e-07	1.26847e-05	132.75	260.579
		ENSG00000258976	2.47523	3.80399e-07	1.2776e-05	18.2895	143.345
201501	ZBTB7C	ENSG00000184828	-1.10339	3.92269e-07	1.31504e-05	178.084	81.0633
132299	OCIAD2	ENSG00000145247	0.519934	3.95974e-07	1.32502e-05	2962.71	4258.36
		ENSG00000228626	-0.425066	4.06331e-07	1.35624e-05	635.373	473.293
		ENSG00000266088	0.965226	4.0679e-07	1.35624e-05	138.974	274.769
9266	CYTH2	ENSG00000105443	0.532085	4.09881e-07	1.36405e-05	1408.13	2041.98
7498	XDH	ENSG00000158125	-0.339846	4.14876e-07	1.37816e-05	2919.05	2303.73
83732	RIOK1	ENSG00000124784	-0.472866	4.1714e-07	1.38316e-05	2501.36	1799.1
10681	GNB5	ENSG00000069966	0.494729	4.23124e-07	1.40046e-05	959.056	1354.02
144501	KRT80	ENSG00000167767	-0.720418	4.38324e-07	1.44814e-05	1454.41	877.217
9510	ADAMTS1	ENSG00000154734	-1.55325	4.43671e-07	1.46315e-05	65.097	20.4055
		ENSG00000248458	3.48507	4.52924e-07	1.49097e-05	0	17.1576
22989	MYH15	ENSG00000144821	1.74076	4.65811e-07	1.53063e-05	96.8942	357.617
125	ADH1B	ENSG00000196616	-2.25725	4.69675e-07	1.54055e-05	358.014	57.6524
51586	MED15	ENSG00000099917	0.429017	4.71571e-07	1.54399e-05	3772.78	5086.57
2261	FGFR3	ENSG00000068078	-1.11215	4.93501e-07	1.61151e-05	2277.45	1028.2
4144	MAT2A	ENSG00000168906	-0.527781	4.94351e-07	1.61151e-05	13029.3	9014.82
1606	DGKA	ENSG00000065357	0.535725	4.94844e-07	1.61151e-05	4680.74	6803.81
2635	GBP3	ENSG00000117226	0.543154	4.96154e-07	1.6129e-05	443.091	647.283
63827	BCAN	ENSG00000132692	-1.08213	5.02983e-07	1.63219e-05	115.113	52.8188
10487	CAP1	ENSG00000131236	0.33145	5.29335e-07	1.71465e-05	14037.5	17673.4
284611	FAM102B	ENSG00000162636	0.788916	5.39866e-07	1.74471e-05	196.325	341.364
8848	TSC22D1	ENSG00000102804	0.42725	5.40528e-07	1.74471e-05	6824.13	9187.3
23560	GTPBP4	ENSG00000107937	-0.460149	5.48532e-07	1.76742e-05	5860.35	4251.8
1009	CDH11	ENSG00000140937	1.4868	5.64965e-07	1.81716e-05	56.6987	169.189
3976	LIF	ENSG00000128342	-0.478818	5.70033e-07	1.83023e-05	720.373	515.861
114569	MAL2	ENSG00000147676	-0.6384	5.76869e-07	1.84892e-05	10921.1	6985.25
		ENSG00000232533	0.524266	5.80287e-07	1.85661e-05	275.85	397.78
57189	KIAA1147	ENSG00000257093	0.76529	5.86012e-07	1.87165e-05	1368.03	2344.06
7020	TFAP2A	ENSG00000137203	-0.269223	5.96425e-07	1.90103e-05	4173.09	3460.57
1736	DKC1	ENSG00000130826	-0.429486	5.97298e-07	1.90103e-05	9886.88	7331.73
91283	MSANTD3	ENSG00000066697	0.969887	6.00591e-07	1.90819e-05	630.607	1255.33
84879	MFSD2A	ENSG00000168389	-0.422244	6.01762e-07	1.90858e-05	5379.09	4008.4
84069	PLEKHN1	ENSG00000187583	0.786734	6.23716e-07	1.97478e-05	242.981	423.188
5329	PLAUR	ENSG00000011422	0.859603	6.28399e-07	1.98615e-05	1029.28	1887.97
162461	TMEM92	ENSG00000167105	0.694326	6.4252e-07	2.02727e-05	156.138	254.797
5032	P2RY11	ENSG00000244165	-0.544983	6.47922e-07	2.04079e-05	351.671	240.451
57403	RAB22A	ENSG00000124209	0.565792	6.76122e-07	2.12594e-05	1511.56	2244.94
5836	PYGL	ENSG00000100504	0.396752	6.80315e-07	2.13544e-05	6326.67	8337.16
8607	RUVBL1	ENSG00000175792	-0.239726	6.98479e-07	2.18613e-05	7640.84	6467.58
6274	S100A3	ENSG00000188015	0.51946	6.9886e-07	2.18613e-05	828.86	1192.13
308	ANXA5	ENSG00000164111	0.485276	7.34816e-07	2.29466e-05	13134	18421.7
55002	TMCO3	ENSG00000150403	0.229017	8.0055e-07	2.49321e-05	3324.7	3898.46
3491	CYR61	ENSG00000142871	0.723238	8.0113e-07	2.49321e-05	1264.68	2101.02
		ENSG00000255080	2.1122	8.21542e-07	2.55238e-05	6.1674	32.5468
		ENSG00000272711	-0.995662	8.29901e-07	2.57396e-05	242.4	118.833
10962	MLLT11	ENSG00000213190	0.961008	8.31954e-07	2.57595e-05	262.48	519.638
112616	CMTM7	ENSG00000153551	-0.377771	8.34461e-07	2.57933e-05	743.203	570.546
201931	TMEM192	ENSG00000170088	-0.478519	8.68663e-07	2.68051e-05	2061.15	1476.76
929	CD14	ENSG00000170458	-0.829581	8.93987e-07	2.75399e-05	1733.59	965.623
79153	GDPD3	ENSG00000102886	1.30494	9.00999e-07	2.77091e-05	31.8987	82.5046
		ENSG00000229656	1.66856	9.21498e-07	2.82919e-05	34.8665	121.836
400043	LINC02381	ENSG00000250742	0.42961	9.40759e-07	2.87762e-05	505.956	681.334
80328	ULBP2	ENSG00000131015	0.754885	9.41981e-07	2.87762e-05	92.0678	156.843
667	DST	ENSG00000151914	-0.6181	9.42008e-07	2.87762e-05	21350.8	13852.4
4134	MAP4	ENSG00000047849	0.253336	9.46988e-07	2.888e-05	13658.1	16286.6
57602	USP36	ENSG00000055483	-0.426247	9.4938e-07	2.89046e-05	3962.34	2944.96
4121	MAN1A1	ENSG00000111885	0.702074	9.63417e-07	2.92831e-05	177.725	290.447
64840	PORCN	ENSG00000102312	0.440646	9.75472e-07	2.96001e-05	1127.96	1534.15
390874	ONECUT3	ENSG00000205922	-0.855187	1.01731e-06	3.08183e-05	247.514	135.844
4783	NFIL3	ENSG00000165030	-0.890928	1.05579e-06	3.1931e-05	2846.23	1515.58
29896	TRA2A	ENSG00000164548	0.361843	1.06817e-06	3.2252e-05	1672.81	2150.36
84659	RNASE7	ENSG00000165799	0.930135	1.07511e-06	3.24079e-05	102.87	198.793
3958	LGALS3	ENSG00000131981	0.211625	1.12209e-06	3.37683e-05	3910.73	4530.63
64236	PDLIM2	ENSG00000120913	-0.704153	1.14398e-06	3.43704e-05	504.599	308.27
5742	PTGS1	ENSG00000095303	-0.607088	1.17133e-06	3.51341e-05	1005.58	656.882
84172	POLR1B	ENSG00000125630	-0.761457	1.2266e-06	3.67317e-05	5884.73	3442.9
800	CALD1	ENSG00000122786	0.406459	1.23628e-06	3.69607e-05	10297.3	13666.2
3486	IGFBP3	ENSG00000146674	1.00481	1.27123e-06	3.79433e-05	111.828	228.771
649	BMP1	ENSG00000168487	0.540462	1.31315e-06	3.91305e-05	3574.07	5213.71
2182	ACSL4	ENSG00000068366	-0.436704	1.33739e-06	3.97407e-05	11330.1	8357.67
8851	CDK5R1	ENSG00000176749	0.461134	1.33798e-06	3.97407e-05	568.445	785.039
91523	PCED1B	ENSG00000179715	0.958529	1.3514e-06	4.00739e-05	314.397	621.567
1974	EIF4A2	ENSG00000156976	-0.299838	1.38779e-06	4.10863e-05	5256.02	4266.6
10981	RAB32	ENSG00000118508	0.46691	1.41777e-06	4.19058e-05	1657.24	2295.73
2861	GPR37	ENSG00000170775	-0.803783	1.4237e-06	4.1938e-05	311.484	177.284
65124	SOWAHC	ENSG00000198142	0.49314	1.42372e-06	4.1938e-05	2927.01	4130
767	CA8	ENSG00000178538	1.23918	1.42576e-06	4.1938e-05	174.33	426.67
1028	CDKN1C	ENSG00000129757	1.4859	1.47043e-06	4.31824e-05	175.723	526.215
222611	ADGRF2	ENSG00000164393	3.29601	1.49458e-06	4.3821e-05	0	13.0623
55124	PIWIL2	ENSG00000197181	2.94596	1.52302e-06	4.45831e-05	1.63735	27.1055
		ENSG00000269706	3.28337	1.54709e-06	4.52153e-05	0	16.2366
4314	MMP3	ENSG00000149968	2.9414	1.56928e-06	4.57904e-05	1.30268	19.351
9663	LPIN2	ENSG00000101577	-0.433955	1.59128e-06	4.63582e-05	1019.48	754.13
11138	TBC1D8	ENSG00000204634	-0.375426	1.59571e-06	4.6413e-05	4563.14	3514.18
55743	CHFR	ENSG00000072609	0.384497	1.60686e-06	4.66629e-05	802.195	1049.06
5395	PMS2	ENSG00000122512	-0.411801	1.65042e-06	4.78516e-05	1052.31	789.865
28999	KLF15	ENSG00000163884	-1.60847	1.72985e-06	5.00439e-05	106.519	31.9528
7026	NR2F2	ENSG00000185551	-0.433123	1.73152e-06	5.00439e-05	1606.51	1187.83
57688	ZSWIM6	ENSG00000130449	0.529684	1.74171e-06	5.02587e-05	327.826	474.396
84549	MAK16	ENSG00000198042	-0.537217	1.75597e-06	5.0578e-05	2739.57	1882.21
11099	PTPN21	ENSG00000070778	0.643847	1.75832e-06	5.0578e-05	848.742	1333.74
55917	CTTNBP2NL	ENSG00000143079	0.484452	1.85192e-06	5.31865e-05	1516.5	2127.36
84632	AFAP1L2	ENSG00000169129	1.0213	1.86047e-06	5.33481e-05	748.274	1550.01
9687	GREB1	ENSG00000196208	-1.01874	1.86805e-06	5.34814e-05	394.771	190.796
10884	MRPS30	ENSG00000112996	-0.367418	1.87276e-06	5.35321e-05	2769.83	2144.75
83999	KREMEN1	ENSG00000183762	0.273401	1.87736e-06	5.35798e-05	1019.98	1233.31
64651	CSRNP1	ENSG00000144655	0.929158	1.9271e-06	5.49134e-05	762.802	1474.45
80139	ZNF703	ENSG00000183779	0.641664	1.94877e-06	5.54443e-05	442.676	694.284
23767	FLRT3	ENSG00000125848	0.491602	1.97776e-06	5.61066e-05	1397.64	1969.47
221687	RNF182	ENSG00000180537	1.69768	1.97821e-06	5.61066e-05	13.0171	47.244
90529	STPG1	ENSG00000001460	0.537622	2.13645e-06	6.05006e-05	779.917	1136.47
8602	NOP14	ENSG00000087269	-0.31941	2.19322e-06	6.2012e-05	4728.55	3785.75
204010	RPSAP52	ENSG00000241749	1.30697	2.22159e-06	6.27169e-05	210.9	545.757
9956	HS3ST2	ENSG00000122254	2.9664	2.2393e-06	6.31191e-05	2.9431	195.905
22877	MLXIP	ENSG00000175727	0.402655	2.25099e-06	6.33506e-05	3947.23	5223.92
1284	COL4A2	ENSG00000134871	0.942442	2.28823e-06	6.42995e-05	8327.67	16267.5
7046	TGFBR1	ENSG00000106799	1.07109	2.31887e-06	6.50603e-05	1073.67	2311.64
9875	URB1	ENSG00000142207	-0.396519	2.3369e-06	6.54654e-05	5983.2	4538.7
7805	LAPTM5	ENSG00000162511	0.55501	2.35667e-06	6.5918e-05	705.182	1039.62
894	CCND2	ENSG00000118971	-0.413178	2.38899e-06	6.67199e-05	1425.88	1068.15
51440	HPCAL4	ENSG00000116983	2.00639	2.4365e-06	6.79425e-05	5.54749	26.8031
9882	TBC1D4	ENSG00000136111	-0.528303	2.56373e-06	7.13813e-05	2498.46	1726.31
5796	PTPRK	ENSG00000152894	0.988796	2.57263e-06	7.15198e-05	3589.46	7261.44
79660	PPP1R3B	ENSG00000173281	0.556293	2.60619e-06	7.23426e-05	467.4	690.344
50804	MYEF2	ENSG00000104177	-0.569686	2.61918e-06	7.25928e-05	348.296	234.029
1789	DNMT3B	ENSG00000088305	0.575878	2.63651e-06	7.29621e-05	237.26	355.454
22979	EFR3B	ENSG00000084710	2.17961	2.72885e-06	7.54032e-05	4.55525	26.5851
1831	TSC22D3	ENSG00000157514	-0.687212	2.74405e-06	7.565e-05	14833.8	9155.02
55690	PACS1	ENSG00000175115	0.40459	2.74608e-06	7.565e-05	2963.26	3927.72
6924	ELOA	ENSG00000011007	-0.30435	2.82769e-06	7.77807e-05	4276.05	3461.58
64092	SAMSN1	ENSG00000155307	0.71421	2.89471e-06	7.94729e-05	187.872	310.597
2300	FOXL1	ENSG00000176678	0.543021	2.89793e-06	7.94729e-05	281.101	410.044
4494	MT1F	ENSG00000198417	0.754854	3.04566e-06	8.33989e-05	83.5942	142.533
6641	SNTB1	ENSG00000172164	-1.83995	3.12541e-06	8.54545e-05	67.5109	16.2612
57609	DIP2B	ENSG00000066084	0.406601	3.2821e-06	8.96042e-05	3134.98	4160.96
18	ABAT	ENSG00000183044	0.866768	3.34287e-06	9.10105e-05	83.9581	155.546
401237	CASC15	ENSG00000272168	1.99199	3.34359e-06	9.10105e-05	26.6211	129.057
5083	PAX9	ENSG00000198807	-0.395188	3.35519e-06	9.11902e-05	528.157	400.894
345643	MCIDAS	ENSG00000234602	-0.806178	3.39422e-06	9.21136e-05	148.126	83.4992
23768	FLRT2	ENSG00000185070	0.902168	3.46003e-06	9.37601e-05	2322.13	4405
55326	AGPAT5	ENSG00000155189	-0.440641	3.48262e-06	9.42321e-05	3271.58	2406.2
3713	IVL	ENSG00000163207	1.77299	3.50273e-06	9.46359e-05	152.702	593.941
1723	DHODH	ENSG00000102967	-0.761644	3.52394e-06	9.50681e-05	656.284	383.181
9841	ZBTB24	ENSG00000112365	-0.35871	3.54798e-06	9.54908e-05	909.346	708.232
2335	FN1	ENSG00000115414	1.63232	3.55481e-06	9.54908e-05	8735.26	29876.3
6932	TCF7	ENSG00000081059	0.947431	3.55531e-06	9.54908e-05	79.3621	156.116
56882	CDC42SE1	ENSG00000197622	0.597899	3.58673e-06	9.61929e-05	5143.39	7818.25
157695	TDRP	ENSG00000180190	-0.478014	3.71192e-06	9.94042e-05	1606.34	1150.42
55707	NECAP2	ENSG00000157191	0.464541	3.78385e-06	0.000101182	1960.87	2710.81
5174	PDZK1	ENSG00000174827	1.96372	3.80794e-06	0.000101677	7.47573	34.9582
		ENSG00000254837	1.25459	3.82993e-06	0.000102115	57.3527	142.667
22800	RRAS2	ENSG00000133818	0.309315	3.98831e-06	0.000106182	3574.1	4432.57
3480	IGF1R	ENSG00000140443	0.618363	4.1617e-06	0.000110637	4409.3	6801.44
5869	RAB5B	ENSG00000111540	0.444959	4.21137e-06	0.000111734	903.953	1231.71
4907	NT5E	ENSG00000135318	0.870014	4.21521e-06	0.000111734	6034.76	11179.2
101927136	LOC101927136	ENSG00000231683	-0.893765	4.24695e-06	0.000112412	255.294	135.348
3909	LAMA3	ENSG00000053747	1.112	4.26005e-06	0.000112595	35205.7	78331.4
		ENSG00000255364	1.7336	4.28181e-06	0.000113006	19.2462	72.4477
		ENSG00000233217	2.18819	4.32111e-06	0.000113879	3.5677	21.5199
9595	CYTIP	ENSG00000115165	-2.26255	4.60273e-06	0.000121125	26.6571	4.33776
254887	ZDHHC23	ENSG00000184307	-0.708177	4.62639e-06	0.000121484	451.309	273.666
9454	HOMER3	ENSG00000051128	0.770072	4.62969e-06	0.000121484	1296.57	2231.86
11228	RASSF8	ENSG00000123094	0.658924	4.63955e-06	0.000121568	1462.55	2323.12
29062	WDR91	ENSG00000105875	0.556145	4.67422e-06	0.000122301	544.606	803.944
387496	RASL11A	ENSG00000122035	-0.694188	4.7358e-06	0.000123735	162.036	99.8203
6098	ROS1	ENSG00000047936	0.758252	4.92895e-06	0.000128597	2764.88	4719.17
55219	MACO1	ENSG00000204178	0.396159	4.98108e-06	0.000129771	1311.71	1729.74
79883	PODNL1	ENSG00000132000	2.03604	5.00641e-06	0.000130245	7.79296	40.1434
		ENSG00000243225	2.40024	5.03284e-06	0.000130746	3.92451	31.0564
100216001	LINC00704	ENSG00000231298	1.55302	5.10886e-06	0.000132532	26.3451	83.9243
65998	C11orf95	ENSG00000188070	0.603639	5.17569e-06	0.000134075	572.316	874.353
83756	TAS1R3	ENSG00000169962	1.29493	5.32744e-06	0.00013765	51.6706	133.323
10552	ARPC1A	ENSG00000241685	0.199054	5.32878e-06	0.00013765	5718.25	6563.07
5064	PALM	ENSG00000099864	1.13936	5.38327e-06	0.000138782	35.4073	80.7118
5287	PIK3C2B	ENSG00000133056	-0.761834	5.38782e-06	0.000138782	1001.55	585.557
		ENSG00000260401	0.951328	5.41402e-06	0.00013926	340.287	669.835
1942	EFNA1	ENSG00000169242	1.12415	5.44732e-06	0.000139919	1855.31	4169.67
		ENSG00000227848	-1.46044	5.61594e-06	0.000144048	186.8	63.0093
8916	HERC3	ENSG00000138641	0.676593	5.65203e-06	0.00014477	1019.82	1641.2
4616	GADD45B	ENSG00000099860	0.616722	5.6736e-06	0.000145118	1051.16	1619.83
28514	DLL1	ENSG00000198719	-1.62758	5.84883e-06	0.000149391	265.313	77.4639
23400	ATP13A2	ENSG00000159363	0.721347	5.9226e-06	0.000151064	3572.7	5936.81
401145	CCSER1	ENSG00000184305	-1.18608	5.9779e-06	0.000152261	69.9949	29.8684
9578	CDC42BPB	ENSG00000198752	0.478939	6.00904e-06	0.000152841	5666.3	7916.08
5921	RASA1	ENSG00000145715	0.899592	6.14729e-06	0.00015614	1864.04	3532.4
101	ADAM8	ENSG00000151651	-0.623313	6.31073e-06	0.000160068	2399.91	1550.4
23201	FAM168A	ENSG00000054965	0.32001	6.39661e-06	0.000161962	1542.4	1926.41
		ENSG00000223703	0.960573	6.40317e-06	0.000161962	48.1834	95.8095
3227	HOXC11	ENSG00000123388	0.775074	6.43454e-06	0.00016253	98.5245	170.475
11278	KLF12	ENSG00000118922	0.811991	6.52233e-06	0.000164477	610.986	1085.27
130497	OSR1	ENSG00000143867	-1.49508	6.52964e-06	0.000164477	49.7115	16.3701
6489	ST8SIA1	ENSG00000111728	-1.28992	6.58104e-06	0.000165414	151.467	58.9739
127544	RNF19B	ENSG00000116514	0.445718	6.58498e-06	0.000165414	1871.45	2554.63
105378753	LOC105378753	ENSG00000232453	1.84044	6.63199e-06	0.000166365	31.1486	131.165
		ENSG00000002079	2.22835	6.65466e-06	0.000166705	11.9893	77.6955
54934	KANSL2	ENSG00000139620	-0.248397	6.71864e-06	0.000168077	1965.45	1653
55607	PPP1R9A	ENSG00000158528	-1.23594	6.74077e-06	0.000168399	118.132	48.1895
23160	WDR43	ENSG00000163811	-0.512252	6.89531e-06	0.000172024	5402.72	3776.87
5362	PLXNA2	ENSG00000076356	0.596189	6.9372e-06	0.000172706	6271.28	9523.68
9240	PNMA1	ENSG00000176903	0.972192	6.94156e-06	0.000172706	1373.17	2748.83
57414	RHBDD2	ENSG00000005486	0.338249	7.09559e-06	0.000176297	2104.29	2662.63
65249	ZSWIM4	ENSG00000132003	0.650016	7.23392e-06	0.00017949	777.624	1227.46
6337	SCNN1A	ENSG00000111319	-0.417174	7.31946e-06	0.000181246	16672.6	12466
23303	KIF13B	ENSG00000197892	0.540708	7.32457e-06	0.000181246	1146.1	1672.39
27111	SDCBP2	ENSG00000125775	0.584291	7.37488e-06	0.000182243	844.785	1271.5
64208	POPDC3	ENSG00000132429	0.507451	7.45673e-06	0.000184017	508.205	724.613
196996	GRAMD2A	ENSG00000175318	-1.11356	7.52455e-06	0.00018544	66.9965	30.0019
23199	GSE1	ENSG00000131149	-0.615473	7.67431e-06	0.000188875	3029.92	1968.19
4261	CIITA	ENSG00000179583	-1.72837	7.68856e-06	0.000188971	317.606	83.8261
259230	SGMS1	ENSG00000198964	0.453741	7.79773e-06	0.000191396	1269.76	1743.57
1836	SLC26A2	ENSG00000155850	0.572282	7.88191e-06	0.000193202	5117.6	7639.35
196	AHR	ENSG00000106546	-0.796134	7.93221e-06	0.000194174	3061.02	1743.78
81788	NUAK2	ENSG00000163545	0.599354	7.98828e-06	0.000195284	1013.94	1542.34
		ENSG00000269729	1.36683	8.42764e-06	0.000205749	17.8879	48.699
57611	ISLR2	ENSG00000167178	1.62429	8.68093e-06	0.00021165	8.77227	30.2199
9545	RAB3D	ENSG00000105514	-0.400108	8.69712e-06	0.00021169	3586.67	2714.54
		ENSG00000272734	-0.872156	8.70578e-06	0.00021169	208.288	112.204
		ENSG00000249102	3.02352	8.79803e-06	0.000213648	0.978827	23.6642
11120	BTN2A1	ENSG00000112763	0.289947	8.89286e-06	0.000215604	1348.14	1649.28
64395	GMCL1	ENSG00000087338	-0.33211	8.90223e-06	0.000215604	880.345	697.788
80301	PLEKHO2	ENSG00000241839	0.528797	8.99751e-06	0.000217623	255.361	370.418
23438	HARS2	ENSG00000112855	0.263938	9.16915e-06	0.000221481	2977.22	3576.84
7041	TGFB1I1	ENSG00000140682	0.505252	9.18207e-06	0.000221499	707.297	1006.48
4232	MEST	ENSG00000106484	-0.480314	9.23457e-06	0.000222471	1609	1149.41
27309	ZNF330	ENSG00000109445	-0.425798	9.4216e-06	0.000226678	1684.94	1250.94
		ENSG00000232445	-0.975071	9.52032e-06	0.000228751	320.311	158.966
23171	GPD1L	ENSG00000152642	-0.69921	9.58209e-06	0.000229932	1836.23	1121.63
158405	KIAA1958	ENSG00000165185	-0.451922	9.59948e-06	0.000230047	383.689	279.747
201294	UNC13D	ENSG00000092929	1.02371	9.68066e-06	0.000231688	139.88	291.802
5029	P2RY2	ENSG00000175591	0.981145	9.95524e-06	0.000237947	573.607	1157.01
54972	TMEM132A	ENSG00000006118	0.683098	1.02164e-05	0.000243869	3100.38	5013.29
9730	DCAF1	ENSG00000145041	-0.46361	1.02936e-05	0.000245392	2826.52	2044.77
139285	AMER1	ENSG00000184675	-0.586792	1.0358e-05	0.000246604	767.98	509.088
1848	DUSP6	ENSG00000139318	-0.114108	1.0913e-05	0.000259479	12016.8	11100.9
		ENSG00000068793	0.139951	1.0951e-05	0.000260044	9352.96	10304.1
23318	ZCCHC11	ENSG00000134744	0.601264	1.0976e-05	0.000260298	3720.13	5671.06
5318	PKP2	ENSG00000057294	-0.493218	1.11992e-05	0.000264923	5302.3	3757.16
27351	DESI1	ENSG00000100418	-0.156142	1.12001e-05	0.000264923	5113.02	4586.59
11082	ESM1	ENSG00000164283	2.95441	1.12668e-05	0.000266156	0	10.4084
22984	PDCD11	ENSG00000148843	-0.413598	1.13861e-05	0.000268625	8504.88	6373.92
6385	SDC4	ENSG00000124145	0.289245	1.16447e-05	0.000274373	12566	15362.4
		ENSG00000260810	2.72115	1.1678e-05	0.000274751	2.60842	41.7428
3872	KRT17	ENSG00000128422	0.779949	1.1691e-05	0.000274751	14379	24954.5
10645	CAMKK2	ENSG00000110931	-0.279961	1.1706e-05	0.000274751	4187.65	3445.65
100131726	FAM83A-AS1	ENSG00000204949	0.499983	1.19095e-05	0.000278953	308.278	437.656
81607	NECTIN4	ENSG00000143217	0.79264	1.19156e-05	0.000278953	269.419	472.323
6793	STK10	ENSG00000072786	0.288637	1.24229e-05	0.000290456	4554.58	5566.59
6836	SURF4	ENSG00000148248	0.163142	1.26113e-05	0.000294484	10675.2	11952.7
3776	KCNK2	ENSG00000082482	-1.52785	1.26643e-05	0.000295343	507.412	160.682
114788	CSMD3	ENSG00000164796	0.664243	1.30617e-05	0.000304223	129.931	207.142
79175	ZNF343	ENSG00000088876	-0.386001	1.31644e-05	0.000306124	709.281	541.961
7976	FZD3	ENSG00000104290	-0.394564	1.31769e-05	0.000306124	831.002	631.155
57168	ASPHD2	ENSG00000128203	0.521611	1.33475e-05	0.000309692	312.324	450.065
57085	AGTRAP	ENSG00000177674	0.585569	1.33713e-05	0.000309852	2798.54	4218.99
157506	RDH10	ENSG00000121039	-0.398821	1.34913e-05	0.000312235	810.102	614.008
26507	CNNM1	ENSG00000119946	-1.85625	1.35135e-05	0.000312352	101.09	22.9504
55720	TSR1	ENSG00000167721	-0.472019	1.35933e-05	0.000313799	5817.6	4183.18
79707	NOL9	ENSG00000162408	-0.332767	1.38184e-05	0.000318592	826.989	655.789
84154	RPF2	ENSG00000197498	-0.34329	1.42009e-05	0.000326996	2105.03	1657.85
6832	SUPV3L1	ENSG00000156502	-0.384408	1.42596e-05	0.000327934	2379.43	1819.52
1745	DLX1	ENSG00000144355	0.897062	1.4418e-05	0.000331161	107.341	202.793
4330	MN1	ENSG00000169184	1.51106	1.50061e-05	0.000344057	248.048	773.326
29094	LGALSL	ENSG00000119862	-0.609494	1.50172e-05	0.000344057	670.478	436.544
4642	MYO1D	ENSG00000176658	0.28573	1.51797e-05	0.000347343	3396.28	4143.54
8021	NUP214	ENSG00000126883	-0.241811	1.52235e-05	0.000347908	2542.89	2147.98
221	ALDH3B1	ENSG00000006534	-0.420312	1.52485e-05	0.000348043	1378.89	1029.33
27143	PALD1	ENSG00000107719	2.12118	1.53435e-05	0.000349774	3.2634	18.9995
8995	TNFSF18	ENSG00000120337	-2.12553	1.56215e-05	0.000355666	29.3103	4.82277
5433	POLR2D	ENSG00000144231	-0.447792	1.5668e-05	0.00035628	1456.75	1064.78
7042	TGFB2	ENSG00000092969	-1.28618	1.56979e-05	0.000356516	672.605	261.486
8651	SOCS1	ENSG00000185338	1.52112	1.62224e-05	0.00036797	20.2003	63.8321
63939	FAM217B	ENSG00000196227	-0.407334	1.62957e-05	0.000369172	631.755	475.233
121274	ZNF641	ENSG00000167528	0.696414	1.6644e-05	0.000376229	287.893	471.012
2736	GLI2	ENSG00000074047	2.42307	1.66538e-05	0.000376229	3.91368	35.7811
195828	ZNF367	ENSG00000165244	-0.796259	1.6669e-05	0.000376229	353.975	201.036
7855	FZD5	ENSG00000163251	-0.580457	1.69162e-05	0.000381336	348.223	231.256
7145	TNS1	ENSG00000079308	0.96704	1.7003e-05	0.000382594	611.951	1222.86
85377	MICALL1	ENSG00000100139	0.527785	1.7014e-05	0.000382594	9033.51	13068.2
90874	ZNF697	ENSG00000143067	0.666732	1.72745e-05	0.000387975	447.611	716.104
2669	GEM	ENSG00000164949	2.11367	1.73164e-05	0.000388436	15.0122	87.7171
10326	SIRPB1	ENSG00000101307	-1.37627	1.75338e-05	0.000392831	43.5658	15.4737
		ENSG00000130201	1.60895	1.76357e-05	0.000394629	8.76709	29.893
5396	PRRX1	ENSG00000116132	3.16398	1.77997e-05	0.000397809	0.641564	18.5636
7473	WNT3	ENSG00000108379	0.97385	1.8098e-05	0.000403981	127.633	256.843
57214	CEMIP	ENSG00000103888	-0.730674	1.81296e-05	0.000404192	251.225	149.598
55679	LIMS2	ENSG00000072163	3.20481	1.82141e-05	0.000405581	0.326436	14.6617
81671	VMP1	ENSG00000062716	0.440646	1.82406e-05	0.000405676	2404.72	3271.04
128209	KLF17	ENSG00000171872	1.90301	1.83787e-05	0.000408249	5.86003	27.1055
84275	SLC25A33	ENSG00000171612	-0.684129	1.88593e-05	0.000418416	641.387	395.48
9337	CNOT8	ENSG00000155508	0.318548	1.89402e-05	0.000419232	2875.69	3590.15
814	CAMK4	ENSG00000152495	1.07882	1.89421e-05	0.000419232	27.6633	60.4398
7023	TFAP4	ENSG00000090447	-0.771716	1.91273e-05	0.000422817	1905	1103.06
56704	JPH1	ENSG00000104369	-1.0082	1.91991e-05	0.000423891	592.911	286.9
8760	CDS2	ENSG00000101290	0.224807	1.92236e-05	0.000423919	2417.92	2826.58
10317	B3GALT5	ENSG00000183778	3.13795	1.97163e-05	0.000434259	0.655459	16.9396
9455	HOMER2	ENSG00000103942	0.398968	2.01121e-05	0.000442442	758.357	1001.79
55422	ZNF331	ENSG00000130844	-0.590091	2.07177e-05	0.000455215	260.689	172.535
8797	TNFRSF10A	ENSG00000104689	-0.245605	2.09601e-05	0.000459988	2785.46	2348.32
8310	ACOX3	ENSG00000087008	0.404939	2.14215e-05	0.000469547	1055.08	1398.7
200407	CREG2	ENSG00000175874	1.64184	2.18884e-05	0.000479205	50.1484	177.02
8609	KLF7	ENSG00000118263	0.966249	2.22449e-05	0.000486428	2352.34	4699.15
8853	ASAP2	ENSG00000151693	0.469728	2.24131e-05	0.000489518	3487.42	4842.03
1839	HBEGF	ENSG00000113070	-0.418134	2.32003e-05	0.000506105	5243.99	3916.99
79685	SAP30L	ENSG00000164576	0.286431	2.36727e-05	0.000515794	2095.35	2558.45
54908	SPDL1	ENSG00000040275	0.668396	2.3718e-05	0.000516164	2136.34	3419.69
9938	ARHGAP25	ENSG00000163219	-0.859025	2.4234e-05	0.000526765	721.282	391.889
9462	RASAL2	ENSG00000075391	0.51095	2.44103e-05	0.000529432	1584.15	2265.64
23028	KDM1A	ENSG00000004487	0.521336	2.44148e-05	0.000529432	7163.72	10315.6
8819	SAP30	ENSG00000164105	-0.440375	2.49978e-05	0.00054143	1268.88	932.316
9261	MAPKAPK2	ENSG00000162889	0.293767	2.55054e-05	0.00055177	8368.8	10266.4
6717	SRI	ENSG00000075142	0.218738	2.57203e-05	0.000555759	1708.23	1987.06
25929	GEMIN5	ENSG00000082516	-0.643076	2.59288e-05	0.000559601	5624.34	3577.63
26027	ACOT11	ENSG00000162390	0.535847	2.63547e-05	0.000568121	1372.48	1996.67
353091	RAET1G	ENSG00000203722	0.533953	2.66122e-05	0.000572632	448.101	651.969
9149	DYRK1B	ENSG00000105204	0.806641	2.66267e-05	0.000572632	525.146	930.856
23509	POFUT1	ENSG00000101346	-0.266887	2.6948e-05	0.000578858	6348.32	5272.52
2180	ACSL1	ENSG00000151726	-0.479218	2.706e-05	0.000580579	11566.5	8274.69
53373	TPCN1	ENSG00000186815	-0.437656	2.71408e-05	0.000581393	8663.84	6384.02
247	ALOX15B	ENSG00000179593	-0.776483	2.71616e-05	0.000581393	9505.77	5485.85
816	CAMK2B	ENSG00000058404	-1.27679	2.72043e-05	0.000581623	3359.99	1311.4
130367	SGPP2	ENSG00000163082	-0.857319	2.81359e-05	0.000600836	4651.33	2527.59
221749	PXDC1	ENSG00000168994	0.95612	2.91255e-05	0.000621243	378.074	750.501
84864	RIOX2	ENSG00000170854	-0.433833	2.92322e-05	0.000622789	2664.07	1968.88
55127	HEATR1	ENSG00000119285	-0.403214	2.95874e-05	0.000629622	8768.62	6619.43
105370578	LINC01629	ENSG00000258602	2.21723	2.9904e-05	0.000635618	10.7763	75.137
1499	CTNNB1	ENSG00000168036	0.392827	3.00225e-05	0.000636993	10654.3	14008
55323	LARP6	ENSG00000166173	1.41177	3.00386e-05	0.000636993	707.729	2035.07
84942	WDR73	ENSG00000177082	-0.231318	3.03508e-05	0.000642867	1429.8	1216.8
22936	ELL2	ENSG00000118985	0.38623	3.05167e-05	0.000645629	4355.12	5700.03
9603	NFE2L3	ENSG00000050344	-0.566976	3.0711e-05	0.000648988	365.339	245.492
1824	DSC2	ENSG00000134755	0.596464	3.08143e-05	0.000650417	1137.25	1729.23
109729127	KRT7-AS	ENSG00000257671	0.604393	3.08564e-05	0.000650552	171.901	262.674
624	BDKRB2	ENSG00000168398	-0.724767	3.11131e-05	0.000655207	2029.51	1215.9
22916	NCBP2	ENSG00000114503	-0.199228	3.12376e-05	0.000657071	3189.64	2777.52
		ENSG00000260196	-0.978353	3.15587e-05	0.000663059	221.652	109.237
4773	NFATC2	ENSG00000101096	2.22111	3.16168e-05	0.000663517	2.92872	20.4654
83872	HMCN1	ENSG00000143341	1.15184	3.17611e-05	0.00066568	21.1643	49.0014
659	BMPR2	ENSG00000204217	0.871865	3.17929e-05	0.00066568	2025.04	3768.98
388015	RTL1	ENSG00000254656	2.77451	3.20749e-05	0.000670814	0	8.48207
146754	DNAH2	ENSG00000183914	-0.653487	3.22117e-05	0.000672904	168.516	106.376
2034	EPAS1	ENSG00000116016	0.416508	3.23913e-05	0.000675881	10078.1	13476.1
80852	GRIP2	ENSG00000144596	3.07735	3.24619e-05	0.000676581	0.326436	15.3647
4778	NFE2	ENSG00000123405	-1.0708	3.32644e-05	0.000692515	73.803	33.9037
55536	CDCA7L	ENSG00000164649	-0.398853	3.33445e-05	0.00069339	2018.69	1527.43
11345	GABARAPL2	ENSG00000034713	0.212114	3.42376e-05	0.000711151	2110.68	2445.93
64750	SMURF2	ENSG00000108854	0.725408	3.5035e-05	0.000726886	2319.38	3872.04
346389	MACC1	ENSG00000183742	-1.17674	3.59419e-05	0.000744856	66.7282	27.8576
7431	VIM	ENSG00000026025	0.421248	3.59925e-05	0.000745056	12947.4	17370.2
145748	LYSMD4	ENSG00000183060	0.518557	3.61127e-05	0.000746697	299.762	431.258
8187	ZNF239	ENSG00000196793	-0.718578	3.69898e-05	0.000763535	199.165	119.681
57670	KIAA1549	ENSG00000122778	0.3312	3.70107e-05	0.000763535	1591.28	2002.51
85450	ITPRIP	ENSG00000148841	0.294273	3.7701e-05	0.000776896	3991.22	4896.78
6281	S100A10	ENSG00000197747	0.55246	3.85969e-05	0.000794461	19859.5	29248.5
9816	URB2	ENSG00000135763	-0.481005	3.92186e-05	0.000806347	4058.8	2898.82
53342	IL17D	ENSG00000172458	-0.826702	3.96948e-05	0.000815218	152.343	84.3112
23581	CASP14	ENSG00000105141	-0.929505	3.97638e-05	0.000815718	96.8579	49.7044
94234	FOXQ1	ENSG00000164379	0.516122	3.99748e-05	0.000819124	310.37	444.651
94241	TP53INP1	ENSG00000164938	0.939904	4.01811e-05	0.000822428	337.533	662.386
		ENSG00000214425	-0.694458	4.16303e-05	0.000851134	142.578	86.9405
51726	DNAJB11	ENSG00000090520	0.221581	4.23507e-05	0.000864893	3089.66	3603.79
84552	PARD6G	ENSG00000178184	0.58692	4.32382e-05	0.000882029	569.333	860.285
7008	TEF	ENSG00000167074	-0.720072	4.40397e-05	0.000897377	395.272	237.326
55930	MYO5C	ENSG00000128833	-0.746458	4.40965e-05	0.000897532	2564.14	1511.27
118	ADD1	ENSG00000087274	0.272219	4.42298e-05	0.00089924	7229.98	8735.36
101929690	LINC01583	ENSG00000259518	2.99779	4.42832e-05	0.000899324	0.647218	18.4055
402055	SRRD	ENSG00000100104	0.342179	4.44241e-05	0.000901181	902.657	1145.17
3428	IFI16	ENSG00000163565	-0.383421	4.52956e-05	0.000917839	9386.32	7184.98
727	C5	ENSG00000106804	-0.782237	4.5755e-05	0.000926119	183.929	106.084
5939	RBMS2	ENSG00000076067	0.193804	4.65102e-05	0.000940362	1944.71	2223.97
2898	GRIK2	ENSG00000164418	1.29743	4.67039e-05	0.000943232	17.8879	47.135
27112	FAM155B	ENSG00000130054	-0.674076	4.69263e-05	0.000946677	814.398	505.951
388	RHOB	ENSG00000143878	0.846636	4.70658e-05	0.000948441	401.502	733.234
115362	GBP5	ENSG00000154451	2.45793	4.758e-05	0.000957744	4.84776	55.895
85363	TRIM5	ENSG00000132256	0.406788	4.76563e-05	0.000958222	659.426	874.808
7965	AIMP2	ENSG00000106305	-0.26457	4.81083e-05	0.000965603	1493.76	1243.73
151230	KLHL23	ENSG00000213160	-0.645904	4.81584e-05	0.000965603	846.573	536.596
64220	STRA6	ENSG00000137868	1.13059	4.81822e-05	0.000965603	220.905	503.668
92106	OXNAD1	ENSG00000154814	-0.453055	4.87146e-05	0.000975202	934.048	680.339
1960	EGR3	ENSG00000179388	-0.524956	4.90856e-05	0.000981551	279.864	193.014
29078	NDUFAF4	ENSG00000123545	-0.511156	4.91673e-05	0.000982107	1068.47	746.452
165918	RNF168	ENSG00000163961	0.346577	4.94972e-05	0.000987615	950.467	1209.82
219654	ZCCHC24	ENSG00000165424	0.810164	4.98081e-05	0.000992733	258.593	460.301
26064	RAI14	ENSG00000039560	0.644702	5.00399e-05	0.000996264	2522.73	3972.06
1066	CES1	ENSG00000198848	1.18019	5.02411e-05	0.000999178	104.074	246.49
79693	YRDC	ENSG00000196449	-0.335316	5.0848e-05	0.00101015	1216.28	962.027
8408	ULK1	ENSG00000177169	1.21407	5.09483e-05	0.00101031	1710.83	4175.32
2115	ETV1	ENSG00000006468	-0.472942	5.09672e-05	0.00101031	890.797	639.626
10477	UBE2E3	ENSG00000170035	0.281541	5.14247e-05	0.00101828	2787.62	3390.25
282991	BLOC1S2	ENSG00000196072	0.921995	5.1755e-05	0.00102301	1524.72	2951.24
8821	INPP4B	ENSG00000109452	0.533082	5.17762e-05	0.00102301	1773.65	2576.92
10819	OR7E14P	ENSG00000184669	2.0724	5.21884e-05	0.00103004	5.88006	34.4732
126353	MISP	ENSG00000099812	0.785505	5.27932e-05	0.00104085	2514.3	4390.06
257236	CCDC96	ENSG00000173013	0.903305	5.29044e-05	0.00104158	45.2686	86.54
51106	TFB1M	ENSG00000029639	-0.300916	5.29442e-05	0.00104158	721.155	584.783
23180	RFTN1	ENSG00000131378	0.572139	5.32752e-05	0.00104696	142.196	212.509
79867	TCTN2	ENSG00000168778	0.461439	5.3768e-05	0.00105551	292.989	404.118
6282	S100A11	ENSG00000163191	0.254432	5.40897e-05	0.00106033	33582.7	40078.6
6942	TCF20	ENSG00000100207	-0.28208	5.41298e-05	0.00106033	5153.43	4234.22
7076	TIMP1	ENSG00000102265	0.715471	5.4336e-05	0.00106322	29155.3	48338.9
6097	RORC	ENSG00000143365	-1.1454	5.46584e-05	0.00106839	90.9597	39.5984
415116	PIM3	ENSG00000198355	-0.947654	5.48926e-05	0.00107166	6092.8	3085.76
25885	POLR1A	ENSG00000068654	-0.446572	5.49433e-05	0.00107166	6940.92	5080.25
9162	DGKI	ENSG00000157680	2.94637	5.58389e-05	0.00108796	0.655459	14.3103
5307	PITX1	ENSG00000069011	-0.487633	5.66085e-05	0.0011015	4911.55	3492.23
54433	GAR1	ENSG00000109534	-0.323346	5.66543e-05	0.0011015	878.72	700.66
26136	TES	ENSG00000135269	0.73744	5.68044e-05	0.00110255	4164.06	7017.63
10052	GJC1	ENSG00000182963	0.442835	5.68291e-05	0.00110255	737.314	1003.9
10301	DLEU1	ENSG00000176124	-0.43971	5.69068e-05	0.00110288	854.386	629.444
55112	WDR60	ENSG00000126870	-0.382955	5.70523e-05	0.00110452	995.44	761.114
10813	UTP14A	ENSG00000156697	-0.414958	5.73929e-05	0.00110994	2821.62	2111.21
5899	RALB	ENSG00000144118	0.266727	5.75789e-05	0.00111211	2682.64	3230.8
55199	FAM86C1	ENSG00000158483	-0.593405	5.76797e-05	0.00111211	223.279	147.658
10277	UBE4B	ENSG00000130939	0.239543	5.7688e-05	0.00111211	3184.65	3761.42
		ENSG00000181039	-0.78797	5.78787e-05	0.00111461	199.401	113.937
2035	EPB41	ENSG00000159023	-0.312942	6.05652e-05	0.00116511	1515.32	1217.65
256586	LYSMD2	ENSG00000140280	-0.447323	6.20826e-05	0.00119305	521.189	380.502
7851	MALL	ENSG00000144063	1.18328	6.22772e-05	0.00119547	58.7006	139.795
81706	PPP1R14C	ENSG00000198729	0.491762	6.23901e-05	0.00119547	1112.86	1570.49
374	AREG	ENSG00000109321	-0.462209	6.24053e-05	0.00119547	4722.59	3418.29
2982	GUCY1A3	ENSG00000164116	-1.4164	6.34349e-05	0.00121392	150.46	51.2684
26128	KIF1BP	ENSG00000198954	0.247199	6.4254e-05	0.0012283	1677.93	1993.09
9215	LARGE1	ENSG00000133424	0.82755	6.43971e-05	0.00122975	330.003	594.227
9223	MAGI1	ENSG00000151276	0.496396	6.58956e-05	0.00125705	624.145	884.301
4540	ND5	ENSG00000198786	0.251676	6.65119e-05	0.00126705	28574.3	34036.4
1241	LTB4R	ENSG00000213903	-0.593691	6.6559e-05	0.00126705	1100.96	725.728
6303	SAT1	ENSG00000130066	0.65629	6.66899e-05	0.00126822	2851.12	4528.61
64794	DDX31	ENSG00000125485	-0.336973	6.74815e-05	0.00128194	1773.28	1401.2
116225	ZMYND19	ENSG00000165724	-0.420302	6.86213e-05	0.00130223	2217.05	1652.47
		ENSG00000250474	1.02082	6.96385e-05	0.00131965	29.6044	61.7368
101927221	UBR5-AS1	ENSG00000246263	-1.10767	6.96837e-05	0.00131965	115.612	51.9332
		ENSG00000272016	-0.667757	6.97701e-05	0.00131991	147.028	91.3028
200014	CC2D1B	ENSG00000154222	0.206861	6.99599e-05	0.00132095	1606.42	1854.71
150290	DUSP18	ENSG00000167065	0.675298	6.99698e-05	0.00132095	93.4216	150.555
3987	LIMS1	ENSG00000169756	0.55253	7.06813e-05	0.001333	1979.41	2917.16
51271	UBAP1	ENSG00000165006	0.295228	7.18472e-05	0.00135359	4529.57	5561.79
		ENSG00000249628	1.99182	7.20035e-05	0.00135514	3.57028	18.915
100507266	STX18-AS1	ENSG00000247708	-0.751322	7.26522e-05	0.00136594	191.314	112.531
119559	SFXN4	ENSG00000183605	-0.34898	7.33296e-05	0.00137725	2642.67	2072.05
23022	PALLD	ENSG00000129116	0.612612	7.37364e-05	0.00138347	6366.53	9796.25
2769	GNA15	ENSG00000060558	0.454119	7.52631e-05	0.00141066	3849.47	5287.2
93659	CGB5	ENSG00000189052	2.9122	7.5737e-05	0.00141809	0.326436	11.8989
79848	CSPP1	ENSG00000104218	-0.382727	7.59181e-05	0.00142002	648.735	497.224
		ENSG00000229953	-1.21132	7.61574e-05	0.00142303	162.25	66.0392
134637	ADAT2	ENSG00000189007	-0.702905	7.64842e-05	0.00142768	675.602	411.145
115004	CGAS	ENSG00000164430	-0.457695	7.6687e-05	0.00143	1413.19	1025.74
387755	INSC	ENSG00000188487	0.995552	7.73318e-05	0.00144055	329.85	676.081
10124	ARL4A	ENSG00000122644	-0.540193	7.78466e-05	0.00144866	1689.57	1156.42
1001	CDH3	ENSG00000062038	0.442378	7.86054e-05	0.00146129	13857.2	18874.3
7301	TYRO3	ENSG00000092445	0.73544	7.87198e-05	0.00146193	1060.4	1784.78
29954	POMT2	ENSG00000009830	0.391362	7.88121e-05	0.00146215	1786.35	2346.25
57509	MTUS1	ENSG00000129422	-0.495002	7.92714e-05	0.00146918	1315.68	930.134
9945	GFPT2	ENSG00000131459	0.886369	7.97161e-05	0.00147592	971.584	1832.15
1140	CHRNB1	ENSG00000170175	0.596831	8.0586e-05	0.00149051	222.025	338.078
10216	PRG4	ENSG00000116690	2.15938	8.19558e-05	0.00151239	2.5997	17.836
10516	FBLN5	ENSG00000140092	1.47516	8.20001e-05	0.00151239	64.0743	197.701
55243	KIRREL1	ENSG00000183853	0.393882	8.20177e-05	0.00151239	13507.8	17778.5
643837	LINC01128	ENSG00000228794	-0.383624	8.26282e-05	0.00152211	543.898	415.605
144455	E2F7	ENSG00000165891	0.559627	8.34028e-05	0.00153483	2217.13	3283.87
11212	PLPBP	ENSG00000147471	-0.243026	8.4674e-05	0.00155665	2059.98	1740.85
108570035	LINP1	ENSG00000223784	-0.779508	8.53121e-05	0.0015668	345.84	198.322
59339	PLEKHA2	ENSG00000169499	-0.176697	8.57401e-05	0.00157308	3256.5	2881.77
90075	ZNF30	ENSG00000168661	-0.521645	8.62643e-05	0.00158111	280.939	194.782
8436	CAVIN2	ENSG00000168497	-1.07583	8.63935e-05	0.00158189	3401.53	1554.51
3801	KIFC3	ENSG00000140859	0.564221	8.67938e-05	0.00158762	4666.62	6934.6
100507127	LINC00707	ENSG00000238266	-0.433356	8.74533e-05	0.00159716	2509.84	1855.02
5909	RAP1GAP	ENSG00000076864	1.17891	8.74904e-05	0.00159716	42.2758	100.91
9540	TP53I3	ENSG00000115129	0.405301	8.79059e-05	0.00160314	2292.53	3041.41
51087	YBX2	ENSG00000006047	-1.09023	8.86839e-05	0.00161571	69.3394	31.6858
924	CD7	ENSG00000173762	-1.02198	8.89124e-05	0.00161826	163.144	78.2513
1295	COL8A1	ENSG00000144810	0.736158	8.91059e-05	0.00162016	3283.63	5531.44
84808	PERM1	ENSG00000187642	1.05287	9.09969e-05	0.0016525	39.1155	84.1286
51256	TBC1D7	ENSG00000145979	0.45984	9.10658e-05	0.0016525	638.983	881.879
81929	SEH1L	ENSG00000085415	-0.39797	9.12254e-05	0.00165376	3421.21	2591.57
359948	IRF2BP2	ENSG00000168264	0.398637	9.21669e-05	0.00166916	4256.06	5621.31
1508	CTSB	ENSG00000164733	0.388356	9.2712e-05	0.00167737	24965.2	32730.4
3628	INPP1	ENSG00000151689	-0.234488	9.36608e-05	0.00169286	1583.12	1343.87
6364	CCL20	ENSG00000115009	-0.490347	9.48137e-05	0.001712	513.808	364.47
255374	MBLAC1	ENSG00000214309	0.622559	9.53784e-05	0.00172049	97.6033	151.367
9870	AREL1	ENSG00000119682	0.379352	9.62174e-05	0.00173391	2059.76	2682.18
23328	SASH1	ENSG00000111961	-0.379324	9.6586e-05	0.00173838	1777.48	1363.87
27165	GLS2	ENSG00000135423	-0.769287	9.66559e-05	0.00173838	449.223	259.454
8407	TAGLN2	ENSG00000158710	0.370583	9.73192e-05	0.00174759	30176.2	39068.5
79720	VPS37B	ENSG00000139722	0.398281	9.73596e-05	0.00174759	1769.1	2336.75
51700	CYB5R2	ENSG00000166394	-0.766161	9.83972e-05	0.00176447	211.581	123.351
54867	TMEM214	ENSG00000119777	0.18534	9.90275e-05	0.00177403	3867.96	4399.82
117584	RFFL	ENSG00000092871	0.587293	9.98893e-05	0.00178613	716.903	1083.77
		ENSG00000182574	1.73813	9.98985e-05	0.00178613	4.55218	18.321
254042	METAP1D	ENSG00000172878	-0.429484	0.000100532	0.00179568	406.74	301.679
55922	NKRF	ENSG00000186416	-0.448674	0.000100803	0.00179877	1129.56	824.692
131474	CHCHD4	ENSG00000163528	-0.461214	0.00010169	0.00181282	2203.59	1595.1
51208	CLDN18	ENSG00000066405	1.64258	0.000102067	0.00181778	5.87134	21.3019
7319	UBE2A	ENSG00000077721	0.278525	0.000102323	0.00182055	2219.46	2694.4
10049	DNAJB6	ENSG00000105993	0.351937	0.000102863	0.00182837	4450.25	5687.89
9760	TOX	ENSG00000198846	2.21109	0.000103912	0.00184522	1.94683	14.5282
80273	GRPEL1	ENSG00000109519	-0.26307	0.000104505	0.00185395	3735.62	3110.23
105378231	LOC105378231	ENSG00000260581	-1.40482	0.000106181	0.00188186	42.9418	14.8797
55824	PAG1	ENSG00000076641	-0.626737	0.000107379	0.00190123	763.959	491.734
6296	ACSM3	ENSG00000005187	-0.76288	0.000107546	0.00190234	111.669	64.6087
163589	TDRD5	ENSG00000162782	-1.38855	0.000108194	0.00191195	45.9033	15.7162
55901	THSD1	ENSG00000136114	0.807137	0.000108678	0.00191865	723.375	1285.91
		ENSG00000222022	1.99609	0.000109249	0.00192686	4.25305	23.4708
5695	PSMB7	ENSG00000136930	0.161806	0.000109423	0.00192807	6071.06	6792.65
8869	ST3GAL5	ENSG00000115525	-0.957405	0.000111754	0.00196723	488.856	244.623
7038	TG	ENSG00000042832	0.741352	0.00011259	0.00198004	136.358	229.972
6322	SCML1	ENSG00000047634	-0.403874	0.00011356	0.00199518	498.631	375.328
1999	ELF3	ENSG00000163435	-1.18283	0.00011395	0.0020001	154.985	64.5242
285704	RGMB	ENSG00000174136	-0.261576	0.000114458	0.00200709	1588	1324.19
256691	MAMDC2	ENSG00000165072	-1.15301	0.00011528	0.00201956	43.8917	18.7815
9869	SETDB1	ENSG00000143379	-0.220268	0.00011551	0.00202165	1933.09	1658.82
79875	THSD4	ENSG00000187720	-0.244773	0.000116323	0.00203392	2564.65	2164.99
26135	SERBP1	ENSG00000142864	-0.213051	0.000116733	0.00203915	26553.8	22900.5
400793	C1orf226	ENSG00000239887	-0.727902	0.000117173	0.00204487	331.975	197.643
8900	CCNA1	ENSG00000133101	-1.15035	0.000118152	0.00205998	3127.07	1342.96
55700	MAP7D1	ENSG00000116871	0.572793	0.000118771	0.00206859	9642.01	14419.6
11078	TRIOBP	ENSG00000100106	0.382561	0.000118873	0.00206859	1136.36	1484.73
51575	ESF1	ENSG00000089048	-0.525075	0.000119404	0.00207585	1582.34	1094.78
9967	THRAP3	ENSG00000054118	0.156111	0.000120171	0.00208721	7875.99	8776.78
80380	PDCD1LG2	ENSG00000197646	1.13254	0.000120335	0.00208807	30.3113	69.6004
11057	ABHD2	ENSG00000140526	0.432461	0.000120897	0.00209582	3383.88	4578.11
10389	SCML2	ENSG00000102098	-0.532024	0.000121173	0.00209861	219.399	151.451
285203	EOGT	ENSG00000163378	0.427528	0.000121632	0.00210456	1762.19	2376.04
10938	EHD1	ENSG00000110047	0.601661	0.000122371	0.00211534	4040.47	6169.71
29960	MRM2	ENSG00000122687	-0.284597	0.000122803	0.0021208	2018.66	1654.55
78990	OTUB2	ENSG00000089723	-0.657769	0.000123826	0.00213644	497.401	311.897
26156	RSL1D1	ENSG00000171490	-0.362431	0.000126698	0.00218392	13952	10837.7
11226	GALNT6	ENSG00000139629	0.354558	0.000127222	0.00219088	2200.7	2817.55
6046	BRD2	ENSG00000204256	-0.152481	0.000129199	0.00222284	9754.21	8776.41
23531	MMD	ENSG00000108960	0.644068	0.000130407	0.0022415	428.277	674.437
7475	WNT6	ENSG00000115596	2.42484	0.000133146	0.00228525	1.29444	14.6372
23428	SLC7A8	ENSG00000092068	0.930641	0.000133203	0.00228525	240.813	470.195
9402	GRAP2	ENSG00000100351	1.65847	0.000133809	0.00229349	7.49173	28.2445
		ENSG00000163486	0.238063	0.000134043	0.00229535	3633.68	4285.28
953	ENTPD1	ENSG00000138185	-0.390437	0.000135399	0.00231623	1197.26	911.159
650	BMP2	ENSG00000125845	0.706553	0.000135517	0.00231623	201.292	332.648
5209	PFKFB3	ENSG00000170525	0.246535	0.000138976	0.00237313	3053.25	3622.87
5592	PRKG1	ENSG00000185532	-1.47795	0.000139435	0.00237874	30.246	9.83898
5526	PPP2R5B	ENSG00000068971	0.647978	0.000140429	0.00239119	550.247	869.568
3624	INHBA	ENSG00000122641	0.739532	0.000140533	0.00239119	356.944	602.636
283373	ANKRD52	ENSG00000139645	0.360529	0.000140558	0.00239119	4775.56	6139.1
55703	POLR3B	ENSG00000013503	-0.371378	0.000141367	0.00240272	1625.16	1254.48
55897	MESP1	ENSG00000166823	-1.27113	0.000143622	0.00243876	39.3179	15.1222
5565	PRKAB2	ENSG00000131791	0.592728	0.000144727	0.00245524	1456.49	2210.86
64318	NOC3L	ENSG00000173145	-0.424325	0.000145252	0.00246186	1794.31	1333.08
54993	ZSCAN2	ENSG00000176371	0.876943	0.000146759	0.0024851	191.025	358.266
9796	PHYHIP	ENSG00000168490	1.05107	0.000147426	0.00249407	23.3989	50.2739
27300	ZNF544	ENSG00000198131	-0.315567	0.00014784	0.00249875	1254.41	1006.57
55716	LMBR1L	ENSG00000139636	0.478202	0.000150075	0.00253418	497.051	695.469
57613	FAM234B	ENSG00000084444	-0.545948	0.000150243	0.00253467	649.946	443.206
23043	TNIK	ENSG00000154310	-0.264842	0.000154263	0.00260009	1017.46	845.689
4804	NGFR	ENSG00000064300	-1.62557	0.000155704	0.00262195	114.523	31.2989
58476	TP53INP2	ENSG00000078804	0.722574	0.000156682	0.00263404	187.106	312.608
379	ARL4D	ENSG00000175906	-0.56358	0.000156711	0.00263404	3449.44	2321.7
4501	MT1X	ENSG00000187193	0.676994	0.000157049	0.00263729	216.456	349.626
90102	PHLDB2	ENSG00000144824	0.423962	0.0001575	0.00264243	2576.5	3464.9
3570	IL6R	ENSG00000160712	-0.755151	0.000158466	0.0026562	1704.98	996.982
		ENSG00000264785	-2.05307	0.000159294	0.00266762	21.1297	3.33234
84959	UBASH3B	ENSG00000154127	1.01255	0.000159496	0.00266855	764.048	1592.79
839	CASP6	ENSG00000138794	0.446468	0.000159774	0.0026686	639.291	873.677
115701	ALPK2	ENSG00000198796	1.25308	0.000159791	0.0026686	15.9216	40.8463
222487	ADGRG3	ENSG00000182885	1.97237	0.000160089	0.00267112	2.92307	16.1276
84734	FAM167B	ENSG00000183615	1.7424	0.000162219	0.0027042	4.2314	17.5091
51063	CALHM2	ENSG00000138172	0.876739	0.000162735	0.00271032	643.497	1207.13
51559	NT5DC3	ENSG00000111696	-0.807414	0.000163087	0.00271371	392.871	220.267
8638	OASL	ENSG00000135114	1.17066	0.000166104	0.00276138	40.7054	96.4525
49856	WRAP73	ENSG00000116213	-0.412744	0.000166285	0.00276187	1597.67	1197.05
23670	TMEM2	ENSG00000135048	0.640746	0.000166647	0.00276537	2398.21	3769.06
158586	ZXDB	ENSG00000198455	0.570457	0.000166963	0.00276809	499.001	745.803
57406	ABHD6	ENSG00000163686	-0.575636	0.00016745	0.00277365	506.788	337.294
126308	MOB3A	ENSG00000172081	-0.421916	0.000169482	0.00280475	6720.48	5005.71
92565	FANK1	ENSG00000203780	0.877932	0.000172326	0.00284924	33.8198	63.3362
79669	C3orf52	ENSG00000114529	0.791138	0.000173502	0.00286608	164.664	289.935
10020	GNE	ENSG00000159921	0.23405	0.000176398	0.00291128	888.048	1045.15
101929484	LINC01615	ENSG00000223485	0.67908	0.000177102	0.00292027	69.9448	113.125
		ENSG00000227076	1.73831	0.000177946	0.00293153	4.54911	18.5636
51076	CUTC	ENSG00000119929	-0.540948	0.000178441	0.00293619	950.301	649.454
2069	EREG	ENSG00000124882	-0.581894	0.000178551	0.00293619	4019.03	2668.6
162989	DEDD2	ENSG00000160570	0.382439	0.000178999	0.0029409	1878.11	2453.4
2887	GRB10	ENSG00000106070	1.11532	0.000181495	0.00297923	4032.15	9145.85
26018	LRIG1	ENSG00000144749	-0.569037	0.000181868	0.00298266	1508.54	1010.37
23233	EXOC6B	ENSG00000144036	0.244765	0.000182812	0.00299545	1210.32	1434.52
91653	BOC	ENSG00000144857	0.881184	0.000184631	0.00302255	52.3472	98.9838
94015	TTYH2	ENSG00000141540	-0.994514	0.000186435	0.00304935	82.915	39.89
55785	FGD6	ENSG00000180263	0.693845	0.000187281	0.00306043	1537.83	2514.02
100507501	LINC01569	ENSG00000262468	-1.00172	0.00018891	0.00308429	50.4406	24.1738
56652	TWNK	ENSG00000107815	-0.626822	0.000189185	0.00308602	2766.31	1777.13
100128531	LOC100128531	ENSG00000203280	-1.09699	0.000189822	0.00309364	46.8127	21.1684
5646	PRSS3	ENSG00000010438	1.02817	0.000190363	0.00309969	29.6224	62.2218
29948	OSGIN1	ENSG00000140961	-0.742989	0.000195079	0.00317365	273.681	161.642
25977	NECAP1	ENSG00000089818	-0.365335	0.000197406	0.00320863	1477.77	1145.48
2775	GNAO1	ENSG00000087258	0.694575	0.00019804	0.00321608	119.65	196.175
9481	SLC25A27	ENSG00000153291	-0.661894	0.000198719	0.00322424	114.85	72.2297
144577	C12orf66	ENSG00000174206	-0.343244	0.000204732	0.00331884	562.057	442.032
101927550	LOC101927550	ENSG00000242687	-1.15233	0.000207675	0.00336355	40.3302	16.9641
100505573	INAFM2	ENSG00000259330	-0.567195	0.000208087	0.00336725	196.4	131.798
388796	SNHG17	ENSG00000196756	-0.603765	0.000210223	0.00339879	1079.96	706.169
1580	CYP4B1	ENSG00000142973	-1.17809	0.000210458	0.00339958	294.146	122.855
9953	HS3ST3B1	ENSG00000153976	0.787344	0.000212868	0.00343309	614.223	1076.93
22909	FAN1	ENSG00000198690	-0.338743	0.000212909	0.00343309	1235.97	975.391
51232	CRIM1	ENSG00000150938	-0.266324	0.00021403	0.00344811	5368.99	4462.34
10253	SPRY2	ENSG00000136158	-0.430806	0.000214237	0.0034484	1907	1410.06
3984	LIMK1	ENSG00000106683	0.748962	0.000215193	0.00346067	2917.01	4968.13
79886	CAAP1	ENSG00000120159	-0.330853	0.000215379	0.00346067	1006.09	800.355
1000	CDH2	ENSG00000170558	0.375058	0.000218772	0.0035121	552.971	717.515
5636	PRPSAP2	ENSG00000141127	-0.255291	0.000221486	0.00355254	968.839	811.881
8420	SNHG3	ENSG00000242125	-0.335272	0.000222996	0.00357362	847.233	670.754
284459	HKR1	ENSG00000181666	-0.372858	0.000226594	0.00362809	736.404	567.13
79674	VEPH1	ENSG00000197415	-1.3973	0.000227056	0.0036323	28.3058	9.94796
25888	ZNF473	ENSG00000142528	-0.414472	0.000227373	0.00363279	899.871	672.623
84916	UTP4	ENSG00000141076	-0.344203	0.000227485	0.00363279	4764.08	3747.89
1646	AKR1C2	ENSG00000151632	0.707474	0.000228885	0.00365195	16311.6	26939.3
1258	CNGB1	ENSG00000070729	1.4145	0.000230516	0.00367475	11.3658	33.7702
9948	WDR1	ENSG00000071127	0.262033	0.000231048	0.00368002	16953	20340.4
182	JAG1	ENSG00000101384	0.930125	0.000233082	0.00370646	6580.71	12878.2
9322	TRIP10	ENSG00000125733	0.402198	0.000233115	0.00370646	2500.59	3312.18
6548	SLC9A1	ENSG00000090020	0.366905	0.000233679	0.0037122	3968.57	5126.27
57529	RTL9	ENSG00000243978	2.42892	0.000234169	0.0037156	0.973653	11.2204
10333	TLR6	ENSG00000174130	0.718933	0.000234301	0.0037156	456.459	760.419
		ENSG00000272825	-1.13524	0.000235509	0.00372851	41.0268	17.5336
3340	NDST1	ENSG00000070614	0.37053	0.000235674	0.00372851	8657.22	11209.2
203259	FAM219A	ENSG00000164970	0.550796	0.000235728	0.00372851	742.961	1094.05
		ENSG00000270081	-0.403986	0.000238078	0.00376242	439.914	330.907
9333	TGM5	ENSG00000104055	1.52894	0.000238514	0.00376604	8.77581	29.19
79754	ASB13	ENSG00000196372	-0.400269	0.000239342	0.00377585	2345.71	1772.74
220	ALDH1A3	ENSG00000184254	-0.225231	0.000239902	0.00378141	3704.88	3167.58
26578	OSTF1	ENSG00000134996	0.228633	0.00024122	0.0037964	1031.66	1209.36
149951	COMMD7	ENSG00000149600	0.252107	0.000241324	0.0037964	1681.88	2005.5
8611	PLPP1	ENSG00000067113	0.57431	0.000241676	0.0037964	222.077	332.929
		ENSG00000264112	-0.933809	0.000241686	0.0037964	229.712	116.833
93622	LOC93622	ENSG00000170846	-0.454056	0.00024241	0.00380403	870.672	632.866
23220	DTX4	ENSG00000110042	-0.482749	0.000242589	0.00380403	2352.23	1677.74
79109	MAPKAP1	ENSG00000119487	0.256138	0.000244723	0.0038342	5211.98	6227.09
115019	SLC26A9	ENSG00000174502	-1.68444	0.000246203	0.00385408	52.0195	13.1713
9314	KLF4	ENSG00000136826	0.356765	0.000249058	0.00389543	2141.17	2746.36
1435	CSF1	ENSG00000184371	-0.70799	0.000250208	0.00391006	2795.74	1692.35
169834	ZNF883	ENSG00000228623	-0.882669	0.000251501	0.00392691	87.1409	46.0451
10419	PRMT5	ENSG00000100462	-0.43462	0.000252706	0.00394234	3090.72	2279.84
101927482	LOC101927482	ENSG00000229056	2.6532	0.000255931	0.00398925	0.326436	9.26951
23057	NMNAT2	ENSG00000157064	0.523281	0.000256218	0.00399031	579.156	837.128
9221	NOLC1	ENSG00000166197	-0.517212	0.000259733	0.0040416	20376.4	14173.8
9446	GSTO1	ENSG00000148834	0.361844	0.000260743	0.00405385	4437.57	5710.78
146802	SLC47A2	ENSG00000180638	-0.70504	0.000262951	0.0040847	132.659	80.4938
55149	MTPAP	ENSG00000107951	-0.46217	0.000265049	0.00411379	1396.98	1010.06
		ENSG00000270504	1.15877	0.000265703	0.00412044	39.3297	93.2155
9473	THEMIS2	ENSG00000130775	0.882442	0.000266139	0.00412369	120.597	227.692
9819	TSC22D2	ENSG00000196428	0.650805	0.00026743	0.00414018	809.338	1282.86
202243	CCDC125	ENSG00000183323	-0.372063	0.000269157	0.00416337	478.282	368.009
358	AQP1	ENSG00000240583	2.25367	0.000269454	0.00416443	3.90544	39.6121
121642	ALKBH2	ENSG00000189046	-0.459424	0.000274831	0.00424393	1570.31	1137.85
19	ABCA1	ENSG00000165029	1.79803	0.00027807	0.00429033	27.9249	126.536
1397	CRIP2	ENSG00000182809	0.735975	0.00027856	0.00429425	1636.81	2762.68
3868	KRT16	ENSG00000186832	0.581184	0.000280676	0.00432322	6144.78	9252.11
112724	RDH13	ENSG00000160439	-0.819588	0.00028164	0.0043344	626.013	347.691
154881	KCTD7	ENSG00000243335	0.625215	0.0002826	0.00434551	182.159	283.829
23593	HEBP2	ENSG00000051620	0.275693	0.000283156	0.00435039	2644.65	3203.88
158234	TRMT10B	ENSG00000165275	-0.468099	0.000286779	0.00440235	207.903	149.985
5618	PRLR	ENSG00000113494	-1.36643	0.000287838	0.00441489	111.56	39.3559
		ENSG00000218283	0.276337	0.0002888	0.00442591	546.041	661.509
5252	PHF1	ENSG00000112511	0.325449	0.000295531	0.00452298	1108.69	1391.14
57291	DANCR	ENSG00000226950	-0.226286	0.000295629	0.00452298	3193.75	2727.68
		ENSG00000230733	0.327844	0.000299573	0.00457947	990.437	1245.62
		ENSG00000260793	1.35698	0.00030505	0.00465929	10.4256	29.2145
		ENSG00000234978	-1.2514	0.000310448	0.00473778	31.2531	12.1414
153830	RNF145	ENSG00000145860	-0.316241	0.000311374	0.00474421	8537.92	6848.85
205	AK4	ENSG00000162433	-0.531442	0.00031139	0.00474421	4308.21	2965.3
79443	FYCO1	ENSG00000163820	-0.492307	0.000314143	0.00478215	2439.24	1726.4
153443	SRFBP1	ENSG00000151304	-0.446608	0.000314471	0.00478316	725.753	530.488
374946	DRAXIN	ENSG00000162490	2.17624	0.000316972	0.00481718	3.23609	27.8331
		ENSG00000261452	2.10858	0.00031768	0.00482391	3.26081	23.8713
92017	SNX29	ENSG00000048471	0.445056	0.000319344	0.00484241	797.856	1089.37
60	ACTB	ENSG00000075624	0.564828	0.000319622	0.00484241	139258	207220
9241	NOG	ENSG00000183691	0.607723	0.000319694	0.00484241	84.2454	129.386
771	CA12	ENSG00000074410	0.357081	0.000321185	0.00486095	11605.5	14887.8
5275	SERPINB13	ENSG00000197641	-1.2554	0.000322031	0.00486403	181.077	69.9655
8839	WISP2	ENSG00000064205	0.633583	0.000322151	0.00486403	109.249	170.658
57188	ADAMTSL3	ENSG00000156218	0.999848	0.0003224	0.00486403	29.332	60.7913
323	APBB2	ENSG00000163697	0.568961	0.000322455	0.00486403	5597.46	8355.04
3791	KDR	ENSG00000128052	-1.1389	0.000325259	0.00490228	90.1393	38.811
53836	GPR87	ENSG00000138271	0.406173	0.000325711	0.00490502	1697	2254.1
23248	RPRD2	ENSG00000163125	-0.253046	0.000328299	0.00493993	4769.64	4001.13
64778	FNDC3B	ENSG00000075420	0.745944	0.000328778	0.00494305	4204.56	7151.68
9194	SLC16A7	ENSG00000118596	-0.767302	0.000330161	0.00495939	826.374	478.404
		ENSG00000270157	1.03625	0.000330531	0.00495939	30.9394	66.159
5255	PHKA1	ENSG00000067177	-0.345686	0.000330681	0.00495939	1988.86	1561.99
5708	PSMD2	ENSG00000175166	0.368004	0.000332975	0.00498916	18212	23540.8
51434	ANAPC7	ENSG00000196510	-0.222655	0.000333213	0.00498916	1936.11	1657.61
147081	LINC02210	ENSG00000204650	-0.36443	0.000334887	0.00501012	442.985	343.52
84817	TXNDC17	ENSG00000129235	0.501088	0.000335297	0.00501214	2194.23	3118.8
23085	ERC1	ENSG00000082805	0.132079	0.000336662	0.00502843	3574.41	3915.79
64288	ZSCAN31	ENSG00000235109	0.543604	0.000337492	0.0050367	126.659	185.295
136895	C7orf31	ENSG00000153790	0.553156	0.000339736	0.00506604	98.9514	145.781
9477	MED20	ENSG00000124641	0.277569	0.000342003	0.00509567	1371.67	1663.13
221504	ZBTB9	ENSG00000213588	-0.396489	0.000343007	0.00510646	948.562	719.101
51454	GULP1	ENSG00000144366	-0.805895	0.000348409	0.00518266	153.18	85.4992
		ENSG00000261253	1.72643	0.000350247	0.00520575	12.6977	52.9768
4071	TM4SF1	ENSG00000169908	-0.610314	0.000351078	0.00521385	2313.74	1503.34
3685	ITGAV	ENSG00000138448	0.910626	0.000352153	0.0052223	4740.48	9151.8
3691	ITGB4	ENSG00000132470	0.634596	0.000352219	0.0052223	58454.1	91536.5
5797	PTPRM	ENSG00000173482	0.688899	0.000352696	0.0052242	3349.93	5461.21
54520	CCDC93	ENSG00000125633	0.456365	0.000352921	0.0052242	1393.08	1917.65
5898	RALA	ENSG00000006451	0.224358	0.000353408	0.00522561	2059.56	2407.76
56097	PCDHGC5	ENSG00000240764	2.41138	0.000353589	0.00522561	0.984481	13.7163
3398	ID2	ENSG00000115738	1.21698	0.000355725	0.00525293	40.0556	99.4579
91351	DDX60L	ENSG00000181381	0.574534	0.000356394	0.00525854	162.839	244.195
11031	RAB31	ENSG00000168461	0.833457	0.000361596	0.00533098	760.869	1383.86
64434	NOM1	ENSG00000146909	-0.192867	0.00037046	0.00545368	2766.33	2418.14
		ENSG00000250588	1.12388	0.000370516	0.00545368	115.941	266.622
57519	STARD9	ENSG00000159433	0.627778	0.000371065	0.00545735	270.181	421.346
		ENSG00000258711	2.56785	0.000372502	0.00547407	0.329023	8.80903
7424	VEGFC	ENSG00000150630	0.742205	0.000373447	0.00548354	654.013	1109.19
687	KLF9	ENSG00000119138	-0.300334	0.000374705	0.00549758	1191.83	967.56
56978	PRDM8	ENSG00000152784	0.769816	0.000382198	0.00560301	209.342	362.628
10788	IQGAP2	ENSG00000145703	1.56745	0.000383991	0.0056239	263.216	921.313
54680	ZNHIT6	ENSG00000117174	-0.276991	0.00038424	0.0056239	1647.11	1358.25
23552	CDK20	ENSG00000156345	-0.590586	0.000385574	0.0056389	392.361	258.495
11173	ADAMTS7	ENSG00000136378	0.69844	0.000386869	0.00565318	505.097	829.379
80323	CCDC68	ENSG00000166510	0.856417	0.00038717	0.00565318	149.83	277.48
7277	TUBA4A	ENSG00000127824	1.04044	0.000392905	0.00573232	5651.18	12114.5
7993	UBXN8	ENSG00000104691	-0.264716	0.000395915	0.00577162	1061.24	881.811
79152	FA2H	ENSG00000103089	-1.60262	0.000397291	0.00578607	22.1198	6.07069
841	CASP8	ENSG00000064012	-0.326013	0.00039754	0.00578607	1827.2	1455.82
79828	METTL8	ENSG00000123600	-0.379355	0.000398329	0.00579292	2080.76	1596.42
5352	PLOD2	ENSG00000152952	0.560249	0.000401401	0.00583294	4625.81	6862.43
6876	TAGLN	ENSG00000149591	1.14951	0.000404196	0.00586889	154.266	362.459
54941	RNF125	ENSG00000101695	-0.898174	0.000404619	0.00587036	477.297	249.503
9448	MAP4K4	ENSG00000071054	0.346616	0.000405653	0.00588067	19594	24950.9
123016	TTC8	ENSG00000165533	0.302532	0.000408192	0.00591279	857.222	1059.07
55662	HIF1AN	ENSG00000166135	0.135392	0.000411062	0.00594631	3187.91	3502.04
83394	PITPNM3	ENSG00000091622	0.80566	0.000411158	0.00594631	3846.45	6849.6
6289	SAA2	ENSG00000134339	-1.23078	0.000412986	0.005968	648.451	256.963
29950	SERTAD1	ENSG00000197019	0.446587	0.000414358	0.00597849	960.369	1313.03
11019	LIAS	ENSG00000121897	-0.356296	0.000414367	0.00597849	484.006	378.137
2152	F3	ENSG00000117525	0.864731	0.000420544	0.00605968	5029.02	9372.81
51716	CES1P1	ENSG00000228695	0.700484	0.000420836	0.00605968	299.135	491.268
8091	HMGA2	ENSG00000149948	0.540087	0.000420991	0.00605968	2654.6	3881.61
1040	CDS1	ENSG00000163624	0.414118	0.000422455	0.00607595	1681.58	2246.94
9580	SOX13	ENSG00000143842	-0.294639	0.00042432	0.00609797	3124.13	2543.87
253461	ZBTB38	ENSG00000177311	-0.384326	0.000433041	0.0062184	8011.51	6125.95
5829	PXN	ENSG00000089159	0.37435	0.000433659	0.00622237	12640.1	16414.3
29940	DSE	ENSG00000111817	0.384162	0.000434581	0.00623071	4531.78	5925.29
221178	SPATA13	ENSG00000182957	-0.800174	0.00043844	0.00628109	166.973	93.6297
79836	LONRF3	ENSG00000175556	-0.789117	0.000438858	0.00628215	152.417	86.48
58489	ABHD17C	ENSG00000136379	-0.610419	0.000441314	0.00630814	1541.62	1001.12
55852	TEX2	ENSG00000136478	-0.186554	0.000441366	0.00630814	3968.54	3484.51
80004	ESRP2	ENSG00000103067	-0.530548	0.000442203	0.00631515	2558.22	1761.54
		ENSG00000234147	-1.49242	0.000442933	0.00632063	21.4799	6.74914
10381	TUBB3	ENSG00000258947	1.23137	0.00044545	0.00635158	18.1984	46.1296
4133	MAP2	ENSG00000078018	-0.575702	0.000450605	0.00642007	577.014	385.224
64215	DNAJC1	ENSG00000136770	0.34868	0.000451169	0.00642309	1569.12	2002.22
9619	ABCG1	ENSG00000160179	1.21026	0.000455234	0.0064759	1126.49	2795.02
56142	PCDHA6	ENSG00000081842	0.957663	0.000456993	0.00649585	40.3158	81.3412
56257	MEPCE	ENSG00000146834	-0.318554	0.000459737	0.00652978	4937.59	3954.46
6746	SSR2	ENSG00000163479	0.233304	0.000476918	0.00676852	9490.09	11162.4
90427	BMF	ENSG00000104081	1.72301	0.000477419	0.00677037	37.9577	161.034
375449	MAST4	ENSG00000069020	0.42201	0.000478264	0.00677708	2868.81	3853.84
		ENSG00000205047	-0.609547	0.000479247	0.00678574	240.287	155.694
55905	RNF114	ENSG00000124226	-0.212403	0.000480903	0.00680391	3301.78	2847.34
64285	RHBDF1	ENSG00000007384	0.644526	0.00048648	0.00687463	504.577	796.816
220992	ZNF485	ENSG00000198298	-0.695942	0.000486656	0.00687463	116.561	71.4177
29114	TAGLN3	ENSG00000144834	2.03953	0.000488105	0.00688862	4.5769	31.6749
645332	FAM86C2P	ENSG00000160172	-0.904168	0.000488402	0.00688862	114.818	60.0638
84750	FUT10	ENSG00000172728	-0.306521	0.000490406	0.00690649	919.724	742.016
54865	GPATCH4	ENSG00000160818	-0.503678	0.00049065	0.00690649	4481.75	3146.11
10809	STARD10	ENSG00000214530	0.531376	0.000490805	0.00690649	643.741	935.294
4909	NTF4	ENSG00000225950	0.584255	0.000493979	0.0069458	108.035	163.568
23189	KANK1	ENSG00000107104	0.284625	0.000502431	0.0070592	5079.62	6192.6
993	CDC25A	ENSG00000164045	-0.65372	0.000503232	0.00706501	1623.14	1020.91
604	BCL6	ENSG00000113916	-0.520609	0.000505821	0.0070959	1976.64	1371.13
79691	QTRT2	ENSG00000151576	-0.293912	0.000507976	0.00712065	2360.95	1923.28
84278	MFSD14C	ENSG00000196312	0.418098	0.000509212	0.00713249	189.431	253.841
51250	C6orf203	ENSG00000130349	-0.362797	0.000511906	0.00716472	699.463	541.915
90861	JPT2	ENSG00000206053	0.310494	0.00051327	0.0071783	5941.83	7376.09
654	BMP6	ENSG00000153162	1.59126	0.000514147	0.00718096	17.5919	64.219
2530	FUT8	ENSG00000033170	-0.337706	0.000514248	0.00718096	1742.58	1375.85
5333	PLCD1	ENSG00000187091	0.761211	0.000522435	0.0072897	129.027	222.264
3131	HLF	ENSG00000108924	-2.09493	0.00052324	0.00729229	18.2577	2.3024
101928710	LINC02081	ENSG00000267123	2.49445	0.00052342	0.00729229	0.320782	8.02159
2051	EPHB6	ENSG00000106123	0.963247	0.000524394	0.00730028	274.117	553.25
9037	SEMA5A	ENSG00000112902	-0.94985	0.000527056	0.00733175	209.151	104.777
56479	KCNQ5	ENSG00000185760	-0.71003	0.000527741	0.00733567	964.339	581.298
2316	FLNA	ENSG00000196924	0.318933	0.000530525	0.00736446	78706.5	98291
10825	NEU3	ENSG00000162139	-0.410563	0.000530846	0.00736446	787.433	589.851
6760	SS18	ENSG00000141380	0.303284	0.000531384	0.00736446	3343.97	4131.44
57591	MKL1	ENSG00000196588	0.537787	0.000531507	0.00736446	2432.8	3551.25
22820	COPG1	ENSG00000181789	0.170739	0.000531831	0.00736446	6097.69	6866.9
10043	TOM1	ENSG00000100284	0.893352	0.000532909	0.00737282	891.836	1701.94
4862	NPAS2	ENSG00000170485	-0.587702	0.000533243	0.00737282	562.456	371.74
196527	ANO6	ENSG00000177119	0.641476	0.000538115	0.00743454	3171.94	4995.96
6820	SULT2B1	ENSG00000088002	-1.14316	0.000541769	0.00747936	76.2935	32.5223
114814	GNRHR2	ENSG00000211451	-0.978938	0.000545168	0.00752059	49.7588	24.1738
4148	MATN3	ENSG00000132031	0.966104	0.000551406	0.0076009	66.1486	134.086
84056	KATNAL1	ENSG00000102781	0.615469	0.000551934	0.00760244	560.82	866.936
22934	RPIA	ENSG00000153574	-0.368931	0.000554098	0.00762648	891.66	689.124
23308	ICOSLG	ENSG00000160223	-0.912666	0.000557046	0.00766127	724.629	373.513
54788	DNAJB12	ENSG00000148719	-0.30088	0.000560731	0.00770614	5442.93	4412.9
89848	FCHSD1	ENSG00000197948	0.516261	0.000562049	0.00771776	690.267	992.533
727936	GXYLT2	ENSG00000172986	0.612221	0.000562423	0.00771776	335.549	517.905
9479	MAPK8IP1	ENSG00000121653	0.760888	0.00056816	0.00779062	99.1064	171.104
11181	TREH	ENSG00000118094	2.48425	0.000568616	0.00779103	0.647218	9.72999
84667	HES7	ENSG00000179111	-1.04626	0.000579513	0.00793437	461.23	213.082
51332	SPTBN5	ENSG00000137877	1.05442	0.000587369	0.0080359	34.1194	74.592
6237	RRAS	ENSG00000126458	0.72171	0.000588336	0.00804294	724.45	1211.81
		ENSG00000259727	1.43256	0.000588766	0.00804294	7.1766	22.1983
123606	NIPA1	ENSG00000170113	-0.336054	0.000591647	0.00807624	1177.18	931.706
2824	GPM6B	ENSG00000046653	-0.473964	0.000592814	0.00808612	919.011	658.337
122622	ADSSL1	ENSG00000185100	0.842204	0.000593666	0.00809169	115.029	211.357
201514	ZNF584	ENSG00000171574	-0.387332	0.000594238	0.00809344	1058.72	806.663
978	CDA	ENSG00000158825	0.593266	0.000595338	0.00810238	172.273	261.391
8705	B3GALT4	ENSG00000235863	1.33303	0.000596531	0.00811255	17.2393	48.1895
51195	RAPGEFL1	ENSG00000108352	-0.46949	0.000597498	0.00811965	1538.47	1106.52
4938	OAS1	ENSG00000089127	-1.0798	0.000601009	0.00816128	709.132	318.49
57706	DENND1A	ENSG00000119522	-0.251026	0.000606053	0.00822365	1981	1665.01
51696	HECA	ENSG00000112406	0.473442	0.000610413	0.00827665	738.423	1029.81
5629	PROX1	ENSG00000117707	1.58253	0.000611259	0.00827752	6.16126	22.3318
55759	WDR12	ENSG00000138442	-0.345948	0.000611384	0.00827752	4015.99	3154.66
		ENSG00000259450	2.28426	0.000613439	0.00829917	0.981894	10.9779
		ENSG00000132142	-0.442581	0.000622775	0.00841923	13445.5	9861.41
4188	MDFI	ENSG00000112559	0.715322	0.000623324	0.00842041	2781.41	4629.55
124359	CDYL2	ENSG00000166446	0.704609	0.000625613	0.00844508	312.178	515.954
4929	NR4A2	ENSG00000153234	-0.781374	0.000633007	0.00852705	144.763	82.2758
1385	CREB1	ENSG00000118260	0.348577	0.000633084	0.00852705	1311.83	1673.51
160335	TMTC2	ENSG00000179104	-0.574502	0.000633088	0.00852705	573.621	381.764
		ENSG00000255414	1.23073	0.000633915	0.00853189	21.4891	54.2248
4883	NPR3	ENSG00000113389	-1.09149	0.000639859	0.00860554	60.5597	26.9121
2782	GNB1	ENSG00000078369	0.216865	0.000648696	0.00871795	18643.3	21676.5
284273	ZADH2	ENSG00000180011	0.38457	0.000653654	0.00877812	2418.28	3162.66
90624	LYRM7	ENSG00000186687	-0.477276	0.000655492	0.00879633	922.016	658.907
8459	TPST2	ENSG00000128294	0.612158	0.000662616	0.00888539	425.243	655.571
5327	PLAT	ENSG00000104368	-0.733943	0.000667417	0.00893857	10438.2	6181.84
10745	PHTF1	ENSG00000116793	0.62877	0.000667562	0.00893857	486.52	759.125
1875	E2F5	ENSG00000133740	-0.612856	0.000685101	0.00915946	490.991	317.7
5479	PPIB	ENSG00000166794	0.249674	0.000685426	0.00915946	4391.4	5225.39
26354	GNL3	ENSG00000163938	-0.48011	0.000685565	0.00915946	6616.76	4723.63
6665	SOX15	ENSG00000129194	-0.413106	0.000693123	0.00925366	4598.98	3445.15
286042	FAM86B3P	ENSG00000173295	-0.866423	0.0006989	0.00932394	82.3756	44.2877
7791	ZYX	ENSG00000159840	0.375437	0.000705655	0.00940719	10771.9	14001.2
85457	CIPC	ENSG00000198894	-0.346131	0.000706556	0.00941232	850.924	667.593
2132	EXT2	ENSG00000151348	0.304042	0.000707686	0.00942048	5698.83	7044.02
3714	JAG2	ENSG00000184916	-0.755643	0.000711908	0.00946978	3674.12	2139.73
28969	BZW2	ENSG00000136261	-0.303163	0.000715826	0.00951496	3820.64	3092.43
4166	CHST6	ENSG00000183196	-1.32579	0.000717029	0.009524	34.1143	12.3593
8793	TNFRSF10D	ENSG00000173530	0.354669	0.000719492	0.00954977	2897.51	3711.81
8678	BECN1	ENSG00000126581	0.139238	0.000721398	0.0095675	2443.16	2691.25
55174	INTS10	ENSG00000104613	-0.342432	0.000721877	0.0095675	4522.65	3561.75
		ENSG00000272565	-0.402143	0.000734952	0.00973371	447.306	337.364
201799	TMEM154	ENSG00000170006	0.751577	0.000742134	0.0098217	1567.05	2681.94
90233	ZNF551	ENSG00000204519	-0.436467	0.000746632	0.00987406	404.15	297.112
8729	GBF1	ENSG00000107862	0.250258	0.000751397	0.00992988	5301.2	6310.43
4914	NTRK1	ENSG00000198400	1.10266	0.000754638	0.00996548	18.5394	42.0343
340654	LIPM	ENSG00000173239	-1.65025	0.000755423	0.00996863	22.1641	5.61021
51776	MAP3K20	ENSG00000091436	0.259407	0.000762397	0.0100534	10220.5	12241.6
4920	ROR2	ENSG00000169071	-2.09825	0.000767719	0.0101095	25.0153	2.73835
346171	ZFP57	ENSG00000204644	1.27276	0.000767765	0.0101095	45.961	121.318
2556	GABRA3	ENSG00000011677	1.89319	0.000769257	0.0101219	2.26502	12.4929
2517	FUCA1	ENSG00000179163	-0.805342	0.000774053	0.0101777	914.128	512.575
6418	SET	ENSG00000119335	-0.17216	0.000775639	0.0101912	23021.5	20428.3
57546	PDP2	ENSG00000172840	-0.500623	0.000779243	0.010227	829.69	582.8
80020	FOXRED2	ENSG00000100350	-0.599854	0.000779487	0.010227	2049.97	1340.85
55646	LYAR	ENSG00000145220	-0.554382	0.000782796	0.010263	4449.47	3009.73
5598	MAPK7	ENSG00000166484	0.454153	0.000784897	0.0102832	744.915	1024.59
63916	ELMO2	ENSG00000062598	0.238329	0.000786581	0.0102978	1096.27	1293
389432	SAMD5	ENSG00000203727	-0.52284	0.000788573	0.0103165	270.896	187.548
266727	MDGA1	ENSG00000112139	2.29015	0.000790917	0.0103398	0.978827	14.1168
23550	PSD4	ENSG00000125637	0.859439	0.000792039	0.010347	1139.07	2119.52
10435	CDC42EP2	ENSG00000149798	-0.393011	0.000793293	0.0103506	1477.9	1123.26
118788	PIK3AP1	ENSG00000155629	-1.45626	0.000793448	0.0103506	34.8255	11.1959
339983	NAT8L	ENSG00000185818	-0.776188	0.000798304	0.0104065	65.7298	37.672
143458	LDLRAD3	ENSG00000179241	-0.430341	0.000804779	0.0104834	4084.12	3021.75
2150	F2RL1	ENSG00000164251	0.632198	0.000812586	0.0105726	2406.3	3766.82
84542	KIAA1841	ENSG00000162929	0.791627	0.000812787	0.0105726	267.19	471.633
		ENSG00000264831	2.14008	0.000814448	0.0105844	1.28878	11.4629
2872	MKNK2	ENSG00000099875	-0.579002	0.000814852	0.0105844	8699.68	5780.3
768	CA9	ENSG00000107159	-1.32706	0.000819618	0.0106387	220.47	78.9298
1316	KLF6	ENSG00000067082	0.409503	0.000825365	0.010702	4867.68	6481.64
23082	PPRC1	ENSG00000148840	-0.458322	0.000825891	0.010702	5583.84	4048.44
80212	CCDC92	ENSG00000119242	0.508691	0.000826662	0.010702	1095.7	1567.41
100506895	LUARIS	ENSG00000231638	1.72165	0.000826843	0.010702	3.89107	16.8552
57510	XPO5	ENSG00000124571	-0.327318	0.000838291	0.0108425	6041.96	4808.84
257000	TINCR	ENSG00000223573	0.785535	0.000840647	0.0108653	535.787	940.976
25	ABL1	ENSG00000097007	0.334613	0.000847448	0.0109454	7111.67	8981.49
22883	CLSTN1	ENSG00000171603	0.335772	0.000848432	0.0109504	15534.4	19633.6
7162	TPBG	ENSG00000146242	0.316925	0.000849963	0.0109579	5037.22	6283.67
8804	CREG1	ENSG00000143162	-0.271022	0.000850221	0.0109579	12952.3	10727
		ENSG00000253746	1.68378	0.000851404	0.0109602	16.9566	70.8483
55089	SLC38A4	ENSG00000139209	1.9841	0.000851792	0.0109602	1.93859	13.0378
23526	ARHGAP45	ENSG00000180448	-0.691326	0.000852198	0.0109602	3302.23	2018.15
7039	TGFA	ENSG00000163235	0.366014	0.000857544	0.0110212	2652.12	3424.72
55253	TYW1	ENSG00000198874	-0.265312	0.000859733	0.0110415	1562.13	1298.15
4651	MYO10	ENSG00000145555	0.303358	0.000862434	0.0110684	5175.18	6394.19
		ENSG00000267473	0.770992	0.000866332	0.0111034	53.338	93.0466
3930	LBR	ENSG00000143815	-0.368587	0.000866378	0.0111034	6594.83	5097.93
23466	CBX6	ENSG00000183741	-0.595888	0.000868843	0.0111272	2785.8	1827.57
27315	PGAP2	ENSG00000148985	-0.220705	0.000871363	0.0111516	1283	1099.49
8676	STX11	ENSG00000135604	1.32582	0.00087565	0.0111955	32.5249	91.2156
80317	ZKSCAN3	ENSG00000189298	0.521085	0.000876017	0.0111955	194.163	279.519
9306	SOCS6	ENSG00000170677	0.260769	0.000883193	0.0112793	1406.57	1686.27
		ENSG00000237004	0.907667	0.000887814	0.0113303	37.1207	71.7938
80270	HSD3B7	ENSG00000099377	-0.516919	0.000889014	0.0113377	408.143	283.069
		ENSG00000228951	0.720512	0.000895669	0.0114146	49.4684	82.4692
6700	SPRR2A	ENSG00000241794	-1.03877	0.000904011	0.0115129	116.463	54.0422
56672	AKIP1	ENSG00000166452	0.473711	0.000909786	0.0115752	1161.53	1620.31
		ENSG00000226328	-0.354758	0.000910174	0.0115752	475.24	370.59
28987	NOB1	ENSG00000141101	-0.344148	0.000916237	0.0116442	4808.18	3781.56
57480	PLEKHG1	ENSG00000120278	0.609442	0.000923009	0.0117221	119.134	184.009
81839	VANGL1	ENSG00000173218	0.27065	0.00092381	0.0117241	2742.97	3310.24
7222	TRPC3	ENSG00000138741	-2.27822	0.000925059	0.0117318	6.49383	0
9942	XYLB	ENSG00000093217	-0.544445	0.000929416	0.0117723	303.56	206.016
55314	TMEM144	ENSG00000164124	-0.499541	0.000929543	0.0117723	184.546	129.326
55813	UTP6	ENSG00000108651	-0.288392	0.0009315	0.0117889	3127	2557.93
		ENSG00000267764	1.7943	0.000941142	0.0119007	3.27164	16.1276
		ENSG00000220702	1.77116	0.000941638	0.0119007	2.59711	12.2504
152007	GLIPR2	ENSG00000122694	0.948582	0.000942521	0.0119036	20.8496	41.5738
5031	P2RY6	ENSG00000171631	2.10631	0.000946049	0.0119399	1.30574	43.2822
147015	DHRS13	ENSG00000167536	-0.784717	0.000964469	0.0121639	224.023	126.989
834	CASP1	ENSG00000137752	-0.426497	0.000969726	0.0122218	1247.39	924.984
8601	RGS20	ENSG00000147509	0.317481	0.000974941	0.0122715	696.623	868.724
22998	LIMCH1	ENSG00000064042	-0.470327	0.000975523	0.0122715	1045.44	750.779
54536	EXOC6	ENSG00000138190	-0.698253	0.000975694	0.0122715	341.684	207.349
219931	TPCN2	ENSG00000162341	0.230918	0.000984631	0.0123713	1136.82	1333.32
53833	IL20RB	ENSG00000174564	-0.258087	0.000984984	0.0123713	9178.02	7670.33
405	ARNT	ENSG00000143437	0.35823	0.000998507	0.0125325	2692.62	3458.47
		ENSG00000268543	-1.17207	0.000999263	0.0125334	29.6388	12.2504
8614	STC2	ENSG00000113739	-0.372534	0.00100125	0.0125497	24256.3	18699.4
149773	APCDD1L-AS1	ENSG00000231290	1.79729	0.00100248	0.0125564	9.16204	45.7781
4094	MAF	ENSG00000178573	1.92839	0.00100518	0.0125816	5.49239	34.9936
126917	IFFO2	ENSG00000169991	0.260666	0.00100759	0.0126031	1919.24	2300.9
		ENSG00000108270	-0.153768	0.00101186	0.0126404	7375.75	6630.08
79170	PRR15L	ENSG00000167183	-1.23406	0.00101195	0.0126404	173.907	67.5051
84306	PDCD2L	ENSG00000126249	-0.503345	0.00102097	0.0127444	290.457	203.918
9121	SLC16A5	ENSG00000170190	-0.427301	0.00102229	0.012751	1112.67	825.872
57520	HECW2	ENSG00000138411	0.705688	0.0010229	0.012751	74.8796	124.381
6480	ST6GAL1	ENSG00000073849	-0.237327	0.0010284	0.0128107	2034.36	1723.81
29923	HILPDA	ENSG00000135245	-0.388481	0.00102912	0.012811	333.072	254.168
2303	FOXC2	ENSG00000176692	0.718852	0.00103177	0.0128346	776.945	1298.03
7091	TLE4	ENSG00000106829	0.279726	0.00103242	0.0128346	468.558	568.487
29803	REPIN1	ENSG00000214022	-0.629826	0.00103903	0.0129078	5096.65	3260.23
6184	RPN1	ENSG00000163902	0.124575	0.00104302	0.0129486	12806.5	13964.6
100130417	LOC100130417	ENSG00000223764	1.8472	0.00105792	0.0131247	6.13961	33.6612
51101	ZC2HC1A	ENSG00000104427	0.446529	0.00106087	0.0131523	246.912	338.55
54463	RETREG1	ENSG00000154153	-0.726736	0.00106305	0.0131631	280.734	167.59
25904	CNOT10	ENSG00000182973	-0.241099	0.00106318	0.0131631	1517.33	1281.97
27134	TJP3	ENSG00000105289	-1.31065	0.00106769	0.0132099	491.061	177.26
2268	FGR	ENSG00000000938	-1.3472	0.001069	0.0132171	59.4757	20.6234
3104	ZBTB48	ENSG00000204859	-0.390219	0.00107229	0.0132489	759.613	578.252
54020	SLC37A1	ENSG00000160190	0.398191	0.00107331	0.0132525	443.59	585.197
1843	DUSP1	ENSG00000120129	-0.276967	0.00107732	0.0132931	15965.3	13165.8
		ENSG00000175728	1.4513	0.0010857	0.0133874	9.77889	31.5523
290	ANPEP	ENSG00000166825	0.520063	0.00109313	0.0134698	59338.2	85572.7
339175	METTL2A	ENSG00000087995	-0.352963	0.00109929	0.0135366	1058.85	826.643
56892	TCIM	ENSG00000176907	2.31284	0.00111143	0.0136755	0.329023	7.31861
10170	DHRS9	ENSG00000073737	-1.26404	0.00111207	0.0136755	65.1401	24.4163
163259	DENND2C	ENSG00000175984	0.637301	0.00111633	0.0137187	262.07	412.439
5172	SLC26A4	ENSG00000091137	1.09924	0.0011266	0.0138355	13.034	29.7594
54802	TRIT1	ENSG00000043514	-0.344347	0.00112794	0.0138427	1258.83	989.966
5355	PLP2	ENSG00000102007	0.168545	0.00113165	0.013876	5857.22	6586.21
23269	MGA	ENSG00000174197	-0.454508	0.00113218	0.013876	1326.82	964.509
139065	SLITRK4	ENSG00000179542	-0.673784	0.00113369	0.0138853	91.1698	56.2356
160760	PPTC7	ENSG00000196850	-0.303804	0.00113509	0.013893	4488.85	3631.72
7296	TXNRD1	ENSG00000198431	-0.677458	0.00113909	0.0139326	8367.97	5165.63
2113	ETS1	ENSG00000134954	0.564176	0.00114866	0.0140403	3408.32	5076.42
		ENSG00000235027	-1.56655	0.0011585	0.0141511	52.1929	14.0923
79864	JHY	ENSG00000109944	0.756856	0.00116024	0.0141587	199.658	344.037
89795	NAV3	ENSG00000067798	0.836957	0.00116067	0.0141587	320.536	586.881
26503	SLC17A5	ENSG00000119899	-0.340373	0.00117007	0.0142637	573.542	451.484
6737	TRIM21	ENSG00000132109	0.488898	0.00117108	0.0142665	501.505	706.84
6725	SRMS	ENSG00000125508	-0.775268	0.00118166	0.0143822	114.738	66.1345
23401	FRAT2	ENSG00000181274	-0.355778	0.00118233	0.0143822	1194.46	931.128
627	BDNF	ENSG00000176697	-0.953403	0.00118294	0.0143822	153.236	76.2405
3831	KLC1	ENSG00000126214	0.394915	0.00118532	0.0144016	800.502	1055.48
79400	NOX5	ENSG00000255346	0.865239	0.00118761	0.0144197	440.373	824.445
154141	MBOAT1	ENSG00000172197	0.405975	0.0011884	0.0144197	237.983	315.736
23529	CLCF1	ENSG00000175505	0.707026	0.00119046	0.0144351	307.996	509.698
23316	CUX2	ENSG00000111249	2.11875	0.00123405	0.0149537	1.31092	13.1958
4193	MDM2	ENSG00000135679	-0.296664	0.00123822	0.0149943	4410.08	3587.32
255189	PLA2G4F	ENSG00000168907	-1.36066	0.00123951	0.0149999	23.7115	8.13058
22861	NLRP1	ENSG00000091592	1.57991	0.00124415	0.0150461	294.567	1101.34
57555	NLGN2	ENSG00000169992	0.454673	0.00125044	0.0151057	843.385	1160.01
84135	UTP15	ENSG00000164338	-0.418597	0.00125073	0.0151057	1229.93	917.156
3225	HOXC9	ENSG00000180806	0.741352	0.00125318	0.0151253	343.695	584.805
10519	CIB1	ENSG00000185043	0.190313	0.00125858	0.0151803	2857.79	3260.35
5625	PRODH	ENSG00000100033	-1.03172	0.00126527	0.015251	112.367	52.0314
23158	TBC1D9	ENSG00000109436	0.276876	0.00126698	0.0152615	1528.3	1854.64
4152	MBD1	ENSG00000141644	0.138437	0.00126818	0.0152659	5190.65	5714.09
3275	PRMT2	ENSG00000160310	0.231338	0.0012707	0.0152791	2685.77	3154.65
142940	TRUB1	ENSG00000165832	-0.317069	0.00127095	0.0152791	1442.5	1155.75
80230	RUFY1	ENSG00000176783	0.160122	0.00127476	0.0153148	3035.52	3391.83
51676	ASB2	ENSG00000100628	-2.67287	0.00127993	0.0153622	14.2734	0.460479
23598	PATZ1	ENSG00000100105	-0.394864	0.00128045	0.0153622	2181.14	1653.93
26747	NUFIP1	ENSG00000083635	-0.546628	0.00128188	0.0153622	653.631	443.743
55037	PTCD3	ENSG00000132300	-0.314196	0.00128208	0.0153622	3567.11	2865.21
51665	ASB1	ENSG00000065802	0.266534	0.00128582	0.015397	2152.69	2592.52
302	ANXA2	ENSG00000182718	0.293239	0.00129272	0.015458	92918	113976
399726	CASC10	ENSG00000204682	0.591978	0.00129299	0.015458	288.951	439.125
58985	IL22RA1	ENSG00000142677	0.957283	0.00129396	0.015458	75.8216	153.1
3399	ID3	ENSG00000117318	0.893171	0.00129431	0.015458	1940.67	3719.09
54587	MXRA8	ENSG00000162576	0.971918	0.00129885	0.0155021	121.78	249.198
5522	PPP2R2C	ENSG00000074211	0.329491	0.00130095	0.0155169	938.179	1181.39
6253	RTN2	ENSG00000125744	0.890985	0.00130276	0.0155284	246.124	471.075
23648	SSBP3	ENSG00000157216	0.38227	0.00130459	0.01554	757.228	989.396
51281	ANKMY1	ENSG00000144504	-0.418772	0.00130736	0.0155628	745.166	554.893
8313	AXIN2	ENSG00000168646	1.51917	0.00131036	0.0155877	4.86731	17.1576
23624	CBLC	ENSG00000142273	-0.253239	0.00131115	0.0155877	1195	1002.6
9883	POM121	ENSG00000196313	-0.214675	0.00131484	0.0156179	4467.56	3846.89
389641	LOC389641	ENSG00000246582	-0.358411	0.00131541	0.0156179	339.255	264.576
140735	DYNLL2	ENSG00000264364	-0.194008	0.0013222	0.0156883	3238.9	2829.38
116379	IL22RA2	ENSG00000164485	-1.54494	0.00133211	0.0157957	16.2645	4.47127
4856	NOV	ENSG00000136999	-0.87052	0.00133561	0.0158231	401.76	212.888
28970	C11orf54	ENSG00000182919	-0.595775	0.00133617	0.0158231	369.047	242.691
64112	MOAP1	ENSG00000165943	-0.222724	0.00133985	0.0158539	826.821	708.619
4858	NOVA2	ENSG00000104967	2.2748	0.00134069	0.0158539	0.320782	6.53117
729522	AACSP1	ENSG00000250420	1.97075	0.00134137	0.0158539	5.81576	44.1051
1601	DAB2	ENSG00000153071	0.760006	0.00134343	0.0158679	71.0062	122.613
55083	KIF26B	ENSG00000162849	0.878952	0.00134875	0.0159205	47.1104	89.6053
5017	OVOL1	ENSG00000172818	0.846329	0.00134994	0.0159242	43.9596	81.4747
5806	PTX3	ENSG00000163661	-1.04396	0.00136017	0.0160346	477.346	219.117
5523	PPP2R3A	ENSG00000073711	0.41716	0.0013617	0.0160361	754.959	1011.85
116372	LYPD1	ENSG00000150551	1.73911	0.00136206	0.0160361	2.5997	11.9234
219855	SLC37A2	ENSG00000134955	0.229879	0.00137442	0.0161712	2557.28	2998.78
284252	KCTD1	ENSG00000134504	-0.187341	0.00140408	0.0165049	3316.83	2913.33
100506834	GAS1RR	ENSG00000226237	-1.21248	0.00140459	0.0165049	25.6727	10.0815
22837	COBLL1	ENSG00000082438	-0.589126	0.00140656	0.0165173	1919.48	1264.82
253639	ZNF620	ENSG00000177842	-0.856999	0.00141943	0.0166577	95.3529	50.6744
5780	PTPN9	ENSG00000169410	0.315112	0.0014265	0.01673	3195.61	3981.2
5866	RAB3IL1	ENSG00000167994	-1.26436	0.00144297	0.0169122	101.442	38.0235
10529	NEBL	ENSG00000078114	0.753383	0.00145902	0.0170894	923.531	1586.78
		ENSG00000223975	1.31033	0.00146242	0.0171182	9.78406	27.0456
5724	PTAFR	ENSG00000169403	-0.451844	0.00147347	0.0172364	1523.4	1109.16
7107	GPR137B	ENSG00000077585	0.41525	0.00147781	0.0172762	464.958	621.414
790	CAD	ENSG00000084774	-0.364073	0.00148194	0.0173133	12432.1	9638.82
100125556	FAM86JP	ENSG00000171084	-0.934838	0.00148679	0.0173589	52.0806	26.6451
284434	NWD1	ENSG00000188039	-0.853978	0.00149131	0.01739	372.49	199.91
390916	NUDT19	ENSG00000213965	-0.268071	0.00149136	0.01739	2399.13	1991.14
51343	FZR1	ENSG00000105325	0.554953	0.00149988	0.0174781	3203.5	4740.8
55640	FLVCR2	ENSG00000119686	-1.02403	0.00150344	0.0175085	56.9387	26.2582
5891	MOK	ENSG00000080823	-0.338533	0.00150633	0.0175309	1489.94	1176.26
		ENSG00000224186	-0.655884	0.00151637	0.0176365	120.438	75.1506
10153	CEBPZ	ENSG00000115816	-0.551588	0.00152111	0.017672	2600.21	1760.94
91775	NXPE3	ENSG00000144815	0.323189	0.00152136	0.017672	813.533	1018.56
54751	FBLIM1	ENSG00000162458	0.742754	0.00152829	0.0177412	6469.78	11024.5
1491	CTH	ENSG00000116761	-0.871155	0.00153434	0.0178001	212.766	113.161
51540	SCLY	ENSG00000132330	-0.544372	0.00154473	0.0179092	203.678	138.16
51200	CPA4	ENSG00000128510	-0.5678	0.00155327	0.0179968	487.803	326.109
6584	SLC22A5	ENSG00000197375	0.195354	0.00155656	0.0180235	2215.86	2539.58
2357	FPR1	ENSG00000171051	-0.581077	0.00156101	0.0180636	1113.42	738.376
125488	TTC39C	ENSG00000168234	-0.334729	0.00157288	0.0181894	823.219	651.645
81619	TSPAN14	ENSG00000108219	-0.406999	0.00157693	0.0182191	8387.98	6307.17
57545	CC2D2A	ENSG00000048342	-0.506802	0.00157745	0.0182191	1044.48	730.109
100113407	TMEM170B	ENSG00000205269	-0.8918	0.00158271	0.0182675	61.8708	31.8684
221491	SMIM29	ENSG00000186577	0.598605	0.00158364	0.0182675	457.09	698.407
25914	RTTN	ENSG00000176225	0.588659	0.00158588	0.0182817	2638.23	4003.1
8538	BARX2	ENSG00000043039	-1.02181	0.00159934	0.0184252	38.3854	18.2965
7378	UPP1	ENSG00000183696	0.280888	0.00161021	0.0185388	7859.2	9558.76
554279	LINC00862	ENSG00000203721	1.69993	0.00162123	0.0186539	6.18857	28.0265
729515	TMEM242	ENSG00000215712	0.280136	0.00162311	0.0186584	560.267	680.557
51491	NOP16	ENSG00000048162	-0.594884	0.00162367	0.0186584	3241.12	2125.71
79650	USB1	ENSG00000103005	0.272615	0.00162909	0.0187089	3518.67	4254.21
440028	LOC440028	ENSG00000245522	-1.76604	0.00163068	0.0187154	17.6269	3.55032
54502	RBM47	ENSG00000163694	-0.6245	0.00163591	0.0187524	876.619	561.947
24149	ZNF318	ENSG00000171467	-0.280897	0.00163597	0.0187524	3001.14	2468.37
1591	CYP24A1	ENSG00000019186	0.778026	0.00164255	0.018816	51.0594	89.6298
94032	CAMK2N2	ENSG00000163888	0.733381	0.00165828	0.0189843	53.3138	90.6352
64781	CERK	ENSG00000100422	0.326366	0.00166711	0.0190629	2244.75	2818.27
9093	DNAJA3	ENSG00000103423	-0.423884	0.00166776	0.0190629	6567.18	4878.39
		ENSG00000273415	1.19101	0.00166828	0.0190629	31.5065	78.6028
29841	GRHL1	ENSG00000134317	-0.75704	0.00166992	0.0190695	87.095	50.7098
4234	METTL1	ENSG00000037897	-0.552806	0.00167095	0.0190695	701.128	473.77
9456	HOMER1	ENSG00000152413	-0.3119	0.00167751	0.0191325	1329.12	1068.45
1760	DMPK	ENSG00000104936	0.369204	0.00168082	0.0191494	596.345	772.342
117178	SSX2IP	ENSG00000117155	-0.331489	0.0016811	0.0191494	944.098	748.801
84181	CHD6	ENSG00000124177	0.258013	0.00168454	0.0191766	1613.45	1931.46
4054	LTBP3	ENSG00000168056	0.540603	0.00168638	0.0191856	3815.4	5588.51
79632	FAM184A	ENSG00000111879	-1.06994	0.00169618	0.019285	113.773	50.8679
136	ADORA2B	ENSG00000170425	-0.338751	0.00171274	0.0194613	2139.54	1688.41
64801	ARV1	ENSG00000173409	-0.408724	0.00171808	0.0195097	1698.09	1274.86
3728	JUP	ENSG00000173801	0.436537	0.00171917	0.0195099	16100.4	21868.2
7004	TEAD4	ENSG00000197905	-0.357205	0.00173417	0.019668	1716.42	1336.33
5366	PMAIP1	ENSG00000141682	-0.311743	0.00174574	0.0197868	1027.18	825.371
642475	MROH6	ENSG00000204839	-0.646732	0.00174881	0.0198013	1527.26	963.376
8886	DDX18	ENSG00000088205	-0.368652	0.00174933	0.0198013	4854.58	3751.44
9289	ADGRG1	ENSG00000205336	1.03199	0.00175027	0.0198013	4211.29	9084.87
7016	TESK1	ENSG00000107140	0.491122	0.0017521	0.0198097	916.588	1295.23
124975	GGT6	ENSG00000167741	-1.63181	0.00176471	0.0199368	18.8545	4.68925
6875	TAF4B	ENSG00000141384	-0.448392	0.00176553	0.0199368	1319.13	962.452
57095	PITHD1	ENSG00000057757	-0.278152	0.00177627	0.0200372	1961.68	1615.12
25829	TMEM184B	ENSG00000198792	0.385101	0.00177661	0.0200372	2868.64	3755.05
		ENSG00000249863	-0.869552	0.00177793	0.0200396	49.8346	26.3426
117195	MRGPRX3	ENSG00000179826	0.728639	0.00178421	0.020098	87.0111	146.677
401472	GASAL1	ENSG00000253669	1.36415	0.00178588	0.0201044	52.986	156.846
55007	FAM118A	ENSG00000100376	-0.268337	0.00179021	0.0201407	995.281	826.275
9188	DDX21	ENSG00000165732	-0.399503	0.00179409	0.020172	23490.5	17759.4
11329	STK38	ENSG00000112079	0.330178	0.00180154	0.0202432	1568.21	1975.12
84859	LRCH3	ENSG00000186001	0.311929	0.00180746	0.0202972	1557.27	1936.42
9612	NCOR2	ENSG00000196498	0.57117	0.00181216	0.0203375	9787.67	14663.1
127845	GOLT1A	ENSG00000174567	-1.09998	0.00181391	0.0203446	113.969	49.511
7709	ZBTB17	ENSG00000116809	0.475919	0.00182313	0.0204354	1659.03	2318.17
4939	OAS2	ENSG00000111335	-0.608149	0.00183702	0.0205785	105.397	68.05
2977	GUCY1A2	ENSG00000152402	1.93565	0.0018614	0.0208388	1.29702	8.80903
9245	GCNT3	ENSG00000140297	-1.1103	0.00186637	0.0208816	30.5833	13.1713
607	BCL9	ENSG00000116128	0.305996	0.00186892	0.0208973	584.593	722.799
253769	WDR27	ENSG00000184465	-0.447538	0.00188249	0.0210362	1324.66	968.272
116987	AGAP1	ENSG00000157985	-0.356625	0.00188784	0.021083	3191.13	2486.4
5937	RBMS1	ENSG00000153250	0.423206	0.00189035	0.0210888	2198.1	2958.24
9392	TGFBRAP1	ENSG00000135966	-0.557076	0.00189067	0.0210888	3096.68	2087.8
220963	SLC16A9	ENSG00000165449	-1.01725	0.00189507	0.021125	84.9697	39.6475
		ENSG00000260454	-2.10489	0.00189723	0.021136	5.21281	0
101060542	LINC01910	ENSG00000266278	1.38038	0.00190523	0.0212123	6.8471	20.5145
		ENSG00000272068	-1.40586	0.00190827	0.0212331	45.4695	14.7462
2590	GALNT2	ENSG00000143641	0.385208	0.00191188	0.0212603	9422.71	12337.1
7753	ZNF202	ENSG00000166261	-0.323339	0.00192315	0.0213684	1304.25	1040.92
10100	TSPAN2	ENSG00000134198	1.38077	0.00192394	0.0213684	5.21588	15.6917
		ENSG00000235314	-1.06083	0.00192848	0.0214057	35.1152	16.0187
55245	UQCC1	ENSG00000101019	-0.357221	0.00193039	0.021414	2346.42	1827.28
57572	DOCK6	ENSG00000130158	0.369813	0.00195318	0.0216536	1851.14	2397.98
8140	SLC7A5	ENSG00000103257	-0.340436	0.00195857	0.0217001	201773	159086
11116	FGFR1OP	ENSG00000213066	-0.381903	0.00196235	0.0217288	243.713	186.845
70	ACTC1	ENSG00000159251	2.17869	0.00196497	0.0217446	0.326436	6.42218
5003	SLC22A18AS	ENSG00000254827	-0.991142	0.00197297	0.0218199	154.142	73.7692
6443	SGCB	ENSG00000163069	0.409636	0.00197752	0.0218535	1564.19	2084.9
6000	RGS7	ENSG00000182901	1.51377	0.0019784	0.0218535	24.7155	87.8342
		ENSG00000222032	1.59793	0.0020039	0.0221217	9.79326	38.9799
		ENSG00000240859	-0.677933	0.00200811	0.0221458	194.44	120.261
387893	KMT5A	ENSG00000183955	0.150516	0.00200851	0.0221458	3301.5	3665.81
		ENSG00000271020	1.30077	0.00201039	0.0221531	9.11049	25.3127
2743	GLRB	ENSG00000109738	-0.85017	0.00201293	0.0221634	259.501	139.288
9391	CIAO1	ENSG00000144021	-0.195457	0.00201375	0.0221634	4219.1	3681.57
2114	ETS2	ENSG00000157557	0.304753	0.00202651	0.0222904	4951.44	6122.6
199692	ZNF627	ENSG00000198551	0.293017	0.00203608	0.0223779	454.749	557.737
55266	TMEM19	ENSG00000139291	0.515608	0.00203692	0.0223779	537.178	772.454
1052	CEBPD	ENSG00000221869	-0.741147	0.00204574	0.0224612	5478.34	3215.53
2184	FAH	ENSG00000103876	-0.28501	0.002059	0.0225932	1831.9	1501.72
3690	ITGB3	ENSG00000259207	2.18881	0.00206071	0.0225984	0.655459	11.8743
283455	KSR2	ENSG00000171435	-1.17473	0.00206236	0.022603	23.7696	9.621
6751	SSTR1	ENSG00000139874	-1.36158	0.00206723	0.0226427	25.4162	8.37308
2200	FBN1	ENSG00000166147	0.903047	0.00207415	0.0226989	404.852	785.094
729359	PLIN4	ENSG00000167676	-0.510443	0.00207485	0.0226989	186.283	130.174
440026	TMEM41B	ENSG00000166471	0.386673	0.0020962	0.0229187	996.374	1306.12
55299	BRIX1	ENSG00000113460	-0.670838	0.0021001	0.0229476	1781.27	1102.93
102724050	LOC102724050	ENSG00000258137	2.068	0.00210838	0.0230242	0.967999	10.057
259232	NALCN	ENSG00000102452	-0.391934	0.00211025	0.0230309	217.009	164.889
4675	NAP1L3	ENSG00000186310	1.56217	0.00212243	0.02315	3.25209	12.3593
7005	TEAD3	ENSG00000007866	0.560124	0.00213758	0.0233012	891.397	1325.54
1556	CYP2B7P	ENSG00000256612	1.51744	0.0021419	0.0233345	3.58677	12.8198
83930	STARD3NL	ENSG00000010270	0.289359	0.00214551	0.0233598	1133.52	1387.95
117248	GALNT15	ENSG00000131386	-0.935873	0.00215984	0.0235018	258.621	129.907
3185	HNRNPF	ENSG00000169813	-0.358209	0.00218183	0.0237269	17142	13344.4
102724593	LOC102724593	ENSG00000231187	-1.28645	0.00218712	0.0237702	29.2229	10.542
		ENSG00000220517	-1.56087	0.00219104	0.0237987	32.1196	8.26409
27	ABL2	ENSG00000143322	0.26572	0.00219645	0.0238432	3296.57	3967.2
28984	RGCC	ENSG00000102760	-1.3397	0.00222599	0.0241496	56.3265	19.0486
		ENSG00000260912	-0.725748	0.00224165	0.024305	58.2532	34.4732
3931	LCAT	ENSG00000213398	0.451933	0.00224998	0.0243808	130.137	179.26
		ENSG00000238271	0.965946	0.00225658	0.0244378	14.9618	30.6804
9572	NR1D1	ENSG00000126368	-0.644168	0.00226237	0.0244859	565.355	357.176
1608	DGKG	ENSG00000058866	-1.26489	0.00227036	0.0245579	20.5015	7.56111
57685	CACHD1	ENSG00000158966	-0.44749	0.00227885	0.0246277	473.783	346.68
579	NKX3-2	ENSG00000109705	0.99389	0.00227952	0.0246277	16.265	34.0127
8324	FZD7	ENSG00000155760	0.429404	0.0022952	0.0247825	224.745	304.368
167691	LCA5	ENSG00000135338	0.631456	0.00229909	0.0248098	177.129	278.17
8864	PER2	ENSG00000132326	-0.634519	0.00233269	0.0251574	868.57	552.073
688	KLF5	ENSG00000102554	-0.327674	0.00234274	0.025251	9588.72	7628.62
5137	PDE1C	ENSG00000154678	1.22406	0.0023546	0.0253637	12.6494	32.6558
9120	SLC16A6	ENSG00000108932	-1.6635	0.00236169	0.0254251	19.8553	4.36229
5521	PPP2R2B	ENSG00000156475	1.95363	0.00236473	0.0254428	1.94941	17.0241
124637	CYB5D1	ENSG00000182224	-0.39091	0.00237828	0.0255735	1600.1	1217.09
84929	FIBCD1	ENSG00000130720	0.988026	0.00239633	0.0257524	18.5161	38.593
7268	TTC4	ENSG00000243725	-0.843414	0.00240861	0.0258692	43.2594	23.3618
55503	TRPV6	ENSG00000165125	1.87193	0.00242277	0.0260059	2.27585	15.0378
818	CAMK2G	ENSG00000148660	0.30077	0.00242483	0.0260128	1149.03	1416.21
65997	RASL11B	ENSG00000128045	-0.317135	0.00243813	0.02614	320.765	257.064
84365	NIFK	ENSG00000155438	-0.353634	0.00244033	0.0261482	2457.62	1919.61
64219	PJA1	ENSG00000181191	0.213126	0.00244631	0.0261969	849.455	984.781
51058	ZNF691	ENSG00000164011	-0.337266	0.00245098	0.0262315	483.564	382.004
8412	BCAR3	ENSG00000137936	0.220069	0.00245595	0.0262692	3873.8	4514.64
79981	FRMD1	ENSG00000153303	-1.81885	0.00247151	0.0264203	11.0538	2.05989
		ENSG00000272761	1.39813	0.00247956	0.0264785	13.3358	41.9362
388697	HRNR	ENSG00000197915	-0.904474	0.00247987	0.0264785	81.576	42.1188
		ENSG00000216197	1.359	0.00248395	0.0264993	9.43031	28.4625
2778	GNAS	ENSG00000087460	0.207403	0.00248555	0.0264993	20492.8	23670.3
51228	GLTP	ENSG00000139433	0.210989	0.00248617	0.0264993	1519.15	1760.43
27106	ARRDC2	ENSG00000105643	0.492169	0.00250629	0.0266981	1327.67	1878.09
11247	NXPH4	ENSG00000182379	0.436732	0.00250794	0.0267001	278.393	379.069
123803	NTAN1	ENSG00000157045	0.308719	0.00252045	0.0268177	813.336	1009.03
55609	ZNF280C	ENSG00000056277	-0.542647	0.00253386	0.0269446	456.289	310.695
145788	C15orf65	ENSG00000261652	0.783024	0.00255514	0.027155	29.3119	51.8488
83719	YPEL3	ENSG00000090238	0.736625	0.00255753	0.0271644	208.016	353.985
83892	KCTD10	ENSG00000110906	0.285338	0.002559	0.0271644	2624.87	3202.4
7813	EVI5	ENSG00000067208	0.428347	0.00256408	0.0272025	777.142	1049.91
6857	SYT1	ENSG00000067715	1.22541	0.00257467	0.0272858	39.7319	103.55
79583	TMEM231	ENSG00000205084	-0.415693	0.00257492	0.0272858	730.971	545.912
79648	MCPH1	ENSG00000147316	-0.284124	0.00258784	0.0274068	1121.82	919.979
10560	SLC19A2	ENSG00000117479	-0.368716	0.00260108	0.027531	1050.46	812.109
7097	TLR2	ENSG00000137462	0.848027	0.0026191	0.0277057	102.147	189.861
23553	HYAL4	ENSG00000106302	-1.71827	0.00262157	0.0277157	12.0244	2.62936
2138	EYA1	ENSG00000104313	-0.791609	0.00263033	0.0277922	249.283	139.966
55003	PAK1IP1	ENSG00000111845	-0.505005	0.00263204	0.0277942	1833.61	1284.04
9854	C2CD2L	ENSG00000172375	-0.496593	0.00264795	0.027946	875.7	617.003
254439	C11orf86	ENSG00000173237	-1.27973	0.00264995	0.0279509	30.5357	11.0024
57165	GJC2	ENSG00000198835	0.941686	0.00265386	0.027976	367.253	737.087
9788	MTSS1	ENSG00000170873	0.456947	0.00265934	0.0280176	2623.49	3618.08
79919	C2orf54	ENSG00000172478	1.44383	0.00268212	0.0282413	23.0343	75.9517
6291	SAA4	ENSG00000148965	-1.68694	0.0026856	0.0282616	13.9764	3.08984
2250	FGF5	ENSG00000138675	1.36305	0.00268925	0.0282837	13.0505	38.9935
2247	FGF2	ENSG00000138685	0.914601	0.00270174	0.0283986	796.121	1561.87
1783	DYNC1LI2	ENSG00000135720	0.218606	0.00271459	0.0284889	3445.6	4012.6
10613	ERLIN1	ENSG00000107566	-0.292681	0.00271502	0.0284889	4244.94	3461.02
3460	IFNGR2	ENSG00000159128	0.23704	0.00271531	0.0284889	3761.52	4436.33
151473	SLC16A14	ENSG00000163053	-1.02672	0.00271658	0.0284889	349.205	161.233
65244	SPATS2	ENSG00000123352	0.217911	0.00272051	0.0285138	1759.86	2048.57
5238	PGM3	ENSG00000013375	0.806931	0.00272771	0.0285729	847.182	1522.52
149466	C1orf210	ENSG00000253313	-0.858858	0.00272987	0.028579	81.6172	43.4158
92912	UBE2Q2	ENSG00000140367	0.367935	0.00273178	0.0285826	1217.1	1575.19
114907	FBXO32	ENSG00000156804	0.702638	0.00274001	0.0286377	634.932	1051.63
219670	ENKUR	ENSG00000151023	1.96586	0.00274018	0.0286377	2.30057	31.7103
1876	E2F6	ENSG00000169016	-0.242418	0.00274511	0.0286727	673.072	568.304
55731	FAM222B	ENSG00000173065	0.19842	0.00274874	0.0286942	1232.9	1415.17
4839	NOP2	ENSG00000111641	-0.370141	0.0027579	0.0287733	5872.07	4531.45
85301	COL27A1	ENSG00000196739	0.714981	0.00275997	0.0287785	90.7459	152.08
7905	REEP5	ENSG00000129625	0.151095	0.00276982	0.0288575	4965.68	5516.01
84254	CAMKK1	ENSG00000004660	-0.324566	0.00277071	0.0288575	1032.5	822.643
134430	WDR36	ENSG00000134987	-0.500729	0.00277836	0.0289174	2235.28	1569.87
2312	FLG	ENSG00000143631	-0.685938	0.00277963	0.0289174	167.534	102.97
644815	FAM83G	ENSG00000188522	0.456259	0.00278803	0.0289882	2859.4	3941.42
1857	DVL3	ENSG00000161202	0.241518	0.00279358	0.0290294	4669.17	5525.12
5624	PROC	ENSG00000115718	1.88293	0.00280373	0.0291182	1.29137	8.70004
54906	FAM208B	ENSG00000108021	-0.424183	0.00280876	0.0291538	5902.12	4382.74
100874366	HOXC13-AS	ENSG00000249641	1.09477	0.00282051	0.0292536	41.252	94.973
5069	PAPPA	ENSG00000182752	0.361048	0.00282158	0.0292536	274.572	353.77
55799	CACNA2D3	ENSG00000157445	-0.903341	0.00283239	0.0293491	161.804	83.5101
7546	ZIC2	ENSG00000043355	-0.4514	0.00283405	0.0293496	423.328	307.485
114	ADCY8	ENSG00000155897	1.66339	0.00284813	0.0294786	2.26761	10.1905
79786	KLHL36	ENSG00000135686	-0.298629	0.00285238	0.0295059	2838.6	2304.08
23378	RRP8	ENSG00000132275	-0.339617	0.00286488	0.0296184	1418	1117.43
8835	SOCS2	ENSG00000120833	0.474695	0.00288308	0.0297897	723.35	1011.16
125228	FAM210A	ENSG00000177150	-0.350256	0.00289604	0.0299066	1074.69	840.915
100505761	RPARP-AS1	ENSG00000269609	-0.396454	0.00290553	0.0299876	255.211	193.074
3315	HSPB1	ENSG00000106211	0.929905	0.0029089	0.0300024	9377.55	18642.7
80263	TRIM45	ENSG00000134253	0.636105	0.00291025	0.0300024	76.211	120.286
5423	POLB	ENSG00000070501	-0.158037	0.00291281	0.0300118	1406.9	1261.1
10525	HYOU1	ENSG00000149428	0.232268	0.00292057	0.0300747	8339.62	9802.86
27042	DIEXF	ENSG00000117597	-0.24862	0.00292388	0.0300919	4844.15	4073.15
10957	PNRC1	ENSG00000146278	0.402378	0.00292654	0.0301022	1847.06	2449.31
		ENSG00000267056	-1.38037	0.00293041	0.0301251	21.7832	6.99164
9891	NUAK1	ENSG00000074590	0.511856	0.00293929	0.0301993	787.673	1130.91
400745	SH2D5	ENSG00000189410	-1.02114	0.00294896	0.0302816	183.735	85.0632
8612	PLPP2	ENSG00000141934	-0.408656	0.00296187	0.030397	1371.66	1029.3
145567	TTC7B	ENSG00000165914	0.282152	0.0029643	0.0303981	588.379	717.281
8934	RAB29	ENSG00000117280	-0.163329	0.00296552	0.0303981	3599.91	3213.55
7465	WEE1	ENSG00000166483	0.262067	0.00296709	0.0303981	1453.55	1744.12
339456	TMEM52	ENSG00000178821	-0.87659	0.00296864	0.0303981	43.5498	22.9013
		ENSG00000271359	-0.452129	0.0029748	0.0304441	157.842	115.269
		ENSG00000260920	0.722864	0.00298396	0.0305207	152.536	257.086
85315	PAQR8	ENSG00000170915	-0.496126	0.00298696	0.0305343	239.394	168.573
		ENSG00000229808	-1.64057	0.00299968	0.0306472	13.0098	2.98085
9533	POLR1C	ENSG00000171453	-0.56139	0.00300257	0.0306562	1564.52	1050.26
90355	C5orf30	ENSG00000181751	-0.495519	0.00300393	0.0306562	696.807	490.516
1278	COL1A2	ENSG00000164692	1.42584	0.00301794	0.030782	9.39994	30.8738
5896	RAG1	ENSG00000166349	0.946304	0.00302226	0.0308088	22.418	45.5356
29088	MRPL15	ENSG00000137547	-0.178163	0.00302529	0.0308225	4339.88	3835.41
1647	GADD45A	ENSG00000116717	0.349266	0.00303211	0.0308747	1841.03	2351.22
388939	C2orf71	ENSG00000179270	-1.91484	0.00304093	0.0309472	10.4014	1.7084
		ENSG00000231483	0.949149	0.00305603	0.0310604	21.4618	43.5002
26056	RAB11FIP5	ENSG00000135631	0.293909	0.00305801	0.0310604	2892.66	3551.35
51439	FAM8A1	ENSG00000137414	-0.212702	0.00305953	0.0310604	1201.88	1037.49
6920	TCEA3	ENSG00000204219	1.03113	0.00306018	0.0310604	13.6843	29.8684
57476	GRAMD1B	ENSG00000023171	1.03629	0.00306057	0.0310604	581.126	1267.36
5864	RAB3A	ENSG00000105649	-0.779132	0.00306317	0.0310695	81.9345	46.3966
55768	NGLY1	ENSG00000151092	-0.40931	0.00309309	0.0313556	1087.32	815.881
23543	RBFOX2	ENSG00000100320	0.186338	0.00310574	0.0314663	6128.23	6975.86
412	STS	ENSG00000101846	-0.3872	0.00311212	0.0315134	902.079	687.127
84645	C22orf23	ENSG00000128346	0.375648	0.00312247	0.0315894	994.286	1294.27
79839	CCDC102B	ENSG00000150636	-0.771737	0.00312308	0.0315894	212.663	121.97
		ENSG00000261468	-1.20114	0.00313445	0.0316868	63.1935	24.4408
10226	PLIN3	ENSG00000105355	0.441512	0.00314555	0.0317814	7441.56	10148.1
694	BTG1	ENSG00000133639	0.474127	0.00315961	0.0319044	2836.22	3960.84
80790	CMIP	ENSG00000153815	0.162684	0.00316247	0.0319044	2662.72	2981.13
79641	ROGDI	ENSG00000067836	0.461775	0.00316298	0.0319044	323.223	446.928
		ENSG00000257742	-0.394678	0.00316615	0.0319188	335.373	254.108
55778	ZNF839	ENSG00000022976	-0.260702	0.00317014	0.0319413	758.538	632.234
8650	NUMB	ENSG00000133961	0.247473	0.00317706	0.0319921	3803.62	4519.57
21	ABCA3	ENSG00000167972	-0.666302	0.00317869	0.0319921	226.453	140.607
1748	DLX4	ENSG00000108813	-0.714269	0.00318361	0.032024	58.5904	34.8247
283131	NEAT1	ENSG00000245532	-0.465112	0.0031875	0.0320454	2027.48	1461.98
		ENSG00000241218	-1.31705	0.00319541	0.032103	17.581	6.17967
6474	SHOX2	ENSG00000168779	0.5135	0.00319675	0.032103	106.968	153.778
1477	CSTF1	ENSG00000101138	-0.330633	0.00321043	0.0322112	1519.84	1205.92
85414	SLC45A3	ENSG00000158715	0.517446	0.00321105	0.0322112	1102.64	1588.9
51304	ZDHHC3	ENSG00000163812	0.336743	0.00321291	0.0322121	3035.47	3839.87
126321	MFSD12	ENSG00000161091	0.443477	0.00321728	0.0322382	3075.53	4200.02
140700	SAMD10	ENSG00000130590	-0.872611	0.00322796	0.0323099	346.28	182.134
		ENSG00000272341	1.05024	0.00322797	0.0323099	11.0646	24.5007
		ENSG00000260359	-0.395787	0.00323886	0.032401	209.54	159.339
56910	STARD7	ENSG00000084090	-0.263976	0.00324135	0.0324082	7865.15	6543.42
387521	TMEM189	ENSG00000240849	0.517492	0.00324742	0.0324511	1527.72	2201.81
8800	PEX11A	ENSG00000166821	-0.30591	0.00325909	0.0325369	422.817	341.98
4131	MAP1B	ENSG00000131711	1.16771	0.00325958	0.0325369	619.767	1530.31
55057	CRYBG2	ENSG00000176092	-0.859068	0.00327934	0.0326904	283.551	150.811
83595	SOX7	ENSG00000171056	-0.190474	0.0032803	0.0326904	1846.05	1617.91
4552	MTRR	ENSG00000124275	-0.277533	0.00328034	0.0326904	2652.78	2185.34
		ENSG00000239415	-0.796915	0.00328299	0.032699	61.1602	33.8193
253827	MSRB3	ENSG00000174099	0.293598	0.00330476	0.0328979	1085.75	1333.53
26468	LHX6	ENSG00000106852	1.17227	0.00334184	0.0332489	16.6109	41.0289
79728	PALB2	ENSG00000083093	-0.367474	0.00334893	0.0333013	1232.6	952.708
9258	MFHAS1	ENSG00000147324	0.218198	0.00336335	0.0334264	2339.3	2721.11
8897	MTMR3	ENSG00000100330	0.479854	0.00338766	0.0336496	1974.57	2769.67
9537	TP53I11	ENSG00000175274	0.717586	0.00339541	0.0337082	907.08	1520.43
204	AK2	ENSG00000004455	-0.149692	0.00340136	0.033749	10262.1	9247.49
8445	DYRK2	ENSG00000127334	0.295392	0.00341646	0.0338803	922.353	1134.57
51441	YTHDF2	ENSG00000198492	-0.169554	0.00343386	0.0340344	4883.87	4341.01
54517	PUS7	ENSG00000091127	-0.560356	0.00344341	0.0341105	1827.89	1228.01
8803	SUCLA2	ENSG00000136143	-0.378295	0.00345372	0.0341941	4117.08	3158.6
27000	DNAJC2	ENSG00000105821	-0.221729	0.00347206	0.0343476	1682.85	1440.99
83849	SYT15	ENSG00000204176	-0.661143	0.003473	0.0343476	109.213	68.3279
4602	MYB	ENSG00000118513	-1.13469	0.00347534	0.0343521	94.6741	39.1271
7706	TRIM25	ENSG00000121060	-0.278469	0.00352339	0.0348083	7774.31	6402.02
		ENSG00000260765	0.968683	0.00353862	0.0349398	37.4523	76.7991
105376382	LOC105376382	ENSG00000242147	0.882732	0.00357881	0.0353175	159.089	304.515
55652	SLC48A1	ENSG00000211584	-0.346126	0.00361536	0.0356589	707.073	554.83
64425	POLR1E	ENSG00000137054	-0.423879	0.00362082	0.0356935	3110.41	2308.72
646324	LINC00607	ENSG00000235770	1.51149	0.00362299	0.0356956	5.53359	20.6834
		ENSG00000220032	-1.05882	0.00362932	0.0357386	25.0645	11.3294
		ENSG00000224251	1.09537	0.0036683	0.036103	9.43903	21.6534
		ENSG00000267710	1.23978	0.00367122	0.0361122	6.51597	17.4001
55869	HDAC8	ENSG00000147099	0.319245	0.00367422	0.0361223	787.136	982.579
114883	OSBPL9	ENSG00000117859	0.295159	0.00367663	0.0361265	3478.75	4274.94
4615	MYD88	ENSG00000172936	0.302374	0.00369434	0.0362809	1524.92	1882
4215	MAP3K3	ENSG00000198909	0.433486	0.00372287	0.0365415	1075.93	1458.68
9721	GPRIN2	ENSG00000204175	1.27402	0.00373646	0.0366551	5.8631	16.0432
79812	MMRN2	ENSG00000173269	-0.809313	0.00374995	0.0367677	127.78	70.4859
196385	DNAH10	ENSG00000197653	1.35812	0.0037817	0.037059	9.44986	28.4516
10000	AKT3	ENSG00000117020	0.665479	0.00379361	0.0371558	1073.4	1729.77
89780	WNT3A	ENSG00000154342	-1.14206	0.00381688	0.0373636	27.0041	11.1114
		ENSG00000272365	-1.2994	0.00382265	0.0374001	18.9002	6.74914
23223	RRP12	ENSG00000052749	-0.474532	0.00382838	0.037436	4393.6	3144.1
6508	SLC4A3	ENSG00000114923	0.515376	0.00384426	0.0375712	466.403	671.312
84848	MIR503HG	ENSG00000223749	1.09184	0.00384988	0.0376059	10.7335	24.5253
89781	HPS4	ENSG00000100099	0.455335	0.00385547	0.0376294	1574.88	2170.56
92369	SPSB4	ENSG00000175093	1.98668	0.00385641	0.0376294	0.320782	6.96712
9509	ADAMTS2	ENSG00000087116	1.15465	0.00386365	0.0376799	8.46797	20.5145
51573	GDE1	ENSG00000006007	0.116377	0.00386844	0.0377013	3379.74	3662.43
6711	SPTBN1	ENSG00000115306	0.496159	0.00386998	0.0377013	14484.6	20559.6
1308	COL17A1	ENSG00000065618	0.280595	0.00388212	0.0377994	33829.6	41139.4
149478	BTBD19	ENSG00000222009	0.575578	0.00389931	0.0379465	104.777	158.26
64744	SMAP2	ENSG00000084070	-0.324195	0.00390257	0.037958	1834.28	1461.59
346689	KLRG2	ENSG00000188883	-1.30498	0.00392471	0.038153	131.886	45.6337
64216	TFB2M	ENSG00000162851	-0.369423	0.00393616	0.0382149	3074.45	2372.91
		ENSG00000266473	1.30035	0.00393749	0.0382149	5.20764	14.9887
7371	UCK2	ENSG00000143179	-0.28231	0.0039385	0.0382149	9176.26	7535.52
29889	GNL2	ENSG00000134697	-0.307616	0.00393947	0.0382149	4465.86	3602.11
9886	RHOBTB1	ENSG00000072422	0.529483	0.00395502	0.0383454	95.3524	138.16
9873	FCHSD2	ENSG00000137478	0.22482	0.00396152	0.038388	826.325	965.781
729234	FAHD2CP	ENSG00000231584	-1.32057	0.00396364	0.0383881	17.9157	6.28866
729956	SHISA7	ENSG00000187902	-1.35374	0.00397717	0.0384808	16.9468	5.61021
113	ADCY7	ENSG00000121281	0.483195	0.00397742	0.0384808	835.101	1174.47
		ENSG00000238278	-0.597943	0.00398252	0.0384984	82.0454	53.7997
10244	RABEPK	ENSG00000136933	-0.182618	0.00398347	0.0384984	2551.74	2247.44
9902	MRC2	ENSG00000011028	0.89901	0.00399851	0.0386233	1881.38	3656.18
54840	APTX	ENSG00000137074	-0.163668	0.00401157	0.0387147	2053.65	1832.87
57179	KIAA1191	ENSG00000122203	0.0905281	0.00401222	0.0387147	5186.85	5524.16
24140	FTSJ1	ENSG00000068438	0.174441	0.00401769	0.038747	3445.75	3890.96
		ENSG00000259319	1.32071	0.00402432	0.0387905	6.18905	18.2965
10243	GPHN	ENSG00000171723	-0.325509	0.00403873	0.0389088	1495.77	1190.41
3854	KRT6B	ENSG00000185479	0.33444	0.00408547	0.0393382	2056.55	2598.19
8633	UNC5C	ENSG00000182168	1.41424	0.00408764	0.0393384	3.91579	12.8198
84902	CEP89	ENSG00000121289	0.289165	0.00411074	0.0395268	847.245	1035.6
84727	SPSB2	ENSG00000111671	0.494845	0.00411155	0.0395268	261.682	371.641
22859	ADGRL1	ENSG00000072071	-0.451928	0.0041293	0.0396765	2035.46	1480.36
111	ADCY5	ENSG00000173175	1.80838	0.00414234	0.0397651	1.29137	8.13058
54838	WBP1L	ENSG00000166272	0.367246	0.00414288	0.0397651	1491.67	1930.05
91748	ELMSAN1	ENSG00000156030	-0.284892	0.00415583	0.0398684	4168.52	3417.23
168374	ZNF92	ENSG00000146757	0.558813	0.00416433	0.0399195	177.17	263.8
57540	DISP3	ENSG00000204624	-1.63924	0.00416553	0.0399195	20.4429	4.2533
1943	EFNA2	ENSG00000099617	1.80385	0.00416907	0.0399324	1.30268	7.9126
8814	CDKL1	ENSG00000100490	-0.596549	0.00418104	0.040026	437.254	285.987
6692	SPINT1	ENSG00000166145	0.404028	0.00418574	0.04005	5749.64	7634.1
		ENSG00000253824	1.88338	0.00422495	0.0403917	0.981894	7.10063
128869	PIGU	ENSG00000101464	-0.275846	0.00422588	0.0403917	1163.72	959.288
3309	HSPA5	ENSG00000044574	0.38177	0.0042477	0.040579	25963.6	33927.5
64005	MYO1G	ENSG00000136286	1.88353	0.00425173	0.0405963	0.973653	7.20962
51635	DHRS7	ENSG00000100612	0.277226	0.00425672	0.0406055	1916.09	2325.81
252969	NEIL2	ENSG00000154328	-0.263714	0.00425716	0.0406055	1134.79	943.016
5201	PFDN1	ENSG00000113068	0.193496	0.00426786	0.0406864	2943.3	3365.88
343521	TCTEX1D4	ENSG00000188396	1.21067	0.00427459	0.0407293	17.6131	45.9715
4627	MYH9	ENSG00000100345	0.348329	0.00429166	0.0408705	55254.8	70498.8
51291	GMIP	ENSG00000089639	0.411598	0.0043011	0.040939	967.843	1292.68
8554	PIAS1	ENSG00000033800	-0.381704	0.00431189	0.0409909	1619.97	1239.39
56994	CHPT1	ENSG00000111666	-0.223848	0.00431291	0.0409909	1425.29	1220.62
3866	KRT15	ENSG00000171346	-1.02663	0.0043133	0.0409909	10485.5	4816.57
197407	ZNF48	ENSG00000180035	-0.417014	0.00432455	0.0410764	1126.19	839.815
2057	EPOR	ENSG00000187266	0.393499	0.00432835	0.0410912	185.066	243.59
55144	LRRC8D	ENSG00000171492	-0.47164	0.00433569	0.0411241	2692.06	1930.5
101927943	LOC101927943	ENSG00000267414	1.31107	0.00433633	0.0411241	7.8403	22.5743
81888	HYI	ENSG00000178922	0.480096	0.00434554	0.04119	110.682	155.571
101927828	OVOL1-AS1	ENSG00000255120	1.39096	0.00434977	0.0412087	7.12974	22.9858
57109	REXO4	ENSG00000148300	-0.372169	0.00436166	0.0412999	3004.91	2314.71
54877	ZCCHC2	ENSG00000141664	-0.290499	0.00437193	0.0413756	1239.66	1013.19
7871	SLMAP	ENSG00000163681	0.225615	0.00438165	0.0414462	4161.58	4870.11
64094	SMOC2	ENSG00000112562	-1.72088	0.00440332	0.0416114	10.3983	2.16888
286205	SCAI	ENSG00000173611	-0.368327	0.00440369	0.0416114	271.143	209.638
90488	TMEM263	ENSG00000151135	0.336102	0.00441121	0.0416609	989.238	1252.09
148534	TMEM56	ENSG00000152078	-0.624029	0.00441795	0.041703	112.999	71.9518
406	ARNTL	ENSG00000133794	0.559319	0.00442471	0.0417452	3290.56	4895.01
		ENSG00000229644	-1.19068	0.0044334	0.0418055	51.4722	20.054
57795	BRINP2	ENSG00000198797	1.71784	0.00443836	0.0418306	1.63429	8.48207
255252	LRRC57	ENSG00000180979	0.25365	0.00444566	0.0418779	502.574	599.747
1649	DDIT3	ENSG00000175197	-0.567642	0.00445734	0.0419662	591.462	395.777
9100	USP10	ENSG00000103194	-0.273451	0.00446652	0.0420228	6483.05	5356.86
8665	EIF3F	ENSG00000175390	0.10732	0.00446796	0.0420228	8461.55	9114.99
26047	CNTNAP2	ENSG00000174469	0.668722	0.0044806	0.04212	92.0904	149.402
8193	DPF1	ENSG00000011332	0.468336	0.00448881	0.0421754	106.389	147.429
57460	PPM1H	ENSG00000111110	-1.0522	0.00450143	0.0422722	27.2879	12.3593
		ENSG00000199709	1.7471	0.00452888	0.042508	1.61522	9.3785
		ENSG00000147402	0.981055	0.00454777	0.0426634	51.826	108.218
57217	TTC7A	ENSG00000068724	0.404317	0.00455177	0.0426758	1689.05	2243.52
5099	PCDH7	ENSG00000169851	-0.694291	0.00455377	0.0426758	671.169	406.63
55276	PGM2	ENSG00000169299	-0.327073	0.00457101	0.0428154	3139.66	2497.09
200845	KCTD6	ENSG00000168301	-0.356771	0.00459144	0.0429847	438.897	341.811
3229	HOXC13	ENSG00000123364	0.395243	0.0045951	0.0429968	341.69	451.01
399959	MIR100HG	ENSG00000255248	0.697237	0.00463139	0.0433142	445.813	737.087
2649	NR6A1	ENSG00000148200	-0.680557	0.00463803	0.0433357	114.398	70.0854
55066	PDPR	ENSG00000090857	-0.158033	0.00463845	0.0433357	2139.74	1916.66
64062	RBM26	ENSG00000139746	-0.267367	0.00464503	0.043375	3152.05	2616.15
84268	RPAIN	ENSG00000129197	-0.213318	0.00467084	0.0435937	789.614	680.726
5338	PLD2	ENSG00000129219	0.336611	0.00469457	0.0437928	2330.51	2948.47
57570	TRMT5	ENSG00000126814	-0.413789	0.00470879	0.0439029	1269.83	949.351
55220	KLHDC8A	ENSG00000162873	2.00584	0.00471538	0.043942	0.658046	6.99164
9657	IQCB1	ENSG00000173226	-0.511547	0.00473656	0.0441168	775.34	540.419
3708	ITPR1	ENSG00000150995	-0.445553	0.00475358	0.0442527	770.997	562.577
5879	RAC1	ENSG00000136238	0.198274	0.00478918	0.04456	11521.8	13225.5
5452	POU2F2	ENSG00000028277	1.29603	0.00479147	0.04456	6.85275	19.7869
		ENSG00000247317	-0.967744	0.00480076	0.0446236	28.2919	13.5228
51526	OSER1	ENSG00000132823	-0.328612	0.00481322	0.0447045	1770.42	1407.49
10150	MBNL2	ENSG00000139793	0.328346	0.00481436	0.0447045	2076.48	2612.37
9066	SYT7	ENSG00000011347	0.425292	0.00482141	0.0447471	293.547	396.216
1488	CTBP2	ENSG00000175029	-0.128627	0.00482922	0.0447968	6771.64	6193.37
23568	ARL2BP	ENSG00000102931	-0.210579	0.00483799	0.0448553	2564.2	2215.94
		ENSG00000269690	1.37411	0.00489988	0.045406	4.5517	14.4192
5412	UBL3	ENSG00000122042	0.450071	0.00492334	0.0455766	1071.79	1472.23
58491	ZNF71	ENSG00000197951	0.463671	0.00492431	0.0455766	495.488	687.557
		ENSG00000228903	-1.20547	0.00492578	0.0455766	21.104	8.13058
23528	ZNF281	ENSG00000162702	0.355169	0.00494154	0.0456993	1614.61	2070.62
23336	SYNM	ENSG00000182253	1.17286	0.00494648	0.0457217	10.3767	26.2091
131870	NUDT16	ENSG00000198585	-0.393625	0.00495047	0.0457227	1447.42	1097.28
4282	MIF	ENSG00000240972	-0.692029	0.0049516	0.0457227	56.2486	34.3397
		ENSG00000229207	-1.8234	0.00496366	0.0458108	4.547	0
26994	RNF11	ENSG00000123091	0.267082	0.00498108	0.0459484	1938.5	2335.69
		ENSG00000261088	-0.391938	0.00498587	0.0459693	256.214	194.649
		ENSG00000229962	-0.714341	0.00499009	0.045985	53.6581	31.9528
2137	EXTL3	ENSG00000012232	0.173718	0.00500613	0.0461095	5444.42	6141.22
23585	TMEM50A	ENSG00000183726	0.303885	0.00501706	0.0461869	2795.51	3456.79
114088	TRIM9	ENSG00000100505	0.972128	0.00504056	0.0463798	26.3043	54.7206
23710	GABARAPL1	ENSG00000139112	0.783718	0.00504833	0.0464279	678.446	1201.52
8645	KCNK5	ENSG00000164626	-0.709268	0.00505409	0.0464574	1349.37	808.134
131566	DCBLD2	ENSG00000057019	0.475956	0.00505962	0.0464848	5295.48	7408.28
101927027	LOC101927027	ENSG00000223960	0.516682	0.00506634	0.0465227	285.002	410.902
		ENSG00000132130	0.557221	0.00507127	0.0465227	161.823	240.283
		ENSG00000229789	0.582704	0.00507322	0.0465227	50.1333	75.9135
1352	COX10	ENSG00000006695	-0.393433	0.0050761	0.0465227	1800.42	1365.31
353345	GPR141	ENSG00000187037	-0.74417	0.0050765	0.0465227	367.185	213.627
		ENSG00000255090	0.993694	0.00508026	0.0465338	21.8202	46.541
1870	E2F2	ENSG00000007968	-1.02691	0.00508511	0.0465548	622.823	284.854
23109	DDN	ENSG00000181418	-1.02757	0.00513113	0.0469525	99.6585	45.3912
112817	HOGA1	ENSG00000241935	-0.911071	0.00515395	0.0471378	52.652	26.9966
150726	FBXO41	ENSG00000163013	-0.282	0.00516779	0.0472236	642.74	527.785
1173	AP2M1	ENSG00000161203	0.271307	0.00516852	0.0472236	17961.8	21700.5
[truncated: 31 more rows]

## Sheet: Table_S7_12 hours_vs_CTRL
Table S7: DEGs in MCF10A cells after 12 h of TGFβ1 treatment compared to solvent-treated samples (CTRL)
Threshold: adjusted p-value <0.05						* mean of three independent biological replicates
						** mean of two independent biological replicates
entrez	symbol	ensembl	log2FC	p-value	adjusted p-value	CTRL counts*	12 h counts**
3694	ITGB6	ENSG00000115221	3.4126	0	0	1691.17	18129
56937	PMEPA1	ENSG00000124225	4.24227	0	0	1850.91	35320.4
5328	PLAU	ENSG00000122861	3.31717	5.36511e-308	3.62789e-304	3646.69	36599.7
3918	LAMC2	ENSG00000058085	2.571	3.34619e-183	1.69702e-179	66621.7	398042
7052	TGM2	ENSG00000198959	4.17225	1.83e-179	7.42469e-176	434.852	8030.01
10631	POSTN	ENSG00000133110	4.29482	2.72404e-154	9.20996e-151	104.479	2114.8
221393	ADGRF4	ENSG00000153294	2.58261	4.533e-119	1.31366e-115	145.011	875.824
4739	NEDD9	ENSG00000111859	4.1277	5.15172e-115	1.30635e-111	56.5073	1024.83
3772	KCNJ15	ENSG00000157551	3.12509	9.89634e-114	2.23063e-110	326.232	2891.89
5054	SERPINE1	ENSG00000106366	5.05707	1.51008e-113	3.06334e-110	4691.71	167375
7045	TGFBI	ENSG00000120708	2.40429	7.63063e-111	1.40723e-107	92540.2	493540
4313	MMP2	ENSG00000087245	2.15031	9.96639e-111	1.68482e-107	1074.33	4794.89
64131	XYLT1	ENSG00000103489	3.46827	9.62915e-110	1.50259e-106	65.6138	743.384
283635	FAM177A1	ENSG00000151327	1.03664	8.66572e-105	1.25566e-101	1410.6	2895.42
9267	CYTH1	ENSG00000108669	2.31687	1.4787e-103	1.99979e-100	1621.99	8139.41
9076	CLDN1	ENSG00000163347	-1.64158	7.8663e-103	9.97349e-100	2086.79	667.251
1293	COL6A3	ENSG00000163359	3.14859	5.00263e-101	5.96961e-98	383.56	3464.4
23002	DAAM1	ENSG00000100592	1.48555	3.32444e-98	3.74664e-95	923.319	2590.26
7456	WIPF1	ENSG00000115935	2.33142	4.72595e-89	5.04582e-86	202.357	1027.24
7846	TUBA1A	ENSG00000167552	3.38104	3.16806e-86	3.21336e-83	286.784	3069.57
85458	DIXDC1	ENSG00000150764	2.00562	5.38227e-84	5.19927e-81	1998.13	8069.64
8482	SEMA7A	ENSG00000138623	5.02322	1.44862e-82	1.33576e-79	72.6284	2597.44
4168	MCF2	ENSG00000101977	2.51159	1.0596e-76	9.34566e-74	236.931	1367.71
10630	PDPN	ENSG00000162493	1.87954	7.24494e-75	6.12378e-72	2094.69	7748.49
6340	SCNN1G	ENSG00000166828	-1.45521	8.52486e-74	6.91741e-71	3216.29	1170.23
81606	LBH	ENSG00000213626	5.9768	1.63586e-72	1.27635e-69	12.2978	934.005
1490	CTGF	ENSG00000118523	1.9875	1.77645e-71	1.33471e-68	723.524	2887.92
5270	SERPINE2	ENSG00000135919	2.29955	1.83743e-68	1.33122e-65	3533.89	17584.1
26499	PLEK2	ENSG00000100558	2.11647	4.73968e-66	3.31549e-63	2437.7	10662.1
8111	GPR68	ENSG00000119714	5.19508	9.52562e-66	6.44123e-63	59.5969	2499.97
669	BPGM	ENSG00000172331	1.97183	1.03433e-65	6.76854e-63	511.433	2020
23034	SAMD4A	ENSG00000020577	1.46331	1.87394e-65	1.18796e-62	1227.42	3394.16
6586	SLIT3	ENSG00000184347	2.06942	6.56518e-64	4.0358e-61	111.801	473.12
3162	HMOX1	ENSG00000100292	3.0066	8.94388e-64	5.33634e-61	92.2102	760.491
151887	CCDC80	ENSG00000091986	1.85565	4.6844e-63	2.71508e-60	300.326	1093.64
164284	APCDD1L	ENSG00000198768	3.32648	6.00292e-62	3.38264e-59	61.9872	644.435
170689	ADAMTS15	ENSG00000166106	3.79486	9.09142e-62	4.98455e-59	50.2099	736.038
2004	ELK3	ENSG00000111145	0.98889	4.37689e-60	2.33657e-57	3584.39	7120.27
2048	EPHB2	ENSG00000133216	3.06205	5.28715e-59	2.75013e-56	370.048	3184.31
84189	SLITRK6	ENSG00000184564	1.6013	5.98119e-59	3.03336e-56	774.72	2360.32
283537	SLC46A3	ENSG00000139508	2.40026	1.34707e-57	6.66503e-55	342.889	1836.37
		ENSG00000272405	-1.60584	1.4782e-56	7.13971e-54	933.944	305.417
283208	P4HA3	ENSG00000149380	5.34484	2.01772e-56	9.51896e-54	9.77751	472.452
29015	SLC43A3	ENSG00000134802	-1.00514	1.3916e-55	6.41593e-53	4870.12	2423.97
85439	STON2	ENSG00000140022	1.60147	1.93525e-55	8.72409e-53	460.443	1403.71
8728	ADAM19	ENSG00000135074	4.52512	9.13099e-55	4.02677e-52	361.014	9253.52
56172	ANKH	ENSG00000154122	0.978406	3.29501e-54	1.42218e-51	3500.79	6904.52
3725	JUN	ENSG00000177606	2.72293	4.08086e-54	1.72467e-51	1531.02	10341.2
6591	SNAI2	ENSG00000019549	1.82514	1.4032e-53	5.80923e-51	4230.33	15092.8
7126	TNFAIP1	ENSG00000109079	0.817666	1.5653e-53	6.35074e-51	2839.68	5008.07
169044	COL22A1	ENSG00000169436	4.92508	1.76708e-53	7.02884e-51	11.3742	398.094
11077	HSF2BP	ENSG00000160207	1.67875	1.15405e-52	4.50212e-50	179.425	577.483
205860	TRIML2	ENSG00000179046	1.73057	3.73994e-52	1.43148e-49	163.304	545.112
92521	SPECC1	ENSG00000128487	1.17471	4.07626e-52	1.53131e-49	1599.52	3617.84
241	ALOX5AP	ENSG00000132965	5.8518	8.68916e-52	3.20488e-49	5.0483	371.749
6447	SCG5	ENSG00000166922	4.4977	4.10514e-51	1.48709e-48	34.0825	862.856
3300	DNAJB2	ENSG00000135924	1.77469	1.05048e-50	3.7386e-48	837.105	2883.73
3099	HK2	ENSG00000159399	-1.51657	1.27625e-50	4.4638e-48	4448.26	1548.34
8553	BHLHE40	ENSG00000134107	1.87748	1.36283e-50	4.68584e-48	3814.36	14126.8
8682	PEA15	ENSG00000162734	0.556992	1.89377e-50	6.40285e-48	5976.7	8794.77
677	ZFP36L1	ENSG00000185650	0.74044	3.0608e-49	1.01789e-46	9813.26	16402.7
89796	NAV1	ENSG00000134369	1.55255	5.13654e-49	1.68064e-46	3129.36	9221.96
55568	GALNT10	ENSG00000164574	0.823771	1.20082e-48	3.86665e-46	4127.7	7311.15
53834	FGFRL1	ENSG00000127418	0.877748	4.65659e-48	1.47599e-45	1405.94	2585.52
389136	VGLL3	ENSG00000206538	1.42914	8.47814e-48	2.64596e-45	864.504	2336.48
224	ALDH3A2	ENSG00000072210	-0.711344	9.62664e-48	2.95888e-45	10395.2	6346.14
11221	DUSP10	ENSG00000143507	1.95966	3.74333e-47	1.13339e-44	690.275	2711.2
90853	SPOCD1	ENSG00000134668	3.52949	1.48912e-46	4.4424e-44	22.4347	274.678
26298	EHF	ENSG00000135373	-1.91425	1.97187e-46	5.79729e-44	2253.78	592.357
8460	TPST1	ENSG00000169902	2.70037	3.17933e-46	9.2137e-44	332.63	2219.44
6659	SOX4	ENSG00000124766	2.34502	3.74857e-46	1.07104e-43	1060.42	5480.93
800	CALD1	ENSG00000122786	0.672853	3.97305e-46	1.11941e-43	9993.37	15937.9
1277	COL1A1	ENSG00000108821	4.02154	1.57787e-45	4.38475e-43	293.361	5218.83
3797	KIF3C	ENSG00000084731	2.24166	4.12784e-45	1.13159e-42	731.279	3511.98
5218	CDK14	ENSG00000058091	1.384	4.18468e-45	1.13187e-42	1203.19	3151.21
1794	DOCK2	ENSG00000134516	3.35161	6.01409e-45	1.60529e-42	20.2232	217.381
55701	ARHGEF40	ENSG00000165801	2.80722	4.23251e-44	1.11508e-41	601.078	4340.41
116151	FAM210B	ENSG00000124098	0.649325	5.02031e-44	1.30567e-41	1921.9	3015.39
23268	DNMBP	ENSG00000107554	0.728645	2.29249e-43	5.88677e-41	1783.16	2956.47
79817	MOB3B	ENSG00000120162	1.2389	3.46259e-43	8.78027e-41	874.14	2068.53
9201	DCLK1	ENSG00000133083	3.76646	5.12755e-43	1.28417e-40	23.946	353.088
81029	WNT5B	ENSG00000111186	4.60682	6.63629e-43	1.64175e-40	7.8719	222.379
6422	SFRP1	ENSG00000104332	0.343987	8.49944e-43	2.07735e-40	31759.5	40313.6
3955	LFNG	ENSG00000106003	1.90385	1.93851e-42	4.68149e-40	271.737	1027.24
10276	NET1	ENSG00000173848	0.715697	2.04623e-42	4.88351e-40	6191.58	10173.2
3589	IL11	ENSG00000095752	4.32353	4.85363e-42	1.14489e-39	36.9069	837.508
8974	P4HA2	ENSG00000072682	1.47983	1.39167e-41	3.24499e-39	2240.59	6279.21
9645	MICAL2	ENSG00000133816	1.20301	1.43789e-41	3.31466e-39	2706.98	6247.64
23141	ANKLE2	ENSG00000176915	0.939426	1.56362e-41	3.564e-39	5650.03	10848.3
8406	SRPX	ENSG00000101955	1.03335	1.99207e-41	4.49014e-39	1029.83	2111.1
57822	GRHL3	ENSG00000158055	-1.81366	2.94995e-41	6.57611e-39	2499.47	704.78
2936	GSR	ENSG00000104687	-0.839699	7.14696e-41	1.5759e-38	5294.18	2955.66
6498	SKIL	ENSG00000136603	2.78245	1.35145e-40	2.94791e-38	491.572	3495.77
11001	SLC27A2	ENSG00000140284	-2.76492	1.53963e-40	3.32266e-38	260.285	37.1129
113791	PIK3IP1	ENSG00000100100	3.12455	1.83228e-40	3.91259e-38	24.9336	228.039
6615	SNAI1	ENSG00000124216	3.61059	7.80456e-40	1.6492e-37	45.439	598.693
4053	LTBP2	ENSG00000119681	2.43498	1.33655e-39	2.79518e-37	3405.04	18834.7
6695	SPOCK1	ENSG00000152377	1.69797	1.4548e-39	3.01144e-37	905.559	2960.4
28231	SLCO4A1	ENSG00000101187	-1.73756	1.71033e-39	3.50462e-37	3618.53	1076.37
22891	ZNF365	ENSG00000138311	1.75591	2.22062e-39	4.50475e-37	230.053	783.431
7051	TGM1	ENSG00000092295	-1.9002	2.68847e-39	5.39983e-37	2680.59	710.387
23327	NEDD4L	ENSG00000049759	-0.839855	3.75498e-39	7.468e-37	4086.25	2280.98
285761	DCBLD1	ENSG00000164465	1.29757	4.53321e-39	8.92823e-37	928.618	2290.62
7168	TPM1	ENSG00000140416	1.38144	5.40396e-39	1.05408e-36	2595.5	6789.92
1244	ABCC2	ENSG00000023839	-1.08605	6.79364e-39	1.31253e-36	4036	1897.51
259217	HSPA12A	ENSG00000165868	1.06556	1.20809e-38	2.31201e-36	532.478	1116.52
57121	LPAR5	ENSG00000184574	2.76232	2.24641e-38	4.25894e-36	121.519	853.405
9404	LPXN	ENSG00000110031	2.15989	5.79128e-38	1.0878e-35	405.731	1843
8440	NCK2	ENSG00000071051	1.28347	7.1368e-38	1.32823e-35	1642.55	4012.1
7171	TPM4	ENSG00000167460	0.945904	1.46738e-37	2.70612e-35	16192.3	31235.4
4092	SMAD7	ENSG00000101665	1.73592	1.65903e-36	3.03198e-34	650.216	2185.05
7114	TMSB4X	ENSG00000205542	0.772641	2.12437e-36	3.84777e-34	12720	21747.8
4318	MMP9	ENSG00000100985	5.64071	2.15756e-36	3.8733e-34	18.0146	1272.29
1066	CES1	ENSG00000198848	1.71973	2.51448e-36	4.47445e-34	101.001	335.653
4478	MSN	ENSG00000147065	0.612835	3.64548e-36	6.43063e-34	24190.8	37008.2
79400	NOX5	ENSG00000255346	2.11413	4.51161e-36	7.88987e-34	427.357	1880.47
4609	MYC	ENSG00000136997	-1.27575	9.78799e-36	1.69709e-33	35030.9	14416.7
54955	C1orf109	ENSG00000116922	-0.742991	5.78102e-35	9.93846e-33	1650.67	985.587
		ENSG00000254842	5.37368	1.38485e-34	2.36077e-32	5.36239	301.901
1410	CRYAB	ENSG00000109846	2.61356	2.09659e-34	3.54429e-32	30.3065	191.655
6926	TBX3	ENSG00000135111	1.61848	6.8347e-34	1.14586e-31	508.472	1573.27
1436	CSF1R	ENSG00000182578	2.27335	1.50169e-33	2.49699e-31	210.816	1041.84
8608	RDH16	ENSG00000139547	2.75953	3.04303e-33	5.01878e-31	162.976	1149.19
481	ATP1B1	ENSG00000143153	0.981567	3.72428e-33	6.0928e-31	1891.22	3740.85
		ENSG00000261534	1.74359	6.7322e-33	1.09255e-30	617.971	2090.18
388403	YPEL2	ENSG00000175155	1.68992	8.54933e-33	1.37644e-30	136.319	443.958
6303	SAT1	ENSG00000130066	0.838296	1.07754e-32	1.72118e-30	2766.98	4952.5
		ENSG00000250697	3.80267	1.14596e-32	1.81616e-30	23.7065	369.405
29959	NRBP1	ENSG00000115216	0.488401	1.16221e-32	1.82764e-30	6002.17	8422.24
84187	TMEM164	ENSG00000157600	0.930899	1.18793e-32	1.85371e-30	3533.63	6746.85
100128338	FAM83H-AS1	ENSG00000203499	-1.07314	1.50668e-32	2.33316e-30	2681.49	1271.48
18	ABAT	ENSG00000183044	1.86902	1.66783e-32	2.56314e-30	81.4776	301.389
27076	LYPD3	ENSG00000124466	2.30934	4.6142e-32	7.03787e-30	758.661	3852.58
728643	HNRNPA1P33	ENSG00000213412	1.54701	4.65857e-32	7.05252e-30	336.485	990.226
283209	PGM2L1	ENSG00000165434	3.16678	7.65994e-32	1.15103e-29	88.8469	850.722
51129	ANGPTL4	ENSG00000167772	2.79969	8.70456e-32	1.29839e-29	8267.98	60163.1
4319	MMP10	ENSG00000166670	6.00971	1.01786e-31	1.50718e-29	2.51209	253.893
1746	DLX2	ENSG00000115844	2.54561	2.89661e-31	4.25802e-29	134.798	813.889
4648	MYO7B	ENSG00000169994	7.49591	3.55225e-31	5.18423e-29	1.26408	490.896
56034	PDGFC	ENSG00000145431	1.3325	4.96914e-31	7.20028e-29	1481.01	3747.32
832	CAPZB	ENSG00000077549	0.373306	8.30866e-31	1.18749e-28	7874.37	10201
9853	RUSC2	ENSG00000198853	1.12974	8.31233e-31	1.18749e-28	1050.7	2305.78
7057	THBS1	ENSG00000137801	1.59234	8.98759e-31	1.27498e-28	16342.9	49684
55638	SYBU	ENSG00000147642	-1.82554	1.42883e-30	2.01286e-28	1441.62	401.701
330	BIRC3	ENSG00000023445	-1.499	1.45571e-30	2.03659e-28	9871.46	3468.59
10625	IVNS1ABP	ENSG00000116679	1.60065	1.74227e-30	2.4208e-28	4239.94	12966.9
65989	DLK2	ENSG00000171462	-1.54426	2.37487e-30	3.27732e-28	1551.81	528.122
27165	GLS2	ENSG00000135423	-1.90806	4.24186e-30	5.81421e-28	435.957	114.59
2274	FHL2	ENSG00000115641	0.916212	4.29951e-30	5.85369e-28	3835.87	7250.21
51474	LIMA1	ENSG00000050405	1.09702	5.76078e-30	7.79088e-28	4707.77	10097.9
401138	AMTN	ENSG00000187689	6.45617	5.84084e-30	7.84685e-28	11.0659	1996.32
84302	TMEM246	ENSG00000165152	-0.688504	9.24468e-30	1.2338e-27	2548.03	1579.95
7049	TGFBR3	ENSG00000069702	-1.77357	9.5312e-30	1.26372e-27	1835.32	530.598
84981	MIR22HG	ENSG00000186594	1.44202	1.39154e-29	1.83304e-27	411.531	1125.04
157638	FAM84B	ENSG00000168672	-1.07187	1.58652e-29	2.0764e-27	5741.4	2724.17
91584	PLXNA4	ENSG00000221866	6.22052	2.03062e-29	2.64059e-27	1.89484	235.228
5578	PRKCA	ENSG00000154229	0.846161	2.0754e-29	2.68163e-27	1413.05	2543.21
6853	SYN1	ENSG00000008056	3.18716	6.70816e-29	8.61277e-27	28.1328	275.525
54471	MIEF1	ENSG00000100335	-0.537115	9.37078e-29	1.19557e-26	5510.52	3796.54
114881	OSBPL7	ENSG00000006025	1.46303	1.06397e-28	1.34899e-26	153.154	425.009
388121	TNFAIP8L3	ENSG00000183578	1.45017	1.20114e-28	1.51343e-26	339.721	934.305
10098	TSPAN5	ENSG00000168785	1.23322	2.91474e-28	3.6499e-26	586.51	1384.62
10194	TSHZ1	ENSG00000179981	1.31469	3.69018e-28	4.59258e-26	1782.34	4455.86
57630	SH3RF1	ENSG00000154447	0.897301	5.90588e-28	7.30528e-26	655.482	1222.62
6004	RGS16	ENSG00000143333	-2.89442	7.91736e-28	9.73404e-26	499.626	63.5255
8495	PPFIBP2	ENSG00000166387	-1.73824	1.28764e-27	1.57356e-25	487.725	144.443
220	ALDH1A3	ENSG00000184254	-0.698042	1.60962e-27	1.95525e-25	3595.49	2214.44
2805	GOT1	ENSG00000120053	-0.517902	1.9577e-27	2.36392e-25	4990.76	3484.58
7739	ZNF185	ENSG00000147394	1.04416	3.12739e-27	3.75398e-25	1757.34	3633.19
2191	FAP	ENSG00000078098	3.25154	3.30897e-27	3.94858e-25	145.073	1501.8
199221	DZIP1L	ENSG00000158163	1.90662	3.84641e-27	4.56306e-25	181.315	690.79
127294	MYOM3	ENSG00000142661	3.55987	3.86973e-27	4.56403e-25	35.6668	470.208
100216001	LINC00704	ENSG00000231298	2.55967	4.39959e-27	5.15896e-25	25.5668	156.961
9249	DHRS3	ENSG00000162496	1.23361	4.83616e-27	5.63829e-25	1828.97	4319.6
50515	CHST11	ENSG00000171310	1.48332	4.95861e-27	5.74802e-25	1156.13	3256.98
4643	MYO1E	ENSG00000157483	0.594492	5.32153e-27	6.12678e-25	4533.9	6848.9
84206	MEX3B	ENSG00000183496	2.05626	5.34576e-27	6.12678e-25	79.2473	336.372
25822	DNAJB5	ENSG00000137094	2.51308	7.10786e-27	8.10056e-25	486.02	2881.89
9221	NOLC1	ENSG00000166197	-0.746506	7.34245e-27	8.32116e-25	19774.8	11775.5
7477	WNT7B	ENSG00000188064	3.06038	8.03233e-27	9.05243e-25	212.511	1901.65
55765	C1orf106	ENSG00000163362	1.87834	9.79146e-27	1.0974e-24	3974.52	14843.7
56704	JPH1	ENSG00000104369	-1.41119	9.95463e-27	1.10956e-24	575.398	215.001
25758	KIAA1549L	ENSG00000110427	2.62687	1.00794e-26	1.11733e-24	43.9537	283.5
		ENSG00000251281	3.74711	1.30132e-26	1.4347e-24	7.8801	120.922
		ENSG00000265752	2.33062	1.6147e-26	1.77059e-24	39.4132	204.603
11123	RCAN3	ENSG00000117602	0.960373	2.23453e-26	2.43708e-24	613.517	1196.15
27202	C5AR2	ENSG00000134830	3.18929	4.45331e-26	4.831e-24	104.432	1034.57
23187	PHLDB1	ENSG00000019144	2.05366	4.69957e-26	5.07104e-24	2093.93	8879.47
29914	UBIAD1	ENSG00000120942	-0.657108	4.79873e-26	5.15064e-24	2048.8	1298.51
3673	ITGA2	ENSG00000164171	1.97387	9.73877e-26	1.03979e-23	5507.4	22049.9
		ENSG00000246695	1.2385	1.59489e-25	1.69392e-23	161.08	381.777
1282	COL4A1	ENSG00000187498	2.05808	1.6985e-25	1.79457e-23	2992.31	12736.2
122786	FRMD6	ENSG00000139926	1.29193	1.80052e-25	1.89234e-23	2135.25	5255.94
11174	ADAMTS6	ENSG00000049192	3.2561	1.80969e-25	1.89234e-23	55.3982	579.059
79960	JADE1	ENSG00000077684	-0.721986	1.88848e-25	1.9646e-23	1455.03	881.423
4237	MFAP2	ENSG00000117122	4.95723	2.02955e-25	2.10058e-23	7.60058	334.957
10916	MAGED2	ENSG00000102316	0.894403	2.18476e-25	2.24975e-23	1840.39	3426.99
5268	SERPINB5	ENSG00000206075	1.43114	2.39444e-25	2.45321e-23	15140.4	41125.9
148398	SAMD11	ENSG00000187634	6.01564	2.74607e-25	2.79933e-23	1.89211	218.801
10252	SPRY1	ENSG00000164056	-3.0262	2.87652e-25	2.91766e-23	314.989	35.9107
80256	FAM214B	ENSG00000005238	1.55581	3.53773e-25	3.57047e-23	1398.68	4151.19
7071	KLF10	ENSG00000155090	1.09848	4.38398e-25	4.40265e-23	3646.03	7832.86
54733	SLC35F2	ENSG00000110660	0.696721	4.88782e-25	4.88445e-23	3337.37	5413.88
6497	SKI	ENSG00000157933	1.25621	5.2836e-25	5.25407e-23	4695.6	11272.3
		ENSG00000155130	0.759495	5.99925e-25	5.93663e-23	1382.2	2342.76
1294	COL7A1	ENSG00000114270	2.37742	7.89754e-25	7.77716e-23	2418.01	13012
114038	LINC00313	ENSG00000185186	2.59641	2.32934e-24	2.28275e-22	63.7639	404.171
317	APAF1	ENSG00000120868	0.80053	2.77102e-24	2.70255e-22	663.53	1157.3
9743	ARHGAP32	ENSG00000134909	1.21304	2.95314e-24	2.86638e-22	3599.39	8382.97
285489	DOK7	ENSG00000175920	-3.17247	3.54952e-24	3.42883e-22	583.781	59.2425
3768	KCNJ12	ENSG00000184185	3.74914	8.10073e-24	7.78822e-22	18.2749	286.599
55226	NAT10	ENSG00000135372	-0.664141	8.50442e-24	8.13777e-22	6808.46	4293.5
121601	ANO4	ENSG00000151572	2.75946	1.01198e-23	9.63804e-22	18.9484	136.062
9750	RIPOR2	ENSG00000111913	-2.42976	1.05057e-23	9.95878e-22	1821.88	324.914
10049	DNAJB6	ENSG00000105993	0.513274	1.55572e-23	1.46788e-21	4318.85	6166.37
5654	HTRA1	ENSG00000166033	1.12668	1.67892e-23	1.57679e-21	6361.55	13944
10552	ARPC1A	ENSG00000241685	0.315736	1.71093e-23	1.59919e-21	5549.42	6907.64
5708	PSMD2	ENSG00000175166	0.75303	1.71854e-23	1.59919e-21	17674.2	29821
79605	PGBD5	ENSG00000177614	1.9542	1.75905e-23	1.62941e-21	640.901	2534.64
1942	EFNA1	ENSG00000169242	1.50479	2.18312e-23	2.01304e-21	1800.5	5157.2
80228	ORAI2	ENSG00000160991	1.54487	2.58584e-23	2.37359e-21	418.09	1232.32
5899	RALB	ENSG00000144118	0.429005	3.17421e-23	2.90054e-21	2603.45	3506.01
57568	SIPA1L2	ENSG00000116991	-1.11385	4.28482e-23	3.89784e-21	3146.31	1448.31
6714	SRC	ENSG00000197122	1.64168	4.43396e-23	4.01551e-21	2692.51	8504.99
266977	ADGRF1	ENSG00000153292	-1.58553	4.57397e-23	4.12389e-21	1310.26	431.781
55361	PI4K2A	ENSG00000155252	0.659674	5.18538e-23	4.65445e-21	1399.4	2212.67
54947	LPCAT2	ENSG00000087253	0.7029	6.44913e-23	5.76331e-21	1264.94	2061.05
3491	CYR61	ENSG00000142871	1.16946	6.55725e-23	5.83423e-21	1227.32	2772.7
101928151	LINC01179	ENSG00000249500	2.25075	7.62964e-23	6.75873e-21	26.2056	128.816
10140	TOB1	ENSG00000141232	-0.907973	9.83055e-23	8.67055e-21	1764.87	938.759
27065	NSG1	ENSG00000168824	0.826465	1.13299e-22	9.94973e-21	419.94	745.849
339761	CYP27C1	ENSG00000186684	1.2703	1.2578e-22	1.09982e-20	297.41	721.514
64410	KLHL25	ENSG00000183655	1.50864	1.44503e-22	1.2581e-20	392.078	1126.46
27242	TNFRSF21	ENSG00000146072	0.805892	2.02099e-22	1.75204e-20	2658.37	4654.33
57493	HEG1	ENSG00000173706	1.13843	2.18106e-22	1.88276e-20	1090.49	2410.54
93109	TMEM44	ENSG00000145014	0.900275	2.53698e-22	2.18072e-20	513.672	960.495
23164	MPRIP	ENSG00000133030	0.941895	2.57052e-22	2.20024e-20	14323.1	27580.6
		ENSG00000253161	2.52701	3.12127e-22	2.66043e-20	69.9079	422.486
10962	MLLT11	ENSG00000213190	1.48414	3.40846e-22	2.89305e-20	254.732	719.138
79905	TMC7	ENSG00000170537	1.7985	3.51377e-22	2.96372e-20	230.504	815.427
8864	PER2	ENSG00000132326	-0.741006	3.52093e-22	2.96372e-20	842.926	503.688
8743	TNFSF10	ENSG00000121858	2.95957	4.42169e-22	3.70655e-20	68.4591	576.379
114569	MAL2	ENSG00000147676	-1.36195	5.81354e-22	4.85323e-20	10598.8	4093.39
80328	ULBP2	ENSG00000131015	1.38833	6.08986e-22	5.06307e-20	89.3501	235.73
6804	STX1A	ENSG00000106089	1.54251	7.45742e-22	6.17475e-20	455.627	1341.65
22984	PDCD11	ENSG00000148843	-0.492836	7.90978e-22	6.52268e-20	8253.8	5863.59
9935	MAFB	ENSG00000204103	-1.89409	9.0854e-22	7.4618e-20	3466.43	913.874
26011	TENM4	ENSG00000149256	1.34247	9.57811e-22	7.83474e-20	987.387	2521.77
6699	SPRR1B	ENSG00000169469	-0.784354	1.23042e-21	1.00242e-19	1893.2	1097.56
2030	SLC29A1	ENSG00000112759	1.83015	1.48642e-21	1.20614e-19	2825.54	10233.2
5738	PTGFRN	ENSG00000134247	0.310622	1.7975e-21	1.45275e-19	8035.87	9967.32
64115	VSIR	ENSG00000107738	-1.01552	2.06663e-21	1.66363e-19	1727.1	851.798
1745	DLX1	ENSG00000144355	1.4764	2.09456e-21	1.67946e-19	104.17	292.724
		ENSG00000223477	1.38229	2.21099e-21	1.76583e-19	182.816	480.423
80045	GPR157	ENSG00000180758	1.14709	2.45443e-21	1.95257e-19	1041.28	2316.39
57477	SHROOM4	ENSG00000158352	3.53541	2.73047e-21	2.16369e-19	6.6427	88.6791
		ENSG00000272796	4.56901	2.82083e-21	2.22659e-19	4.72633	156.142
221749	PXDC1	ENSG00000168994	1.3559	3.45138e-21	2.71375e-19	366.913	946.358
10826	FAXDC2	ENSG00000170271	2.22069	5.76218e-21	4.51319e-19	122.731	592.101
79838	TMC5	ENSG00000103534	-2.61277	6.04091e-21	4.71331e-19	156.639	24.264
388	RHOB	ENSG00000143878	1.57699	6.50399e-21	5.05517e-19	389.636	1176.6
91663	MYADM	ENSG00000179820	1.85131	6.72077e-21	5.20373e-19	1488.49	5477.67
5836	PYGL	ENSG00000100504	0.756688	6.85706e-21	5.28906e-19	6139.84	10387.6
966	CD59	ENSG00000085063	0.774034	6.91386e-21	5.31267e-19	12705.8	21757.8
23367	LARP1	ENSG00000155506	-0.382197	7.79934e-21	5.97047e-19	37359.7	28660.1
10678	B3GNT2	ENSG00000170340	1.48898	9.32127e-21	7.1087e-19	728.824	2066.58
10848	PPP1R13L	ENSG00000104881	1.55099	1.25554e-20	9.53931e-19	3090.85	9163
5796	PTPRK	ENSG00000152894	1.41274	1.3514e-20	1.02293e-18	3483.58	9356.61
79083	MLPH	ENSG00000115648	1.37378	1.47024e-20	1.10875e-18	1013.26	2647.24
23432	GPR161	ENSG00000143147	1.05441	1.66779e-20	1.25307e-18	938.696	1956.58
57462	MYORG	ENSG00000164976	0.900809	1.83703e-20	1.37513e-18	1136.08	2126.02
169714	QSOX2	ENSG00000165661	-0.525898	2.09635e-20	1.56348e-18	3065.19	2128.12
4148	MATN3	ENSG00000132031	2.04924	2.21928e-20	1.6491e-18	64.1963	273.027
3321	IGSF3	ENSG00000143061	1.42028	2.57477e-20	1.90627e-18	3101.68	8376.82
23370	ARHGEF18	ENSG00000104880	1.30255	2.69549e-20	1.98839e-18	788.045	1957.48
11149	BVES	ENSG00000112276	1.53748	3.22761e-20	2.3723e-18	106.661	313.406
4134	MAP4	ENSG00000047849	0.388311	4.04843e-20	2.96485e-18	13254.8	17351.9
340075	ARSI	ENSG00000183876	2.49368	5.43813e-20	3.96827e-18	123.306	731.643
3693	ITGB5	ENSG00000082781	1.16889	5.70893e-20	4.15094e-18	6736.09	15223.3
129642	MBOAT2	ENSG00000143797	1.46447	6.73152e-20	4.87698e-18	2866.07	7990.07
9500	MAGED1	ENSG00000179222	0.65282	8.59659e-20	6.20606e-18	2944.68	4633.97
387755	INSC	ENSG00000188487	1.54866	8.78362e-20	6.3186e-18	320.102	947.983
1499	CTNNB1	ENSG00000168036	0.737738	9.36441e-20	6.7126e-18	10339.7	17264.3
23428	SLC7A8	ENSG00000092068	1.95435	1.10507e-19	7.89345e-18	233.698	928.625
		ENSG00000236120	6.08745	1.15958e-19	8.25374e-18	1.25878	189.766
4601	MXI1	ENSG00000119950	-0.831911	1.23018e-19	8.72569e-18	1202.59	674.316
3092	HIP1	ENSG00000127946	1.1803	1.26015e-19	8.90714e-18	2207.75	5030.27
60370	AVPI1	ENSG00000119986	-1.21501	1.47517e-19	1.03907e-17	9550.4	4089.9
57007	ACKR3	ENSG00000144476	3.73304	1.722e-19	1.20873e-17	8.52162	137.24
7022	TFAP2C	ENSG00000087510	-0.889989	1.80489e-19	1.26255e-17	991.771	534.052
9388	LIPG	ENSG00000101670	2.50237	2.10861e-19	1.46909e-17	1976.68	11824.3
79991	STN1	ENSG00000107960	0.483931	2.11463e-19	1.46909e-17	2717.21	3801.63
5067	CNTN3	ENSG00000113805	-0.94776	2.54961e-19	1.76524e-17	498.516	257.674
79789	CLMN	ENSG00000165959	-1.89472	2.71113e-19	1.87068e-17	1655.6	434.951
2535	FZD2	ENSG00000180340	0.880619	3.2871e-19	2.26041e-17	521.735	962.913
7038	TG	ENSG00000042832	1.23765	3.59881e-19	2.4664e-17	132.333	313.94
23180	RFTN1	ENSG00000131378	1.20304	3.70375e-19	2.52977e-17	137.995	319.567
7076	TIMP1	ENSG00000102265	1.37876	3.93213e-19	2.67675e-17	28293.8	74231.4
124739	USP43	ENSG00000154914	1.21683	4.09137e-19	2.77584e-17	324.646	759.047
10487	CAP1	ENSG00000131236	0.59364	4.574e-19	3.09294e-17	13623	20572
200844	C3orf67	ENSG00000163689	1.29294	4.6181e-19	3.11238e-17	117.727	290.718
89927	C16orf45	ENSG00000166780	2.00772	4.96659e-19	3.33616e-17	86.2094	356.485
166336	PRICKLE2	ENSG00000163637	1.48056	4.98396e-19	3.33679e-17	568.22	1603.29
10657	KHDRBS1	ENSG00000121774	0.390142	5.19499e-19	3.46663e-17	6532.26	8562.56
83439	TCF7L1	ENSG00000152284	1.52317	5.30945e-19	3.53139e-17	128.827	374.773
22989	MYH15	ENSG00000144821	3.06805	5.33266e-19	3.53524e-17	94.03	876.504
59338	PLEKHA1	ENSG00000107679	1.01169	5.76939e-19	3.81231e-17	2170.76	4391.99
10202	DHRS2	ENSG00000100867	3.67583	6.55427e-19	4.31688e-17	5.66844	87.42
9047	SH2D2A	ENSG00000027869	1.88322	6.72891e-19	4.41756e-17	2991.6	11295.4
5097	PCDH1	ENSG00000156453	1.88114	6.87731e-19	4.50042e-17	2024.86	7633.7
57142	RTN4	ENSG00000115310	0.441983	8.44641e-19	5.50945e-17	12873.6	17493.2
6282	S100A11	ENSG00000163191	0.456882	8.59535e-19	5.58863e-17	32591.4	44748.3
284611	FAM102B	ENSG00000162636	1.28322	9.2703e-19	6.00822e-17	190.527	467.072
347902	AMIGO2	ENSG00000139211	2.08622	1.15836e-18	7.48362e-17	1696.9	7441.87
53832	IL20RA	ENSG00000016402	-1.10175	1.45294e-18	9.35692e-17	439.995	204.017
7286	TUFT1	ENSG00000143367	1.425	1.50358e-18	9.65243e-17	1055.52	2863.07
9260	PDLIM7	ENSG00000196923	1.66518	1.56039e-18	9.98554e-17	4820.91	15541
388115	CCDC9B	ENSG00000188549	0.934024	1.59714e-18	1.01885e-16	971.055	1860.45
		ENSG00000230479	4.21071	1.72576e-18	1.09746e-16	3.16439	77.9219
23028	KDM1A	ENSG00000004487	0.719462	2.63323e-18	1.66931e-16	6952.16	11462.2
92689	FAM114A1	ENSG00000197712	1.28789	2.65613e-18	1.67857e-16	1022.17	2514.9
3269	HRH1	ENSG00000196639	1.50488	2.90083e-18	1.82753e-16	394.736	1133.81
358	AQP1	ENSG00000240583	4.23765	2.94814e-18	1.85158e-16	3.78952	97.1029
		ENSG00000237548	1.9334	3.00998e-18	1.88458e-16	51.4741	201.797
23564	DDAH2	ENSG00000213722	2.11064	3.14413e-18	1.96251e-16	162.77	727.637
83872	HMCN1	ENSG00000143341	2.28083	3.59674e-18	2.23814e-16	20.5401	104.263
894	CCND2	ENSG00000118971	-0.640461	3.90852e-18	2.42472e-16	1383.8	886.994
4170	MCL1	ENSG00000143384	0.777477	4.12726e-18	2.55261e-16	32854.6	56410.9
10807	SDCCAG3	ENSG00000165689	-0.518754	4.27269e-18	2.63452e-16	3378.22	2356.75
10885	WDR3	ENSG00000065183	-0.990581	4.55155e-18	2.79796e-16	5770.37	2894.12
7798	LUZP1	ENSG00000169641	0.717868	4.74198e-18	2.90622e-16	3615.44	5954.05
7483	WNT9A	ENSG00000143816	2.41521	4.77649e-18	2.91855e-16	326.231	1834.62
3909	LAMA3	ENSG00000053747	1.85713	4.99118e-18	3.04057e-16	34167.3	126725
5869	RAB5B	ENSG00000111540	0.628144	5.02574e-18	3.05246e-16	877.262	1357.24
64651	CSRNP1	ENSG00000144655	1.36385	5.57251e-18	3.37445e-16	740.263	1922.8
23274	CLEC16A	ENSG00000038532	0.486606	5.68362e-18	3.43149e-16	1806.83	2532.65
23075	SWAP70	ENSG00000133789	0.637793	5.833e-18	3.51122e-16	1337.01	2082.24
144501	KRT80	ENSG00000167767	-1.54592	6.86401e-18	4.11963e-16	1411.44	476.94
79899	PRR5L	ENSG00000135362	1.64586	7.32897e-18	4.38571e-16	336.932	1071.76
112609	MRAP2	ENSG00000135324	2.84387	8.32575e-18	4.96754e-16	19.5734	153.752
283349	RASSF3	ENSG00000153179	0.658313	9.64573e-18	5.73822e-16	1150.57	1817.5
3914	LAMB3	ENSG00000196878	1.46121	1.02843e-17	6.10022e-16	84377.7	235017
100131726	FAM83A-AS1	ENSG00000204949	0.884783	1.08735e-17	6.43092e-16	299.178	553.707
112597	CYTOR	ENSG00000222041	0.796298	1.10905e-17	6.54019e-16	657.734	1144.2
11099	PTPN21	ENSG00000070778	0.712121	1.13092e-17	6.64981e-16	823.69	1351.08
171546	SPTSSA	ENSG00000165389	-0.615836	1.15673e-17	6.78193e-16	2423.66	1580.37
8740	TNFSF14	ENSG00000125735	-1.32309	1.16138e-17	6.78955e-16	223.631	88.5938
51429	SNX9	ENSG00000130340	0.451945	1.16754e-17	6.80598e-16	2797.06	3827.19
100506658	OCLN	ENSG00000197822	-1.62772	1.23411e-17	7.17338e-16	229.587	73.1942
29960	MRM2	ENSG00000122687	-0.415567	1.36224e-17	7.89555e-16	1959.06	1468.43
6252	RTN1	ENSG00000139970	0.693796	1.63053e-17	9.42364e-16	658.013	1065.56
7077	TIMP2	ENSG00000035862	0.655917	1.66601e-17	9.60131e-16	2364.34	3729.06
3340	NDST1	ENSG00000070614	0.688889	1.76614e-17	1.01495e-15	8401.56	13560.1
		ENSG00000233818	4.45654	2.35074e-17	1.34709e-15	2.83695	91.1161
79413	ZBED2	ENSG00000177494	1.12193	2.46261e-17	1.40722e-15	2370.61	5186.57
5646	PRSS3	ENSG00000010438	2.16537	2.72697e-17	1.55391e-15	28.7471	134.074
133522	PPARGC1B	ENSG00000155846	-1.59678	2.76237e-17	1.56968e-15	1675.58	545.506
55917	CTTNBP2NL	ENSG00000143079	0.662688	2.81932e-17	1.59756e-15	1471.73	2332.07
85352	SHISAL1	ENSG00000138944	2.23626	3.10344e-17	1.75366e-15	787.57	3877.03
253827	MSRB3	ENSG00000174099	0.585756	3.68878e-17	2.07863e-15	1053.69	1582.58
		ENSG00000186807	1.43815	3.90303e-17	2.19326e-15	160.291	439.348
57189	KIAA1147	ENSG00000257093	1.02458	4.53298e-17	2.54022e-15	1327.64	2711.86
84632	AFAP1L2	ENSG00000169129	1.66578	4.55162e-17	2.54364e-15	726.154	2345.65
57678	GPAM	ENSG00000119927	1.91573	4.85457e-17	2.70549e-15	2282.65	8853
7431	VIM	ENSG00000026025	0.794607	4.90802e-17	2.72778e-15	12565.3	21837.2
56652	TWNK	ENSG00000107815	-0.753134	5.34852e-17	2.96448e-15	2684.63	1590.38
65998	C11orf95	ENSG00000188070	0.86512	6.21678e-17	3.43634e-15	555.411	1014.14
4907	NT5E	ENSG00000135318	1.57951	6.64263e-17	3.66175e-15	5856.62	17774.9
23012	STK38L	ENSG00000211455	1.03294	6.75699e-17	3.71469e-15	1104.34	2269.09
5747	PTK2	ENSG00000169398	0.573906	8.58479e-17	4.70678e-15	7676.73	11435.3
23057	NMNAT2	ENSG00000157064	0.843869	9.18853e-17	5.02422e-15	562.055	1011.02
2335	FN1	ENSG00000115414	2.94412	9.31226e-17	5.07819e-15	8477.86	72654.3
		ENSG00000230882	3.00365	9.90658e-17	5.3878e-15	11.6751	105.025
5787	PTPRB	ENSG00000127329	2.18265	9.99936e-17	5.42372e-15	38.5243	182.389
55584	CHRNA9	ENSG00000174343	3.10014	1.05289e-16	5.69573e-15	476.404	4640.14
3866	KRT15	ENSG00000171346	-2.5543	1.08711e-16	5.86521e-15	10175.8	1615.32
84230	LRRC8C	ENSG00000171488	2.16945	1.12794e-16	6.06933e-15	551.096	2583.92
3398	ID2	ENSG00000115738	2.59593	1.33191e-16	7.14791e-15	38.8702	252.748
81671	VMP1	ENSG00000062716	0.634334	1.45668e-16	7.79439e-15	2333.74	3625.87
9540	TP53I3	ENSG00000115129	0.90091	1.46005e-16	7.79439e-15	2224.82	4166.24
		ENSG00000270504	1.82945	1.62108e-16	8.6313e-15	38.1678	139.171
9792	SERTAD2	ENSG00000179833	-0.790296	1.62888e-16	8.65012e-15	1787.13	1031.35
116154	PHACTR3	ENSG00000087495	-2.19676	1.70556e-16	9.03367e-15	339.038	70.7329
901	CCNG2	ENSG00000138764	1.21638	1.75914e-16	9.2932e-15	1279.7	2994.71
1000	CDH2	ENSG00000170558	0.729467	1.77673e-16	9.36175e-15	536.64	891.064
85004	RERG	ENSG00000134533	-1.25589	1.79736e-16	9.44592e-15	1035.02	429.95
30011	SH3KBP1	ENSG00000147010	1.63072	1.84637e-16	9.67841e-15	4247.32	13384.5
57017	COQ9	ENSG00000088682	-0.585756	1.92952e-16	1.00882e-14	2641.16	1758.4
64757	MARC1	ENSG00000186205	-1.06122	2.03241e-16	1.05988e-14	664.864	317.244
790	CAD	ENSG00000084774	-0.419791	2.20389e-16	1.14636e-14	12065.1	9016.47
5493	PPL	ENSG00000118898	-1.9639	2.53971e-16	1.31766e-14	6265.08	1556.24
55742	PARVA	ENSG00000197702	0.563136	2.78266e-16	1.44002e-14	2220.84	3283.35
201294	UNC13D	ENSG00000092929	1.66412	2.8907e-16	1.48855e-14	135.746	438.388
10516	FBLN5	ENSG00000140092	2.91744	2.89109e-16	1.48855e-14	62.1874	523.673
57605	PITPNM2	ENSG00000090975	1.29293	3.06394e-16	1.57355e-14	971.18	2400.49
5355	PLP2	ENSG00000102007	0.312298	3.22207e-16	1.65058e-14	5684.28	7058.86
4312	MMP1	ENSG00000196611	2.80305	3.36372e-16	1.71686e-14	9.8124	75.2006
94241	TP53INP1	ENSG00000164938	1.10611	3.36838e-16	1.71686e-14	327.573	709.067
23768	FLRT2	ENSG00000185070	1.27172	3.72144e-16	1.89206e-14	2253.64	5487.08
55971	BAIAP2L1	ENSG00000006453	0.636552	3.78861e-16	1.92139e-14	1920.9	2989.31
282991	BLOC1S2	ENSG00000196072	1.16004	4.0976e-16	2.07292e-14	1479.73	3327.6
290	ANPEP	ENSG00000166825	0.995921	4.54017e-16	2.29109e-14	57585.2	115308
9875	URB1	ENSG00000142207	-0.408734	4.77785e-16	2.40505e-14	5806.59	4372.94
9337	CNOT8	ENSG00000155508	0.438608	5.8747e-16	2.94985e-14	2790.8	3783.58
7109	TRAPPC10	ENSG00000160218	0.684805	6.71322e-16	3.36258e-14	2933.56	4721.63
162517	FBXO39	ENSG00000177294	2.50632	7.51931e-16	3.75706e-14	43.8979	267.205
8793	TNFRSF10D	ENSG00000173530	0.828968	7.92871e-16	3.95188e-14	2811.93	5006.95
5921	RASA1	ENSG00000145715	0.931512	8.00439e-16	3.97983e-14	1809.03	3461.66
7368	UGT8	ENSG00000174607	-0.748649	9.21412e-16	4.57011e-14	765.621	454.815
1824	DSC2	ENSG00000134755	0.877943	9.23814e-16	4.57085e-14	1103.7	2033.85
84940	CORO6	ENSG00000167549	2.20437	9.81181e-16	4.84288e-14	23.3444	112.801
114990	VASN	ENSG00000168140	2.76439	1.017e-15	5.00748e-14	313.178	2340.43
132299	OCIAD2	ENSG00000145247	0.82332	1.06015e-15	5.20729e-14	2875.2	5099.4
1606	DGKA	ENSG00000065357	0.837842	1.10482e-15	5.4003e-14	4542.62	8139.21
80131	LRRC8E	ENSG00000171017	1.19595	1.10506e-15	5.4003e-14	109.586	252.79
55161	TMEM33	ENSG00000109133	-0.705731	1.10887e-15	5.4003e-14	5175.29	3168.57
387787	LIPT2	ENSG00000175536	1.46283	1.11009e-15	5.4003e-14	53.0796	148.196
3352	HTR1D	ENSG00000179546	3.83143	1.11529e-15	5.41265e-14	4.42847	82.5075
2736	GLI2	ENSG00000074047	3.86001	1.20028e-15	5.81117e-14	3.79756	72.4509
81555	YIPF5	ENSG00000145817	1.35131	1.21898e-15	5.88766e-14	2091.17	5391.35
64780	MICAL1	ENSG00000135596	1.28889	1.31908e-15	6.35603e-14	448.921	1106.81
9644	SH3PXD2A	ENSG00000107957	0.699047	1.37535e-15	6.61146e-14	4063.51	6606.45
4651	MYO10	ENSG00000145555	0.675136	1.44368e-15	6.92353e-14	5022.43	8029.86
27237	ARHGEF16	ENSG00000130762	-1.22651	1.4956e-15	7.15561e-14	2900.62	1229.96
9462	RASAL2	ENSG00000075391	0.581821	1.72595e-15	8.23827e-14	1537.38	2302.71
816	CAMK2B	ENSG00000058404	-2.40676	1.77384e-15	8.44696e-14	3260.78	577.166
5318	PKP2	ENSG00000057294	-0.928241	1.81951e-15	8.64417e-14	5145.86	2695.03
113451	AZIN2	ENSG00000142920	1.57831	1.97837e-15	9.37694e-14	109.131	331.559
6398	SECTM1	ENSG00000141574	-1.30902	2.0501e-15	9.69426e-14	6100.49	2438.44
8309	ACOX2	ENSG00000168306	-0.593352	2.19085e-15	1.03357e-13	1688.62	1118.08
147040	KCTD11	ENSG00000213859	1.87635	2.45882e-15	1.1573e-13	591.487	2235.94
11228	RASSF8	ENSG00000123094	1.06583	2.47774e-15	1.16351e-13	1419.4	2986.68
3678	ITGA5	ENSG00000161638	1.64297	3.07796e-15	1.44202e-13	12678.6	40377.4
3371	TNC	ENSG00000041982	2.55477	3.26975e-15	1.52835e-13	1651.72	10482.5
7476	WNT7A	ENSG00000154764	2.72834	3.51813e-15	1.64066e-13	105.446	768.632
81788	NUAK2	ENSG00000163545	0.898676	3.99975e-15	1.86099e-13	983.989	1840.18
3853	KRT6A	ENSG00000205420	0.779609	4.17545e-15	1.93829e-13	104026	178945
260425	MAGI3	ENSG00000081026	1.00112	4.78081e-15	2.21423e-13	788.311	1584.58
4322	MMP13	ENSG00000137745	4.08798	5.06413e-15	2.34011e-13	3.78968	92.0767
4162	MCAM	ENSG00000076706	1.30373	5.19307e-15	2.39424e-13	1197.87	2986.3
153364	MBLAC2	ENSG00000176055	-0.724905	5.64063e-15	2.59469e-13	599.445	362.151
150094	SIK1	ENSG00000142178	0.780253	5.71292e-15	2.622e-13	4143.27	7130.68
9315	NREP	ENSG00000134986	1.67349	7.02746e-15	3.21804e-13	153.3	499.405
57514	ARHGAP31	ENSG00000031081	0.767036	7.44461e-15	3.40138e-13	1260.15	2148.56
29094	LGALSL	ENSG00000119862	-1.06427	7.69879e-15	3.50961e-13	650.695	309.582
115752	DIS3L	ENSG00000166938	-0.777368	8.44488e-15	3.8411e-13	3507.95	2042.51
7414	VCL	ENSG00000035403	0.628355	8.61001e-15	3.90744e-13	11423.6	17677.8
8877	SPHK1	ENSG00000176170	2.46379	9.27286e-15	4.19887e-13	715.86	4240.86
90632	LINC00473	ENSG00000223414	-1.77021	9.3579e-15	4.22794e-13	120.279	34.4059
7046	TGFBR1	ENSG00000106799	1.70599	9.6801e-15	4.36379e-13	1041.99	3477.7
994	CDC25B	ENSG00000101224	-0.917825	9.92538e-15	4.46444e-13	26785.6	14128.7
22820	COPG1	ENSG00000181789	0.318914	9.96689e-15	4.47319e-13	5917.65	7382.59
51635	DHRS7	ENSG00000100612	0.425529	1.04925e-14	4.6987e-13	1859.53	2498.17
1543	CYP1A1	ENSG00000140465	-1.67694	1.20503e-14	5.38442e-13	717.734	219.601
		ENSG00000150165	1.37014	1.27293e-14	5.67529e-13	211.742	553.654
11046	SLC35D2	ENSG00000130958	0.568312	1.34911e-14	6.00174e-13	567.103	841.632
6525	SMTN	ENSG00000183963	1.75286	1.63185e-14	7.2437e-13	2106.64	7281.15
25816	TNFAIP8	ENSG00000145779	0.616936	1.77961e-14	7.88233e-13	989.531	1519.18
346171	ZFP57	ENSG00000204644	1.96215	1.78627e-14	7.8946e-13	44.6035	180.023
9687	GREB1	ENSG00000196208	-1.76906	1.82091e-14	8.03023e-13	383.12	109.507
2114	ETS2	ENSG00000157557	0.483524	1.82709e-14	8.03999e-13	4805.22	6722
84659	RNASE7	ENSG00000165799	1.53903	1.87093e-14	8.2151e-13	99.8296	295.072
1284	COL4A2	ENSG00000134871	1.42151	1.99784e-14	8.75338e-13	8081.63	21939.1
83992	CTTNBP2	ENSG00000077063	4.72077	2.01466e-14	8.80807e-13	1.5674	71.8925
135112	NCOA7	ENSG00000111912	-0.867839	2.08975e-14	9.11669e-13	7821.04	4272.71
162514	TRPV3	ENSG00000167723	2.59627	2.1201e-14	9.22927e-13	16.7528	110.382
		ENSG00000260401	1.51185	2.24613e-14	9.75696e-13	330.228	957.14
308	ANXA5	ENSG00000164111	0.78149	2.26123e-14	9.80155e-13	12746.1	21957.3
163782	KANK4	ENSG00000132854	5.68654	2.4468e-14	1.05833e-12	3.4915	1863.63
3713	IVL	ENSG00000163207	2.24231	2.56262e-14	1.10607e-12	148.184	740.748
93429	LOC93429	ENSG00000268460	3.10184	2.60546e-14	1.12217e-12	14.8446	148.773
2840	GPR17	ENSG00000144230	6.36644	2.78231e-14	1.1958e-12	0	108.362
2055	CLN8	ENSG00000182372	0.479005	2.83846e-14	1.21736e-12	1207.02	1683.08
10419	PRMT5	ENSG00000100462	-0.529805	2.94077e-14	1.25857e-12	2999.48	2076.35
8407	TAGLN2	ENSG00000158710	0.704033	3.11046e-14	1.3284e-12	29284.9	47783.8
8819	SAP30	ENSG00000164105	-0.669972	3.1741e-14	1.35273e-12	1231.41	772.877
3227	HOXC11	ENSG00000123388	1.25484	3.44166e-14	1.46368e-12	95.6139	230.386
64208	POPDC3	ENSG00000132429	0.875974	3.58283e-14	1.52053e-12	493.206	907.826
2729	GCLC	ENSG00000001084	-1.10396	3.65957e-14	1.54986e-12	4785.4	2212.34
7041	TGFB1I1	ENSG00000140682	1.16128	3.82271e-14	1.61557e-12	686.409	1546.57
22808	MRAS	ENSG00000158186	1.18058	4.09293e-14	1.72618e-12	317.501	725.285
5909	RAP1GAP	ENSG00000076864	1.8444	4.16158e-14	1.75149e-12	41.0258	151.92
79443	FYCO1	ENSG00000163820	-0.631626	4.18383e-14	1.75721e-12	2367.21	1526.13
284023	LINC02581	ENSG00000179859	-1.05089	4.31147e-14	1.80708e-12	355.78	170.813
1263	PLK3	ENSG00000173846	0.60623	4.52642e-14	1.89326e-12	1218.79	1857.23
55346	TCP11L1	ENSG00000176148	0.73787	4.76689e-14	1.98974e-12	435.364	727.401
		ENSG00000267710	2.99721	5.06334e-14	2.10914e-12	6.32315	58.0546
2009	EML1	ENSG00000066629	1.01308	5.11645e-14	2.12277e-12	699.994	1419.64
10123	ARL4C	ENSG00000188042	2.02454	5.11701e-14	2.12277e-12	1237.45	5245.38
9911	TMCC2	ENSG00000133069	1.94721	5.22275e-14	2.16222e-12	81.9559	327.877
7090	TLE3	ENSG00000140332	0.769606	5.24458e-14	2.16684e-12	2155.47	3682.66
4824	NKX3-1	ENSG00000167034	1.41043	5.3003e-14	2.1854e-12	152.99	412.032
55612	FERMT1	ENSG00000101311	1.90957	5.53895e-14	2.27917e-12	5197.93	20209.7
10645	CAMKK2	ENSG00000110931	-0.351458	6.14589e-14	2.5238e-12	4064.04	3184.56
55893	ZNF395	ENSG00000186918	-1.24909	6.23693e-14	2.55601e-12	5732.74	2389.26
23303	KIF13B	ENSG00000197892	0.873287	6.44045e-14	2.63409e-12	1112.24	2043.99
5292	PIM1	ENSG00000137193	1.1259	6.50577e-14	2.65545e-12	667.54	1466.72
140688	NOL4L	ENSG00000197183	1.17217	6.84804e-14	2.78819e-12	222.279	504.724
56603	CYP26B1	ENSG00000003137	1.20564	6.85847e-14	2.78819e-12	989.706	2302.03
123920	CMTM3	ENSG00000140931	1.95411	7.11855e-14	2.88814e-12	216.942	872.387
80206	FHOD3	ENSG00000134775	1.25351	7.52357e-14	3.04637e-12	2765.46	6656.52
7204	TRIO	ENSG00000038382	0.61871	8.45158e-14	3.41531e-12	4575.54	7033.6
23201	FAM168A	ENSG00000054965	0.580058	8.65347e-14	3.48995e-12	1496.86	2239.79
29	ABR	ENSG00000159842	1.06697	8.99007e-14	3.6185e-12	4540.55	9568.78
2150	F2RL1	ENSG00000164251	0.965441	9.17758e-14	3.6819e-12	2335.29	4579.74
57688	ZSWIM6	ENSG00000130449	1.04048	9.18387e-14	3.6819e-12	318.151	657.818
10825	NEU3	ENSG00000162139	-0.584234	9.93144e-14	3.97375e-12	764.187	509.329
9240	PNMA1	ENSG00000176903	1.03771	1.0325e-13	4.12307e-12	1332.65	2750.88
87	ACTN1	ENSG00000072110	0.876125	1.04405e-13	4.161e-12	27088.9	49882.5
		ENSG00000002079	3.69424	1.07214e-13	4.26461e-12	11.6347	202.64
2200	FBN1	ENSG00000166147	1.82478	1.12117e-13	4.45091e-12	392.918	1435.11
92935	MARS2	ENSG00000247626	-0.850281	1.12755e-13	4.4675e-12	1341.4	741.974
29062	WDR91	ENSG00000105875	0.932701	1.14832e-13	4.53883e-12	528.53	1012.96
51062	ATL1	ENSG00000198513	1.17947	1.15003e-13	4.53883e-12	122.25	279.004
114548	NLRP3	ENSG00000162711	1.64913	1.19512e-13	4.70763e-12	44.8933	143.899
		ENSG00000215033	1.4149	1.2479e-13	4.90598e-12	106.933	289.231
5293	PIK3CD	ENSG00000171608	1.74808	1.25589e-13	4.92785e-12	667.795	2304.42
9093	DNAJA3	ENSG00000103423	-0.614626	1.26487e-13	4.95351e-12	6373.23	4157.79
4642	MYO1D	ENSG00000176658	0.387104	1.28509e-13	5.023e-12	3295.99	4311.45
5045	FURIN	ENSG00000140564	1.12899	1.348e-13	5.25877e-12	9284.49	20450.3
10253	SPRY2	ENSG00000136158	-0.425735	1.52799e-13	5.94949e-12	1850.69	1377.3
2137	EXTL3	ENSG00000012232	0.396826	1.56709e-13	6.09003e-12	5283.66	6958.54
55787	TXLNG	ENSG00000086712	-0.831469	1.6004e-13	6.20758e-12	4071.52	2281.63
55716	LMBR1L	ENSG00000139636	0.715619	1.71859e-13	6.65331e-12	482.383	793.62
80301	PLEKHO2	ENSG00000241839	0.766585	1.74191e-13	6.73073e-12	247.821	422.543
8900	CCNA1	ENSG00000133101	-2.20458	1.88967e-13	7.28781e-12	3034.88	621.972
		ENSG00000272761	2.402	2.0161e-13	7.76066e-12	12.9417	73.6958
91283	MSANTD3	ENSG00000066697	1.17336	2.16332e-13	8.31158e-12	611.991	1391.36
147015	DHRS13	ENSG00000167536	-1.41253	2.28832e-13	8.77522e-12	217.407	80.4868
202374	STK32A	ENSG00000169302	3.85686	2.45933e-13	9.4132e-12	8.18841	169.497
3600	IL15	ENSG00000164136	1.50687	2.63849e-13	1.00799e-11	84.8382	245.498
79883	PODNL1	ENSG00000132000	2.94073	2.89542e-13	1.10407e-11	7.56344	67.0368
157378	TMEM65	ENSG00000164983	0.677982	3.08198e-13	1.173e-11	659.578	1056.92
22877	MLXIP	ENSG00000175727	0.720962	3.36118e-13	1.27687e-11	3830.67	6325.97
2289	FKBP5	ENSG00000096060	-0.543762	3.61459e-13	1.37057e-11	41726.9	28600.6
22836	RHOBTB3	ENSG00000164292	0.681044	3.82201e-13	1.44652e-11	460.812	739.891
10865	ARID5A	ENSG00000196843	1.57275	3.90047e-13	1.47346e-11	193.964	588.878
25841	ABTB2	ENSG00000166016	1.13808	4.15504e-13	1.56671e-11	355.766	788.886
55002	TMCO3	ENSG00000150403	0.43724	4.29651e-13	1.61705e-11	3226.56	4370.38
2664	GDI1	ENSG00000203879	0.537706	4.4518e-13	1.67239e-11	2833.22	4116.03
28999	KLF15	ENSG00000163884	-3.28682	4.48902e-13	1.68326e-11	103.378	8.59436
10528	NOP56	ENSG00000101361	-0.692456	4.58824e-13	1.71729e-11	11361	7018.47
6098	ROS1	ENSG00000047936	1.07042	4.66321e-13	1.74213e-11	2683.3	5670.66
94115	CGB8	ENSG00000213030	6.01333	5.06679e-13	1.88943e-11	0	83.1228
5742	PTGS1	ENSG00000095303	-0.794401	5.17248e-13	1.9253e-11	975.911	561.269
5480	PPIC	ENSG00000168938	0.505629	5.37152e-13	1.99573e-11	670.74	952.985
63970	TP53AIP1	ENSG00000120471	2.93029	5.40324e-13	2.00384e-11	16.1325	142.166
92565	FANK1	ENSG00000203780	1.60468	5.65931e-13	2.09498e-11	32.8216	102.101
7410	VAV2	ENSG00000160293	1.08743	6.4965e-13	2.40051e-11	2685.23	5744.45
9244	CRLF1	ENSG00000006016	1.2842	6.60129e-13	2.4348e-11	66.2629	163.264
55198	APPL2	ENSG00000136044	0.657895	6.72561e-13	2.47615e-11	1440.92	2276.7
3624	INHBA	ENSG00000122641	1.22637	6.89385e-13	2.53349e-11	346.409	818.247
6418	SET	ENSG00000119335	-0.375332	7.22573e-13	2.65065e-11	22341.8	17219.2
22885	ABLIM3	ENSG00000173210	0.777106	7.50087e-13	2.74556e-11	11312	19432.8
3726	JUNB	ENSG00000171223	1.50713	7.51152e-13	2.74556e-11	4137.27	11976.8
162461	TMEM92	ENSG00000167105	1.09627	7.78046e-13	2.83875e-11	151.528	326.354
8607	RUVBL1	ENSG00000175792	-0.446745	8.04116e-13	2.9286e-11	7415.25	5438.31
1628	DBP	ENSG00000105516	-1.53803	8.24145e-13	2.99616e-11	159.023	53.729
2768	GNA12	ENSG00000146535	0.721149	9.52137e-13	3.45529e-11	4078.41	6736.44
255324	EPGN	ENSG00000182585	-1.50789	1.03321e-12	3.74282e-11	3784.34	1306.15
51700	CYB5R2	ENSG00000166394	-1.3228	1.07829e-12	3.89916e-11	205.338	81.0169
51312	SLC25A37	ENSG00000147454	1.15458	1.13467e-12	4.09571e-11	2654.78	5958.84
9507	ADAMTS4	ENSG00000158859	2.2655	1.33537e-12	4.8052e-11	27.7434	142.611
2619	GAS1	ENSG00000180447	-1.63468	1.33596e-12	4.8052e-11	473.271	148.811
90874	ZNF697	ENSG00000143067	0.979465	1.40381e-12	5.04031e-11	434.402	860.689
158135	TTLL11	ENSG00000175764	1.08087	1.41827e-12	5.08324e-11	568.153	1209.92
26468	LHX6	ENSG00000106852	2.43248	1.44409e-12	5.16663e-11	16.1192	94.5379
144577	C12orf66	ENSG00000174206	-0.695383	1.47002e-12	5.25015e-11	545.467	336.24
7726	TRIM26	ENSG00000234127	-0.579171	1.6195e-12	5.77384e-11	5167.28	3455.18
55107	ANO1	ENSG00000131620	1.22941	1.62287e-12	5.77571e-11	382.789	906.634
		ENSG00000269690	3.2968	1.65129e-12	5.86657e-11	4.41786	54.1737
64798	DEPTOR	ENSG00000155792	-1.57232	1.68864e-12	5.98875e-11	222.092	73.1515
221687	RNF182	ENSG00000180537	2.2019	1.71582e-12	6.07454e-11	12.6333	61.7933
56919	DHX33	ENSG00000005100	-0.411782	1.81425e-12	6.41183e-11	3992.74	3000.12
6876	TAGLN	ENSG00000149591	2.59377	1.87675e-12	6.62116e-11	149.7	1002.21
54867	TMEM214	ENSG00000119777	0.327693	1.8952e-12	6.67464e-11	3753.75	4712.05
105378753	LOC105378753	ENSG00000232453	2.36172	1.98561e-12	6.98094e-11	30.2292	167.964
5275	SERPINB13	ENSG00000197641	-1.76791	2.08534e-12	7.3189e-11	175.731	50.0613
1836	SLC26A2	ENSG00000155850	1.01712	2.13685e-12	7.4807e-11	4966.5	10109.3
51090	PLLP	ENSG00000102934	-1.18648	2.13882e-12	7.4807e-11	703.108	306.131
154743	BMT2	ENSG00000164603	0.948929	2.29646e-12	8.01823e-11	283.347	549.509
794	CALB2	ENSG00000172137	-2.34538	2.33162e-12	8.12703e-11	212.182	38.6888
1009	CDH11	ENSG00000140937	2.50208	2.402e-12	8.35798e-11	55.0254	342.065
90226	UCN2	ENSG00000145040	2.53524	2.44775e-12	8.50258e-11	30.8808	197.443
415116	PIM3	ENSG00000198355	-1.31592	2.47636e-12	8.58727e-11	5912.79	2345.06
79754	ASB13	ENSG00000196372	-0.449276	2.52764e-12	8.74923e-11	2276.45	1666.58
9870	AREL1	ENSG00000119682	0.538971	2.5358e-12	8.74923e-11	1998.96	2906.77
57609	DIP2B	ENSG00000066084	0.617542	2.53601e-12	8.74923e-11	3042.44	4673.71
2669	GEM	ENSG00000164949	3.07306	2.59581e-12	8.94032e-11	14.5678	147.065
92345	NAF1	ENSG00000145414	-0.649631	2.86676e-12	9.8568e-11	989.468	629.92
3065	HDAC1	ENSG00000116478	0.346775	2.88569e-12	9.90509e-11	5321.52	6769.18
84284	NTPCR	ENSG00000135778	-0.372701	2.96221e-12	1.01506e-10	4277.4	3302.86
8804	CREG1	ENSG00000143162	-0.654072	3.19812e-12	1.09405e-10	12569.9	7975.52
79153	GDPD3	ENSG00000102886	2.09834	3.22212e-12	1.1004e-10	30.9559	139.861
6857	SYT1	ENSG00000067715	1.5333	3.30067e-12	1.12534e-10	38.5598	113.847
4773	NFATC2	ENSG00000101096	3.50734	3.36395e-12	1.14498e-10	2.84226	42.3991
23171	GPD1L	ENSG00000152642	-1.16436	3.37696e-12	1.14749e-10	1782.02	788.179
1875	E2F5	ENSG00000133740	-1.03568	3.38543e-12	1.14844e-10	476.502	230.988
119559	SFXN4	ENSG00000183605	-0.631543	3.66275e-12	1.24044e-10	2564.69	1653.12
201931	TMEM192	ENSG00000170088	-0.688335	3.89614e-12	1.31728e-10	2000.33	1239.11
128209	KLF17	ENSG00000171872	2.80889	4.07932e-12	1.37692e-10	5.68725	45.6788
624	BDKRB2	ENSG00000168398	-0.975806	4.0883e-12	1.37766e-10	1969.58	996.326
11173	ADAMTS7	ENSG00000136378	1.48361	4.14908e-12	1.39582e-10	490.174	1396.65
79886	CAAP1	ENSG00000120159	-0.464179	4.23541e-12	1.42251e-10	976.385	707.444
51716	CES1P1	ENSG00000228695	0.948244	4.27467e-12	1.43332e-10	290.305	562.884
4935	GPR143	ENSG00000101850	1.8358	4.33195e-12	1.45013e-10	33.8113	125.077
9590	AKAP12	ENSG00000131016	2.41824	4.4529e-12	1.48816e-10	481.872	2806.58
7289	TULP3	ENSG00000078246	0.370953	4.52084e-12	1.50839e-10	1221.78	1580.33
29954	POMT2	ENSG00000009830	0.639755	4.57995e-12	1.5256e-10	1733.59	2705.05
84648	LCE3D	ENSG00000163202	2.89163	4.76157e-12	1.58349e-10	11.3473	98.3051
		ENSG00000255364	2.85489	4.93356e-12	1.63801e-10	18.6769	156.506
7092	TLL1	ENSG00000038295	1.28003	5.1654e-12	1.71218e-10	283.828	697.682
55930	MYO5C	ENSG00000128833	-1.0674	5.17463e-12	1.71244e-10	2488.46	1179.35
7473	WNT3	ENSG00000108379	1.91225	5.23876e-12	1.72986e-10	123.865	485.779
23507	LRRC8B	ENSG00000197147	-1.43492	5.25272e-12	1.72986e-10	396.107	144.041
64838	FNDC4	ENSG00000115226	1.62391	5.25286e-12	1.72986e-10	74.825	236.377
978	CDA	ENSG00000158825	1.08975	5.49362e-12	1.80622e-10	167.185	358.398
154043	CNKSR3	ENSG00000153721	-1.32599	5.51772e-12	1.81121e-10	498.697	196.35
5604	MAP2K1	ENSG00000169032	0.258831	5.52667e-12	1.81121e-10	6000.26	7179.84
22839	DLGAP4	ENSG00000080845	0.799537	5.58954e-12	1.82886e-10	2022.01	3529.49
4330	MN1	ENSG00000169184	2.09792	5.81088e-12	1.89822e-10	240.737	1089.37
2180	ACSL1	ENSG00000151726	-0.753701	6.28097e-12	2.04848e-10	11225.2	6641.4
54934	KANSL2	ENSG00000139620	-0.376911	6.35574e-12	2.06954e-10	1907.43	1468.46
814	CAMK4	ENSG00000152495	1.74493	6.79725e-12	2.20976e-10	26.8473	92.8057
3983	ABLIM1	ENSG00000099204	-0.768392	7.33352e-12	2.38028e-10	10481.9	6137.69
390874	ONECUT3	ENSG00000205922	-1.12758	7.35487e-12	2.3834e-10	240.211	109.076
9886	RHOBTB1	ENSG00000072422	1.16986	7.43002e-12	2.40391e-10	92.5388	210.188
4914	NTRK1	ENSG00000198400	2.41871	7.65594e-12	2.47306e-10	17.9932	105.068
402569	KPNA7	ENSG00000185467	4.19722	8.04363e-12	2.59417e-10	1.58075	47.2974
10272	FSTL3	ENSG00000070404	1.76128	8.09477e-12	2.60652e-10	4136.5	14487.4
55720	TSR1	ENSG00000167721	-0.703464	8.26736e-12	2.65787e-10	5645.84	3460.33
80742	PRR3	ENSG00000204576	-0.575643	8.44685e-12	2.71128e-10	1008.6	675.935
64781	CERK	ENSG00000100422	0.68378	8.51969e-12	2.73034e-10	2178.45	3505.65
7145	TNS1	ENSG00000079308	1.78399	8.63229e-12	2.76206e-10	593.891	2116.04
144165	PRICKLE1	ENSG00000139174	-1.27186	9.14039e-12	2.92003e-10	228.254	93.35
23541	SEC14L2	ENSG00000100003	0.845661	9.78955e-12	3.1225e-10	6243.35	11259.1
374	AREG	ENSG00000109321	-0.706594	1.04396e-11	3.32462e-10	4583.1	2802.7
7277	TUBA4A	ENSG00000127824	1.45013	1.07163e-11	3.40738e-10	5484.11	15258.4
		ENSG00000232533	0.794787	1.09388e-11	3.47267e-10	267.703	465.913
5329	PLAUR	ENSG00000011422	1.23046	1.1408e-11	3.61598e-10	998.861	2369.58
80774	LIMD2	ENSG00000136490	2.78594	1.18253e-11	3.7424e-10	5.67648	45.0635
6942	TCF20	ENSG00000100207	-0.366229	1.19931e-11	3.78959e-10	5001.32	3879.12
1999	ELF3	ENSG00000163435	-2.15548	1.25054e-11	3.94532e-10	150.406	31.7272
23023	TMCC1	ENSG00000172765	0.923995	1.31759e-11	4.1504e-10	1077.8	2054.5
2526	FUT4	ENSG00000196371	1.50993	1.38728e-11	4.36314e-10	48.9888	142.408
9542	NRG2	ENSG00000158458	-2.05919	1.436e-11	4.50938e-10	163.436	37.184
1893	ECM1	ENSG00000143369	1.09808	1.45024e-11	4.54708e-10	162.255	350.106
54463	RETREG1	ENSG00000154153	-1.06436	1.52214e-11	4.76515e-10	272.45	129.289
		ENSG00000229953	-1.85497	1.60964e-11	5.03131e-10	157.456	41.798
23157	SEPT6	ENSG00000125354	0.643363	1.78128e-11	5.55924e-10	665.785	1041.58
79731	NARS2	ENSG00000137513	-0.43512	1.83963e-11	5.73251e-10	1321.02	976.705
334	APLP2	ENSG00000084234	0.283681	1.85844e-11	5.78227e-10	30707.8	37385.3
29902	FAM216A	ENSG00000204856	-1.07587	1.95545e-11	6.07478e-10	773.12	364.096
1736	DKC1	ENSG00000130826	-0.621202	2.01812e-11	6.25988e-10	9595.14	6229.25
401237	CASC15	ENSG00000272168	2.52937	2.02146e-11	6.26067e-10	25.8356	166.032
818	CAMK2G	ENSG00000148660	0.516774	2.06452e-11	6.38429e-10	1115.1	1596.85
134492	NUDCD2	ENSG00000170584	-0.369221	2.13157e-11	6.58158e-10	2225.76	1722.78
3958	LGALS3	ENSG00000131981	0.326732	2.23317e-11	6.88483e-10	3795.27	4760.83
64219	PJA1	ENSG00000181191	0.471115	2.26016e-11	6.95746e-10	824.383	1143.57
7993	UBXN8	ENSG00000104691	-0.509203	2.34437e-11	7.20574e-10	1029.9	723.114
2824	GPM6B	ENSG00000046653	-0.927746	2.38563e-11	7.32147e-10	891.873	466.656
4217	MAP3K5	ENSG00000197442	-0.471352	2.44085e-11	7.47961e-10	1862.51	1342.67
124359	CDYL2	ENSG00000166446	1.14832	2.48464e-11	7.60231e-10	302.969	677.657
323	APBB2	ENSG00000163697	0.745422	2.56167e-11	7.82622e-10	5432.3	9129.77
83756	TAS1R3	ENSG00000169962	2.08258	2.59241e-11	7.90823e-10	50.1431	225.133
401474	SAMD12	ENSG00000177570	-1.04372	2.62279e-11	7.98887e-10	549.066	264.575
3486	IGFBP3	ENSG00000146674	1.38585	2.70997e-11	8.24204e-10	108.53	288.398
79066	METTL16	ENSG00000127804	-0.414277	2.79039e-11	8.47392e-10	2765.53	2074.53
23318	ZCCHC11	ENSG00000134744	0.898903	2.91617e-11	8.84265e-10	3610.38	6761.81
57523	NYNRIN	ENSG00000205978	1.96593	2.9326e-11	8.8792e-10	18.3097	75.0727
10769	PLK2	ENSG00000145632	-1.04613	3.10719e-11	9.39381e-10	1821.2	875.83
196	AHR	ENSG00000106546	-1.21521	3.25865e-11	9.83706e-10	2970.73	1265.34
131583	FAM43A	ENSG00000185112	1.4219	3.31778e-11	1.00007e-09	280.568	765.341
65124	SOWAHC	ENSG00000198142	0.416317	3.42658e-11	1.03133e-09	2840.59	3792.45
55905	RNF114	ENSG00000124226	-0.340049	3.43229e-11	1.03152e-09	3204.32	2530.91
353091	RAET1G	ENSG00000203722	0.801856	3.49055e-11	1.04747e-09	434.878	760.406
64285	RHBDF1	ENSG00000007384	1.12447	3.69056e-11	1.10586e-09	489.691	1077.12
80380	PDCD1LG2	ENSG00000197646	1.86578	3.73329e-11	1.11701e-09	29.4152	111.698
57555	NLGN2	ENSG00000169992	0.893608	3.84476e-11	1.14867e-09	818.467	1527.32
57480	PLEKHG1	ENSG00000120278	1.09524	3.87258e-11	1.15528e-09	115.617	248.91
4323	MMP14	ENSG00000157227	1.37691	4.04709e-11	1.20557e-09	9867.94	26052.4
2635	GBP3	ENSG00000117226	0.781909	4.09501e-11	1.21806e-09	430.013	741.505
284252	KCTD1	ENSG00000134504	-0.378948	4.13612e-11	1.22848e-09	3218.9	2474.7
8507	ENC1	ENSG00000171617	1.42509	4.2593e-11	1.26322e-09	637.502	1743.34
		ENSG00000223975	2.48762	4.34465e-11	1.28665e-09	9.49573	59.0152
80263	TRIM45	ENSG00000134253	1.31631	4.65507e-11	1.37657e-09	73.96	186.728
374383	NCR3LG1	ENSG00000188211	-1.13829	4.66262e-11	1.3768e-09	1118.65	503.527
81839	VANGL1	ENSG00000173218	0.47223	4.69479e-11	1.38428e-09	2661.96	3695.3
117195	MRGPRX3	ENSG00000179826	1.53128	4.79807e-11	1.41268e-09	84.4438	249.61
3776	KCNK2	ENSG00000082482	-1.92715	5.00201e-11	1.47059e-09	492.459	123.501
		ENSG00000255080	2.66913	5.28821e-11	1.55248e-09	5.9851	43.516
8760	CDS2	ENSG00000101290	0.404458	5.32524e-11	1.5611e-09	2346.55	3107.29
55624	POMGNT1	ENSG00000085998	0.378007	5.81845e-11	1.70322e-09	3832.15	4981.47
		ENSG00000230615	2.98043	5.917e-11	1.72957e-09	5.99845	57.3113
51422	PRKAG2	ENSG00000106617	-0.86003	6.31043e-11	1.84192e-09	3416.15	1874.67
10855	HPSE	ENSG00000173083	-0.774269	6.39387e-11	1.86359e-09	542.031	316.084
54809	SAMD9	ENSG00000205413	0.930207	6.44841e-11	1.87591e-09	892.016	1708.43
6281	S100A10	ENSG00000197747	0.930788	6.45462e-11	1.87591e-09	19272.8	36927.6
6337	SCNN1A	ENSG00000111319	-0.412061	6.48797e-11	1.8829e-09	16180.4	12155.2
283373	ANKRD52	ENSG00000139645	0.583795	6.79147e-11	1.96817e-09	4634.51	6954.91
64236	PDLIM2	ENSG00000120913	-1.18591	7.10913e-11	2.05729e-09	489.702	212.899
6390	SDHB	ENSG00000117118	-0.215007	7.35156e-11	2.12441e-09	6155.88	5303.41
8310	ACOX3	ENSG00000087008	0.671583	7.55303e-11	2.17953e-09	1023.92	1633.98
10951	CBX1	ENSG00000108468	0.341494	7.56534e-11	2.17998e-09	4000.34	5070.22
6836	SURF4	ENSG00000148248	0.300323	7.76923e-11	2.23555e-09	10360	12759.9
58476	TP53INP2	ENSG00000078804	1.21408	7.93495e-11	2.28e-09	181.575	426.164
10939	AFG3L2	ENSG00000141385	-0.503188	8.04539e-11	2.30847e-09	4438.59	3129.05
128866	CHMP4B	ENSG00000101421	0.233695	8.18364e-11	2.34482e-09	3859.19	4538.11
114991	ZNF618	ENSG00000157657	0.371061	8.318e-11	2.37996e-09	1492.48	1931.01
81544	GDPD5	ENSG00000158555	0.805496	8.33395e-11	2.38116e-09	438.336	768.807
27122	DKK3	ENSG00000050165	1.73792	8.46085e-11	2.41402e-09	20.8193	71.9635
10813	UTP14A	ENSG00000156697	-0.472811	8.87578e-11	2.52885e-09	2738.31	1972
5521	PPP2R2B	ENSG00000156475	3.89664	9.15688e-11	2.60528e-09	1.89226	44.633
4804	NGFR	ENSG00000064300	-3.22613	9.23655e-11	2.62427e-09	111.141	9.13861
10643	IGF2BP3	ENSG00000136231	1.1623	9.40798e-11	2.66924e-09	768.036	1736.44
23400	ATP13A2	ENSG00000159363	1.14636	9.48305e-11	2.68678e-09	3467.16	7750.08
7023	TFAP4	ENSG00000090447	-1.16245	9.61232e-11	2.7196e-09	1848.74	817.644
50804	MYEF2	ENSG00000104177	-0.962411	1.00525e-10	2.84019e-09	338.015	172.574
4004	LMO1	ENSG00000166407	3.65458	1.03342e-10	2.9157e-09	2.53636	46.6537
5287	PIK3C2B	ENSG00000133056	-1.21121	1.03598e-10	2.91887e-09	972.003	415.033
71	ACTG1	ENSG00000184009	0.713271	1.06292e-10	2.99061e-09	115082	189120
6932	TCF7	ENSG00000081059	1.56804	1.09293e-10	3.07081e-09	77.017	234.272
54927	CHCHD3	ENSG00000106554	-0.334725	1.11497e-10	3.1284e-09	3563.67	2825.21
10370	CITED2	ENSG00000164442	-1.33048	1.13474e-10	3.17948e-09	1053.5	412.458
7358	UGDH	ENSG00000109814	0.588439	1.16069e-10	3.24769e-09	1070.28	1611.4
60	ACTB	ENSG00000075624	0.963676	1.17309e-10	3.27786e-09	135143	265104
1845	DUSP3	ENSG00000108861	0.47095	1.18097e-10	3.29152e-09	1998.43	2771.9
51256	TBC1D7	ENSG00000145979	0.63047	1.18242e-10	3.29152e-09	620.112	961.451
2069	EREG	ENSG00000124882	-0.97336	1.18284e-10	3.29152e-09	3900.39	1974.58
3480	IGF1R	ENSG00000140443	0.808782	1.24075e-10	3.44793e-09	4279.22	7521.88
2307	FOXS1	ENSG00000179772	5.2722	1.26092e-10	3.49918e-09	0	43.445
		ENSG00000260604	2.37886	1.29309e-10	3.58355e-09	14.8607	85.0825
3685	ITGAV	ENSG00000138448	1.34362	1.32636e-10	3.67074e-09	4600.68	11865.6
		ENSG00000227848	-2.50196	1.35604e-10	3.74777e-09	181.273	28.547
27351	DESI1	ENSG00000100418	-0.293568	1.36761e-10	3.7746e-09	4962.06	4047.56
2261	FGFR3	ENSG00000068078	-1.28711	1.40109e-10	3.86176e-09	2210.18	892.924
55652	SLC48A1	ENSG00000211584	-0.81279	1.41881e-10	3.90529e-09	686.211	389.24
5565	PRKAB2	ENSG00000131791	0.596716	1.48724e-10	4.08809e-09	1413.51	2140.46
54788	DNAJB12	ENSG00000148719	-0.378253	1.53466e-10	4.21272e-09	5282.21	4062.68
55901	THSD1	ENSG00000136114	0.918387	1.5552e-10	4.26335e-09	702.034	1333.61
57545	CC2D2A	ENSG00000048342	-0.43346	1.56561e-10	4.28609e-09	1013.64	750.104
56252	YLPM1	ENSG00000119596	0.258822	1.58442e-10	4.33175e-09	4223.68	5054.16
2132	EXT2	ENSG00000151348	0.458669	1.72509e-10	4.70997e-09	5530.65	7605.3
64135	IFIH1	ENSG00000115267	-0.739451	1.81654e-10	4.95301e-09	516.332	308.55
152926	PPM1K	ENSG00000163644	-0.727833	1.84905e-10	5.03488e-09	459.459	276.837
285958	SNHG15	ENSG00000232956	-0.889136	1.88864e-10	5.13579e-09	1163.06	624.974
7805	LAPTM5	ENSG00000162511	1.33287	1.89268e-10	5.13988e-09	684.376	1751.73
54583	EGLN1	ENSG00000135766	-0.235423	1.94932e-10	5.28662e-09	4291.68	3645.43
118429	ANTXR2	ENSG00000163297	1.36855	2.0114e-10	5.44769e-09	2799.42	7355.22
3021	H3F3B	ENSG00000132475	0.448553	2.09045e-10	5.65424e-09	17159.6	23430.9
127845	GOLT1A	ENSG00000174567	-2.51531	2.09619e-10	5.66222e-09	110.608	17.1745
55679	LIMS2	ENSG00000072163	5.60358	2.14522e-10	5.78697e-09	0.316664	73.1231
25885	POLR1A	ENSG00000068654	-0.486099	2.17686e-10	5.86452e-09	6736.01	4805.78
79669	C3orf52	ENSG00000114529	0.936938	2.19765e-10	5.91267e-09	159.799	307.551
9639	ARHGEF10	ENSG00000104728	0.403617	2.32339e-10	6.24269e-09	3152.56	4171.9
4193	MDM2	ENSG00000135679	-0.538024	2.39148e-10	6.41713e-09	4279.93	2944.59
		ENSG00000136653	-1.26305	2.58104e-10	6.91665e-09	1193.91	490.717
9802	DAZAP2	ENSG00000183283	0.207024	2.63168e-10	7.04304e-09	5166.56	5963.87
55707	NECAP2	ENSG00000157191	0.626375	2.93134e-10	7.83467e-09	1902.96	2942.5
3399	ID3	ENSG00000117318	1.53428	3.13401e-10	8.36534e-09	1883.28	5594.72
8662	EIF3B	ENSG00000106263	-0.326942	3.35773e-10	8.95072e-09	21386.2	17045.8
		ENSG00000269706	5.13429	3.38004e-10	8.99836e-09	0	38.6178
5625	PRODH	ENSG00000100033	-2.16565	3.42657e-10	9.11027e-09	109.051	22.546
2752	GLUL	ENSG00000135821	-0.88845	3.64549e-10	9.67963e-09	18583.1	9990.36
929	CD14	ENSG00000170458	-1.31154	3.77404e-10	1.00079e-08	1682.45	667.16
204	AK2	ENSG00000004455	-0.417039	3.90361e-10	1.03379e-08	9959.05	7455.44
55715	DOK4	ENSG00000125170	1.13668	3.94564e-10	1.04356e-08	361.682	803.382
5307	PITX1	ENSG00000069011	-0.769337	3.95444e-10	1.04453e-08	4766.52	2787.8
6746	SSR2	ENSG00000163479	0.334245	4.01998e-10	1.06046e-08	9209.93	11614
29115	SAP30BP	ENSG00000161526	0.38962	4.14469e-10	1.09194e-08	2158.65	2829.03
6262	RYR2	ENSG00000198626	-1.1257	4.25198e-10	1.11875e-08	159.801	72.5078
10681	GNB5	ENSG00000069966	0.695133	4.27535e-10	1.12344e-08	930.728	1510.48
6924	ELOA	ENSG00000011007	-0.398224	4.39383e-10	1.15308e-08	4149.84	3147.48
1723	DHODH	ENSG00000102967	-0.970599	4.50955e-10	1.18192e-08	636.897	323.017
348938	NIPAL4	ENSG00000172548	0.999276	4.62713e-10	1.21117e-08	651.595	1311.57
219654	ZCCHC24	ENSG00000165424	1.16952	5.05507e-10	1.32148e-08	250.966	570.9
23082	PPRC1	ENSG00000148840	-0.553045	5.14558e-10	1.34341e-08	5418.93	3689.21
1783	DYNC1LI2	ENSG00000135720	0.317966	5.31452e-10	1.38574e-08	3343.89	4169.13
388743	CAPN8	ENSG00000203697	-1.36861	5.33147e-10	1.38837e-08	112.961	42.9718
9945	GFPT2	ENSG00000131459	1.63662	5.35586e-10	1.39294e-08	942.934	3026.67
51281	ANKMY1	ENSG00000144504	-0.604972	5.39085e-10	1.39953e-08	723.158	474.71
80176	SPSB1	ENSG00000171621	1.01887	5.39503e-10	1.39953e-08	722.764	1475.54
55228	PNMA8A	ENSG00000182013	0.642719	5.53049e-10	1.43284e-08	596.512	933.217
54331	GNG2	ENSG00000186469	1.97351	5.55406e-10	1.43711e-08	14.8742	61.7648
		ENSG00000226145	2.24133	5.60006e-10	1.44717e-08	11.3343	58.4993
8738	CRADD	ENSG00000169372	0.504998	5.6506e-10	1.45837e-08	432.901	614.885
		ENSG00000260810	3.97714	5.70786e-10	1.47128e-08	2.53074	72.9952
22998	LIMCH1	ENSG00000064042	-0.696539	5.7294e-10	1.47496e-08	1014.58	624.496
23170	TTLL12	ENSG00000100304	-0.793976	5.81994e-10	1.49637e-08	12601.2	7242.41
5174	PDZK1	ENSG00000174827	3.09513	6.02488e-10	1.5471e-08	7.25449	79.7821
2683	B4GALT1	ENSG00000086062	0.652037	6.27157e-10	1.60841e-08	17369	27346.3
5083	PAX9	ENSG00000198807	-0.554502	6.35759e-10	1.62841e-08	512.564	348.587
23529	CLCF1	ENSG00000175505	1.00413	6.49617e-10	1.66181e-08	298.897	603.701
83732	RIOK1	ENSG00000124784	-0.648393	6.51212e-10	1.66379e-08	2427.54	1545.83
23254	KAZN	ENSG00000189337	-0.828063	6.55838e-10	1.6735e-08	1077.32	604.483
26	AOC1	ENSG00000002726	2.10645	7.00305e-10	1.78472e-08	22.1017	102.271
56649	TMPRSS4	ENSG00000137648	-1.97862	7.02437e-10	1.78791e-08	62.8253	15.0686
84172	POLR1B	ENSG00000125630	-0.953152	7.14439e-10	1.81618e-08	5711.05	2931.71
81706	PPP1R14C	ENSG00000198729	0.631928	7.30865e-10	1.85561e-08	1079.98	1676.6
10904	BLCAP	ENSG00000166619	-0.203664	7.66241e-10	1.943e-08	5376.29	4668.13
84547	PGBD1	ENSG00000137338	0.812478	7.71738e-10	1.95449e-08	303.946	535.689
55124	PIWIL2	ENSG00000197181	3.86973	7.76935e-10	1.9652e-08	1.58879	38.0877
1580	CYP4B1	ENSG00000142973	-2.18293	8.08524e-10	2.04256e-08	285.473	57.9266
55884	WSB2	ENSG00000176871	0.532525	8.13651e-10	2.05295e-08	3032.96	4391.83
121642	ALKBH2	ENSG00000189046	-0.744327	8.30573e-10	2.09304e-08	1523.93	907.145
7965	AIMP2	ENSG00000106305	-0.404703	9.1471e-10	2.30221e-08	1449.67	1094.69
649	BMP1	ENSG00000168487	0.974896	9.23538e-10	2.32155e-08	3468.54	6863.13
6594	SMARCA1	ENSG00000102038	0.860154	9.48068e-10	2.38026e-08	436.17	795.352
27434	POLM	ENSG00000122678	1.17958	9.59067e-10	2.4049e-08	1273.72	2919.92
91653	BOC	ENSG00000144857	1.48142	9.61648e-10	2.4084e-08	50.8009	145.304
29114	TAGLN3	ENSG00000144834	2.86504	9.89088e-10	2.47406e-08	4.44181	39.2047
81619	TSPAN14	ENSG00000108219	-0.491169	9.95127e-10	2.4861e-08	8140.34	5786.69
84985	FAM83A	ENSG00000147689	0.845375	1.00562e-09	2.50923e-08	21851.8	39433.3
8848	TSC22D1	ENSG00000102804	0.48347	1.03634e-09	2.5827e-08	6622.68	9266.51
3987	LIMS1	ENSG00000169756	0.688397	1.04588e-09	2.60327e-08	1921	3102.82
		ENSG00000108270	-0.282158	1.06643e-09	2.65116e-08	7158.04	5885.65
63916	ELMO2	ENSG00000062598	0.409144	1.08648e-09	2.69771e-08	1063.92	1413.39
5376	PMP22	ENSG00000109099	0.906821	1.10667e-09	2.74449e-08	116.234	219.057
10505	SEMA4F	ENSG00000135622	0.542489	1.14187e-09	2.82834e-08	558.162	814.084
84883	AIFM2	ENSG00000042286	-0.592424	1.14689e-09	2.8373e-08	1526.96	1011.26
64434	NOM1	ENSG00000146909	-0.322413	1.15356e-09	2.85032e-08	2684.65	2146.58
7020	TFAP2A	ENSG00000137203	-0.315921	1.183e-09	2.91951e-08	4049.86	3252.59
23233	EXOC6B	ENSG00000144036	0.453532	1.20601e-09	2.97268e-08	1174.6	1609.61
6507	SLC1A3	ENSG00000079215	-1.37694	1.21778e-09	2.99805e-08	2677.21	1010.92
257000	TINCR	ENSG00000223573	0.776234	1.2255e-09	3.01034e-08	519.959	893.653
9194	SLC16A7	ENSG00000118596	-1.27054	1.22574e-09	3.01034e-08	802.007	327.361
924	CD7	ENSG00000173762	-1.61973	1.2488e-09	3.06325e-08	158.33	49.8481
8602	NOP14	ENSG00000087269	-0.514	1.25863e-09	3.08364e-08	4588.96	3210.61
64425	POLR1E	ENSG00000137054	-0.508461	1.28478e-09	3.14391e-08	3018.58	2120.09
9402	GRAP2	ENSG00000100351	2.44391	1.33494e-09	3.26272e-08	7.27073	44.4909
133060	OTOP1	ENSG00000163982	-2.86881	1.35688e-09	3.31235e-08	62.4544	7.03266
7148	TNXB	ENSG00000168477	1.87227	1.382e-09	3.36962e-08	43.8071	168.853
4839	NOP2	ENSG00000111641	-0.455719	1.41565e-09	3.44754e-08	5698.64	4152.29
64395	GMCL1	ENSG00000087338	-0.52886	1.49611e-09	3.63909e-08	854.356	591.691
3248	HPGD	ENSG00000164120	-1.07101	1.51943e-09	3.69139e-08	226.512	106.772
79864	JHY	ENSG00000109944	1.04307	1.52476e-09	3.6999e-08	193.764	402.505
1612	DAPK1	ENSG00000196730	-0.980452	1.58665e-09	3.84551e-08	911.62	458.852
84817	TXNDC17	ENSG00000129235	0.76303	1.59802e-09	3.86843e-08	2129.41	3625.49
5366	PMAIP1	ENSG00000141682	-0.673827	1.61261e-09	3.8991e-08	996.855	623.574
79589	RNF128	ENSG00000133135	1.74805	1.66736e-09	4.02668e-08	36.5816	128.13
8916	HERC3	ENSG00000138641	0.828359	1.71619e-09	4.13968e-08	989.726	1764.7
84864	RIOX2	ENSG00000170854	-0.641864	1.77157e-09	4.26817e-08	2585.46	1653.81
729830	FAM160A1	ENSG00000164142	-0.549038	1.79516e-09	4.31989e-08	689.168	470.513
51332	SPTBN5	ENSG00000137877	1.79287	1.83875e-09	4.41954e-08	33.1113	120.079
7004	TEAD4	ENSG00000197905	-0.517316	1.8441e-09	4.42715e-08	1665.74	1162.8
302	ANXA2	ENSG00000182718	0.52735	1.89369e-09	4.54084e-08	90173.9	130107
11167	FSTL1	ENSG00000163430	1.03991	2.0233e-09	4.84589e-08	2108.04	4371.32
57602	USP36	ENSG00000055483	-0.529785	2.05396e-09	4.91353e-08	3845.38	2660.67
8436	CAVIN2	ENSG00000168497	-1.32196	2.07047e-09	4.94718e-08	3301.01	1297.17
10809	STARD10	ENSG00000214530	0.918305	2.11339e-09	5.0438e-08	624.719	1187.61
84953	MICALCL	ENSG00000133808	2.43832	2.30886e-09	5.50383e-08	20.5315	125.796
57154	SMURF1	ENSG00000198742	0.892508	2.43289e-09	5.79269e-08	1255.47	2343.16
5412	UBL3	ENSG00000122042	0.601152	2.52941e-09	6.01544e-08	1040.16	1580.42
639	PRDM1	ENSG00000057657	1.73033	2.66843e-09	6.33861e-08	203.424	703.434
387496	RASL11A	ENSG00000122035	-1.14483	2.67737e-09	6.35241e-08	157.253	70.2171
9066	SYT7	ENSG00000011347	0.857765	2.68816e-09	6.37056e-08	284.882	518.899
85414	SLC45A3	ENSG00000158715	0.982012	2.75323e-09	6.51716e-08	1070.06	2129.06
2034	EPAS1	ENSG00000116016	0.639251	2.86698e-09	6.7785e-08	9780.56	15263.5
9124	PDLIM1	ENSG00000107438	0.211089	2.88019e-09	6.80181e-08	4725.35	5469.95
6764	ST5	ENSG00000166444	0.96943	2.9112e-09	6.86705e-08	1106.75	2182.29
8664	EIF3D	ENSG00000100353	-0.21444	2.95071e-09	6.95215e-08	14719.9	12685.6
204010	RPSAP52	ENSG00000241749	1.57426	3.04552e-09	7.16721e-08	204.67	628.605
5467	PPARD	ENSG00000112033	1.47216	3.05561e-09	7.18263e-08	1375.57	3913.87
54502	RBM47	ENSG00000163694	-0.864693	3.16098e-09	7.42172e-08	850.735	464.981
23022	PALLD	ENSG00000129116	0.882822	3.2582e-09	7.64114e-08	6178.71	11453.9
5096	PCCB	ENSG00000114054	-0.376329	3.31214e-09	7.75867e-08	2131.94	1641.87
28969	BZW2	ENSG00000136261	-0.521641	3.31978e-09	7.76759e-08	3707.85	2580.05
2300	FOXL1	ENSG00000176678	0.62307	3.40753e-09	7.96372e-08	272.8	420.882
84879	MFSD2A	ENSG00000168389	-0.463199	3.67208e-09	8.57213e-08	5220.3	3783.82
100131897	FAM196B	ENSG00000204767	1.31314	3.90069e-09	9.09534e-08	115.945	293.23
		ENSG00000258976	3.05848	3.90526e-09	9.09553e-08	17.7481	194.362
84056	KATNAL1	ENSG00000102781	0.86079	4.22045e-09	9.81835e-08	544.263	993.183
27134	TJP3	ENSG00000105289	-2.45957	4.29205e-09	9.97349e-08	476.583	75.7023
56882	CDC42SE1	ENSG00000197622	0.742709	4.38617e-09	1.01805e-07	4991.62	8379.21
115004	CGAS	ENSG00000164430	-0.674019	4.48878e-09	1.04068e-07	1371.45	857.586
118	ADD1	ENSG00000087274	0.417301	4.54442e-09	1.05238e-07	7016.48	9375.28
388796	SNHG17	ENSG00000196756	-0.921834	4.61944e-09	1.06853e-07	1048.1	549.826
55959	SULF2	ENSG00000196562	0.822728	4.63577e-09	1.07108e-07	4037.92	7173.44
767	CA8	ENSG00000178538	1.34198	4.74545e-09	1.09518e-07	169.176	437.337
11019	LIAS	ENSG00000121897	-0.600426	4.97244e-09	1.14626e-07	469.72	309.297
23158	TBC1D9	ENSG00000109436	0.31327	5.05182e-09	1.16324e-07	1483.19	1843.42
5154	PDGFA	ENSG00000197461	1.02326	5.10969e-09	1.17523e-07	420.451	861.877
4293	MAP3K9	ENSG00000006432	0.647381	5.53963e-09	1.27267e-07	2419	3796.85
26018	LRIG1	ENSG00000144749	-0.556996	5.6583e-09	1.29846e-07	1463.99	993.851
22884	WDR37	ENSG00000047056	0.559835	5.6691e-09	1.29947e-07	943.13	1392.05
26064	RAI14	ENSG00000039560	0.918187	5.81622e-09	1.33169e-07	2448.29	4655.16
23401	FRAT2	ENSG00000181274	-0.60441	5.98671e-09	1.36918e-07	1159.2	761.23
9509	ADAMTS2	ENSG00000087116	2.18339	5.99543e-09	1.36963e-07	8.21815	40.8658
11010	GLIPR1	ENSG00000139278	0.794102	6.01886e-09	1.37344e-07	527.143	917.566
286343	LURAP1L	ENSG00000153714	0.823118	6.36166e-09	1.45003e-07	317.896	564.87
114822	RHPN1	ENSG00000158106	-0.818509	6.57437e-09	1.49683e-07	476.837	269.303
642475	MROH6	ENSG00000204839	-1.04482	6.8249e-09	1.55213e-07	1482.13	711.813
10020	GNE	ENSG00000159921	0.378053	6.8733e-09	1.56139e-07	861.833	1120.56
6289	SAA2	ENSG00000134339	-2.1315	6.97272e-09	1.5822e-07	629.34	131.683
9322	TRIP10	ENSG00000125733	0.528347	7.25994e-09	1.64414e-07	2426.74	3504.18
		ENSG00000266088	0.858877	7.2619e-09	1.64414e-07	134.872	245.743
6760	SS18	ENSG00000141380	0.369511	7.27663e-09	1.64564e-07	3245.26	4194.02
7161	TP73	ENSG00000078900	-1.50564	7.36765e-09	1.66437e-07	528.912	181.026
3688	ITGB1	ENSG00000150093	0.644957	7.56263e-09	1.70651e-07	25758.3	40364.8
1026	CDKN1A	ENSG00000124762	0.773903	7.57349e-09	1.70706e-07	8994.32	15436.9
4616	GADD45B	ENSG00000099860	0.996964	7.70433e-09	1.7324e-07	1020.1	2052.34
		ENSG00000269729	1.64488	7.7115e-09	1.7324e-07	17.3594	56.3934
2898	GRIK2	ENSG00000164418	1.64488	7.7115e-09	1.7324e-07	17.3594	56.3934
5937	RBMS1	ENSG00000153250	0.471045	7.74722e-09	1.7385e-07	2133.22	2959.13
7424	VEGFC	ENSG00000150630	1.16672	8.05999e-09	1.80668e-07	634.681	1443.6
56994	CHPT1	ENSG00000111666	-0.413923	8.09064e-09	1.81155e-07	1383.21	1037.51
10244	RABEPK	ENSG00000136933	-0.461837	8.18995e-09	1.83177e-07	2476.4	1796.8
5806	PTX3	ENSG00000163661	-1.6347	8.345e-09	1.86439e-07	463.238	143.752
51373	MRPS17	ENSG00000239789	-0.931592	8.37231e-09	1.86755e-07	230.822	120.136
5832	ALDH18A1	ENSG00000059573	-0.369739	8.37753e-09	1.86755e-07	6623.79	5124.5
84951	TNS4	ENSG00000131746	0.667348	8.50797e-09	1.89454e-07	39518	62911.7
1124	CHN2	ENSG00000106069	-1.1383	8.60156e-09	1.91328e-07	204.577	91.8025
412	STS	ENSG00000101846	-0.678602	8.86499e-09	1.96972e-07	875.457	545.5
		ENSG00000272711	-1.10626	8.9456e-09	1.98545e-07	235.248	108.13
80020	FOXRED2	ENSG00000100350	-0.741706	9.02143e-09	2.0001e-07	1989.41	1185.83
9938	ARHGAP25	ENSG00000163219	-1.23431	9.07351e-09	2.00945e-07	700.004	292.87
9448	MAP4K4	ENSG00000071054	0.520492	9.08353e-09	2.00947e-07	19015.8	27308.1
9819	TSC22D2	ENSG00000196428	0.761843	9.27855e-09	2.05038e-07	785.444	1336.66
79693	YRDC	ENSG00000196449	-0.456453	9.41881e-09	2.07738e-07	1180.38	859.621
153562	MARVELD2	ENSG00000152939	-0.399488	9.42121e-09	2.07738e-07	870.263	659.347
55163	PNPO	ENSG00000108439	-0.468886	9.71167e-09	2.1391e-07	1039.26	750.246
92017	SNX29	ENSG00000048471	0.798599	9.85062e-09	2.16735e-07	774.318	1352.47
55131	RBM28	ENSG00000106344	-0.353408	1.01218e-08	2.22461e-07	2249.27	1760.08
85449	KIAA1755	ENSG00000149633	3.857	1.01525e-08	2.22893e-07	1.26135	32.7305
83999	KREMEN1	ENSG00000183762	0.46022	1.0189e-08	2.23453e-07	989.863	1362.73
51195	RAPGEFL1	ENSG00000108352	-0.760072	1.07029e-08	2.3447e-07	1493.05	878.513
		ENSG00000248458	4.61886	1.09877e-08	2.4045e-07	0	24.1787
1173	AP2M1	ENSG00000161203	0.444054	1.12287e-08	2.45335e-07	17431.4	23731.1
144455	E2F7	ENSG00000165891	0.779488	1.12351e-08	2.45335e-07	2151.7	3707.76
5003	SLC22A18AS	ENSG00000254827	-2.09483	1.21232e-08	2.64443e-07	149.601	32.172
7301	TYRO3	ENSG00000092445	1.00007	1.26445e-08	2.75517e-07	1029.07	2075.63
84959	UBASH3B	ENSG00000154127	1.46012	1.28582e-08	2.79873e-07	741.469	2095.46
130367	SGPP2	ENSG00000163082	-1.38817	1.3278e-08	2.88701e-07	4514.17	1685.19
4314	MMP3	ENSG00000149968	3.75526	1.34399e-08	2.91909e-07	1.26408	29.006
4856	NOV	ENSG00000136999	-1.01375	1.37479e-08	2.98277e-07	389.895	191.466
51250	C6orf203	ENSG00000130349	-0.446416	1.39531e-08	3.02407e-07	678.815	497.786
9545	RAB3D	ENSG00000105514	-0.533908	1.42505e-08	3.08523e-07	3480.8	2401.1
201164	PLD6	ENSG00000179598	-1.786	1.43262e-08	3.09832e-07	199.254	54.9454
84824	FCRLA	ENSG00000132185	2.1496	1.45319e-08	3.13946e-07	9.17103	44.5335
8091	HMGA2	ENSG00000149948	0.719245	1.47083e-08	3.17129e-07	2576.24	4254.34
80270	HSD3B7	ENSG00000099377	-0.816621	1.47106e-08	3.17129e-07	396.086	223.784
10000	AKT3	ENSG00000117020	0.941695	1.51584e-08	3.26436e-07	1041.74	2015.04
55061	SUSD4	ENSG00000143502	1.38461	1.51872e-08	3.2671e-07	30.9292	82.6354
1278	COL1A2	ENSG00000164692	2.48806	1.56301e-08	3.35881e-07	9.1228	59.5168
126298	IRGQ	ENSG00000167378	0.382718	1.57996e-08	3.39165e-07	1000.62	1305.13
53349	ZFYVE1	ENSG00000165861	0.702192	1.59326e-08	3.41658e-07	736.952	1202.48
		ENSG00000229656	2.10428	1.6448e-08	3.52338e-07	33.8354	158.541
83892	KCTD10	ENSG00000110906	0.538681	1.6663e-08	3.56231e-07	2547.34	3705.24
79170	PRR15L	ENSG00000167183	-2.19527	1.66648e-08	3.56231e-07	168.762	33.3316
5395	PMS2	ENSG00000122512	-0.508943	1.67527e-08	3.57733e-07	1021.25	716.829
85301	COL27A1	ENSG00000196739	1.17234	1.71377e-08	3.65568e-07	88.0637	201.253
55323	LARP6	ENSG00000166173	1.68563	1.75426e-08	3.73812e-07	686.865	2306.31
27315	PGAP2	ENSG00000148985	-0.354957	1.76688e-08	3.76106e-07	1245.11	973.197
123803	NTAN1	ENSG00000157045	0.587037	1.77205e-08	3.7681e-07	789.312	1187.59
		ENSG00000230733	0.419103	1.82095e-08	3.86805e-07	961.201	1286.11
2182	ACSL4	ENSG00000068366	-0.498849	1.83824e-08	3.90068e-07	10995.6	7773.14
222611	ADGRF2	ENSG00000164393	4.54037	1.84208e-08	3.90475e-07	0	22.5602
100128531	LOC100128531	ENSG00000203280	-2.17782	1.85199e-08	3.92165e-07	45.4306	9.1244
2934	GSN	ENSG00000148180	1.04378	1.87084e-08	3.95744e-07	1870.16	3893.62
9830	TRIM14	ENSG00000106785	-0.596709	1.91147e-08	4.03917e-07	3390.31	2238.01
10788	IQGAP2	ENSG00000145703	1.94827	1.92701e-08	4.06779e-07	255.459	1055.45
1855	DVL1	ENSG00000107404	0.783287	1.96901e-08	4.15211e-07	8509.05	14704.8
28959	TMEM176B	ENSG00000106565	2.06912	1.97663e-08	4.16386e-07	9.79086	44.6614
23328	SASH1	ENSG00000111961	-0.512747	2.00708e-08	4.22361e-07	1725.03	1207.7
29948	OSGIN1	ENSG00000140961	-1.19985	2.02136e-08	4.24926e-07	265.607	113.932
726	CAPN5	ENSG00000149260	1.80576	2.05085e-08	4.30679e-07	33.4837	123.53
		ENSG00000259153	0.986769	2.08764e-08	4.37951e-07	161.732	323.245
145567	TTC7B	ENSG00000165914	0.53899	2.16408e-08	4.53518e-07	571.006	830.856
9783	RIMS3	ENSG00000117016	1.39706	2.16651e-08	4.53558e-07	53.1331	143.241
7319	UBE2A	ENSG00000077721	0.373956	2.17357e-08	4.54567e-07	2153.93	2792.41
55219	MACO1	ENSG00000204178	0.308364	2.18181e-08	4.55649e-07	1272.99	1576.61
54838	WBP1L	ENSG00000166272	0.44465	2.18323e-08	4.55649e-07	1447.65	1971.59
152007	GLIPR2	ENSG00000122694	1.83109	2.20131e-08	4.58949e-07	20.2338	76.0902
7675	ZNF121	ENSG00000197961	-0.555217	2.21369e-08	4.61056e-07	490.875	333.561
9473	THEMIS2	ENSG00000130775	1.33111	2.27151e-08	4.72614e-07	117.041	300.76
57403	RAB22A	ENSG00000124209	0.608705	2.28484e-08	4.749e-07	1466.94	2241.06
400793	C1orf226	ENSG00000239887	-1.05267	2.3108e-08	4.79804e-07	322.178	153.823
4783	NFIL3	ENSG00000165030	-1.10467	2.38025e-08	4.93719e-07	2762.29	1269.3
1903	S1PR3	ENSG00000213694	0.471272	2.48266e-08	5.14436e-07	1334.66	1852.01
7091	TLE4	ENSG00000106829	0.465623	2.52088e-08	5.21822e-07	454.723	628.562
200916	RPL22L1	ENSG00000163584	-0.525142	2.54321e-08	5.25908e-07	7792.75	5408.48
84916	UTP4	ENSG00000141076	-0.578944	2.79662e-08	5.77721e-07	4623.49	3090.05
26507	CNNM1	ENSG00000119946	-1.79096	2.89682e-08	5.97812e-07	98.1016	26.8858
55062	WIPI1	ENSG00000070540	1.23294	2.90749e-08	5.99404e-07	182.054	435.179
57210	SLC45A4	ENSG00000022567	-0.839674	2.96661e-08	6.10971e-07	1331	739.876
607	BCL9	ENSG00000116128	0.485188	2.99164e-08	6.15501e-07	567.34	795.049
90355	C5orf30	ENSG00000181751	-0.526719	3.1254e-08	6.42226e-07	676.241	468.709
9446	GSTO1	ENSG00000148834	0.56487	3.12787e-08	6.42226e-07	4306.49	6380.42
659	BMPR2	ENSG00000204217	1.06687	3.13358e-08	6.42748e-07	1965.31	4161.78
2791	GNG11	ENSG00000127920	0.513984	3.14282e-08	6.43993e-07	994.286	1421.42
57186	RALGAPA2	ENSG00000188559	-0.727201	3.17039e-08	6.48986e-07	2695.25	1622.73
152816	ODAPH	ENSG00000174792	4.74209	3.20673e-08	6.55763e-07	0.622717	65.7594
100506930	LINC00665	ENSG00000232677	-0.598102	3.22131e-08	6.58081e-07	1751.05	1154.79
26133	TRPC4AP	ENSG00000100991	0.279489	3.31035e-08	6.75591e-07	5602.28	6800.85
100128881	VPS9D1-AS1	ENSG00000261373	-0.855517	3.36071e-08	6.85179e-07	835.395	459.154
388015	RTL1	ENSG00000254656	4.44801	3.41658e-08	6.95872e-07	0	20.9559
201501	ZBTB7C	ENSG00000184828	-1.67822	3.45457e-08	7.02902e-07	172.829	51.7083
100506895	LUARIS	ENSG00000231638	2.76888	3.52078e-08	7.15656e-07	3.77633	32.2857
79650	USB1	ENSG00000103005	0.48832	3.66599e-08	7.44427e-07	3414.74	4795.19
51330	TNFRSF12A	ENSG00000006327	0.725161	3.66981e-08	7.44457e-07	8393.4	13922
64746	ACBD3	ENSG00000182827	0.279352	3.74364e-08	7.58676e-07	2403.62	2917.56
1959	EGR2	ENSG00000122877	1.80904	3.79687e-08	7.68107e-07	12.2976	45.6362
23378	RRP8	ENSG00000132275	-0.407011	3.79775e-08	7.68107e-07	1376.13	1037.32
51228	GLTP	ENSG00000139433	0.327596	3.90122e-08	7.88248e-07	1474.3	1850.9
1389	CREBL2	ENSG00000111269	0.411794	3.95665e-08	7.98654e-07	1005.54	1338.52
11078	TRIOBP	ENSG00000100106	0.486029	3.97645e-08	8.01852e-07	1102.8	1546.09
117583	PARD3B	ENSG00000116117	-1.19343	4.053e-08	8.16477e-07	365.151	157.15
158586	ZXDB	ENSG00000198455	0.692446	4.06051e-08	8.17177e-07	484.279	784.926
1508	CTSB	ENSG00000164733	0.742242	4.08244e-08	8.20776e-07	24228.4	40677
21	ABCA3	ENSG00000167972	-1.34972	4.22034e-08	8.47662e-07	219.771	84.2966
4494	MT1F	ENSG00000198417	1.05682	4.28256e-08	8.59308e-07	81.1267	170.543
6820	SULT2B1	ENSG00000088002	-2.24333	4.33966e-08	8.69174e-07	74.0416	13.9374
3275	PRMT2	ENSG00000160310	0.39593	4.3403e-08	8.69174e-07	2606.46	3431.56
55129	ANO10	ENSG00000160746	0.451475	4.35343e-08	8.70944e-07	1177.97	1611.95
55654	TMEM127	ENSG00000135956	0.313463	4.57339e-08	9.14047e-07	3465.26	4307.5
55422	ZNF331	ENSG00000130844	-0.80649	4.95829e-08	9.9e-07	252.997	143.984
284273	ZADH2	ENSG00000180011	0.61248	5.03071e-08	1.00347e-06	2346.89	3595.36
85360	SYDE1	ENSG00000105137	0.643338	5.04751e-08	1.00583e-06	1241.94	1944.63
84549	MAK16	ENSG00000198042	-0.689825	5.21103e-08	1.0374e-06	2658.7	1643.34
8538	BARX2	ENSG00000043039	-2.66542	5.261e-08	1.04632e-06	37.2528	4.7988
54972	TMEM132A	ENSG00000006118	1.16638	5.2729e-08	1.04766e-06	3008.84	6853.48
1601	DAB2	ENSG00000153071	1.27684	5.29294e-08	1.05061e-06	68.9124	170.183
257194	NEGR1	ENSG00000172260	0.960446	5.3138e-08	1.05372e-06	67.9269	133.241
8729	GBF1	ENSG00000107862	0.466563	5.50256e-08	1.09009e-06	5144.71	7115.47
57591	MKL1	ENSG00000196588	0.826279	5.52229e-08	1.09293e-06	2360.96	4208.01
5636	PRPSAP2	ENSG00000141127	-0.403598	5.57218e-08	1.10173e-06	940.242	710.312
56097	PCDHGC5	ENSG00000240764	4.19919	5.5923e-08	1.10463e-06	0.955457	46.54
8324	FZD7	ENSG00000155760	0.749793	5.62096e-08	1.10921e-06	218.107	368.156
57670	KIAA1549	ENSG00000122778	0.556409	5.76553e-08	1.13663e-06	1544.28	2274.71
9173	IL1RL1	ENSG00000115602	-1.25303	5.78917e-08	1.14018e-06	114.734	47.2121
5563	PRKAA2	ENSG00000162409	-0.833183	5.84835e-08	1.15072e-06	214.519	119.72
3897	L1CAM	ENSG00000198910	0.649613	5.86059e-08	1.15202e-06	644.246	1013.05
10938	EHD1	ENSG00000110047	0.815142	5.93197e-08	1.16492e-06	3921.08	6933.45
51200	CPA4	ENSG00000128510	-1.13982	5.94157e-08	1.16567e-06	473.392	211.92
215	ABCD1	ENSG00000101986	1.10433	6.08856e-08	1.19336e-06	482.143	1049.81
55703	POLR3B	ENSG00000013503	-0.546174	6.1644e-08	1.20706e-06	1577.21	1078.52
9901	SRGAP3	ENSG00000196220	-0.582591	6.2595e-08	1.2245e-06	1955.59	1303.68
5396	PRRX1	ENSG00000116132	4.46549	6.36393e-08	1.24372e-06	0.622717	35.9818
51559	NT5DC3	ENSG00000111696	-0.898412	6.49742e-08	1.26859e-06	381.278	203.269
23531	MMD	ENSG00000108960	0.918313	6.52619e-08	1.27298e-06	415.642	791.097
		ENSG00000174100	-0.239512	6.64602e-08	1.29511e-06	3252.13	2754.35
55240	STEAP3	ENSG00000115107	0.736914	6.83117e-08	1.32991e-06	5713.88	9558.23
64857	PLEKHG2	ENSG00000090924	0.567932	6.91849e-08	1.34562e-06	1023.25	1519.41
5822	PWP2	ENSG00000241945	-0.347797	7.07722e-08	1.37518e-06	3762.78	2955.65
51440	HPCAL4	ENSG00000116983	2.35993	7.19004e-08	1.39576e-06	5.38393	31.6704
		ENSG00000273415	1.90033	7.27588e-08	1.41108e-06	30.5784	122.399
5362	PLXNA2	ENSG00000076356	0.92019	7.30807e-08	1.41596e-06	6086.16	11601.5
9956	HS3ST2	ENSG00000122254	4.17723	7.32598e-08	1.41808e-06	2.85544	258.781
79867	TCTN2	ENSG00000168778	0.615796	7.42156e-08	1.43521e-06	284.341	436.552
9454	HOMER3	ENSG00000051128	0.914672	7.7404e-08	1.49545e-06	1258.25	2389.17
		ENSG00000220702	3.03199	8.0479e-08	1.55338e-06	2.52013	28.5186
5064	PALM	ENSG00000099864	1.61009	8.10858e-08	1.5636e-06	34.3623	109.351
6737	TRIM21	ENSG00000132109	0.785186	8.17307e-08	1.57454e-06	486.685	842.493
6443	SGCB	ENSG00000163069	0.556986	8.32106e-08	1.60153e-06	1518.02	2236.69
81607	NECTIN4	ENSG00000143217	1.20467	8.38712e-08	1.61271e-06	261.468	612.872
196996	GRAMD2A	ENSG00000175318	-1.57933	8.41952e-08	1.61741e-06	65.0175	20.899
84645	C22orf23	ENSG00000128346	0.576016	8.45147e-08	1.62201e-06	964.941	1441
23648	SSBP3	ENSG00000157216	0.65435	8.4995e-08	1.62817e-06	734.875	1159.82
10579	TACC2	ENSG00000138162	-0.804433	8.49961e-08	1.62817e-06	6222.61	3545.53
2872	MKNK2	ENSG00000099875	-0.902968	8.5544e-08	1.63712e-06	8442.73	4483.7
59271	EVA1C	ENSG00000166979	-0.927599	8.62064e-08	1.64824e-06	1526.53	796.603
149773	APCDD1L-AS1	ENSG00000231290	3.13509	8.65623e-08	1.65349e-06	8.89166	114.807
387338	NSUN4	ENSG00000117481	-0.303111	8.70033e-08	1.66035e-06	1804.58	1462.16
23562	CLDN14	ENSG00000159261	4.30696	8.71505e-08	1.66159e-06	0	18.7788
28970	C11orf54	ENSG00000182919	-0.763451	8.8163e-08	1.67932e-06	358.158	210.16
3037	HAS2	ENSG00000170961	3.50569	9.01167e-08	1.71492e-06	3.4862	71.6751
2861	GPR37	ENSG00000170775	-0.975668	9.0995e-08	1.73001e-06	302.29	152.308
23316	CUX2	ENSG00000111249	3.57584	9.16097e-08	1.74007e-06	1.27212	25.7973
26579	MYEOV	ENSG00000172927	1.24103	9.20808e-08	1.74738e-06	262.6	632.256
339175	METTL2A	ENSG00000087995	-0.489375	9.34007e-08	1.77077e-06	1027.58	731.264
64750	SMURF2	ENSG00000108854	0.95052	9.39178e-08	1.77891e-06	2250.95	4385.76
101927136	LOC101927136	ENSG00000231683	-1.43491	9.55194e-08	1.80756e-06	247.763	88.9391
26050	SLITRK5	ENSG00000165300	-0.659603	9.70454e-08	1.83473e-06	503.908	318.261
22979	EFR3B	ENSG00000084710	3.12618	9.75329e-08	1.84223e-06	4.42027	56.6492
55690	PACS1	ENSG00000175115	0.694979	9.77944e-08	1.84545e-06	2875.78	4670.26
23585	TMEM50A	ENSG00000183726	0.490654	9.95916e-08	1.87762e-06	2713	3816.06
7296	TXNRD1	ENSG00000198431	-1.01582	9.99452e-08	1.88253e-06	8121.22	3976
5029	P2RY2	ENSG00000175591	1.13903	1.00256e-07	1.88664e-06	556.66	1243.71
2782	GNB1	ENSG00000078369	0.319778	1.02512e-07	1.9273e-06	18093.1	22589.4
23199	GSE1	ENSG00000131149	-0.741098	1.03382e-07	1.94185e-06	2940.5	1752.47
9948	WDR1	ENSG00000071127	0.458441	1.04055e-07	1.95269e-06	16452.3	22626.9
79041	TMEM38A	ENSG00000072954	-0.760714	1.0728e-07	2.01135e-06	480.557	282.468
		ENSG00000261253	2.74751	1.08147e-07	2.02573e-06	12.3214	105.65
8831	SYNGAP1	ENSG00000197283	-0.548313	1.09769e-07	2.05421e-06	833.56	569.12
693206	MIR621	ENSG00000207652	-0.922946	1.11207e-07	2.07921e-06	222.629	116.525
57509	MTUS1	ENSG00000129422	-0.687672	1.14739e-07	2.14328e-06	1276.86	790.212
		ENSG00000161326	-0.455581	1.14856e-07	2.14348e-06	1676.9	1221.8
2517	FUCA1	ENSG00000179163	-1.27788	1.17047e-07	2.18237e-06	887.18	358.384
54209	TREM2	ENSG00000095970	-1.87049	1.19362e-07	2.22348e-06	260.394	66.4357
		ENSG00000249628	2.60544	1.20199e-07	2.23703e-06	3.46497	25.7831
94032	CAMK2N2	ENSG00000163888	1.08468	1.22081e-07	2.26997e-06	51.7407	111.182
23160	WDR43	ENSG00000163811	-0.759477	1.22435e-07	2.27446e-06	5243.25	3084.25
3795	KHK	ENSG00000138030	-1.15903	1.23545e-07	2.29299e-06	389.8	171.916
51454	GULP1	ENSG00000144366	-0.941688	1.23765e-07	2.29497e-06	148.66	76.7623
9796	PHYHIP	ENSG00000168490	1.44763	1.24196e-07	2.30087e-06	22.7088	63.9134
6696	SPP1	ENSG00000118785	3.34454	1.25182e-07	2.31701e-06	1.59152	25.253
10723	SLC12A7	ENSG00000113504	-0.957364	1.26485e-07	2.33899e-06	386.142	197.225
260293	CYP4X1	ENSG00000186377	-0.864302	1.26773e-07	2.34217e-06	1438.51	785.228
196385	DNAH10	ENSG00000197653	1.91026	1.28519e-07	2.37227e-06	9.17087	37.0419
90861	JPT2	ENSG00000206053	0.505796	1.32703e-07	2.44678e-06	5766.33	8197.83
84275	SLC25A33	ENSG00000171612	-0.879632	1.32796e-07	2.44678e-06	622.45	336.136
23286	WWC1	ENSG00000113645	-0.754743	1.34268e-07	2.47164e-06	2779.05	1640.23
1789	DNMT3B	ENSG00000088305	0.872677	1.35292e-07	2.48824e-06	230.258	424.237
100287482	SMKR1	ENSG00000240204	-1.52161	1.35567e-07	2.49105e-06	115.314	38.8025
5352	PLOD2	ENSG00000152952	0.676822	1.35692e-07	2.49108e-06	4489.26	7198
10277	UBE4B	ENSG00000130939	0.412449	1.40681e-07	2.58034e-06	3090.65	4116.05
7042	TGFB2	ENSG00000092969	-1.62841	1.43395e-07	2.62774e-06	652.78	201.84
10124	ARL4A	ENSG00000122644	-0.683077	1.48204e-07	2.71342e-06	1639.71	1018.03
		ENSG00000213713	0.787905	1.4897e-07	2.72355e-06	130.067	225.744
196051	PLPP4	ENSG00000203805	1.86823	1.49026e-07	2.72355e-06	20.8911	81.6606
89848	FCHSD1	ENSG00000197948	0.81083	1.49264e-07	2.72545e-06	669.878	1181.3
285203	EOGT	ENSG00000163378	0.57968	1.50534e-07	2.74615e-06	1710.17	2560.51
2250	FGF5	ENSG00000138675	1.96951	1.50814e-07	2.7488e-06	12.6653	53.7858
125	ADH1B	ENSG00000196616	-2.53251	1.56723e-07	2.85393e-06	347.47	49.2754
94234	FOXQ1	ENSG00000164379	0.690941	1.57388e-07	2.86347e-06	301.203	487.734
25888	ZNF473	ENSG00000142528	-0.51726	1.58553e-07	2.88208e-06	873.299	609.452
64794	DDX31	ENSG00000125485	-0.379529	1.59272e-07	2.89255e-06	1720.92	1322.25
7474	WNT5A	ENSG00000114251	0.900075	1.62158e-07	2.94234e-06	906.954	1704.68
1308	COL17A1	ENSG00000065618	0.566436	1.63206e-07	2.9587e-06	32830.9	48704.3
3858	KRT10	ENSG00000186395	-0.60982	1.66811e-07	3.02136e-06	1497.63	979.269
6884	TAF13	ENSG00000197780	0.572297	1.68463e-07	3.04856e-06	541.258	806.152
5629	PROX1	ENSG00000117707	2.64615	1.6879e-07	3.05175e-06	5.97996	46.8242
1642	DDB1	ENSG00000167986	-0.174526	1.75662e-07	3.17296e-06	19275.1	17078.4
55607	PPP1R9A	ENSG00000158528	-1.62931	1.75806e-07	3.17296e-06	114.65	35.3807
7555	CNBP	ENSG00000169714	-0.469473	1.77613e-07	3.20271e-06	18413.5	13285.2
51586	MED15	ENSG00000099917	0.566406	1.78845e-07	3.22207e-06	3661.4	5431.59
54538	ROBO4	ENSG00000154133	1.46106	1.85161e-07	3.33289e-06	303.454	862.893
687	KLF9	ENSG00000119138	-0.466135	1.87874e-07	3.37874e-06	1156.65	836.435
27111	SDCBP2	ENSG00000125775	0.916661	1.93043e-07	3.46863e-06	819.828	1559.57
84552	PARD6G	ENSG00000178184	0.613788	1.93288e-07	3.46995e-06	552.523	847.59
3745	KCNB1	ENSG00000158445	-1.62623	1.95448e-07	3.50561e-06	174.933	54.0885
4501	MT1X	ENSG00000187193	0.935969	1.96434e-07	3.52019e-06	210.068	405.298
23223	RRP12	ENSG00000052749	-0.554894	1.97244e-07	3.53158e-06	4263.91	2897.65
6832	SUPV3L1	ENSG00000156502	-0.536854	2.02523e-07	3.62291e-06	2309.18	1589.3
10317	B3GALT5	ENSG00000183778	4.27587	2.03914e-07	3.64459e-06	0.636061	30.5961
80833	APOL3	ENSG00000128284	-1.07189	2.05983e-07	3.67832e-06	167.912	78.8399
23102	TBC1D2B	ENSG00000167202	0.478165	2.065e-07	3.68431e-06	2533.96	3533.55
4267	CD99	ENSG00000002586	0.367844	2.09839e-07	3.7406e-06	5143.19	6640.22
134637	ADAT2	ENSG00000189007	-0.948967	2.10121e-07	3.74233e-06	655.662	336.671
148523	CIART	ENSG00000159208	-1.668	2.14835e-07	3.82027e-06	167.312	50.1466
4688	NCF2	ENSG00000116701	0.773089	2.14874e-07	3.82027e-06	286.477	491.785
9871	SEC24D	ENSG00000150961	0.68169	2.19801e-07	3.90445e-06	1473.63	2371.19
55112	WDR60	ENSG00000126870	-0.386089	2.20666e-07	3.91638e-06	966.055	738.76
101929484	LINC01615	ENSG00000223485	0.947745	2.31333e-07	4.10211e-06	67.8784	132.053
253639	ZNF620	ENSG00000177842	-1.17641	2.31873e-07	4.1081e-06	92.5386	40.2079
252969	NEIL2	ENSG00000154328	-0.321994	2.32878e-07	4.1223e-06	1101.29	880.709
5032	P2RY11	ENSG00000244165	-0.85703	2.33422e-07	4.12833e-06	341.292	187.13
79085	SLC25A23	ENSG00000125648	-0.601983	2.33657e-07	4.12888e-06	2428.4	1596.57
8645	KCNK5	ENSG00000164626	-1.19819	2.35424e-07	4.15649e-06	1309.52	560.688
1052	CEBPD	ENSG00000221869	-1.25708	2.39857e-07	4.23107e-06	5316.52	2178.68
22883	CLSTN1	ENSG00000171603	0.586277	2.4028e-07	4.23486e-06	15075.8	22680.2
54877	ZCCHC2	ENSG00000141664	-0.499446	2.52374e-07	4.44414e-06	1203.08	850.066
54941	RNF125	ENSG00000101695	-1.40096	2.57059e-07	4.52272e-06	463.228	170.382
		ENSG00000260328	0.846902	2.57412e-07	4.525e-06	112.777	204.059
5209	PFKFB3	ENSG00000170525	0.517613	2.58471e-07	4.53969e-06	2963.09	4247.75
65249	ZSWIM4	ENSG00000132003	0.904891	2.60845e-07	4.57742e-06	754.659	1423.81
5333	PLCD1	ENSG00000187091	1.20968	2.63492e-07	4.61988e-06	125.215	295.114
7415	VCP	ENSG00000165280	0.566903	2.64644e-07	4.63607e-06	19835.5	29437.2
165918	RNF168	ENSG00000163961	0.473031	2.67997e-07	4.69076e-06	922.414	1281.52
		ENSG00000222032	2.4541	2.70456e-07	4.72972e-06	9.50345	62.167
10884	MRPS30	ENSG00000112996	-0.534848	2.726e-07	4.7631e-06	2688.06	1852.59
11212	PLPBP	ENSG00000147471	-0.337575	2.75227e-07	4.80444e-06	1999.15	1581.59
65265	C8orf33	ENSG00000182307	-0.498845	2.7544e-07	4.80444e-06	5301.04	3746.66
374946	DRAXIN	ENSG00000162490	3.44748	2.7838e-07	4.85156e-06	3.14011	64.3724
80139	ZNF703	ENSG00000183779	0.729249	2.82318e-07	4.91597e-06	429.598	715.011
9816	URB2	ENSG00000135763	-0.598872	2.83595e-07	4.93397e-06	3938.96	2595.23
4953	ODC1	ENSG00000115758	-0.914608	2.85029e-07	4.95467e-06	18469.4	9720.57
4261	CIITA	ENSG00000179583	-2.6198	2.89636e-07	5.02974e-06	308.254	39.5499
136	ADORA2B	ENSG00000170425	-0.631779	2.89844e-07	5.02974e-06	2076.36	1336.65
5349	FXYD3	ENSG00000089356	-0.611278	2.90677e-07	5.03989e-06	4278.84	2794.49
56257	MEPCE	ENSG00000146834	-0.441874	2.91669e-07	5.05277e-06	4791.8	3524.59
58985	IL22RA1	ENSG00000142677	1.54191	2.94405e-07	5.09583e-06	73.578	222.923
11345	GABARAPL2	ENSG00000034713	0.268289	3.02763e-07	5.23602e-06	2048.37	2467.47
9510	ADAMTS1	ENSG00000154734	-1.53551	3.03577e-07	5.24562e-06	63.1733	20.9701
54908	SPDL1	ENSG00000040275	0.819203	3.04912e-07	5.26421e-06	2073.25	3678.84
6703	SPRR2D	ENSG00000163216	-0.772599	3.11224e-07	5.36862e-06	242.525	141.334
55127	HEATR1	ENSG00000119285	-0.553349	3.17705e-07	5.47576e-06	8509.83	5788.91
23195	MDN1	ENSG00000112159	-0.54853	3.20583e-07	5.52066e-06	3849.67	2627.57
2590	GALNT2	ENSG00000143641	0.608713	3.20954e-07	5.52237e-06	9144.35	13976.6
55536	CDCA7L	ENSG00000164649	-0.581776	3.2183e-07	5.53275e-06	1959.08	1306.43
617	BCS1L	ENSG00000074582	-0.400968	3.272e-07	5.6203e-06	2110.2	1597.05
4837	NNMT	ENSG00000166741	-0.591297	3.27553e-07	5.6216e-06	18004.1	11924.6
92912	UBE2Q2	ENSG00000140367	0.501573	3.34431e-07	5.7348e-06	1181.18	1674.23
2778	GNAS	ENSG00000087460	0.344017	3.35596e-07	5.74991e-06	19887.7	25253.9
55174	INTS10	ENSG00000104613	-0.572139	3.36595e-07	5.76217e-06	4389.2	2946.6
6641	SNTB1	ENSG00000172164	-2.4256	3.42843e-07	5.86418e-06	65.5172	10.2413
7111	TMOD1	ENSG00000136842	-1.4947	3.44113e-07	5.88094e-06	59.6581	20.4542
83595	SOX7	ENSG00000171056	-0.328957	3.44894e-07	5.88932e-06	1791.53	1425.72
3872	KRT17	ENSG00000128422	0.999021	3.50015e-07	5.97174e-06	13954.4	28184.2
960	CD44	ENSG00000026508	0.422333	3.53508e-07	6.02628e-06	24929.5	33433.7
29074	MRPL18	ENSG00000112110	-0.370129	3.55008e-07	6.04676e-06	3381.95	2615.46
122622	ADSSL1	ENSG00000185100	1.28728	3.57928e-07	6.09138e-06	111.635	278.819
122509	IFI27L1	ENSG00000165948	0.693255	3.59143e-07	6.10693e-06	263.317	427.186
1831	TSC22D3	ENSG00000157514	-1.02209	3.59707e-07	6.11141e-06	14396.2	7008.97
		ENSG00000272734	-1.07019	3.71355e-07	6.30149e-06	202.145	94.9969
54587	MXRA8	ENSG00000162576	1.56614	3.71516e-07	6.30149e-06	118.179	365.051
79627	OGFRL1	ENSG00000119900	-0.692763	3.72704e-07	6.31635e-06	3486.67	2149.56
401472	GASAL1	ENSG00000253669	1.9699	3.83452e-07	6.49308e-06	51.4174	220.131
83659	TEKT1	ENSG00000167858	2.59132	3.90945e-07	6.60759e-06	3.16696	23.6345
4122	MAN2A2	ENSG00000196547	-0.572963	3.9104e-07	6.60759e-06	1763.03	1182.95
84734	FAM167B	ENSG00000183615	2.4888	3.91192e-07	6.60759e-06	4.10634	27.8606
27339	PRPF19	ENSG00000110107	-0.378319	3.92124e-07	6.61783e-06	11888.8	9141.4
1515	CTSV	ENSG00000136943	1.2726	3.93243e-07	6.6312e-06	229.718	567.522
9037	SEMA5A	ENSG00000112902	-1.48721	3.94868e-07	6.64783e-06	202.987	69.815
861	RUNX1	ENSG00000159216	0.59407	3.94885e-07	6.64783e-06	3425.66	5182.2
55824	PAG1	ENSG00000076641	-0.877001	3.98638e-07	6.70545e-06	741.422	400.759
9162	DGKI	ENSG00000157680	4.2295	4.00134e-07	6.72503e-06	0.636061	33.2037
54520	CCDC93	ENSG00000125633	0.648398	4.01717e-07	6.74605e-06	1351.95	2124.98
57198	ATP8B2	ENSG00000143515	1.11334	4.16517e-07	6.9888e-06	915.577	2010.45
55657	ZNF692	ENSG00000171163	-0.686994	4.17489e-07	6.99933e-06	2164.9	1340.24
3824	KLRD1	ENSG00000134539	4.06321	4.20278e-07	7.04026e-06	0	15.5986
2053	EPHX2	ENSG00000120915	-0.473797	4.23968e-07	7.09622e-06	594.174	427.314
610	HCN2	ENSG00000099822	1.21736	4.26401e-07	7.13106e-06	32.811	77.8224
51019	WASHC3	ENSG00000120860	0.471988	4.33437e-07	7.24275e-06	397.574	552.003
2556	GABRA3	ENSG00000011677	3.2184	4.36079e-07	7.2809e-06	2.19816	33.1752
254887	ZDHHC23	ENSG00000184307	-0.777667	4.40981e-07	7.35669e-06	437.977	254.277
9760	TOX	ENSG00000198846	3.01866	4.43098e-07	7.38594e-06	1.88953	22.0444
64097	EPB41L4A	ENSG00000129595	-0.881154	4.43804e-07	7.39163e-06	337.184	181.84
3419	IDH3A	ENSG00000166411	-0.460722	4.44854e-07	7.40305e-06	2065.26	1499.2
6535	SLC6A8	ENSG00000130821	-0.461917	4.47288e-07	7.43745e-06	6822.63	4948.36
3691	ITGB4	ENSG00000132470	1.03693	4.48337e-07	7.44879e-06	56728.8	117803
80746	TSEN2	ENSG00000154743	-0.743523	4.51347e-07	7.49266e-06	1045.28	621.724
197407	ZNF48	ENSG00000180035	-0.689572	4.53234e-07	7.50788e-06	1092.94	675.319
201626	PDE12	ENSG00000174840	-0.279878	4.5328e-07	7.50788e-06	2130.78	1754.8
79810	PTCD2	ENSG00000049883	-0.531449	4.53374e-07	7.50788e-06	463.44	320.225
		ENSG00000216197	1.95106	4.54291e-07	7.51692e-06	9.15222	38.5893
		ENSG00000249102	3.73933	4.57643e-07	7.56622e-06	0.950151	26.2563
78990	OTUB2	ENSG00000089723	-0.535452	4.59846e-07	7.59645e-06	482.721	332.615
3976	LIF	ENSG00000128342	-0.918654	4.61465e-07	7.61699e-06	699.105	366.684
54617	INO80	ENSG00000128908	-0.331066	4.71647e-07	7.77872e-06	3391.16	2694.77
9580	SOX13	ENSG00000143842	-0.417313	4.73253e-07	7.79888e-06	3031.87	2268.51
8853	ASAP2	ENSG00000151693	0.583478	4.842e-07	7.9728e-06	3384.51	5082.08
9258	MFHAS1	ENSG00000147324	0.274183	4.87729e-07	8.02271e-06	2270.24	2746.01
196527	ANO6	ENSG00000177119	0.760277	4.88023e-07	8.02271e-06	3078.35	5238.54
221	ALDH3B1	ENSG00000006534	-0.618705	4.9378e-07	8.11079e-06	1338.19	869.241
26504	CNNM4	ENSG00000158158	0.678138	5.01624e-07	8.23296e-06	749.835	1203.68
22800	RRAS2	ENSG00000133818	0.264914	5.02508e-07	8.23729e-06	3468.6	4168.36
667	DST	ENSG00000151914	-0.67068	5.02699e-07	8.23729e-06	20720.5	12975.1
146802	SLC47A2	ENSG00000180638	-1.0662	5.04023e-07	8.25231e-06	128.745	60.7048
9891	NUAK1	ENSG00000074590	0.863076	5.0454e-07	8.25411e-06	764.44	1400.09
25827	FBXL2	ENSG00000153558	0.907013	5.11801e-07	8.36616e-06	235.869	445.97
64778	FNDC3B	ENSG00000075420	0.972307	5.15761e-07	8.4241e-06	4080.56	8086.02
7005	TEAD3	ENSG00000007866	0.839981	5.22055e-07	8.52005e-06	865.079	1558.44
57476	GRAMD1B	ENSG00000023171	1.43259	5.24719e-07	8.55664e-06	563.951	1573.24
3628	INPP1	ENSG00000151689	-0.279099	5.27525e-07	8.59548e-06	1536.39	1265.78
125488	TTC39C	ENSG00000168234	-0.556036	5.30443e-07	8.63609e-06	798.926	542.348
5213	PFKM	ENSG00000152556	-0.481343	5.34581e-07	8.69647e-06	7665.62	5484.57
100505761	RPARP-AS1	ENSG00000269609	-0.719222	5.4105e-07	8.79466e-06	247.679	149.8
7753	ZNF202	ENSG00000166261	-0.545736	5.45672e-07	8.8627e-06	1265.76	865.555
205428	C3orf58	ENSG00000181744	-0.519054	5.53216e-07	8.97803e-06	440.165	306.761
57221	ARFGEF3	ENSG00000112379	-1.40044	5.61628e-07	9.10726e-06	159.637	58.6557
151742	PPM1L	ENSG00000163590	-0.634645	5.68391e-07	9.20957e-06	268.4	172.417
10493	VAT1	ENSG00000108828	0.535615	5.81422e-07	9.40743e-06	5626.21	8169.06
728431	LINC01137	ENSG00000233621	1.22728	5.8153e-07	9.40743e-06	170.438	407.294
1316	KLF6	ENSG00000067082	0.585414	5.82516e-07	9.41587e-06	4723.93	7103.26
506	ATP5B	ENSG00000110955	-0.18578	5.83065e-07	9.41724e-06	65465.2	57551.6
51439	FAM8A1	ENSG00000137414	-0.354966	5.84346e-07	9.43042e-06	1166.4	911.575
84293	FAM213A	ENSG00000122378	-0.398693	5.86141e-07	9.45187e-06	5965.44	4522.14
124637	CYB5D1	ENSG00000182224	-0.655649	5.93732e-07	9.56668e-06	1552.89	982.738
8243	SMC1A	ENSG00000072501	-0.194823	5.97486e-07	9.61952e-06	11260	9836.87
80852	GRIP2	ENSG00000144596	4.29065	6.07495e-07	9.77291e-06	0.316664	24.723
83394	PITPNM3	ENSG00000091622	0.963065	6.10468e-07	9.81295e-06	3732.97	7348.9
154	ADRB2	ENSG00000169252	0.477423	6.15509e-07	9.88615e-06	940.777	1311.18
100132891	MSC-AS1	ENSG00000235531	2.66499	6.21325e-07	9.97167e-06	3.16439	25.7262
28987	NOB1	ENSG00000141101	-0.540229	6.24551e-07	1.00155e-05	4666.28	3203.36
84929	FIBCD1	ENSG00000130720	1.629	6.36867e-07	1.0205e-05	17.9687	58.4851
90488	TMEM263	ENSG00000151135	0.477757	6.59935e-07	1.05653e-05	960.029	1338.5
133619	PRRC1	ENSG00000164244	0.339745	6.60398e-07	1.05653e-05	3196.29	4046.74
2268	FGR	ENSG00000000938	-2.46307	6.61432e-07	1.05735e-05	57.7241	8.59436
59352	LGR6	ENSG00000133067	1.1504	6.66221e-07	1.06417e-05	44.2572	99.8526
390916	NUDT19	ENSG00000213965	-0.421845	6.79943e-07	1.08519e-05	2328.27	1736.5
5036	PA2G4	ENSG00000170515	-0.532166	6.80451e-07	1.08519e-05	8135.04	5616.47
7107	GPR137B	ENSG00000077585	0.72666	6.81072e-07	1.08533e-05	451.227	749.825
4778	NFE2	ENSG00000123405	-1.48108	6.86144e-07	1.09255e-05	71.6261	24.7514
56666	PANX2	ENSG00000073150	0.906197	6.94931e-07	1.10445e-05	82.0797	155.058
201514	ZNF584	ENSG00000171574	-0.351341	6.95142e-07	1.10445e-05	1027.45	804.992
22861	NLRP1	ENSG00000091592	2.14827	6.95248e-07	1.10445e-05	285.886	1434.66
11082	ESM1	ENSG00000164283	3.98825	7.01171e-07	1.11298e-05	0	15.0686
9942	XYLB	ENSG00000093217	-0.700754	7.04316e-07	1.1171e-05	294.599	180.68
64840	PORCN	ENSG00000102312	0.768709	7.17938e-07	1.13782e-05	1094.67	1874.31
1495	CTNNA1	ENSG00000044115	0.197797	7.25505e-07	1.14891e-05	32267.3	37011.9
		ENSG00000132142	-0.432522	7.27937e-07	1.15187e-05	13048.6	9660.26
2746	GLUD1	ENSG00000148672	-0.697639	7.3654e-07	1.16448e-05	16026.4	9844.66
284836	LINC00319	ENSG00000188660	1.49063	7.37057e-07	1.16448e-05	64.6048	188.721
84941	HSH2D	ENSG00000196684	-1.76089	7.37924e-07	1.16494e-05	50.4633	13.9516
113452	TMEM54	ENSG00000121900	1.10554	7.4071e-07	1.16843e-05	91.8003	200.566
147	ADRA1B	ENSG00000170214	1.65752	7.4597e-07	1.17582e-05	58.2865	194.12
5155	PDGFB	ENSG00000100311	1.09642	7.50295e-07	1.18171e-05	63.7592	138.328
80004	ESRP2	ENSG00000103067	-0.879415	7.57735e-07	1.19251e-05	2482.65	1339.45
10557	RPP38	ENSG00000152464	-0.453602	7.59041e-07	1.19364e-05	562.527	410.31
4691	NCL	ENSG00000115053	-0.509669	7.6438e-07	1.2011e-05	61760.2	43316.6
144348	ZNF664	ENSG00000179195	-0.310157	7.72156e-07	1.21238e-05	4955.87	3995.89
84808	PERM1	ENSG00000187642	1.33497	7.75951e-07	1.2174e-05	37.9611	98.3619
79573	TTC13	ENSG00000143643	-0.574749	7.78624e-07	1.22065e-05	3204.99	2147.38
84542	KIAA1841	ENSG00000162929	1.26595	7.91682e-07	1.24016e-05	259.295	638.17
5098	PCDHGC3	ENSG00000240184	0.764592	8.07965e-07	1.26469e-05	666.326	1137.69
		ENSG00000255325	1.83882	8.09171e-07	1.2656e-05	21.2107	81.7885
55276	PGM2	ENSG00000169299	-0.49086	8.23912e-07	1.28744e-05	3046.97	2165.51
55726	INTS13	ENSG00000064102	-0.618715	8.24401e-07	1.28744e-05	3303.13	2145.56
5522	PPP2R2C	ENSG00000074211	0.664717	8.31888e-07	1.29813e-05	910.469	1447.91
105369848	LINC02407	ENSG00000257219	0.875463	8.51689e-07	1.32801e-05	112.061	207.112
10133	OPTN	ENSG00000123240	0.638581	8.72341e-07	1.35916e-05	2468.37	3853.99
26136	TES	ENSG00000135269	0.750896	8.79368e-07	1.36906e-05	4041.21	6832.86
5525	PPP2R5A	ENSG00000066027	-0.378495	8.83818e-07	1.37493e-05	2655.93	2041.82
		ENSG00000068793	0.213315	8.86565e-07	1.37815e-05	9076.81	10524
4133	MAP2	ENSG00000078018	-0.651304	9.05526e-07	1.40655e-05	559.99	355.449
10522	DEAF1	ENSG00000177030	-0.570048	9.10515e-07	1.41321e-05	2380.18	1599.99
138050	HGSNAT	ENSG00000165102	0.590071	9.21582e-07	1.4293e-05	4127.39	6227.12
54622	ARL15	ENSG00000185305	0.493034	9.41622e-07	1.45926e-05	355.304	500.778
3309	HSPA5	ENSG00000044574	0.656533	9.65096e-07	1.4945e-05	25197.5	39844.8
56951	C5orf15	ENSG00000113583	0.25098	9.97644e-07	1.54372e-05	2220.74	2643
3931	LCAT	ENSG00000213398	0.683073	1.00559e-06	1.55483e-05	126.294	203.486
389362	PSMG4	ENSG00000180822	-0.58451	1.01118e-06	1.56213e-05	747.577	497.441
26135	SERBP1	ENSG00000142864	-0.400094	1.01185e-06	1.56213e-05	25769.8	19514.8
79365	BHLHE41	ENSG00000123095	0.91738	1.03227e-06	1.59245e-05	60.6081	115.551
4232	MEST	ENSG00000106484	-0.584239	1.03478e-06	1.59511e-05	1561.5	1039.34
1295	COL8A1	ENSG00000144810	0.913154	1.0391e-06	1.60055e-05	3186.68	6053.57
401647	GOLGA7B	ENSG00000155265	1.82125	1.04619e-06	1.61025e-05	9.1736	34.8791
79848	CSPP1	ENSG00000104218	-0.473778	1.06129e-06	1.63225e-05	629.586	452.766
5238	PGM3	ENSG00000013375	0.899124	1.0769e-06	1.655e-05	822.181	1545.99
771	CA12	ENSG00000074410	0.696131	1.08015e-06	1.65874e-05	11263	18317.6
80726	IQCN	ENSG00000130518	-1.67581	1.08271e-06	1.66141e-05	67.2205	19.8531
2246	FGF1	ENSG00000113578	1.79907	1.11224e-06	1.70543e-05	46.3771	173.577
9266	CYTH2	ENSG00000105443	0.848734	1.13185e-06	1.73419e-05	1366.55	2478.32
55057	CRYBG2	ENSG00000176092	-1.30437	1.14655e-06	1.75538e-05	275.184	108.546
6584	SLC22A5	ENSG00000197375	0.3153	1.14931e-06	1.75829e-05	2150.43	2676.86
57001	SDHAF3	ENSG00000196636	-0.588519	1.1554e-06	1.76609e-05	381.432	253.188
54475	NLE1	ENSG00000073536	-0.526609	1.15615e-06	1.76609e-05	2615.22	1812.55
29080	CCDC59	ENSG00000133773	-0.387451	1.16136e-06	1.77272e-05	1090.67	833.293
1001	CDH3	ENSG00000062038	0.618204	1.17657e-06	1.79459e-05	13448.2	20698
51022	GLRX2	ENSG00000023572	-0.323446	1.18092e-06	1.79986e-05	1031.98	824.4
4615	MYD88	ENSG00000172936	0.482751	1.18489e-06	1.80455e-05	1479.89	2070.7
101	ADAM8	ENSG00000151651	-0.69862	1.18984e-06	1.81074e-05	2329.03	1429.46
9248	GPR50	ENSG00000102195	-1.35728	1.19166e-06	1.81215e-05	60.9465	23.076
10457	GPNMB	ENSG00000136235	2.0345	1.19295e-06	1.81274e-05	6.94329	31.7556
56978	PRDM8	ENSG00000152784	1.24128	1.19418e-06	1.81326e-05	203.153	491.189
113	ADCY7	ENSG00000121281	0.980778	1.21088e-06	1.83724e-05	810.435	1617.06
9741	LAPTM4A	ENSG00000068697	0.292504	1.21367e-06	1.8401e-05	5416.43	6635.63
		ENSG00000147402	1.74862	1.23629e-06	1.87299e-05	50.2926	180.638
79183	TTPAL	ENSG00000124120	0.401547	1.2528e-06	1.89659e-05	2389.04	3157.9
23514	SPIDR	ENSG00000164808	-0.302027	1.26274e-06	1.91021e-05	3145.6	2550.86
8408	ULK1	ENSG00000177169	1.45722	1.27038e-06	1.92034e-05	1660.37	4733.31
51208	CLDN18	ENSG00000066405	2.13868	1.27789e-06	1.93025e-05	5.69786	28.5043
9537	TP53I11	ENSG00000175274	1.18767	1.28745e-06	1.94324e-05	880.264	2045.34
9215	LARGE1	ENSG00000133424	0.718434	1.29693e-06	1.9561e-05	320.252	529.211
3570	IL6R	ENSG00000160712	-1.0278	1.30541e-06	1.96742e-05	1654.69	801.306
7915	ALDH5A1	ENSG00000112294	-0.506092	1.32402e-06	1.99399e-05	411.684	289.473
57486	NLN	ENSG00000123213	-0.302449	1.33758e-06	2.01292e-05	3081.3	2497.82
4234	METTL1	ENSG00000037897	-0.787612	1.35131e-06	2.03207e-05	680.416	392.028
27244	SESN1	ENSG00000080546	-0.432105	1.35588e-06	2.03744e-05	914.958	677.705
101929690	LINC01583	ENSG00000259518	3.98679	1.36193e-06	2.04501e-05	0.628023	25.1962
7371	UCK2	ENSG00000143179	-0.401037	1.36457e-06	2.04746e-05	8905.31	6739.3
23550	PSD4	ENSG00000125637	1.19344	1.38777e-06	2.08073e-05	1105.38	2579.8
23220	DTX4	ENSG00000110042	-0.622925	1.39273e-06	2.08662e-05	2282.82	1478.29
11232	POLG2	ENSG00000256525	-0.598678	1.39557e-06	2.08934e-05	652.773	430.116
8459	TPST2	ENSG00000128294	0.872617	1.40055e-06	2.09524e-05	412.679	761.576
1647	GADD45A	ENSG00000116717	0.358412	1.41214e-06	2.11103e-05	1786.7	2291.68
6925	TCF4	ENSG00000196628	0.582615	1.41797e-06	2.11818e-05	618.363	928.148
824	CAPN2	ENSG00000162909	0.370024	1.45609e-06	2.17352e-05	50223.2	64945.1
3984	LIMK1	ENSG00000106683	0.981564	1.45748e-06	2.17401e-05	2830.8	5652.5
10052	GJC1	ENSG00000182963	0.605578	1.46067e-06	2.17716e-05	715.537	1091.58
5655	KLK10	ENSG00000129451	-1.57232	1.46317e-06	2.17929e-05	635.62	203.61
9953	HS3ST3B1	ENSG00000153976	1.10852	1.49154e-06	2.21992e-05	596.068	1306.34
8535	CBX4	ENSG00000141582	-0.91927	1.50943e-06	2.24489e-05	3257.19	1706.55
26040	SETBP1	ENSG00000152217	0.96146	1.53912e-06	2.28738e-05	579.529	1140.4
2146	EZH2	ENSG00000106462	-0.538641	1.54718e-06	2.29766e-05	1817.45	1248.79
57406	ABHD6	ENSG00000163686	-0.523269	1.5584e-06	2.31264e-05	491.83	341.754
3229	HOXC13	ENSG00000123364	0.72926	1.56021e-06	2.31363e-05	331.6	552.263
5413	SEPT5	ENSG00000184702	1.17682	1.62551e-06	2.4087e-05	122.205	281.821
51085	MLXIPL	ENSG00000009950	-2.45206	1.6304e-06	2.41418e-05	28.7098	4.31139
10525	HYOU1	ENSG00000149428	0.578303	1.64717e-06	2.43724e-05	8093.4	12111.7
285154	CYP1B1-AS1	ENSG00000232973	-1.18155	1.65797e-06	2.45142e-05	312.998	135.247
55785	FGD6	ENSG00000180263	0.707862	1.66885e-06	2.46571e-05	1492.46	2447.86
51665	ASB1	ENSG00000065802	0.39417	1.68871e-06	2.49325e-05	2089.11	2747.32
23670	TMEM2	ENSG00000135048	0.963214	1.71434e-06	2.52924e-05	2327.41	4586.23
80111	C3orf36	ENSG00000221972	1.86577	1.75087e-06	2.58127e-05	9.47708	37.6003
9235	IL32	ENSG00000008517	1.19526	1.77216e-06	2.61076e-05	47.935	112.1
10280	SIGMAR1	ENSG00000147955	-0.439565	1.80358e-06	2.65512e-05	9162.34	6749.3
5581	PRKCE	ENSG00000171132	-0.603288	1.81949e-06	2.6766e-05	312.618	205.347
1839	HBEGF	ENSG00000113070	-0.666784	1.84439e-06	2.71126e-05	5089.2	3194.36
55083	KIF26B	ENSG00000162849	1.39468	1.86782e-06	2.7437e-05	45.7209	124.377
57118	CAMK1D	ENSG00000183049	1.07375	1.90396e-06	2.79477e-05	146.513	312.998
84798	C19orf48	ENSG00000167747	-0.703511	1.96079e-06	2.87611e-05	9898.53	6053.24
79109	MAPKAP1	ENSG00000119487	0.334483	1.98134e-06	2.90415e-05	5058.07	6380.47
158405	KIAA1958	ENSG00000165185	-0.633062	1.99117e-06	2.91645e-05	372.359	239.255
120071	LARGE2	ENSG00000165905	1.15176	1.99332e-06	2.91749e-05	532.775	1206.15
22936	ELL2	ENSG00000118985	0.458551	2.00753e-06	2.93618e-05	4226.59	5814.6
5526	PPP2R5B	ENSG00000068971	0.797059	2.01178e-06	2.94027e-05	534.007	933.609
9392	TGFBRAP1	ENSG00000135966	-0.609696	2.01524e-06	2.94321e-05	3005.21	1964.2
55243	KIRREL1	ENSG00000183853	0.586629	2.01684e-06	2.94343e-05	13109.2	19733.8
56262	LRRC8A	ENSG00000136802	0.39982	2.03158e-06	2.96281e-05	7175.81	9474.6
29126	CD274	ENSG00000120217	0.827278	2.04564e-06	2.98117e-05	68.8501	122.985
105376617	LOC105376617	ENSG00000255202	2.59466	2.05835e-06	2.99754e-05	3.16423	24.7656
2263	FGFR2	ENSG00000066468	0.685055	2.06067e-06	2.99876e-05	454.466	733.526
79845	RNF122	ENSG00000133874	1.51025	2.08724e-06	3.03525e-05	31.1845	92.9194
196483	EEF2KMT	ENSG00000118894	-0.5098	2.09606e-06	3.04303e-05	650.913	456.447
10567	RABAC1	ENSG00000105404	0.646887	2.09661e-06	3.04303e-05	1320.6	2074.54
79641	ROGDI	ENSG00000067836	0.766723	2.09709e-06	3.04303e-05	313.676	536.593
25904	CNOT10	ENSG00000182973	-0.341017	2.13137e-06	3.09056e-05	1472.54	1162.04
950	SCARB2	ENSG00000138760	0.377392	2.14383e-06	3.10641e-05	5566.41	7235.25
27309	ZNF330	ENSG00000109445	-0.485501	2.1604e-06	3.12819e-05	1635.19	1166.52
283673	EWSAT1	ENSG00000212766	1.25751	2.18692e-06	3.16433e-05	28.7259	70.4729
9261	MAPKAPK2	ENSG00000162889	0.407098	2.22417e-06	3.21593e-05	8121.78	10778.1
245812	CNPY4	ENSG00000166997	0.981961	2.23742e-06	3.23278e-05	95.9997	191.854
50855	PARD6A	ENSG00000102981	-1.3514	2.24078e-06	3.23534e-05	97.5456	37.0561
26575	RGS17	ENSG00000091844	1.06773	2.26192e-06	3.26354e-05	143.37	305.071
4858	NOVA2	ENSG00000104967	4.11102	2.29432e-06	3.30794e-05	0.311358	28.8781
105370578	LINC01629	ENSG00000258602	2.91119	2.30831e-06	3.32574e-05	10.4594	119.223
8050	PDHX	ENSG00000110435	-0.292795	2.35151e-06	3.38558e-05	2262.42	1846.34
149466	C1orf210	ENSG00000253313	-1.5233	2.35549e-06	3.38889e-05	79.2112	26.3415
79828	METTL8	ENSG00000123600	-0.60084	2.38244e-06	3.42524e-05	2019.34	1328.05
50614	GALNT9	ENSG00000182870	-2.74798	2.40901e-06	3.46099e-05	29.3541	3.18025
114787	GPRIN1	ENSG00000169258	0.944196	2.45859e-06	3.52973e-05	984.925	1914.88
57558	USP35	ENSG00000118369	0.535256	2.4732e-06	3.54819e-05	484.395	703.365
705	BYSL	ENSG00000112578	-0.327445	2.47905e-06	3.55407e-05	2263.4	1803.19
10396	ATP8A1	ENSG00000124406	-1.52482	2.4937e-06	3.57254e-05	79.3369	26.3273
6446	SGK1	ENSG00000118515	0.680146	2.5281e-06	3.61774e-05	942.455	1515.99
100	ADA	ENSG00000196839	0.656865	2.52882e-06	3.61774e-05	614.713	972.434
29088	MRPL15	ENSG00000137547	-0.283544	2.59696e-06	3.71261e-05	4211.76	3459.29
55287	TMEM40	ENSG00000088726	-0.618061	2.6385e-06	3.76934e-05	419.724	272.587
163859	SDE2	ENSG00000143751	-0.274164	2.70249e-06	3.85804e-05	2833.72	2342.82
1131	CHRM3	ENSG00000133019	-1.71292	2.71712e-06	3.87619e-05	52.7234	15.0401
11222	MRPL3	ENSG00000114686	-0.480562	2.74627e-06	3.91503e-05	7887.98	5645.62
650	BMP2	ENSG00000125845	0.960599	2.79045e-06	3.97521e-05	195.348	384.36
54433	GAR1	ENSG00000109534	-0.44688	2.79985e-06	3.98581e-05	852.776	625.051
9100	USP10	ENSG00000103194	-0.375665	2.8434e-06	4.04496e-05	6291.71	4846.28
728463	TGFB2-AS1	ENSG00000232480	-1.9237	2.8502e-06	4.0518e-05	40.4121	9.64023
8638	OASL	ENSG00000135114	1.43147	2.89917e-06	4.11853e-05	39.501	110.681
54606	DDX56	ENSG00000136271	-0.433054	2.93775e-06	4.17042e-05	5549.33	4106.33
79101	TAF1D	ENSG00000166012	-0.388247	2.95565e-06	4.19289e-05	1981.75	1513.18
5829	PXN	ENSG00000089159	0.569087	2.99827e-06	4.25038e-05	12266.8	18240.2
139285	AMER1	ENSG00000184675	-0.680503	3.01471e-06	4.2707e-05	745.323	463.196
5891	MOK	ENSG00000080823	-0.505821	3.03217e-06	4.29244e-05	1445.94	1016.76
		ENSG00000232445	-1.35752	3.04403e-06	4.30621e-05	310.852	117.468
9479	MAPK8IP1	ENSG00000121653	0.957704	3.05209e-06	4.31461e-05	96.181	188.948
3423	IDS	ENSG00000010404	0.544765	3.09048e-06	4.36584e-05	1097.17	1603.65
1491	CTH	ENSG00000116761	-1.29072	3.09622e-06	4.37091e-05	206.494	82.0485
55666	NPLOC4	ENSG00000182446	0.462686	3.11666e-06	4.39671e-05	5351.89	7384.41
9188	DDX21	ENSG00000165732	-0.603423	3.1246e-06	4.40344e-05	22797.4	14964.3
79660	PPP1R3B	ENSG00000173281	0.755123	3.12578e-06	4.40344e-05	453.605	769.563
93659	CGB5	ENSG00000189052	3.98581	3.13067e-06	4.40727e-05	0.316664	19.3515
23509	POFUT1	ENSG00000101346	-0.298146	3.179e-06	4.47221e-05	6160.95	5008.91
140606	SELENOM	ENSG00000198832	0.613351	3.21878e-06	4.52503e-05	420.281	644.88
79098	C1orf116	ENSG00000182795	-0.609114	3.24113e-06	4.55329e-05	5006.97	3273.44
54541	DDIT4	ENSG00000168209	-0.807755	3.24367e-06	4.5537e-05	22847.2	12965.9
259232	NALCN	ENSG00000102452	-0.816195	3.2561e-06	4.568e-05	210.6	118.887
84365	NIFK	ENSG00000155438	-0.5487	3.31101e-06	4.64183e-05	2385.1	1627.16
4052	LTBP1	ENSG00000049323	0.697902	3.34738e-06	4.68957e-05	10081.4	16423
7050	TGIF1	ENSG00000177426	0.338501	3.36976e-06	4.71767e-05	2753.65	3483.52
23767	FLRT3	ENSG00000125848	0.49685	3.39117e-06	4.74436e-05	1356.39	1916.81
2766	GMPR	ENSG00000137198	-1.50474	3.40835e-06	4.76204e-05	268.659	90.4824
56479	KCNQ5	ENSG00000185760	-0.728355	3.4085e-06	4.76204e-05	935.892	562.211
8320	EOMES	ENSG00000163508	-1.86515	3.43749e-06	4.79924e-05	265.052	66.3747
3313	HSPA9	ENSG00000113013	-0.530352	3.44185e-06	4.80203e-05	48278.7	33365.5
		ENSG00000228626	-0.804645	3.5144e-06	4.89938e-05	616.618	350.598
10301	DLEU1	ENSG00000176124	-0.587424	3.51646e-06	4.89938e-05	829.167	550.536
55662	HIF1AN	ENSG00000166135	0.25448	3.52039e-06	4.90149e-05	3093.79	3691.56
80342	TRAF3IP3	ENSG00000009790	0.65001	3.54844e-06	4.93715e-05	356.378	561.166
253039	CUTALP	ENSG00000226752	-0.754369	3.58818e-06	4.98903e-05	480.592	283.33
10389	SCML2	ENSG00000102098	-0.676399	3.59194e-06	4.99083e-05	212.922	132.739
100125556	FAM86JP	ENSG00000171084	-1.37703	3.61766e-06	5.02313e-05	50.5434	18.7931
257236	CCDC96	ENSG00000173013	1.02767	3.6232e-06	5.02738e-05	43.933	90.785
1019	CDK4	ENSG00000135446	-0.470196	3.65775e-06	5.07185e-05	4463.96	3218.24
101927221	UBR5-AS1	ENSG00000246263	-1.27329	3.73506e-06	5.17551e-05	112.201	45.2057
10100	TSPAN2	ENSG00000134198	2.33747	3.80028e-06	5.26229e-05	5.0618	31.0409
4091	SMAD6	ENSG00000137834	2.00189	3.85861e-06	5.33942e-05	23.6262	106.369
150290	DUSP18	ENSG00000167065	0.994443	3.88207e-06	5.36822e-05	90.6655	182.847
84524	ZC3H8	ENSG00000144161	-0.582129	3.91706e-06	5.41291e-05	1008.81	672.206
353345	GPR141	ENSG00000187037	-0.980681	3.98326e-06	5.50064e-05	356.347	178.376
8445	DYRK2	ENSG00000127334	0.365848	4.00567e-06	5.52782e-05	895.128	1154.09
4131	MAP1B	ENSG00000131711	1.66353	4.063e-06	5.60313e-05	601.505	2030.79
79896	THNSL1	ENSG00000185875	-0.709402	4.08467e-06	5.62918e-05	628.473	382.634
23242	COBL	ENSG00000106078	-1.24989	4.09843e-06	5.64431e-05	1411.43	578.332
440498	HSBP1L1	ENSG00000226742	-0.55339	4.10516e-06	5.64974e-05	1097.16	745.91
23265	EXOC7	ENSG00000182473	0.444075	4.11984e-06	5.66611e-05	1652.29	2250.25
6489	ST8SIA1	ENSG00000111728	-1.37417	4.19392e-06	5.76408e-05	147.002	54.7606
10226	PLIN3	ENSG00000105355	0.656585	4.2213e-06	5.79779e-05	7221.75	11425.2
26156	RSL1D1	ENSG00000171490	-0.515644	4.23334e-06	5.81039e-05	13540.3	9454.76
114883	OSBPL9	ENSG00000117859	0.333891	4.2389e-06	5.81409e-05	3376.08	4257.14
8412	BCAR3	ENSG00000137936	0.386469	4.28976e-06	5.87987e-05	3759.42	4917.86
79156	PLEKHF1	ENSG00000166289	-1.35354	4.35252e-06	5.96186e-05	437.375	165.541
114788	CSMD3	ENSG00000164796	0.714713	4.36414e-06	5.97375e-05	126.095	207.826
727936	GXYLT2	ENSG00000172986	0.652112	4.38191e-06	5.99251e-05	325.647	513.432
11259	FILIP1L	ENSG00000168386	2.2876	4.38376e-06	5.99251e-05	6.92175	40.7379
3064	HTT	ENSG00000197386	0.211627	4.39395e-06	6.00176e-05	3892.71	4508.09
55897	MESP1	ENSG00000166823	-1.91698	4.39644e-06	6.00176e-05	38.1573	9.16704
55326	AGPAT5	ENSG00000155189	-0.639623	4.42903e-06	6.04218e-05	3175	2031.23
10436	EMG1	ENSG00000126749	-0.426921	4.48969e-06	6.12082e-05	2172.93	1614.83
		ENSG00000261786	1.28219	4.56605e-06	6.22075e-05	26.2135	65.6173
115207	KCTD12	ENSG00000178695	-0.772856	4.57724e-06	6.2318e-05	2396.78	1394.5
100093631	GTF2IP4	ENSG00000233369	0.800895	4.59907e-06	6.25622e-05	70.4098	123.459
4007	PRICKLE3	ENSG00000012211	-0.524537	4.60134e-06	6.25622e-05	1282.87	890.274
3632	INPP5A	ENSG00000068383	0.616999	4.6743e-06	6.35116e-05	895.904	1378.05
26262	TSPAN17	ENSG00000048140	0.593394	4.70999e-06	6.39537e-05	2575.76	3896.68
954	ENTPD2	ENSG00000054179	-0.906783	4.72821e-06	6.41582e-05	1861.1	982.978
54751	FBLIM1	ENSG00000162458	1.04753	4.73417e-06	6.41961e-05	6278.92	13176.7
64222	TOR3A	ENSG00000186283	-0.291879	4.76698e-06	6.45978e-05	3761.23	3071.6
84418	CYSTM1	ENSG00000120306	-0.599673	4.77246e-06	6.46289e-05	1100.57	724.345
5471	PPAT	ENSG00000128059	-0.633058	4.82291e-06	6.52685e-05	1803.79	1159.41
813	CALU	ENSG00000128595	0.376993	4.8518e-06	6.56158e-05	8459.8	10993.6
29950	SERTAD1	ENSG00000197019	0.675411	4.95691e-06	6.69926e-05	932.02	1494.46
10237	SLC35B1	ENSG00000121073	0.31008	5.03912e-06	6.80404e-05	1613.18	2000.63
2057	EPOR	ENSG00000187266	0.610026	5.04115e-06	6.80404e-05	179.605	274.991
56917	MEIS3	ENSG00000105419	1.36981	5.08146e-06	6.85389e-05	65.6733	175.758
101927482	LOC101927482	ENSG00000229056	3.88835	5.12884e-06	6.9132e-05	0.316664	17.7188
8651	SOCS1	ENSG00000185338	1.7604	5.13252e-06	6.91357e-05	19.6029	71.7646
65244	SPATS2	ENSG00000123352	0.312131	5.22872e-06	7.03608e-05	1707.93	2121.29
27345	KCNMB4	ENSG00000135643	2.51481	5.23041e-06	7.03608e-05	3.45967	25.712
63939	FAM217B	ENSG00000196227	-0.617758	5.26481e-06	7.07767e-05	613.099	398.417
90233	ZNF551	ENSG00000204519	-0.552246	5.29386e-06	7.11201e-05	392.225	266.87
64318	NOC3L	ENSG00000173145	-0.457981	5.3246e-06	7.14857e-05	1741.32	1266.22
345643	MCIDAS	ENSG00000234602	-1.0196	5.37239e-06	7.20795e-05	143.752	69.9713
55253	TYW1	ENSG00000198874	-0.371519	5.39608e-06	7.23495e-05	1516.02	1171.1
1352	COX10	ENSG00000006695	-0.442776	5.4267e-06	7.2712e-05	1747.26	1284.07
401039	LINC01940	ENSG00000227744	1.1639	5.44051e-06	7.28489e-05	79.841	182.705
1781	DYNC1I2	ENSG00000077380	0.52285	5.48311e-06	7.33709e-05	4510.12	6492.02
57291	DANCR	ENSG00000226950	-0.390309	5.58409e-06	7.4673e-05	3099.44	2363.14
23086	EXPH5	ENSG00000110723	-1.06338	5.71876e-06	7.64235e-05	373.629	175.953
55266	TMEM19	ENSG00000139291	0.788982	5.72296e-06	7.64292e-05	521.304	906.587
55298	RNF121	ENSG00000137522	0.438568	5.76537e-06	7.69449e-05	810.298	1099.36
221061	FAM171A1	ENSG00000148468	0.373905	5.79283e-06	7.72606e-05	1341.48	1739.54
83719	YPEL3	ENSG00000090238	0.954583	5.89138e-06	7.85234e-05	201.873	395.832
26002	MOXD1	ENSG00000079931	2.17874	5.90807e-06	7.86941e-05	7.86676	41.9828
8676	STX11	ENSG00000135604	1.16719	5.93964e-06	7.90626e-05	31.5657	72.4225
3690	ITGB3	ENSG00000259207	3.87475	5.9449e-06	7.90808e-05	0.636061	34.1785
		ENSG00000227076	2.15954	6.04656e-06	8.03804e-05	4.41513	23.0618
440026	TMEM41B	ENSG00000166471	0.607622	6.06109e-06	8.05208e-05	966.948	1477.7
79092	CARD14	ENSG00000141527	1.82502	6.07723e-06	8.06824e-05	19.8797	77.0366
2774	GNAL	ENSG00000141404	-0.709745	6.11511e-06	8.11321e-05	228.681	139.199
56063	TMEM234	ENSG00000160055	0.62843	6.14242e-06	8.14412e-05	176.587	273.789
285513	GPRIN3	ENSG00000185477	2.61836	6.15528e-06	8.15584e-05	2.20346	18.2772
200407	CREG2	ENSG00000175874	1.74099	6.19492e-06	8.20301e-05	48.6634	175.697
51649	MRPS23	ENSG00000181610	-0.474483	6.20009e-06	8.2045e-05	3107.21	2233.28
56675	NRIP3	ENSG00000175352	1.63192	6.24695e-06	8.26113e-05	26.5782	87.6616
135114	HINT3	ENSG00000111911	-0.537195	6.25127e-06	8.26146e-05	944.563	649.674
5770	PTPN1	ENSG00000196396	0.359481	6.27246e-06	8.28405e-05	5196.84	6671.31
8609	KLF7	ENSG00000118263	1.16594	6.30548e-06	8.32224e-05	2282.97	5234.81
6700	SPRR2A	ENSG00000241794	-1.7276	6.37361e-06	8.40669e-05	113.032	31.5993
55199	FAM86C1	ENSG00000158483	-0.645474	6.39445e-06	8.42871e-05	216.684	137.997
		ENSG00000267473	0.996315	6.4024e-06	8.4337e-05	51.765	104.651
9149	DYRK1B	ENSG00000105204	0.972575	6.43673e-06	8.46997e-05	509.648	1012.64
254042	METAP1D	ENSG00000172878	-0.641107	6.43828e-06	8.46997e-05	394.737	252.132
54920	DUS2	ENSG00000167264	-0.292228	6.51363e-06	8.56354e-05	1212.31	989.757
26287	ANKRD2	ENSG00000165887	-0.922928	6.52081e-06	8.56743e-05	260.404	135.92
		ENSG00000214425	-0.780869	6.62396e-06	8.69733e-05	138.369	79.971
55619	DOCK10	ENSG00000135905	1.02588	6.66192e-06	8.74151e-05	337.28	696.862
65108	MARCKSL1	ENSG00000175130	1.34545	6.67203e-06	8.74911e-05	583.509	1534.25
9730	DCAF1	ENSG00000145041	-0.459134	6.8693e-06	9.00198e-05	2743.12	1992.85
10381	TUBB3	ENSG00000258947	1.57776	6.92227e-06	9.06228e-05	17.6599	55.8349
57089	ENTPD7	ENSG00000198018	0.739372	6.92425e-06	9.06228e-05	437.977	735.011
79644	SRD5A3	ENSG00000128039	-1.10191	6.9899e-06	9.1423e-05	1016.42	464.833
137964	GPAT4	ENSG00000158669	0.39673	7.04802e-06	9.20921e-05	1921	2530.95
57519	STARD9	ENSG00000159433	0.787929	7.05014e-06	9.20921e-05	262.197	455.619
6875	TAF4B	ENSG00000141384	-0.655192	7.05531e-06	9.21004e-05	1280.21	809.915
8463	TEAD2	ENSG00000074219	0.843198	7.07503e-06	9.22984e-05	872.824	1578.66
6237	RRAS	ENSG00000126458	1.1462	7.1285e-06	9.29363e-05	703.048	1588.84
25821	MTO1	ENSG00000135297	-0.710856	7.16184e-06	9.326e-05	2245.16	1365.05
89780	WNT3A	ENSG00000154342	-2.77255	7.16253e-06	9.326e-05	26.2053	2.69284
90624	LYRM7	ENSG00000186687	-0.661742	7.2222e-06	9.39766e-05	894.794	563.485
92799	SHKBP1	ENSG00000160410	0.565456	7.31865e-06	9.51706e-05	2558.92	3796.02
23162	MAPK8IP3	ENSG00000138834	0.721672	7.35475e-06	9.55788e-05	1435.19	2378.76
81552	VOPP1	ENSG00000154978	0.516068	7.50948e-06	9.75271e-05	1748.44	2504.99
7015	TERT	ENSG00000164362	-2.18121	7.53743e-06	9.78275e-05	46.1273	8.60857
91775	NXPE3	ENSG00000144815	0.58945	7.55687e-06	9.8017e-05	789.52	1191.27
80212	CCDC92	ENSG00000119242	0.609588	7.7113e-06	9.99562e-05	1063.37	1627.51
55144	LRRC8D	ENSG00000171492	-0.763613	7.78818e-06	0.000100888	2612.65	1529.62
8437	RASAL1	ENSG00000111344	-1.74987	7.79599e-06	0.000100925	54.8378	15.0686
84141	EVA1A	ENSG00000115363	0.593599	7.81461e-06	0.000101102	1003.41	1518.41
2618	GART	ENSG00000159131	-0.447802	7.93418e-06	0.000102583	12451.5	9117.92
9902	MRC2	ENSG00000011028	1.49309	7.97913e-06	0.000103098	1825.89	5394.15
		ENSG00000268621	1.24412	8.04284e-06	0.000103855	347.668	846.294
26994	RNF11	ENSG00000123091	0.384877	8.16564e-06	0.000105374	1881.26	2458.22
5140	PDE3B	ENSG00000152270	-0.62282	8.18306e-06	0.000105532	322.161	208.612
23528	ZNF281	ENSG00000162702	0.568667	8.31629e-06	0.000107182	1566.97	2329.73
92399	MRRF	ENSG00000148187	-0.285604	8.44351e-06	0.000108752	2745.21	2251.37
100507257	MEG9	ENSG00000223403	3.57914	8.45195e-06	0.000108792	0	11.2446
219855	SLC37A2	ENSG00000134955	0.279528	8.46012e-06	0.000108828	2481.78	3013
		ENSG00000227888	2.08498	8.4944e-06	0.0001092	5.68725	27.8464
1154	CISH	ENSG00000114737	0.684419	8.62215e-06	0.000110737	99.1839	160.084
151473	SLC16A14	ENSG00000163053	-1.13019	8.62485e-06	0.000110737	338.889	151.731
100859921	LINC00536	ENSG00000249917	3.54259	8.68161e-06	0.000111395	0	9.66865
54910	SEMA4C	ENSG00000168758	0.729515	8.69599e-06	0.000111509	1066.77	1778.22
5069	PAPPA	ENSG00000182752	0.528206	8.70198e-06	0.000111515	266.47	385.085
5198	PFAS	ENSG00000178921	-0.551712	8.7743e-06	0.000112371	3769.99	2566.14
751071	CSKMT	ENSG00000214756	-0.623069	8.80027e-06	0.000112632	210.031	135.962
389641	LOC389641	ENSG00000246582	-0.509256	8.83458e-06	0.000113	329.241	230.945
		ENSG00000172660	-0.126058	8.85567e-06	0.000113199	6496.38	5952.8
205	AK4	ENSG00000162433	-0.634857	8.89638e-06	0.000113647	4181.02	2683.25
28968	SLC6A16	ENSG00000063127	1.95226	8.91785e-06	0.00011385	5.66844	24.6946
89944	GLB1L2	ENSG00000149328	-0.377913	9.08079e-06	0.000115857	1904.05	1464.04
57107	PDSS2	ENSG00000164494	-0.299082	9.28108e-06	0.000118338	1252.72	1017.96
131474	CHCHD4	ENSG00000163528	-0.566507	9.3625e-06	0.000119301	2138.53	1440.6
8705	B3GALT4	ENSG00000235863	1.99257	9.38071e-06	0.000119458	16.7319	75.5317
57608	JCAD	ENSG00000165757	1.1588	9.39929e-06	0.00011962	24.9229	56.9376
63971	KIF13A	ENSG00000137177	0.448952	9.50755e-06	0.000120922	1486.79	2032.11
3396	MRPL58	ENSG00000167862	-0.275858	9.54608e-06	0.000121336	1781.27	1470.86
10945	KDELR1	ENSG00000105438	0.327829	9.64432e-06	0.000122508	6948.72	8725.86
195814	SDR16C5	ENSG00000170786	-1.08635	9.70218e-06	0.000123165	816.006	377.323
126917	IFFO2	ENSG00000169991	0.458532	9.81504e-06	0.00012452	1862.6	2562.68
153830	RNF145	ENSG00000145860	-0.398272	9.99414e-06	0.000126713	8285.83	6281.76
84620	ST6GAL2	ENSG00000144057	1.62567	1.01849e-05	0.000129051	21.8467	71.8641
25977	NECAP1	ENSG00000089818	-0.443004	1.04168e-05	0.000131908	1434.17	1053.66
102724334	LOC102724334	ENSG00000234289	2.44409	1.04655e-05	0.000132412	4.12257	28.9775
4893	NRAS	ENSG00000213281	0.632112	1.04697e-05	0.000132412	2461.61	3828.34
7855	FZD5	ENSG00000163251	-0.763301	1.05645e-05	0.000133509	337.937	197.94
55700	MAP7D1	ENSG00000116871	0.649969	1.05696e-05	0.000133509	9357.17	14738.9
23291	FBXW11	ENSG00000072803	0.155104	1.05984e-05	0.000133672	4355.22	4849.67
23560	GTPBP4	ENSG00000107937	-0.508751	1.06033e-05	0.000133672	5687.32	3990.06
7317	UBA1	ENSG00000130985	0.393176	1.06057e-05	0.000133672	22092	29037.2
25829	TMEM184B	ENSG00000198792	0.486075	1.06122e-05	0.000133672	2783.91	3905.47
653361	NCF1	ENSG00000158517	-2.36731	1.06155e-05	0.000133672	59.5599	9.08176
57095	PITHD1	ENSG00000057757	-0.356433	1.07089e-05	0.000134764	1903.74	1485.93
10975	UQCR11	ENSG00000127540	-0.470327	1.07674e-05	0.000135417	818.031	589.603
11278	KLF12	ENSG00000118922	0.830277	1.07904e-05	0.000135623	592.956	1062.69
10952	SEC61B	ENSG00000106803	0.408369	1.08912e-05	0.000136766	2157.68	2866.38
760	CA2	ENSG00000104267	-0.987065	1.08949e-05	0.000136766	4438.5	2208.71
		ENSG00000233217	2.24387	1.09214e-05	0.000137014	3.46224	19.8816
54536	EXOC6	ENSG00000138190	-0.938976	1.09381e-05	0.000137138	331.603	170.955
23210	JMJD6	ENSG00000070495	0.441141	1.10442e-05	0.000138383	1256.73	1708.26
		ENSG00000261488	2.19894	1.10583e-05	0.000138475	4.11969	22.5318
4650	MYO9B	ENSG00000099331	0.704452	1.11164e-05	0.000139116	2875.43	4708.66
9456	HOMER1	ENSG00000152413	-0.432747	1.12088e-05	0.000140186	1289.88	954.38
22916	NCBP2	ENSG00000114503	-0.251589	1.12553e-05	0.000140681	3095.46	2599.62
55149	MTPAP	ENSG00000107951	-0.578007	1.15121e-05	0.000143802	1355.74	905.811
6665	SOX15	ENSG00000129194	-0.573655	1.15365e-05	0.000144018	4463.15	2990.92
5797	PTPRM	ENSG00000173482	0.735646	1.15952e-05	0.000144662	3251.1	5443.97
8897	MTMR3	ENSG00000100330	0.581611	1.1627e-05	0.000144969	1916.31	2875.71
55661	DDX27	ENSG00000124228	-0.247037	1.17343e-05	0.000146217	3349.77	2822.11
		ENSG00000268879	1.85605	1.17623e-05	0.000146451	7.88814	31.6135
1870	E2F2	ENSG00000007968	-1.31622	1.17675e-05	0.000146451	604.405	234.637
405	ARNT	ENSG00000143437	0.509601	1.1782e-05	0.000146542	2613.17	3727.03
57491	AHRR	ENSG00000063438	-1.46885	1.19563e-05	0.000148616	539.823	185.772
1906	EDN1	ENSG00000078401	0.675584	1.19634e-05	0.000148616	179.202	287.409
147179	WIPF2	ENSG00000171475	0.294572	1.19823e-05	0.00014876	2442.57	2996.74
4143	MAT1A	ENSG00000151224	-2.08502	1.21347e-05	0.000150559	144.007	29.0486
8995	TNFSF18	ENSG00000120337	-2.27071	1.21612e-05	0.000150796	28.4436	4.85564
400043	LINC02381	ENSG00000250742	0.366196	1.21878e-05	0.000151033	491.018	633.446
90557	CCDC74A	ENSG00000163040	1.05973	1.22738e-05	0.000152007	30.6447	64.9593
83930	STARD3NL	ENSG00000010270	0.339856	1.22879e-05	0.000152088	1100.05	1393.19
261729	STEAP2	ENSG00000157214	0.816225	1.23523e-05	0.000152791	224.908	399.079
55435	AP1AR	ENSG00000138660	-0.528823	1.24529e-05	0.000153943	1469.38	1016.33
333	APLP1	ENSG00000105290	1.18897	1.25367e-05	0.000154884	49.8424	116.525
1397	CRIP2	ENSG00000182809	0.843476	1.25758e-05	0.000155229	1588.49	2874.99
55596	ZCCHC8	ENSG00000033030	-0.260015	1.258e-05	0.000155229	1439.67	1201.92
11138	TBC1D8	ENSG00000204634	-0.621808	1.27737e-05	0.000157524	4428.48	2867.98
23308	ICOSLG	ENSG00000160223	-0.903799	1.30508e-05	0.000160844	703.238	371.867
		ENSG00000180066	-1.25304	1.30604e-05	0.000160864	52.7065	21.4859
2700	GJA3	ENSG00000121743	-0.700752	1.31648e-05	0.000162052	382.004	233.993
2312	FLG	ENSG00000143631	-0.879952	1.31851e-05	0.000162203	162.592	87.4484
2152	F3	ENSG00000117525	1.08881	1.32615e-05	0.000163005	4880.4	10578.9
29095	ORMDL2	ENSG00000123353	0.634159	1.32663e-05	0.000163005	267.272	416.282
5159	PDGFRB	ENSG00000113721	1.07754	1.33149e-05	0.000163503	46.4022	99.6962
64288	ZSCAN31	ENSG00000235109	0.769735	1.33392e-05	0.000163701	122.92	210.822
57510	XPO5	ENSG00000124571	-0.425091	1.35243e-05	0.000165873	5863.66	4362.42
5090	PBX3	ENSG00000167081	0.511563	1.36001e-05	0.000166702	737.753	1053.71
126567	C2CD4C	ENSG00000183186	1.89346	1.36832e-05	0.000167619	15.1396	62.9102
23037	PDZD2	ENSG00000133401	-0.436733	1.37535e-05	0.000168379	2616.31	1930.83
645166	LOC645166	ENSG00000143429	0.408372	1.3982e-05	0.000171072	491.199	652.428
10069	RWDD2B	ENSG00000156253	-0.561469	1.40442e-05	0.00017173	1223.81	827.126
3980	LIG3	ENSG00000005156	-0.412999	1.42942e-05	0.000174682	1993.29	1495.72
29995	LMCD1	ENSG00000071282	1.86847	1.43103e-05	0.000174774	50.4831	205.148
94027	CGB7	ENSG00000196337	2.55611	1.45236e-05	0.000177272	6.58917	53.6153
4013	VWA5A	ENSG00000110002	0.387893	1.45405e-05	0.000177372	423.663	554.951
826	CAPNS1	ENSG00000126247	0.301191	1.45584e-05	0.000177483	12138.3	14962
30851	TAX1BP3	ENSG00000213977	1.00146	1.45907e-05	0.00017777	71.8834	146.161
400451	FAM174B	ENSG00000185442	0.833121	1.46611e-05	0.00017852	72.9992	131.135
58478	ENOPH1	ENSG00000145293	-0.429936	1.48273e-05	0.000180436	2547.44	1888.92
493	ATP2B4	ENSG00000058668	0.362638	1.49298e-05	0.000181574	3741.29	4813.86
51271	UBAP1	ENSG00000165006	0.328318	1.49833e-05	0.000182115	4395.9	5522.04
145788	C15orf65	ENSG00000261652	1.1818	1.5104e-05	0.000183473	28.4467	66.1615
123811	FOPNL	ENSG00000133393	-0.339897	1.52719e-05	0.000185401	2028.78	1602.09
10333	TLR6	ENSG00000174130	0.876358	1.52883e-05	0.00018549	442.998	821.21
5862	RAB2A	ENSG00000104388	0.240103	1.5457e-05	0.000187363	3590.93	4242.11
4216	MAP3K4	ENSG00000085511	0.520304	1.54612e-05	0.000187363	2008.39	2886.23
57085	AGTRAP	ENSG00000177674	0.805388	1.56287e-05	0.000189279	2715.91	4782.71
26022	TMEM98	ENSG00000006042	0.532829	1.58821e-05	0.000192234	326.802	473.906
		ENSG00000237943	-0.536794	1.60277e-05	0.00019388	265.551	182.701
10398	MYL9	ENSG00000101335	1.30529	1.60422e-05	0.000193941	46.4764	118.816
8604	SLC25A12	ENSG00000115840	-0.394195	1.60565e-05	0.000193998	1957.13	1487.86
127343	DMBX1	ENSG00000197587	3.01021	1.60676e-05	0.000194016	1.25605	17.6761
4188	MDFI	ENSG00000112559	0.9224	1.61169e-05	0.000194496	2699.2	5175.4
57153	SLC44A2	ENSG00000129353	0.630914	1.61646e-05	0.000194955	458.369	712.471
84069	PLEKHN1	ENSG00000187583	0.983256	1.61783e-05	0.000195005	235.802	472.741
53836	GPR87	ENSG00000138271	0.469157	1.63127e-05	0.000196508	1646.93	2283.19
2771	GNAI2	ENSG00000114353	0.518225	1.63406e-05	0.000196727	8575.05	12305.8
55089	SLC38A4	ENSG00000139209	2.68883	1.6372e-05	0.000196988	1.88149	17.7472
7162	TPBG	ENSG00000146242	0.301811	1.65499e-05	0.000199011	4888.51	6028.26
109729127	KRT7-AS	ENSG00000257671	0.749666	1.6585e-05	0.000199269	166.823	282.251
23710	GABARAPL1	ENSG00000139112	1.01018	1.6591e-05	0.000199269	658.446	1346.79
6097	RORC	ENSG00000143365	-1.46005	1.66257e-05	0.000199567	88.2741	30.525
140700	SAMD10	ENSG00000130590	-1.05349	1.66404e-05	0.000199625	336.044	159.124
10553	HTATIP2	ENSG00000109854	0.478076	1.67719e-05	0.000201084	2394.16	3340.17
100505501	LOC100505501	ENSG00000167912	2.40035	1.6867e-05	0.000202105	3.15619	21.5427
2643	GCH1	ENSG00000131979	-0.721209	1.69519e-05	0.000203002	413.106	249.208
29803	REPIN1	ENSG00000214022	-0.826291	1.7385e-05	0.000208066	4946.06	2766.32
4799	NFX1	ENSG00000086102	-0.459184	1.7511e-05	0.00020945	3298.96	2396.18
688	KLF5	ENSG00000102554	-0.536596	1.78363e-05	0.000213216	9305.78	6400.79
339260	LOC339260	ENSG00000233098	3.43548	1.80541e-05	0.000215692	0	9.64023
9119	KRT75	ENSG00000170454	1.79996	1.81197e-05	0.000216348	9.76674	37.5008
51450	PRRX2	ENSG00000167157	2.71083	1.8298e-05	0.000218349	5.69497	56.696
9578	CDC42BPB	ENSG00000198752	0.53685	1.84728e-05	0.000220306	5499.06	7996.08
84441	MAML2	ENSG00000184384	0.387262	1.85433e-05	0.000221016	874.031	1144.04
10458	BAIAP2	ENSG00000175866	-0.618185	1.86302e-05	0.000221806	3147.15	2043.28
1207	CLNS1A	ENSG00000074201	-0.353384	1.86412e-05	0.000221806	5363.29	4195.47
9371	KIF3B	ENSG00000101350	0.319871	1.86479e-05	0.000221806	3229.15	4032.47
10745	PHTF1	ENSG00000116793	0.961093	1.86533e-05	0.000221806	472.143	931.533
6238	RRBP1	ENSG00000125844	0.60658	1.89817e-05	0.000225579	9379.34	14328.6
1729	DIAPH1	ENSG00000131504	0.206654	1.91444e-05	0.000227379	20739	23936
116379	IL22RA2	ENSG00000164485	-3.69704	1.91618e-05	0.000227452	15.784	0
266727	MDGA1	ENSG00000112139	3.31255	1.91862e-05	0.000227609	0.950151	22.1154
23339	VPS39	ENSG00000166887	0.255509	1.94546e-05	0.000230658	3038.96	3628.51
65083	NOL6	ENSG00000165271	-0.626974	1.95858e-05	0.000232078	5452.01	3517.58
		ENSG00000205047	-0.754373	1.97087e-05	0.000233399	233.195	137.311
5338	PLD2	ENSG00000129219	0.586675	2.00076e-05	0.0002368	2261.73	3406.79
7026	NR2F2	ENSG00000185551	-0.423688	2.01529e-05	0.00023838	1559.06	1161.11
1040	CDS1	ENSG00000163624	0.38813	2.02503e-05	0.000239257	1631.96	2137.51
4155	MBP	ENSG00000197971	-0.41961	2.02506e-05	0.000239257	2293.03	1712.53
27074	LAMP3	ENSG00000078081	-1.41755	2.03343e-05	0.000239977	49.505	17.7188
10061	ABCF2	ENSG00000033050	-0.349542	2.03353e-05	0.000239977	7243.98	5681.86
23569	PADI4	ENSG00000159339	-1.27814	2.04229e-05	0.000240871	67.2102	26.7863
137886	UBXN2B	ENSG00000215114	-0.547977	2.0446e-05	0.000241004	3068.03	2093.34
387521	TMEM189	ENSG00000240849	0.753067	2.05446e-05	0.000242026	1482.59	2514.82
22837	COBLL1	ENSG00000082438	-0.798287	2.08405e-05	0.000245369	1862.88	1063.02
		ENSG00000243225	2.79481	2.09261e-05	0.000246132	3.80833	42.7728
25840	METTL7A	ENSG00000185432	-0.876336	2.09296e-05	0.000246132	3580.69	1930.84
143686	SESN3	ENSG00000149212	0.395715	2.0955e-05	0.000246288	386.234	508.544
129293	TRABD2A	ENSG00000186854	-0.504	2.09704e-05	0.000246326	1284.54	904.178
148252	DIRAS1	ENSG00000176490	1.21853	2.1182e-05	0.000248668	31.6085	75.5886
6364	CCL20	ENSG00000115009	-0.592636	2.1258e-05	0.000249416	498.64	329.538
6652	SORD	ENSG00000140263	-0.482916	2.13914e-05	0.000250836	3668.12	2620.37
5252	PHF1	ENSG00000112511	0.504584	2.14138e-05	0.000250954	1075.95	1529.35
116966	WDR17	ENSG00000150627	-0.782949	2.17183e-05	0.000254375	128.442	74.1548
3428	IFI16	ENSG00000163565	-0.445084	2.17796e-05	0.000254946	9109.28	6682.42
116225	ZMYND19	ENSG00000165724	-0.492061	2.18018e-05	0.000255059	2151.57	1527.21
7156	TOP3A	ENSG00000177302	-0.32009	2.18754e-05	0.000255678	2106.51	1686.67
53342	IL17D	ENSG00000172458	-0.880937	2.188e-05	0.000255678	147.842	79.3983
55007	FAM118A	ENSG00000100376	-0.379726	2.18953e-05	0.000255709	965.903	741.907
163589	TDRD5	ENSG00000162782	-1.3613	2.23273e-05	0.000260606	44.5472	16.6587
258010	SVIP	ENSG00000198168	-0.847366	2.23479e-05	0.000260681	190.265	104.836
5523	PPP2R3A	ENSG00000073711	0.485949	2.23595e-05	0.000260681	732.683	1027.94
5592	PRKG1	ENSG00000185532	-2.08112	2.24086e-05	0.000261104	29.3542	5.94415
51076	CUTC	ENSG00000119929	-0.703213	2.27189e-05	0.000264566	922.231	563.527
25959	KANK2	ENSG00000197256	0.797494	2.31982e-05	0.000269993	1829.27	3204.12
283345	RPL13P5	ENSG00000240370	1.57593	2.32812e-05	0.000270804	9.79905	31.1403
84154	RPF2	ENSG00000197498	-0.61548	2.33225e-05	0.000271129	2042.87	1328.82
1028	CDKN1C	ENSG00000129757	1.15421	2.33391e-05	0.000271167	170.533	388.87
222389	BEND7	ENSG00000165626	0.615667	2.33675e-05	0.000271341	122.265	187.931
		ENSG00000245248	-0.980327	2.3615e-05	0.00027403	93.5282	46.6821
5830	PEX5	ENSG00000139197	-0.457254	2.36261e-05	0.00027403	4176.72	3037.9
5598	MAPK7	ENSG00000166484	0.619413	2.36611e-05	0.00027428	722.933	1114.61
339456	TMEM52	ENSG00000178821	-1.46972	2.37034e-05	0.000274613	42.2635	14.4959
9110	MTMR4	ENSG00000108389	-0.451385	2.40969e-05	0.000279012	2827.22	2064.97
8821	INPP4B	ENSG00000109452	0.543118	2.43836e-05	0.000282171	1721.32	2514.28
54993	ZSCAN2	ENSG00000176371	1.00557	2.44763e-05	0.000283082	185.39	378.251
29116	MYLIP	ENSG00000007944	-0.602345	2.46903e-05	0.000285395	202.029	132.654
8851	CDK5R1	ENSG00000176749	0.589273	2.47473e-05	0.00028589	551.66	832.416
399726	CASC10	ENSG00000204682	0.856851	2.50837e-05	0.000289612	280.417	512.936
127544	RNF19B	ENSG00000116514	0.472571	2.51728e-05	0.000290475	1816.22	2524.04
1522	CTSZ	ENSG00000101160	0.391204	2.51873e-05	0.000290477	6866.83	9013.98
6251	RSU1	ENSG00000148484	0.304585	2.53587e-05	0.000292288	3325.28	4108.43
		ENSG00000218283	0.325495	2.53924e-05	0.00029251	529.918	664.359
2971	GTF3A	ENSG00000122034	-0.294494	2.54554e-05	0.00029307	4146.57	3379.78
1364	CLDN4	ENSG00000189143	1.01433	2.57715e-05	0.000296541	212.812	437.039
118932	ANKRD22	ENSG00000152766	-1.99631	2.58109e-05	0.000296825	201.711	43.6155
51257	MARCH2	ENSG00000099785	0.905363	2.60295e-05	0.000299169	237.584	450.176
29923	HILPDA	ENSG00000135245	-0.512859	2.60928e-05	0.000299727	323.236	226.104
218	ALDH3A1	ENSG00000108602	-1.08384	2.61766e-05	0.00030052	12939.5	5982.33
23590	PDSS1	ENSG00000148459	-0.60786	2.62766e-05	0.000301497	892.206	583.413
		ENSG00000222022	2.76639	2.63639e-05	0.000302327	4.12788	45.4372
2982	GUCY1A3	ENSG00000164116	-1.72338	2.64727e-05	0.000303404	146.021	40.4779
55743	CHFR	ENSG00000072609	0.494649	2.6513e-05	0.000303694	778.507	1098.83
23483	TGDS	ENSG00000088451	-0.469169	2.68351e-05	0.00030721	441.669	318.521
6508	SLC4A3	ENSG00000114923	0.911101	2.68911e-05	0.000307677	452.628	861.28
90427	BMF	ENSG00000104081	2.27691	2.76394e-05	0.000316061	36.8405	224.778
11098	PRSS23	ENSG00000150687	1.62318	2.77578e-05	0.000317237	29.3747	97.3445
79587	CARS2	ENSG00000134905	-0.257573	2.77776e-05	0.000317285	4642.01	3882.25
142940	TRUB1	ENSG00000165832	-0.40791	2.80515e-05	0.000320233	1399.91	1053.92
4139	MARK1	ENSG00000116141	0.506253	2.81324e-05	0.000320976	520.722	740.951
2316	FLNA	ENSG00000196924	0.591007	2.83039e-05	0.00032275	76382.6	115421
8869	ST3GAL5	ENSG00000115525	-0.487037	2.83548e-05	0.000323149	474.428	338.015
58515	SELENOK	ENSG00000113811	0.322778	2.91738e-05	0.000332296	655.902	820.846
5046	PCSK6	ENSG00000140479	-0.462858	2.9645e-05	0.000337474	1499.25	1086.14
388753	COA6	ENSG00000168275	-0.537454	3.02112e-05	0.000343727	1432.01	984.405
23348	DOCK9	ENSG00000088387	0.432592	3.02616e-05	0.000344107	3653.45	4937.01
10056	FARSB	ENSG00000116120	-0.64621	3.02892e-05	0.000344228	4532.53	2883.95
30818	KCNIP3	ENSG00000115041	-0.990203	3.05628e-05	0.000347143	2153.37	1067.36
2533	FYB1	ENSG00000082074	-0.802089	3.07057e-05	0.00034857	591.504	336.524
4072	EPCAM	ENSG00000119888	-0.670286	3.09863e-05	0.000351391	1262.16	789.485
2035	EPB41	ENSG00000159023	-0.273065	3.09888e-05	0.000351391	1470.58	1216.59
6274	S100A3	ENSG00000188015	0.690227	3.10631e-05	0.000352037	804.393	1304.51
157506	RDH10	ENSG00000121039	-0.500478	3.12661e-05	0.000354139	786.193	554.748
79944	L2HGDH	ENSG00000087299	-0.602642	3.16732e-05	0.000358551	871.509	572.051
94015	TTYH2	ENSG00000141540	-1.06869	3.1785e-05	0.000359615	80.4662	37.6714
7546	ZIC2	ENSG00000043355	-0.655573	3.19104e-05	0.000360833	410.824	259.748
5872	RAB13	ENSG00000143545	0.31296	3.22211e-05	0.000364144	4175.15	5189.12
90161	HS6ST2	ENSG00000171004	-0.370845	3.24387e-05	0.000366398	1685.67	1302.39
221914	GPC2	ENSG00000213420	1.21123	3.26443e-05	0.000368515	22.7566	54.2021
		ENSG00000213222	0.814447	3.28364e-05	0.000370363	74.4515	132.124
1728	NQO1	ENSG00000181019	-0.344694	3.28445e-05	0.000370363	19484.1	15333.5
19	ABCA1	ENSG00000165029	2.22328	3.2963e-05	0.000371493	27.1029	157.197
10500	SEMA6C	ENSG00000143434	1.22445	3.31142e-05	0.000372989	28.7098	69.1286
646324	LINC00607	ENSG00000235770	1.94186	3.33015e-05	0.000374892	5.37058	23.5776
26747	NUFIP1	ENSG00000083635	-0.653058	3.37735e-05	0.000379994	634.325	401.697
10196	PRMT3	ENSG00000185238	-0.470364	3.37958e-05	0.000380034	2543.31	1832.65
80323	CCDC68	ENSG00000166510	1.04384	3.41024e-05	0.000383269	145.412	305.303
221491	SMIM29	ENSG00000186577	0.790338	3.42052e-05	0.000384144	443.579	773.246
157695	TDRP	ENSG00000180190	-0.531401	3.42181e-05	0.000384144	1558.91	1076.11
129787	TMEM18	ENSG00000151353	-0.30665	3.44113e-05	0.0003861	1078.5	871.513
51063	CALHM2	ENSG00000138172	0.998023	3.44987e-05	0.000386866	624.489	1267.5
286205	SCAI	ENSG00000173611	-0.574774	3.45545e-05	0.000387278	263.142	176.085
439921	MXRA7	ENSG00000182534	0.372371	3.47679e-05	0.000389454	1381.59	1789.75
2303	FOXC2	ENSG00000176692	0.85737	3.50331e-05	0.000392209	753.987	1379.92
254439	C11orf86	ENSG00000173237	-2.27772	3.5229e-05	0.000394184	29.6328	4.85564
1306	COL15A1	ENSG00000204291	3.49849	3.53287e-05	0.000395082	0.319396	12.8915
10529	NEBL	ENSG00000078114	0.815086	3.53558e-05	0.000395166	896.295	1590.59
9262	STK17B	ENSG00000081320	0.701667	3.57213e-05	0.000399032	1216.94	1989.95
1556	CYP2B7P	ENSG00000256612	2.26172	3.5977e-05	0.000401668	3.48105	21.0127
83852	SETDB2	ENSG00000136169	-0.529823	3.60549e-05	0.000402315	470.412	325.081
51540	SCLY	ENSG00000132330	-0.658896	3.61037e-05	0.000402638	197.661	124.661
10404	CPQ	ENSG00000104324	0.665994	3.62611e-05	0.000404171	184.848	294.532
8618	CADPS	ENSG00000163618	2.4101	3.63711e-05	0.000405176	2.2115	15.5986
130271	PLEKHH2	ENSG00000152527	1.01045	3.6442e-05	0.000405742	36.9897	75.7307
192670	AGO4	ENSG00000134698	0.824402	3.65197e-05	0.000406385	516.724	923.258
23596	OPN3	ENSG00000054277	0.462879	3.70441e-05	0.000411994	1008.64	1392.46
53827	FXYD5	ENSG00000089327	0.525317	3.71093e-05	0.000412493	5678.43	8191.44
65018	PINK1	ENSG00000158828	0.897337	3.79222e-05	0.000421298	1623.03	3058.8
10867	TSPAN9	ENSG00000011105	0.396044	3.80509e-05	0.000422497	1627.97	2144.44
8840	WISP1	ENSG00000104415	2.45085	3.83828e-05	0.000425948	2.51225	18.7646
10577	NPC2	ENSG00000119655	0.530912	3.85824e-05	0.000427929	3601.48	5216.03
56997	COQ8A	ENSG00000163050	-0.956386	3.86217e-05	0.000428131	3848.54	1955.19
79714	CCDC51	ENSG00000164051	-0.687179	3.86931e-05	0.00042859	2916.62	1802.08
92609	TIMM50	ENSG00000105197	-0.250949	3.87053e-05	0.00042859	3819.09	3208.68
51499	TRIAP1	ENSG00000170855	-0.419175	3.88357e-05	0.000429798	1370.58	1023.9
1303	COL12A1	ENSG00000111799	0.764447	3.89396e-05	0.000430714	3063.23	5241.05
3936	LCP1	ENSG00000136167	0.942315	3.90598e-05	0.000431808	64.502	125.55
51177	PLEKHO1	ENSG00000023902	1.2882	3.91333e-05	0.000432385	342.4	867.104
2000	ELF4	ENSG00000102034	0.439255	3.93678e-05	0.000434739	2527.73	3431.84
285704	RGMB	ENSG00000174136	-0.287093	3.96602e-05	0.00043773	1541.13	1262.5
		ENSG00000261452	2.66782	3.99582e-05	0.000440779	3.16423	31.3251
55799	CACNA2D3	ENSG00000157445	-1.1138	3.99809e-05	0.000440789	157.034	70.9035
54989	ZNF770	ENSG00000198146	-0.615742	4.07898e-05	0.000449464	2509.31	1631.42
1847	DUSP5	ENSG00000138166	-0.769945	4.08314e-05	0.000449678	997.804	580.743
346389	MACC1	ENSG00000183742	-1.62751	4.11128e-05	0.000452531	64.7569	19.4368
4144	MAT2A	ENSG00000168906	-0.414882	4.14667e-05	0.000456178	12644.6	9473.65
10521	DDX17	ENSG00000100201	0.209451	4.16218e-05	0.000457637	8764.32	10134.9
9595	CYTIP	ENSG00000115165	-2.51474	4.19657e-05	0.000461168	25.8703	3.26552
2801	GOLGA2	ENSG00000167110	0.403435	4.21035e-05	0.000462431	2329.99	3085.15
3183	HNRNPC	ENSG00000092199	-0.182362	4.21651e-05	0.000462858	31990.6	28189.3
8526	DGKE	ENSG00000153933	-0.623809	4.23084e-05	0.00046418	665.953	430.408
221178	SPATA13	ENSG00000182957	-0.983251	4.27487e-05	0.000468757	162.04	80.7427
1646	AKR1C2	ENSG00000151632	0.828775	4.29484e-05	0.000470693	15830.5	28380.9
864	RUNX3	ENSG00000020633	3.25207	4.31034e-05	0.000472136	0	7.52006
54826	GIN1	ENSG00000145723	-0.583164	4.31407e-05	0.000472289	328.394	218.456
57128	LYRM4	ENSG00000214113	-0.272242	4.32162e-05	0.000472861	1206.22	998.394
28514	DLL1	ENSG00000198719	-1.86104	4.32608e-05	0.000473093	257.494	62.5691
79707	NOL9	ENSG00000162408	-0.319315	4.33497e-05	0.00047381	802.577	642.816
10450	PPIE	ENSG00000084072	-0.200701	4.34139e-05	0.000474256	2036.25	1771.53
1192	CLIC1	ENSG00000213719	0.508165	4.35063e-05	0.00047501	15171.9	21623.6
9791	PTDSS1	ENSG00000156471	-0.331814	4.35703e-05	0.000475453	11698.5	9289.58
4552	MTRR	ENSG00000124275	-0.330669	4.36151e-05	0.000475686	2574.48	2045.93
		ENSG00000261005	-0.96332	4.36423e-05	0.000475727	90.2995	45.6078
5939	RBMS2	ENSG00000076067	0.315869	4.39118e-05	0.000478408	1887.29	2350.56
51388	NIP7	ENSG00000132603	-0.478838	4.39931e-05	0.000479036	3095.97	2217.74
951	CD37	ENSG00000104894	1.08363	4.40488e-05	0.000479386	26.5359	57.4108
4048	LTA4H	ENSG00000111144	-0.129717	4.42956e-05	0.000481813	7848.59	7173.44
51696	HECA	ENSG00000112406	0.467702	4.45969e-05	0.00048483	716.636	992.663
81929	SEH1L	ENSG00000085415	-0.605505	4.46764e-05	0.000485435	3320.23	2174.43
10954	PDIA5	ENSG00000065485	0.375197	4.4719e-05	0.000485636	1076.5	1397.39
5880	RAC2	ENSG00000128340	0.695799	4.57381e-05	0.000496439	3051.53	4970.08
3991	LIPE	ENSG00000079435	-0.783267	4.58585e-05	0.000497479	654.754	377.532
84893	FBXO18	ENSG00000134452	-0.169941	4.64084e-05	0.000503176	3540.2	3146.63
28984	RGCC	ENSG00000102760	-1.56705	4.66886e-05	0.000505942	54.6664	17.2314
55037	PTCD3	ENSG00000132300	-0.427503	4.70236e-05	0.000509301	3461.82	2570.78
26100	WIPI2	ENSG00000157954	0.345696	4.7506e-05	0.000514251	2773.05	3526.43
4121	MAN1A1	ENSG00000111885	0.925679	4.76218e-05	0.00051523	172.475	332.052
1949	EFNB3	ENSG00000108947	0.703408	4.77097e-05	0.000515906	240.43	393.74
250	ALPP	ENSG00000163283	-1.14134	4.78549e-05	0.00051696	127.714	56.4929
344887	NMRAL2P	ENSG00000171658	-1.3852	4.78581e-05	0.00051696	189.42	69.157
977	CD151	ENSG00000177697	0.81498	4.80712e-05	0.000518985	7488.36	13292.8
55909	BIN3	ENSG00000147439	0.343297	4.86974e-05	0.000525466	530.43	673.37
1265	CNN2	ENSG00000064666	0.463291	4.88352e-05	0.000526673	8927.24	12327.8
		ENSG00000258711	3.43984	4.93745e-05	0.000532037	0.319396	12.92
10121	ACTR1A	ENSG00000138107	0.55234	4.9385e-05	0.000532037	5288.82	7777.27
79175	ZNF343	ENSG00000088876	-0.426363	4.94411e-05	0.000532358	688.349	511.482
126353	MISP	ENSG00000099812	0.856873	4.94899e-05	0.000532601	2440	4465.8
60386	SLC25A19	ENSG00000125454	-1.30564	5.00325e-05	0.000538155	532.843	207.306
489	ATP2A3	ENSG00000074370	2.08363	5.01057e-05	0.000538657	5.0618	25.6836
399512	SLC25A35	ENSG00000125434	0.81477	5.02696e-05	0.000540132	57.7472	102.503
1945	EFNA4	ENSG00000243364	0.787882	5.05487e-05	0.000542844	380.853	662.958
60436	TGIF2	ENSG00000118707	-0.512614	5.06302e-05	0.000543431	1295.19	905.972
85028	SNHG12	ENSG00000197989	-0.707992	5.09923e-05	0.000547028	742.98	452.098
115362	GBP5	ENSG00000154451	2.76714	5.10687e-05	0.000547558	4.7051	55.6075
1500	CTNND1	ENSG00000198561	0.192313	5.11641e-05	0.000548291	11775.7	13456.3
5792	PTPRF	ENSG00000142949	0.548176	5.12407e-05	0.000548822	8131.83	11922.8
113828	FAM83F	ENSG00000133477	0.560621	5.14719e-05	0.000551008	1824.26	2698.38
101929726	MYMX	ENSG00000262179	3.4233	5.16282e-05	0.000552389	0.316664	12.3331
6253	RTN2	ENSG00000125744	1.17136	5.17622e-05	0.000553366	238.863	553.195
51497	NELFCD	ENSG00000101158	-0.155042	5.17916e-05	0.000553366	5292.77	4753.13
		ENSG00000264785	-2.90775	5.18013e-05	0.000553366	20.5049	1.60434
55922	NKRF	ENSG00000186416	-0.55299	5.18741e-05	0.000553851	1096.22	745.197
84247	RTL6	ENSG00000188636	0.256336	5.22744e-05	0.000557832	3109.84	3715.43
84970	C1orf94	ENSG00000142698	3.22179	5.24964e-05	0.00055932	0	7.50585
176	ACAN	ENSG00000157766	3.22179	5.24964e-05	0.00055932	0	7.50585
1525	CXADR	ENSG00000154639	-1.60551	5.24965e-05	0.00055932	409.705	124.657
91252	SLC39A13	ENSG00000165915	0.76325	5.26019e-05	0.000560148	2246	3840.58
84327	ZBED3	ENSG00000132846	-1.09192	5.27661e-05	0.00056147	1338.59	614.003
7905	REEP5	ENSG00000129625	0.230795	5.27814e-05	0.00056147	4819.09	5655.91
379	ARL4D	ENSG00000175906	-0.809239	5.28859e-05	0.000562287	3347.6	1893.46
		ENSG00000223703	0.975138	5.29203e-05	0.000562357	46.7619	93.3073
26032	SUSD5	ENSG00000173705	0.503652	5.3472e-05	0.000567923	219.127	311.247
11182	SLC2A6	ENSG00000160326	1.09721	5.36812e-05	0.000569847	103.587	226.719
4327	MMP19	ENSG00000123342	1.11945	5.38227e-05	0.000571049	30.605	68.1253
435	ASL	ENSG00000126522	0.858741	5.40208e-05	0.000572767	518.19	949.841
63979	FIGNL1	ENSG00000132436	-0.690171	5.4041e-05	0.000572767	941.379	580.247
26112	CCDC69	ENSG00000198624	-0.889262	5.41151e-05	0.000573253	1133.37	604.657
10043	TOM1	ENSG00000100284	1.03359	5.43289e-05	0.000575217	865.519	1805.67
197370	NSMCE1	ENSG00000169189	-0.26298	5.47733e-05	0.000579321	2128.42	1772.98
80345	ZSCAN16	ENSG00000196812	-1.08259	5.47909e-05	0.000579321	58.144	26.8432
10391	CORO2B	ENSG00000103647	0.559761	5.48022e-05	0.000579321	159.049	235.171
7039	TGFA	ENSG00000163235	0.467712	5.52079e-05	0.000583306	2573.85	3565.25
3778	KCNMA1	ENSG00000156113	1.00718	5.5376e-05	0.000584777	148.118	303.032
9533	POLR1C	ENSG00000171453	-0.560624	5.57961e-05	0.000588907	1518.32	1026.56
91351	DDX60L	ENSG00000181381	0.742527	5.62259e-05	0.000593135	158.03	266.098
91523	PCED1B	ENSG00000179715	0.80152	5.68035e-05	0.000598917	305.123	536.451
84306	PDCD2L	ENSG00000126249	-0.641194	5.7083e-05	0.000601353	281.886	179.909
1649	DDIT3	ENSG00000175197	-0.899455	5.70939e-05	0.000601353	574.008	303.859
		ENSG00000247317	-1.99383	5.71629e-05	0.000601768	27.4563	5.85888
5017	OVOL1	ENSG00000172818	1.02703	5.77979e-05	0.000608137	42.6602	88.5085
55245	UQCC1	ENSG00000101019	-0.372733	5.78502e-05	0.000608371	2277.12	1757.26
81888	HYI	ENSG00000178922	0.65769	5.81074e-05	0.00061076	107.412	170.198
83637	ZMIZ2	ENSG00000122515	-0.494322	5.89709e-05	0.000619516	3732	2643.98
10541	ANP32B	ENSG00000136938	-0.234785	5.90627e-05	0.000620159	12491.6	10613.1
1793	DOCK1	ENSG00000150760	0.289516	5.94694e-05	0.000624106	4436.86	5424.93
		ENSG00000233184	-0.919118	5.96675e-05	0.000625861	177.081	92.432
55114	ARHGAP17	ENSG00000140750	0.390132	5.99338e-05	0.00062833	997.921	1309.11
195828	ZNF367	ENSG00000165244	-0.864331	6.00794e-05	0.00062953	343.519	186.667
8835	SOCS2	ENSG00000120833	0.6531	6.05018e-05	0.000633629	702.005	1109.02
22859	ADGRL1	ENSG00000072071	-0.516488	6.11661e-05	0.000640256	1975.34	1377.78
55646	LYAR	ENSG00000145220	-0.701945	6.13536e-05	0.000641888	4318.05	2639.03
622	BDH1	ENSG00000161267	-0.760737	6.13923e-05	0.000641961	2039.78	1194.95
29119	CTNNA3	ENSG00000183230	3.38346	6.15073e-05	0.000642832	0.311358	11.803
85363	TRIM5	ENSG00000132256	0.604309	6.16295e-05	0.000643777	639.953	976.639
23438	HARS2	ENSG00000112855	0.24542	6.19067e-05	0.00064634	2889.34	3425.76
471	ATIC	ENSG00000138363	-0.318824	6.25652e-05	0.00065288	8108.43	6497.17
4088	SMAD3	ENSG00000166949	0.473391	6.2639e-05	0.000653118	3856.82	5364.07
3791	KDR	ENSG00000128052	-1.35245	6.26524e-05	0.000653118	87.4832	32.7447
26872	STEAP1	ENSG00000164647	0.612333	6.269e-05	0.000653174	466.145	715.281
23597	ACOT9	ENSG00000123130	0.528097	6.37688e-05	0.000664073	2166.45	3131.74
285386	TPRG1	ENSG00000188001	-0.930169	6.39208e-05	0.000665314	255.029	131.925
50507	NOX4	ENSG00000086991	3.22358	6.41615e-05	0.000667477	0	9.16704
7498	XDH	ENSG00000158125	-0.634075	6.42409e-05	0.000667961	2832.86	1817.61
10326	SIRPB1	ENSG00000101307	-1.28917	6.44579e-05	0.000669874	42.2797	16.6729
		ENSG00000272003	0.762088	6.46257e-05	0.000671274	82.7071	141.419
10981	RAB32	ENSG00000118508	0.39201	6.4965e-05	0.000674452	1608.3	2112.39
6184	RPN1	ENSG00000163902	0.151448	6.51115e-05	0.000675628	12428.4	13805.3
11031	RAB31	ENSG00000168461	0.99257	6.52556e-05	0.000676777	738.431	1494.48
118788	PIK3AP1	ENSG00000155629	-1.61261	6.56466e-05	0.000680484	33.7988	10.2271
9391	CIAO1	ENSG00000144021	-0.280355	6.57823e-05	0.000681542	4094.53	3370.37
100507632	LINC00968	ENSG00000246430	2.19158	6.59121e-05	0.000682538	3.46482	19.8673
7706	TRIM25	ENSG00000121060	-0.332889	6.66044e-05	0.000689356	7544.89	5986.5
29940	DSE	ENSG00000111817	0.426923	6.6734e-05	0.000690345	4398.03	5920.24
55003	PAK1IP1	ENSG00000111845	-0.686342	6.68688e-05	0.000691168	1779.48	1099.7
9455	HOMER2	ENSG00000103942	0.418855	6.68817e-05	0.000691168	735.96	984.948
3709	ITPR2	ENSG00000123104	0.380962	6.70337e-05	0.000692386	1473.92	1921.12
11015	KDELR3	ENSG00000100196	1.02336	6.73337e-05	0.000695131	215.37	446.046
51012	PRELID3B	ENSG00000101166	-0.432636	6.74127e-05	0.000695592	4992.39	3693.86
9657	IQCB1	ENSG00000173226	-0.613892	6.82122e-05	0.000703484	752.462	489.694
284114	TMEM102	ENSG00000181284	0.614496	6.87046e-05	0.000708202	466.392	716.957
967	CD63	ENSG00000135404	0.292324	6.88355e-05	0.000709191	9057.26	11096.4
3200	HOXA3	ENSG00000105997	-0.439576	6.93032e-05	0.000713647	320.137	235.687
		ENSG00000229162	3.23672	6.95029e-05	0.00071534	0	15.6697
64764	CREB3L2	ENSG00000182158	0.755962	7.0018e-05	0.000720277	2552.3	4342.47
55808	ST6GALNAC1	ENSG00000070526	-1.61193	7.01777e-05	0.000721553	28.4333	8.58015
6515	SLC2A3	ENSG00000059804	-0.961337	7.08361e-05	0.000727954	1000.67	505.859
4862	NPAS2	ENSG00000170485	-0.760455	7.08834e-05	0.000728071	545.863	319.756
1117	CHI3L2	ENSG00000064886	-1.07232	7.1372e-05	0.000732718	109.566	50.9366
101928710	LINC02081	ENSG00000267123	3.39323	7.14974e-05	0.000733635	0.311358	14.439
51343	FZR1	ENSG00000105325	0.747158	7.17904e-05	0.000736269	3108.86	5255.98
9333	TGM5	ENSG00000104055	1.88431	7.19149e-05	0.000737173	8.51585	36.067
54842	MFSD6	ENSG00000151690	-0.656556	7.20759e-05	0.000738451	1158.38	731.244
23604	DAPK2	ENSG00000035664	-0.918385	7.22363e-05	0.00073972	117.199	61.1069
57035	RSRP1	ENSG00000117616	0.308894	7.26812e-05	0.000743901	562.487	697.061
5801	PTPRR	ENSG00000153233	3.1551	7.31069e-05	0.000747503	0	6.99002
4045	LSAMP	ENSG00000185565	3.1551	7.31069e-05	0.000747503	0	6.99002
25914	RTTN	ENSG00000176225	0.645658	7.3761e-05	0.000753811	2560.37	4024.11
27293	SMPDL3B	ENSG00000130768	-0.612929	7.3949e-05	0.000755352	254.049	165.541
3669	ISG20	ENSG00000172183	1.07254	7.40324e-05	0.000755823	109.15	234.659
1687	GSDME	ENSG00000105928	0.598725	7.46882e-05	0.000762135	1640.21	2492.93
203259	FAM219A	ENSG00000164970	0.596031	7.53892e-05	0.000768902	721.014	1093.91
51619	UBE2D4	ENSG00000078967	-0.653491	7.5508e-05	0.000769727	218.088	137.983
4094	MAF	ENSG00000178573	2.89743	7.60512e-05	0.000774874	5.33039	84.8024
		ENSG00000273340	1.78557	7.62358e-05	0.000776366	6.96725	26.8858
11120	BTN2A1	ENSG00000112763	0.411672	7.6663e-05	0.000780324	1308.33	1742.35
		ENSG00000272825	-1.48097	7.78649e-05	0.00079216	39.8157	13.3647
64175	P3H1	ENSG00000117385	0.300357	7.81837e-05	0.000795005	2190.72	2699.11
		ENSG00000175728	1.71149	7.83011e-05	0.000795799	9.49027	34.2637
[truncated: 2,096 more rows]

## Sheet: Table_S7_24 hours_vs_CTRL
Table S7: DEGs in MCF10A cells after 24 h of TGFβ1 treatment compared to solvent-treated samples (CTRL)
Threshold: adjusted p-value <0.05						* mean of three independent biological replicates
entrez	symbol	ensembl	log2FC	p-value	adjusted p-value	CTRL counts*	24 h counts*
3694	ITGB6	ENSG00000115221	3.72674	4.54933e-88	9.10958e-84	1583.12	8123.01
8111	GPR68	ENSG00000119714	5.39569	2.05934e-71	2.06181e-67	55.75	1017.82
56937	PMEPA1	ENSG00000124225	4.8212	5.5214e-60	3.68535e-56	1732.51	22642
4318	MMP9	ENSG00000100985	6.79975	1.68317e-57	8.42596e-54	16.8494	1103.37
5054	SERPINE1	ENSG00000106366	5.83847	2.76926e-54	1.10903e-50	4392.79	136473
5328	PLAU	ENSG00000122861	3.69195	5.31204e-50	1.77281e-46	3413.53	19494.3
81606	LBH	ENSG00000213626	6.54467	4.10798e-49	1.17512e-45	11.5047	625.613
401138	AMTN	ENSG00000187689	7.49091	7.47544e-48	1.8711e-44	10.3513	1523.83
8482	SEMA7A	ENSG00000138623	5.68851	3.80911e-45	8.47484e-42	68.0197	1944.04
6615	SNAI1	ENSG00000124216	4.05734	1.76283e-43	3.52989e-40	42.5109	318.104
3589	IL11	ENSG00000095752	5.27582	1.62388e-41	2.95604e-38	34.5223	687.81
6498	SKIL	ENSG00000136603	3.26889	1.99486e-41	3.32876e-38	460.029	1929.86
4739	NEDD9	ENSG00000111859	5.19715	7.72065e-39	1.18922e-35	52.8772	1063.1
9267	CYTH1	ENSG00000108669	2.44957	1.13737e-37	1.62677e-34	1518.32	4149.25
3673	ITGA2	ENSG00000164171	2.36952	3.83593e-37	5.12071e-34	5153.72	12872.6
3725	JUN	ENSG00000177606	2.95177	1.03206e-36	1.29163e-33	1433.65	5102.33
6447	SCG5	ENSG00000166922	5.69126	2.47276e-36	2.91262e-33	31.9222	927.802
10631	POSTN	ENSG00000133110	6.11278	3.81233e-35	4.24101e-32	97.8025	4319.31
170689	ADAMTS15	ENSG00000166106	3.85895	7.61523e-34	8.02565e-31	47.0282	303.863
8460	TPST1	ENSG00000169902	3.32374	4.63874e-33	4.64431e-30	311.357	1493.59
7456	WIPF1	ENSG00000115935	2.516	7.08551e-33	6.7562e-30	189.348	497.706
1277	COL1A1	ENSG00000108821	4.67393	1.51086e-32	1.37516e-29	274.627	3959.74
4168	MCF2	ENSG00000101977	3.08717	1.66177e-32	1.44676e-29	221.83	859.874
85458	DIXDC1	ENSG00000150764	2.41306	2.24907e-32	1.87648e-29	1870.27	5089.89
4053	LTBP2	ENSG00000119681	2.71094	2.37105e-32	1.89911e-29	3187.79	10044.7
241	ALOX5AP	ENSG00000132965	6.38173	4.50539e-32	3.46984e-29	4.73162	240.407
283209	PGM2L1	ENSG00000165434	3.66552	7.22646e-32	5.35936e-29	83.2126	478.232
6004	RGS16	ENSG00000143333	-3.73433	1.91897e-31	1.36956e-28	467.519	333.794
283208	P4HA3	ENSG00000149380	6.38443	1.98348e-31	1.36956e-28	9.1502	572.035
8728	ADAM19	ENSG00000135074	5.45741	9.70008e-31	6.47448e-28	338.195	8219.59
127294	MYOM3	ENSG00000142661	4.31004	2.23783e-30	1.44549e-27	33.3684	339.334
7052	TGM2	ENSG00000198959	6.36366	4.86043e-30	3.04141e-27	407.159	26464.9
6853	SYN1	ENSG00000008056	3.28302	2.43154e-29	1.47543e-26	26.3288	107.802
3772	KCNJ15	ENSG00000157551	3.95128	2.97226e-29	1.75049e-26	305.34	2391.64
5270	SERPINE2	ENSG00000135919	2.87405	1.07993e-28	6.17842e-26	3307.33	11425.3
57121	LPAR5	ENSG00000184574	3.22109	6.19701e-28	3.44691e-25	113.741	522.884
169044	COL22A1	ENSG00000169436	6.36414	6.65174e-28	3.59985e-25	10.6563	806.148
		ENSG00000254842	5.65725	8.12119e-28	4.27944e-25	5.02218	114.174
113791	PIK3IP1	ENSG00000100100	3.31475	1.53757e-27	7.89441e-25	23.331	107.191
9201	DCLK1	ENSG00000133083	4.62158	1.98359e-27	9.92984e-25	22.4048	278.661
163782	KANK4	ENSG00000132854	8.01833	2.55477e-27	1.24772e-24	3.27967	1797.63
1293	COL6A3	ENSG00000163359	4.52032	1.08062e-26	5.15199e-24	359.105	4753.98
3768	KCNJ12	ENSG00000184185	4.28226	1.35313e-26	6.30119e-24	17.0998	177.532
7477	WNT7B	ENSG00000188064	3.07156	4.03717e-26	1.83728e-23	199.059	736.7
		ENSG00000250697	4.67114	5.31782e-26	2.36631e-23	22.2075	286.527
6591	SNAI2	ENSG00000019549	2.0756	6.85356e-26	2.98339e-23	3959.12	8860.54
55584	CHRNA9	ENSG00000174343	4.19133	1.28481e-25	5.47385e-23	445.656	4522.14
164284	APCDD1L	ENSG00000198768	3.99964	2.35759e-25	9.83506e-23	58.0322	465.939
		ENSG00000251281	4.53671	5.6094e-25	2.2923e-22	7.36911	79.0892
4648	MYO7B	ENSG00000169994	7.92586	6.22984e-25	2.49493e-22	1.18488	396.663
11221	DUSP10	ENSG00000143507	2.14279	6.85541e-25	2.69162e-22	646.293	1485.73
4237	MFAP2	ENSG00000117122	5.74883	7.33939e-25	2.82623e-22	7.12502	284.062
1746	DLX2	ENSG00000115844	2.83663	1.3464e-24	5.08683e-22	126.238	426.04
6659	SOX4	ENSG00000124766	2.81883	1.83861e-24	6.81786e-22	992.556	3689.02
1794	DOCK2	ENSG00000134516	3.99993	8.12605e-24	2.95847e-21	18.9283	143.586
148398	SAMD11	ENSG00000187634	6.54236	8.86238e-24	3.16893e-21	1.77337	110.191
25822	DNAJB5	ENSG00000137094	2.90926	1.93636e-23	6.80238e-21	454.831	1771.76
26499	PLEK2	ENSG00000100558	2.52878	3.1389e-23	1.08368e-20	2282.2	6521.46
23002	DAAM1	ENSG00000100592	1.73497	5.63629e-23	1.9129e-20	864.261	1494.59
81029	WNT5B	ENSG00000111186	5.51075	7.80102e-23	2.60346e-20	7.36861	236.747
91584	PLXNA4	ENSG00000221866	5.96972	8.28836e-23	2.72076e-20	1.77354	55.3316
2191	FAP	ENSG00000078098	4.1758	9.72769e-23	3.14173e-20	135.912	1237.07
1009	CDH11	ENSG00000140937	3.54263	2.10938e-22	6.70447e-20	51.5037	315.838
2048	EPHB2	ENSG00000133216	3.67189	2.65097e-22	8.29422e-20	346.415	2015.19
8743	TNFSF10	ENSG00000121858	2.89662	6.35104e-22	1.95651e-19	64.045	186.194
55701	ARHGEF40	ENSG00000165801	3.5076	7.89734e-22	2.39601e-19	562.711	3386.71
64131	XYLT1	ENSG00000103489	4.12909	1.08613e-21	3.24607e-19	61.3993	598.405
10516	FBLN5	ENSG00000140092	4.83889	2.00218e-21	5.89583e-19	58.1458	988.082
121601	ANO4	ENSG00000151572	3.66448	2.47304e-21	7.17684e-19	17.7354	104.606
221393	ADGRF4	ENSG00000153294	2.86479	3.36001e-21	9.61155e-19	135.738	437.155
		ENSG00000236120	7.34467	4.28927e-21	1.20969e-18	1.17716	282.238
57678	GPAM	ENSG00000119927	2.36914	5.03678e-21	1.40079e-18	2135.73	5433.25
84230	LRRC8C	ENSG00000171488	2.66376	5.83711e-21	1.60113e-18	515.969	1670
85352	SHISAL1	ENSG00000138944	2.54364	6.51879e-21	1.76395e-18	736.938	2174.02
2335	FN1	ENSG00000115414	4.94598	1.22184e-20	3.26216e-18	7928.46	186561
7045	TGFBI	ENSG00000120708	3.1202	2.74897e-20	7.20886e-18	86603.3	382129
		ENSG00000233818	5.153	2.77209e-20	7.20886e-18	2.65259	38.4037
3955	LFNG	ENSG00000106003	1.99506	4.17012e-20	1.07054e-17	254.389	530.102
10252	SPRY1	ENSG00000164056	-3.1234	6.23148e-20	1.57948e-17	294.698	189.011
55765	C1orf106	ENSG00000163362	1.88405	8.86202e-20	2.21816e-17	3719.58	7571.02
79905	TMC7	ENSG00000170537	2.06094	1.12471e-19	2.7804e-17	215.663	463.148
7051	TGM1	ENSG00000092295	-2.26536	1.75304e-19	4.28083e-17	2508.37	1838.18
		ENSG00000253161	2.7187	3.28082e-19	7.91507e-17	65.4186	198.514
9047	SH2D2A	ENSG00000027869	2.24524	3.48654e-19	8.31124e-17	2799.87	7446.61
7846	TUBA1A	ENSG00000167552	4.58732	3.68028e-19	8.66987e-17	268.55	4271.22
202374	STK32A	ENSG00000169302	4.48355	5.13973e-19	1.18425e-16	7.67411	75.1851
4319	MMP10	ENSG00000166670	6.57594	5.14529e-19	1.18425e-16	2.35399	361.891
3918	LAMC2	ENSG00000058085	3.54178	5.56778e-19	1.26692e-16	62360.4	390781
4322	MMP13	ENSG00000137745	4.37895	6.91751e-19	1.55636e-16	3.54708	30.8564
84206	MEX3B	ENSG00000183496	2.42112	7.43399e-19	1.65398e-16	74.1967	204.518
84189	SLITRK6	ENSG00000184564	1.76669	8.12912e-19	1.78876e-16	725.001	1211.67
10826	FAXDC2	ENSG00000170271	2.83227	1.07883e-18	2.34809e-16	114.812	387.12
1436	CSF1R	ENSG00000182578	2.82518	1.1559e-18	2.48879e-16	197.317	755.786
23187	PHLDB1	ENSG00000019144	2.47596	1.63287e-18	3.47836e-16	1959.87	5882.82
85439	STON2	ENSG00000140022	2.09264	1.69067e-18	3.53532e-16	430.968	974.747
283537	SLC46A3	ENSG00000139508	3.72184	1.69492e-18	3.53532e-16	320.897	2308.46
9590	AKAP12	ENSG00000131016	4.04125	1.79832e-18	3.71233e-16	451.239	4996.16
1490	CTGF	ENSG00000118523	2.7075	2.01409e-18	4.11533e-16	677.365	2356.83
		ENSG00000230882	3.53912	2.64307e-18	5.34594e-16	10.9239	68.4212
9388	LIPG	ENSG00000101670	3.00896	3.26692e-18	6.54168e-16	1851.51	7490.82
11174	ADAMTS6	ENSG00000049192	4.18427	4.54683e-18	9.01443e-16	51.8644	544.762
114038	LINC00313	ENSG00000185186	3.01012	4.96837e-18	9.75358e-16	59.7024	266.757
51129	ANGPTL4	ENSG00000167772	3.28504	5.66817e-18	1.09646e-15	7743.32	40708.5
282991	BLOC1S2	ENSG00000196072	1.47478	5.69478e-18	1.09646e-15	1384.74	2246.38
93429	LOC93429	ENSG00000268460	3.86119	6.00154e-18	1.14452e-15	13.8978	122.212
27076	LYPD3	ENSG00000124466	2.76242	7.0685e-18	1.33528e-15	710.077	2603.27
7057	THBS1	ENSG00000137801	1.69587	1.04983e-17	1.96466e-15	15296.7	26886.1
114990	VASN	ENSG00000168140	3.53933	1.65494e-17	3.0648e-15	292.983	2032.12
27202	C5AR2	ENSG00000134830	4.08783	1.66832e-17	3.0648e-15	97.6887	1150.63
10625	IVNS1ABP	ENSG00000116679	1.91768	1.99349e-17	3.62888e-15	3968.77	7846.82
4092	SMAD7	ENSG00000101665	2.09635	2.05599e-17	3.70894e-15	608.618	1454.45
65989	DLK2	ENSG00000171462	-1.8509	2.43171e-17	4.34756e-15	1452.45	1147.81
30011	SH3KBP1	ENSG00000147010	2.32597	4.10483e-17	7.2739e-15	3974.39	11111.3
50515	CHST11	ENSG00000171310	1.93114	4.58119e-17	8.04682e-15	1081.87	2312.52
10630	PDPN	ENSG00000162493	2.46977	6.309e-17	1.09853e-14	1960.36	5693.2
162517	FBXO39	ENSG00000177294	3.68722	6.38281e-17	1.10181e-14	41.0895	331.123
401237	CASC15	ENSG00000272168	2.99218	7.57599e-17	1.2966e-14	24.1706	94.1579
1410	CRYAB	ENSG00000109846	4.41156	1.04652e-16	1.77589e-14	28.376	398.292
		ENSG00000230479	4.68067	1.06166e-16	1.78644e-14	2.95875	44.6282
147040	KCTD11	ENSG00000213859	2.50299	1.67608e-16	2.79682e-14	553.4	1697.22
3371	TNC	ENSG00000041982	3.47517	2.36746e-16	3.91786e-14	1545.46	11017.1
57477	SHROOM4	ENSG00000158352	4.27896	2.75863e-16	4.52777e-14	6.21543	57.2784
8553	BHLHE40	ENSG00000134107	2.18682	3.05047e-16	4.96607e-14	3571.25	8758.09
3352	HTR1D	ENSG00000179546	5.23992	3.17731e-16	5.13084e-14	4.14362	154.231
8440	NCK2	ENSG00000071051	1.64515	3.50579e-16	5.61599e-14	1537.18	2839.19
		ENSG00000272796	5.34528	4.41247e-16	7.01233e-14	4.4258	97.1817
23428	SLC7A8	ENSG00000092068	2.1142	4.48731e-16	7.0751e-14	218.769	511.701
669	BPGM	ENSG00000172331	2.76624	4.82787e-16	7.55259e-14	478.766	1755.85
9260	PDLIM7	ENSG00000196923	1.94153	5.02292e-16	7.79682e-14	4511.39	10035.7
814	CAMK4	ENSG00000152495	2.50539	5.27613e-16	8.12687e-14	25.1204	71.2501
123920	CMTM3	ENSG00000140931	2.76552	5.81215e-16	8.88415e-14	202.966	771.737
358	AQP1	ENSG00000240583	4.54639	5.86215e-16	8.89271e-14	3.55446	39.6039
22989	MYH15	ENSG00000144821	3.2177	7.28784e-16	1.09049e-13	88.0464	335.663
162514	TRPV3	ENSG00000167723	3.89803	7.29752e-16	1.09049e-13	15.6869	145.908
90632	LINC00473	ENSG00000223414	-2.85508	7.52536e-16	1.11621e-13	112.595	81.7688
133522	PPARGC1B	ENSG00000155846	-2.12537	8.6229e-16	1.2696e-13	1567.91	1147.62
90853	SPOCD1	ENSG00000134668	4.40919	9.83708e-16	1.43779e-13	21	338.063
3797	KIF3C	ENSG00000084731	2.61277	1.3501e-15	1.95902e-13	684.726	2152.8
129642	MBOAT2	ENSG00000143797	1.84148	1.45225e-15	2.09208e-13	2682.55	5085.83
92521	SPECC1	ENSG00000128487	1.31584	1.96668e-15	2.81291e-13	1496.86	2285.51
84953	MICALCL	ENSG00000133808	3.53095	2.23786e-15	3.17808e-13	19.2333	131.539
1282	COL4A1	ENSG00000187498	3.30387	2.29938e-15	3.24244e-13	2801.44	16543.3
3162	HMOX1	ENSG00000100292	3.71375	2.34606e-15	3.28514e-13	86.3439	689.89
1278	COL1A2	ENSG00000164692	3.92752	3.10247e-15	4.31416e-13	8.5305	73.6268
4313	MMP2	ENSG00000087245	2.99097	3.16875e-15	4.37594e-13	1005.43	4380.74
25758	KIAA1549L	ENSG00000110427	3.30535	3.66056e-15	5.02048e-13	41.1668	224.222
57007	ACKR3	ENSG00000144476	4.62222	4.45717e-15	6.07145e-13	7.96582	159.412
55612	FERMT1	ENSG00000101311	2.65679	4.71173e-15	6.37484e-13	4864.49	17581.9
3321	IGSF3	ENSG00000143061	1.53721	4.91765e-15	6.6088e-13	2902.95	5169.52
83756	TAS1R3	ENSG00000169962	2.36662	5.53368e-15	7.38709e-13	46.9502	122.046
56172	ANKH	ENSG00000154122	1.10522	5.75199e-15	7.62767e-13	3276.68	4581.28
		ENSG00000227848	-3.33138	6.04981e-15	7.96983e-13	169.812	127.542
1066	CES1	ENSG00000198848	1.72019	6.20261e-15	8.11771e-13	94.5384	177.689
5097	PCDH1	ENSG00000156453	2.6112	6.3918e-15	8.311e-13	1895.34	6727.57
2840	GPR17	ENSG00000144230	7.08617	6.8134e-15	8.80203e-13	0	78.5852
4773	NFATC2	ENSG00000101096	4.43714	7.20218e-15	9.24464e-13	2.66031	36.3756
388121	TNFAIP8L3	ENSG00000183578	1.81341	7.56025e-15	9.64245e-13	317.982	606.064
4148	MATN3	ENSG00000132031	2.63085	1.02919e-14	1.30434e-12	60.0889	194.917
114881	OSBPL7	ENSG00000006025	1.67237	1.15572e-14	1.45548e-12	143.35	268.677
5293	PIK3CD	ENSG00000171608	2.43218	1.57771e-14	1.97451e-12	624.768	1795.92
		ENSG00000260604	3.13239	1.75362e-14	2.18103e-12	13.9135	60.1472
101928151	LINC01179	ENSG00000249500	2.23417	1.8005e-14	2.22551e-12	24.5311	55.0507
80206	FHOD3	ENSG00000134775	1.31874	1.83456e-14	2.2537e-12	2588.39	3992.64
118429	ANTXR2	ENSG00000163297	1.90571	1.96465e-14	2.39879e-12	2619.43	5467.4
7483	WNT9A	ENSG00000143816	2.62986	2.06313e-14	2.50002e-12	305.493	929.944
10202	DHRS2	ENSG00000100867	5.13433	2.07253e-14	2.50002e-12	5.30485	162.097
91663	MYADM	ENSG00000179820	2.52856	2.10501e-14	2.524e-12	1393.37	4646.06
91653	BOC	ENSG00000144857	2.19138	2.99147e-14	3.56555e-12	47.5552	120.971
6857	SYT1	ENSG00000067715	2.13971	3.05909e-14	3.62457e-12	36.0836	80.2911
9956	HS3ST2	ENSG00000122254	5.50783	3.12148e-14	3.67674e-12	2.6833	128.312
		ENSG00000265752	3.71759	3.21059e-14	3.75958e-12	36.8907	287.234
200844	C3orf67	ENSG00000163689	1.57998	3.43076e-14	3.99404e-12	110.172	185.946
6876	TAGLN	ENSG00000149591	4.5079	3.56037e-14	4.12097e-12	140.258	2759.89
1294	COL7A1	ENSG00000114270	3.02806	3.88818e-14	4.47454e-12	2263.28	11668.9
		ENSG00000255364	3.81415	4.14652e-14	4.72013e-12	17.4992	146.418
100216001	LINC00704	ENSG00000231298	2.95077	4.14873e-14	4.72013e-12	23.9346	90.8823
10123	ARL4C	ENSG00000188042	2.34404	4.21233e-14	4.7654e-12	1159.11	3084.57
5268	SERPINB5	ENSG00000206075	1.86601	4.68368e-14	5.26888e-12	14172	28301.4
51312	SLC25A37	ENSG00000147454	1.38108	4.99703e-14	5.58518e-12	2484.46	4062.44
10962	MLLT11	ENSG00000213190	1.96947	5.02063e-14	5.58518e-12	238.432	513.426
285489	DOK7	ENSG00000175920	-4.02699	5.07979e-14	5.61976e-12	546.476	403.608
7476	WNT7A	ENSG00000154764	3.45352	6.96433e-14	7.66229e-12	98.794	588.899
3914	LAMB3	ENSG00000196878	1.91202	8.5952e-14	9.40494e-12	78962.4	175864
347902	AMIGO2	ENSG00000139211	2.52078	1.01454e-13	1.10408e-11	1587.94	4783.23
10643	IGF2BP3	ENSG00000136231	1.64878	1.05647e-13	1.1435e-11	718.681	1270.51
79400	NOX5	ENSG00000255346	2.87507	1.10054e-13	1.1848e-11	400.181	1485.09
6695	SPOCK1	ENSG00000152377	2.73816	1.15338e-13	1.23504e-11	847.327	3114.38
340075	ARSI	ENSG00000183876	2.29526	1.40233e-13	1.49363e-11	115.434	288.083
7046	TGFBR1	ENSG00000106799	2.45555	1.42049e-13	1.50496e-11	975.163	2928.24
728643	HNRNPA1P33	ENSG00000213412	1.79171	1.43315e-13	1.51039e-11	315.027	612.951
3909	LAMA3	ENSG00000053747	2.93117	1.54492e-13	1.61966e-11	31968.6	140388
83992	CTTNBP2	ENSG00000077063	5.43593	1.61342e-13	1.68266e-11	1.46738	60.1009
9249	DHRS3	ENSG00000162496	1.15647	1.70401e-13	1.76793e-11	1711.51	2423.77
22891	ZNF365	ENSG00000138311	2.36633	1.76722e-13	1.82406e-11	215.351	606.433
8877	SPHK1	ENSG00000176170	3.3523	1.86013e-13	1.91011e-11	670.65	4021.39
3685	ITGAV	ENSG00000138448	2.18622	2.45415e-13	2.50724e-11	4304.35	10840.6
6586	SLIT3	ENSG00000184347	2.96215	2.62477e-13	2.66794e-11	104.654	453.615
4330	MN1	ENSG00000169184	2.78778	2.66637e-13	2.69654e-11	225.154	911.226
166336	PRICKLE2	ENSG00000163637	2.0272	2.72146e-13	2.73842e-11	531.641	1233.35
9945	GFPT2	ENSG00000131459	2.48715	2.84708e-13	2.85049e-11	882.085	2723.02
		ENSG00000258976	3.59791	2.90741e-13	2.88714e-11	16.6357	85.6998
80774	LIMD2	ENSG00000136490	4.15767	2.91252e-13	2.88714e-11	5.31273	67.7482
7145	TNS1	ENSG00000079308	2.79618	3.09488e-13	3.0528e-11	555.718	2314.15
57523	NYNRIN	ENSG00000205978	2.84749	3.64188e-13	3.57476e-11	17.1315	65.3206
2030	SLC29A1	ENSG00000112759	1.96772	3.68645e-13	3.60086e-11	2646.05	5622.82
79605	PGBD5	ENSG00000177614	2.4666	3.78777e-13	3.68186e-11	600.11	1713.75
54538	ROBO4	ENSG00000154133	2.08177	4.53863e-13	4.39041e-11	284.008	711.281
10788	IQGAP2	ENSG00000145703	2.32068	4.77953e-13	4.60122e-11	238.911	604.672
10848	PPP1R13L	ENSG00000104881	1.90402	5.11299e-13	4.89869e-11	2893.12	6498.06
5921	RASA1	ENSG00000145715	1.30461	5.20354e-13	4.9617e-11	1693.03	2594.79
4609	MYC	ENSG00000136997	-1.62948	5.26018e-13	4.99194e-11	32789.2	25752.8
221687	RNF182	ENSG00000180537	2.74543	5.42074e-13	5.12004e-11	11.8187	41.1403
2736	GLI2	ENSG00000074047	4.71861	5.52328e-13	5.19241e-11	3.56235	81.6599
26011	TENM4	ENSG00000149256	1.92563	5.90668e-13	5.52688e-11	924.232	2082.3
10100	TSPAN2	ENSG00000134198	4.20521	6.55666e-13	6.10653e-11	4.73984	67.2842
11149	BVES	ENSG00000112276	2.42401	8.08795e-13	7.49783e-11	99.8206	309.144
654	BMP6	ENSG00000153162	4.42428	8.46504e-13	7.81124e-11	15.9852	347.868
23564	DDAH2	ENSG00000213722	2.88956	8.92511e-13	8.1876e-11	152.38	680.968
9315	NREP	ENSG00000134986	1.94966	8.95798e-13	8.1876e-11	143.566	287.107
5218	CDK14	ENSG00000058091	1.85386	8.99557e-13	8.1876e-11	1126.22	2333.34
388403	YPEL2	ENSG00000175155	2.25328	9.23329e-13	8.36595e-11	127.562	343.221
11077	HSF2BP	ENSG00000160207	2.26339	9.94488e-13	8.97011e-11	167.937	413.23
94115	CGB8	ENSG00000213030	6.54541	1.04759e-12	9.40671e-11	0	109.531
22861	NLRP1	ENSG00000091592	3.11571	1.08505e-12	9.69958e-11	267.376	1488.47
7473	WNT3	ENSG00000108379	2.59024	1.09118e-12	9.71101e-11	115.939	389.635
389136	VGLL3	ENSG00000206538	2.0135	1.23021e-12	1.08999e-10	809.343	1742.77
659	BMPR2	ENSG00000204217	1.59203	1.32444e-12	1.16831e-10	1838.96	3182.96
80228	ORAI2	ENSG00000160991	2.14808	1.53205e-12	1.34552e-10	391.374	978.484
		ENSG00000222022	4.38388	1.55848e-12	1.36275e-10	3.86128	58.4799
79883	PODNL1	ENSG00000132000	3.56439	1.6305e-12	1.41952e-10	7.071	49.8815
		ENSG00000267710	3.80701	1.7503e-12	1.51723e-10	5.92455	50.5531
5796	PTPRK	ENSG00000152894	2.15374	1.78089e-12	1.53709e-10	3259.43	8071.56
255324	EPGN	ENSG00000182585	-1.68253	2.22335e-12	1.91074e-10	3541.89	2500.27
3678	ITGA5	ENSG00000161638	2.24397	2.23831e-12	1.91538e-10	11865.1	33770.2
105370578	LINC01629	ENSG00000258602	3.81476	2.32308e-12	1.97947e-10	9.77894	84.3257
9743	ARHGAP32	ENSG00000134909	1.21874	2.40556e-12	2.04106e-10	3368.22	4845.3
11123	RCAN3	ENSG00000117602	1.28852	2.54254e-12	2.14817e-10	574.229	878.448
6714	SRC	ENSG00000197122	1.78472	2.58544e-12	2.17525e-10	2520.54	5144.18
9404	LPXN	ENSG00000110031	2.92654	2.59701e-12	2.17584e-10	379.899	1511.09
7805	LAPTM5	ENSG00000162511	1.65808	3.01669e-12	2.51422e-10	640.375	1215.33
81555	YIPF5	ENSG00000145817	2.05816	3.02601e-12	2.51422e-10	1957.06	4459.42
23012	STK38L	ENSG00000211455	1.27731	3.04192e-12	2.517e-10	1033.56	1502.17
2004	ELK3	ENSG00000111145	1.33732	3.21622e-12	2.65027e-10	3354.81	5276.61
284611	FAM102B	ENSG00000162636	1.44268	3.35046e-12	2.74957e-10	178.357	277.857
199221	DZIP1L	ENSG00000158163	1.8332	3.70752e-12	3.03018e-10	169.784	355.596
3726	JUNB	ENSG00000171223	1.92459	3.90734e-12	3.18051e-10	3872.31	8671.12
105378753	LOC105378753	ENSG00000232453	3.1214	3.93636e-12	3.19116e-10	28.2825	135.432
79899	PRR5L	ENSG00000135362	2.34566	4.0313e-12	3.25495e-10	315.486	921.496
55323	LARP6	ENSG00000166173	2.43781	4.37216e-12	3.51599e-10	642.42	1986.75
2274	FHL2	ENSG00000115641	0.966612	4.59737e-12	3.68231e-10	3590.13	4834.36
		ENSG00000260810	4.41827	4.91592e-12	3.9071e-10	2.37731	33.0245
9240	PNMA1	ENSG00000176903	1.43008	4.91705e-12	3.9071e-10	1246.96	2082.88
		ENSG00000222032	3.94811	5.12538e-12	4.05655e-10	8.90645	96.8331
57822	GRHL3	ENSG00000158055	-2.1069	5.25652e-12	4.14396e-10	2339.11	1747.35
19	ABCA1	ENSG00000165029	3.14966	6.2329e-12	4.89441e-10	25.3335	128.766
149773	APCDD1L-AS1	ENSG00000231290	4.12393	6.46906e-12	5.06002e-10	8.32633	84.8805
2200	FBN1	ENSG00000166147	2.8963	7.45081e-12	5.80525e-10	367.552	1620.78
3713	IVL	ENSG00000163207	2.94822	8.29221e-12	6.43578e-10	138.823	621.561
4314	MMP3	ENSG00000149968	5.30836	8.70614e-12	6.73096e-10	1.18488	57.4842
5909	RAP1GAP	ENSG00000076864	2.69523	8.91351e-12	6.86477e-10	38.42	151.246
489	ATP2A3	ENSG00000074370	3.59649	9.12849e-12	7.00341e-10	4.73984	35.9316
3037	HAS2	ENSG00000170961	5.02952	9.75942e-12	7.45888e-10	3.27196	109.465
374946	DRAXIN	ENSG00000162490	4.87505	1.15003e-11	8.75598e-10	2.94248	86.821
3486	IGFBP3	ENSG00000146674	1.98595	1.15715e-11	8.76268e-10	101.526	206.072
		ENSG00000002079	4.0308	1.15966e-11	8.76268e-10	10.8919	97.758
23034	SAMD4A	ENSG00000020577	2.0109	1.20712e-11	9.08701e-10	1148.8	2756.25
205860	TRIML2	ENSG00000179046	2.3828	1.28179e-11	9.61295e-10	152.876	409.589
7161	TP73	ENSG00000078900	-1.9871	1.31318e-11	9.79779e-10	494.965	400.508
6926	TBX3	ENSG00000135111	2.28879	1.31622e-11	9.79779e-10	476.032	1397.75
83439	TCF7L1	ENSG00000152284	1.77221	1.33867e-11	9.92799e-10	120.629	242.007
3269	HRH1	ENSG00000196639	1.87742	1.42959e-11	1.05632e-09	369.574	792.417
57493	HEG1	ENSG00000173706	1.29836	1.4916e-11	1.09808e-09	1020.49	1593.7
148523	CIART	ENSG00000159208	-1.92483	1.52769e-11	1.12053e-09	156.612	119.205
2307	FOXS1	ENSG00000179772	6.1153	1.56513e-11	1.14381e-09	0	44.3823
		ENSG00000272761	3.41885	1.58019e-11	1.15061e-09	12.1163	74.0926
10865	ARID5A	ENSG00000196843	1.93346	1.61098e-11	1.16878e-09	181.528	409.061
79153	GDPD3	ENSG00000102886	2.97509	1.72469e-11	1.24676e-09	28.9879	136.492
89927	C16orf45	ENSG00000166780	2.70062	1.75217e-11	1.26206e-09	80.7104	289.484
79789	CLMN	ENSG00000165959	-2.07673	1.77908e-11	1.27685e-09	1548.98	1086.02
51450	PRRX2	ENSG00000167157	4.3685	1.82604e-11	1.30588e-09	5.34344	90.4719
9509	ADAMTS2	ENSG00000087116	4.06318	1.83664e-11	1.30879e-09	7.6907	101.209
387755	INSC	ENSG00000188487	2.66033	1.86594e-11	1.32495e-09	299.713	1040.63
3398	ID2	ENSG00000115738	2.34834	1.89651e-11	1.3419e-09	36.4183	95.6061
5292	PIM1	ENSG00000137193	1.55579	1.96569e-11	1.3842e-09	624.759	1151.69
94241	TP53INP1	ENSG00000164938	1.54321	1.97012e-11	1.3842e-09	306.52	542.221
9935	MAFB	ENSG00000204103	-2.08695	2.02219e-11	1.41582e-09	3245.05	2614.48
112609	MRAP2	ENSG00000135324	2.80906	2.10202e-11	1.46658e-09	18.3385	50.9175
7286	TUFT1	ENSG00000143367	2.18919	2.14243e-11	1.48958e-09	987.685	2663.58
83659	TEKT1	ENSG00000167858	3.91049	2.19994e-11	1.52427e-09	2.9663	29.8684
4094	MAF	ENSG00000178573	4.28452	2.39331e-11	1.65254e-09	4.98326	80.5288
3300	DNAJB2	ENSG00000135924	2.30735	2.64733e-11	1.82165e-09	783.411	2325.57
5174	PDZK1	ENSG00000174827	4.22574	2.66764e-11	1.82934e-09	6.79555	77.7817
		ENSG00000269706	6.06929	2.79354e-11	1.90914e-09	0	50.49
		ENSG00000136653	-1.87206	2.8108e-11	1.9144e-09	1117.69	857.386
27122	DKK3	ENSG00000050165	2.90299	2.97501e-11	2.01938e-09	19.4779	82.0271
133060	OTOP1	ENSG00000163982	-4.16503	3.11399e-11	2.10657e-09	58.4631	42.7635
		ENSG00000261534	2.29742	3.17219e-11	2.13872e-09	578.616	1531.74
89796	NAV1	ENSG00000134369	2.1168	3.58782e-11	2.41082e-09	2929.42	7345.26
83872	HMCN1	ENSG00000143341	2.13545	3.85518e-11	2.58181e-09	19.219	41.8933
		ENSG00000223477	1.4932	4.06577e-11	2.71376e-09	171.159	293.749
4131	MAP1B	ENSG00000131711	2.79312	5.07084e-11	3.37337e-09	562.559	2446.51
8507	ENC1	ENSG00000171617	1.99465	5.47264e-11	3.62861e-09	596.704	1391.89
4907	NT5E	ENSG00000135318	2.48578	5.55544e-11	3.67136e-09	5482.19	16666.1
9162	DGKI	ENSG00000157680	6.02703	5.99874e-11	3.95127e-09	0.59638	70.7398
8974	P4HA2	ENSG00000072682	2.18718	6.15607e-11	4.04161e-09	2096.95	5546.2
55638	SYBU	ENSG00000147642	-2.05809	6.18107e-11	4.04477e-09	1348.88	998.531
4804	NGFR	ENSG00000064300	-3.53921	6.22355e-11	4.05929e-09	104.002	82.3657
124739	USP43	ENSG00000154914	1.60137	6.6446e-11	4.31985e-09	303.849	562.627
6497	SKI	ENSG00000157933	1.26568	6.81618e-11	4.41706e-09	4395.24	6816.91
260425	MAGI3	ENSG00000081026	1.20295	7.08932e-11	4.57924e-09	737.857	1056.42
283635	FAM177A1	ENSG00000151327	1.5569	7.11608e-11	4.58175e-09	1320.32	2387.79
56097	PCDHGC5	ENSG00000240764	5.45269	7.39989e-11	4.74921e-09	0.894652	60.5603
		ENSG00000269690	3.80156	7.69606e-11	4.92351e-09	4.12819	32.4697
11082	ESM1	ENSG00000164283	5.92087	7.76836e-11	4.95394e-09	0	42.3464
59271	EVA1C	ENSG00000166979	-1.47222	8.10449e-11	5.14724e-09	1428.85	1139.88
6525	SMTN	ENSG00000183963	2.162	8.1229e-11	5.14724e-09	1973.06	4975.26
3690	ITGB3	ENSG00000259207	6.00333	8.17097e-11	5.16137e-09	0.59638	89.4699
26040	SETBP1	ENSG00000152217	1.36632	8.58206e-11	5.404e-09	542.249	876.471
3600	IL15	ENSG00000164136	2.00705	8.74791e-11	5.49116e-09	79.4155	186.201
901	CCNG2	ENSG00000138764	1.63952	8.98057e-11	5.61959e-09	1197.75	2208.79
9902	MRC2	ENSG00000011028	2.20599	9.49118e-11	5.9206e-09	1708.02	4653.32
		ENSG00000273415	2.99975	1.02105e-10	6.34956e-09	28.59	126.242
64651	CSRNP1	ENSG00000144655	1.6443	1.07181e-10	6.64459e-09	693.071	1351.59
		ENSG00000237548	1.94406	1.08397e-10	6.69921e-09	48.2056	107.479
7168	TPM1	ENSG00000140416	2.43036	1.09613e-10	6.75348e-09	2429.36	7748.41
10457	GPNMB	ENSG00000136235	2.88381	1.11542e-10	6.8438e-09	6.49777	20.2898
388	RHOB	ENSG00000143878	3.05518	1.11762e-10	6.8438e-09	364.845	1990.22
100132891	MSC-AS1	ENSG00000235531	3.98648	1.13629e-10	6.9369e-09	2.95875	32.82
1284	COL4A2	ENSG00000134871	2.42511	1.14447e-10	6.96559e-09	7565.69	24946.8
57568	SIPA1L2	ENSG00000116991	-1.19583	1.15296e-10	6.98568e-09	2944.39	2315.04
92935	MARS2	ENSG00000247626	-1.20066	1.15475e-10	6.98568e-09	1255.49	1000.72
1942	EFNA1	ENSG00000169242	1.34215	1.15842e-10	6.9868e-09	1685.5	2657.31
55679	LIMS2	ENSG00000072163	6.11757	1.17259e-10	7.05101e-09	0.298107	45.4948
22808	MRAS	ENSG00000158186	1.84737	1.21583e-10	7.28914e-09	297.198	624.884
5467	PPARD	ENSG00000112033	2.20077	1.29704e-10	7.75283e-09	1287.54	3565.71
28999	KLF15	ENSG00000163884	-3.05871	1.30577e-10	7.7635e-09	96.6919	69.1988
79838	TMC5	ENSG00000103534	-3.06586	1.30658e-10	7.7635e-09	146.593	97.9223
23316	CUX2	ENSG00000111249	5.27097	1.41676e-10	8.39323e-09	1.19276	75.5168
56704	JPH1	ENSG00000104369	-2.02274	1.42118e-10	8.39461e-09	538.663	397.534
56034	PDGFC	ENSG00000145431	1.96666	1.46555e-10	8.63122e-09	1385.87	3142.65
10194	TSHZ1	ENSG00000179981	1.6756	1.49916e-10	8.80331e-09	1668.34	3331.44
3092	HIP1	ENSG00000127946	1.70223	1.54936e-10	9.07149e-09	2066.41	4109.87
59338	PLEKHA1	ENSG00000107679	1.16396	1.65882e-10	9.68404e-09	2031.75	2885.1
10000	AKT3	ENSG00000117020	1.55479	1.67298e-10	9.7383e-09	974.774	1732.62
9645	MICAL2	ENSG00000133816	1.8093	1.71467e-10	9.95204e-09	2533.64	5463.95
29914	UBIAD1	ENSG00000120942	-0.951834	1.93565e-10	1.12022e-08	1917.49	1598.4
10276	NET1	ENSG00000173848	0.8795	1.99242e-10	1.14975e-08	5795.05	7479.8
285761	DCBLD1	ENSG00000164465	1.59865	2.01348e-10	1.15856e-08	869.314	1537.11
90226	UCN2	ENSG00000145040	3.14771	2.09002e-10	1.19916e-08	28.9168	176.457
639	PRDM1	ENSG00000057657	2.6579	2.18482e-10	1.24997e-08	190.508	755.923
9507	ADAMTS4	ENSG00000158859	2.16535	2.2108e-10	1.26123e-08	25.9745	64.5003
90427	BMF	ENSG00000104081	3.34854	2.21962e-10	1.26266e-08	34.4295	228.312
22801	ITGA11	ENSG00000137809	4.26286	2.32167e-10	1.31697e-08	4.14346	76.7583
346389	MACC1	ENSG00000183742	-3.04642	2.48937e-10	1.40811e-08	60.629	42.1645
		ENSG00000223975	2.78312	2.74625e-10	1.54904e-08	8.88379	31.9888
1525	CXADR	ENSG00000154639	-2.33723	2.89519e-10	1.62847e-08	383.566	273.277
		ENSG00000249102	4.9908	2.92759e-10	1.64207e-08	0.886934	24.3138
9473	THEMIS2	ENSG00000130775	2.16719	3.02865e-10	1.69402e-08	109.476	268.561
26468	LHX6	ENSG00000106852	2.85164	3.29481e-10	1.8343e-08	15.1055	60.6053
402569	KPNA7	ENSG00000185467	4.78966	3.29777e-10	1.8343e-08	1.48298	34.5732
4312	MMP1	ENSG00000196611	3.50394	3.36493e-10	1.86646e-08	9.1819	75.0406
60370	AVPI1	ENSG00000119986	-1.50107	3.57812e-10	1.97923e-08	8938.23	7169.99
63970	TP53AIP1	ENSG00000120471	2.68962	3.6237e-10	1.99892e-08	15.1211	49.736
18	ABAT	ENSG00000183044	2.68279	3.64808e-10	2.00685e-08	76.2843	240.538
6340	SCNN1G	ENSG00000166828	-1.99123	3.77651e-10	2.0718e-08	3010.2	2235.85
122786	FRMD6	ENSG00000139926	1.96211	4.01291e-10	2.19548e-08	1998.52	4502.34
5521	PPP2R2B	ENSG00000156475	4.64312	4.02918e-10	2.19837e-08	1.76599	28.152
5031	P2RY6	ENSG00000171631	4.93658	4.06314e-10	2.21088e-08	1.19243	37.4312
		ENSG00000229656	2.47846	4.14074e-10	2.24699e-08	31.6949	104.727
151887	CCDC80	ENSG00000091986	2.8378	4.3377e-10	2.34752e-08	281.135	1117.12
400793	C1orf226	ENSG00000239887	-1.42422	4.36054e-10	2.35352e-08	301.481	241.486
10678	B3GNT2	ENSG00000170340	2.18016	4.56621e-10	2.4579e-08	682.35	1790.57
84940	CORO6	ENSG00000167549	2.24508	4.69635e-10	2.52117e-08	21.8623	55.9895
84648	LCE3D	ENSG00000163202	4.11025	4.86787e-10	2.60626e-08	10.6325	182.3
346171	ZFP57	ENSG00000204644	2.15777	4.88203e-10	2.60687e-08	41.764	101.283
6932	TCF7	ENSG00000081059	1.97644	5.22052e-10	2.7802e-08	72.1092	175.012
728431	LINC01137	ENSG00000233621	1.40179	5.39793e-10	2.86706e-08	159.465	253.093
6804	STX1A	ENSG00000106089	1.76143	5.76742e-10	3.05521e-08	426.418	908.169
		ENSG00000230615	3.27076	6.00648e-10	3.17345e-08	5.61856	27.7435
152816	ODAPH	ENSG00000174792	5.77605	6.15919e-10	3.24557e-08	0.580779	106.04
84632	AFAP1L2	ENSG00000169129	1.97645	6.21927e-10	3.26863e-08	679.997	1482
23768	FLRT2	ENSG00000185070	1.63713	6.36671e-10	3.33736e-08	2108.66	3976.43
80256	FAM214B	ENSG00000005238	2.4072	6.64679e-10	3.47508e-08	1309.09	4203.29
388015	RTL1	ENSG00000254656	5.59344	7.0494e-10	3.67597e-08	0	35.8316
8651	SOCS1	ENSG00000185338	2.52586	7.54335e-10	3.92333e-08	18.3625	62.887
219670	ENKUR	ENSG00000151023	4.99275	7.82759e-10	4.06061e-08	2.08774	117.158
7038	TG	ENSG00000042832	1.24339	8.04485e-10	4.16185e-08	123.858	177.19
330	BIRC3	ENSG00000023445	-1.48996	8.06431e-10	4.16185e-08	9237.9	6802.9
201294	UNC13D	ENSG00000092929	2.20092	8.3057e-10	4.27541e-08	127.11	353.35
11228	RASSF8	ENSG00000123094	1.57682	8.48697e-10	4.35752e-08	1328.24	2362.32
4121	MAN1A1	ENSG00000111885	1.32564	9.17281e-10	4.69761e-08	161.476	255.266
80131	LRRC8E	ENSG00000171017	1.4759	9.45346e-10	4.82898e-08	102.589	176.162
55124	PIWIL2	ENSG00000197181	4.11488	9.77082e-10	4.9784e-08	1.49087	15.5527
4914	NTRK1	ENSG00000198400	3.17735	9.93484e-10	5.04912e-08	16.826	97.3999
		ENSG00000243225	3.72773	1.02537e-09	5.19797e-08	3.57039	32.6173
57611	ISLR2	ENSG00000167178	2.83248	1.04243e-09	5.27113e-08	7.96532	34.4887
633	BGN	ENSG00000182492	3.14619	1.08256e-09	5.44929e-08	97.2359	623.073
4824	NKX3-1	ENSG00000167034	1.84348	1.08311e-09	5.44929e-08	143.217	288.907
5787	PTPRB	ENSG00000127329	1.98515	1.18544e-09	5.94638e-08	36.0814	73.5799
		ENSG00000270504	2.46299	1.18785e-09	5.94638e-08	35.7291	106.1
		ENSG00000246695	1.44719	1.32792e-09	6.63101e-08	150.752	241.691
5646	PRSS3	ENSG00000010438	2.65106	1.34683e-09	6.70871e-08	26.9165	107.846
80328	ULBP2	ENSG00000131015	2.03417	1.40275e-09	6.9699e-08	83.6234	192.696
29995	LMCD1	ENSG00000071282	3.59228	1.45263e-09	7.19984e-08	47.3088	396.487
4057	LTF	ENSG00000012223	-2.95726	1.48487e-09	7.34148e-08	101.899	61.8265
7071	KLF10	ENSG00000155090	1.29085	1.5111e-09	7.45277e-08	3412.85	5469.61
80045	GPR157	ENSG00000180758	1.53382	1.52655e-09	7.51048e-08	974.613	1769.69
57480	PLEKHG1	ENSG00000120278	1.53076	1.54647e-09	7.58637e-08	108.217	195.231
6098	ROS1	ENSG00000047936	1.74186	1.54955e-09	7.58637e-08	2511.08	4907.93
5578	PRKCA	ENSG00000154229	1.09464	1.61051e-09	7.86558e-08	1322.63	1905.28
5064	PALM	ENSG00000099864	1.90453	1.65719e-09	8.07386e-08	32.1515	68.1017
10140	TOB1	ENSG00000141232	-1.10584	1.71743e-09	8.34706e-08	1651.91	1371.17
4935	GPR143	ENSG00000101850	2.15651	1.77618e-09	8.61166e-08	31.6712	75.0596
6303	SAT1	ENSG00000130066	1.27563	1.90123e-09	9.1957e-08	2589.53	3899.29
8495	PPFIBP2	ENSG00000166387	-2.49292	1.95319e-09	9.42427e-08	456.356	320.34
10528	NOP56	ENSG00000101361	-1.09799	1.98184e-09	9.53949e-08	10634.4	8611.95
11173	ADAMTS7	ENSG00000136378	2.50589	2.02306e-09	9.71456e-08	458.867	1685.72
85449	KIAA1755	ENSG00000149633	4.90769	2.05663e-09	9.85214e-08	1.18471	51.2675
3099	HK2	ENSG00000159399	-2.05134	2.08715e-09	9.97252e-08	4162.55	3002.37
140688	NOL4L	ENSG00000197183	2.04664	2.09172e-09	9.97252e-08	208.016	522.922
91283	MSANTD3	ENSG00000066697	1.60095	2.16688e-09	1.03063e-07	572.862	1023.49
4858	NOVA2	ENSG00000104967	5.70443	2.42127e-09	1.1489e-07	0.29039	52.4091
56917	MEIS3	ENSG00000105419	2.8447	2.50274e-09	1.18475e-07	61.4325	286.436
2526	FUT4	ENSG00000196371	2.12335	2.54659e-09	1.20266e-07	45.8755	120.65
144501	KRT80	ENSG00000167767	-2.22037	2.57379e-09	1.21265e-07	1321.52	978.676
55107	ANO1	ENSG00000131620	1.35425	2.63883e-09	1.24037e-07	358.449	569.621
128209	KLF17	ENSG00000171872	3.35499	2.67754e-09	1.25562e-07	5.32078	30.9209
481	ATP1B1	ENSG00000143153	1.44385	2.93599e-09	1.37361e-07	1769.99	3146.46
3177	SLC29A2	ENSG00000174669	-2.00835	2.98386e-09	1.39274e-07	686.335	531.926
9244	CRLF1	ENSG00000006016	2.3683	3.01197e-09	1.40147e-07	62.0261	204.666
5655	KLK10	ENSG00000129451	-2.16059	3.01654e-09	1.40147e-07	595.275	458.322
64838	FNDC4	ENSG00000115226	2.71755	3.05604e-09	1.41653e-07	70.0165	294.642
9235	IL32	ENSG00000008517	3.07291	3.07013e-09	1.41978e-07	44.8491	268.92
1836	SLC26A2	ENSG00000155850	1.63203	3.08444e-09	1.42311e-07	4649.13	8794.68
3693	ITGB5	ENSG00000082781	1.49909	3.14025e-09	1.44552e-07	6305.42	11246.8
121274	ZNF641	ENSG00000167528	1.02678	3.20811e-09	1.47337e-07	261.48	354.547
56652	TWNK	ENSG00000107815	-1.05993	3.24634e-09	1.48752e-07	2512.84	2098.97
64778	FNDC3B	ENSG00000075420	1.4352	3.28093e-09	1.49994e-07	3817.75	6430.83
3624	INHBA	ENSG00000122641	2.55165	3.39709e-09	1.54741e-07	324.23	1242.95
		ENSG00000249628	3.5383	3.40021e-09	1.54741e-07	3.24109	23.9267
122622	ADSSL1	ENSG00000185100	1.55669	3.56158e-09	1.61717e-07	104.444	185.426
10272	FSTL3	ENSG00000070404	2.4421	3.58599e-09	1.62219e-07	3874.32	12718.2
		ENSG00000186807	1.99236	3.59816e-09	1.62219e-07	150.013	362.746
219654	ZCCHC24	ENSG00000165424	2.02922	3.60089e-09	1.62219e-07	234.796	596.622
27143	PALD1	ENSG00000107719	3.26738	3.60504e-09	1.62219e-07	2.9663	15.6172
8408	ULK1	ENSG00000177169	2.31471	3.62171e-09	1.62603e-07	1553.27	4997.18
114548	NLRP3	ENSG00000162711	3.28037	3.64518e-09	1.63291e-07	42.0383	268.472
9911	TMCC2	ENSG00000133069	1.9755	3.76872e-09	1.68449e-07	76.7084	140.901
		ENSG00000232445	-2.0483	3.80697e-09	1.69559e-07	290.999	207.933
2150	F2RL1	ENSG00000164251	1.46117	3.8105e-09	1.69559e-07	2185.55	3777.68
84659	RNASE7	ENSG00000165799	2.53996	3.94343e-09	1.75085e-07	93.4849	309.782
26507	CNNM1	ENSG00000119946	-2.88391	3.9693e-09	1.75843e-07	91.8525	70.0266
64410	KLHL25	ENSG00000183655	1.71173	4.02891e-09	1.7809e-07	367.032	738.935
51700	CYB5R2	ENSG00000166394	-1.83515	4.10215e-09	1.80928e-07	192.157	136.721
119395	CALHM3	ENSG00000183128	4.64122	4.12713e-09	1.8163e-07	0.894817	15.4727
21	ABCA3	ENSG00000167972	-2.21239	4.18461e-09	1.83756e-07	205.623	155.173
1959	EGR2	ENSG00000122877	3.0386	4.19942e-09	1.84003e-07	11.5121	68.7916
9899	SV2B	ENSG00000185518	3.15545	4.24334e-09	1.85521e-07	21.4957	134.047
9886	RHOBTB1	ENSG00000072422	1.5288	4.76535e-09	2.0766e-07	86.5984	142.605
3987	LIMS1	ENSG00000169756	1.05478	4.77046e-09	2.0766e-07	1797.69	2529.72
2556	GABRA3	ENSG00000011677	3.61388	4.79401e-09	2.08233e-07	2.05605	15.1946
113451	AZIN2	ENSG00000142920	1.58087	4.80471e-09	2.08246e-07	102.128	190.898
79864	JHY	ENSG00000109944	1.34999	5.06771e-09	2.1917e-07	181.365	270.42
7171	TPM4	ENSG00000167460	1.5513	5.3193e-09	2.29555e-07	15157	27732.6
26298	EHF	ENSG00000135373	-2.60127	5.46517e-09	2.35343e-07	2109.15	1417.69
10398	MYL9	ENSG00000101335	2.8733	5.48823e-09	2.35829e-07	43.5363	207.454
10098	TSPAN5	ENSG00000168785	1.55939	5.59273e-09	2.39805e-07	548.914	947.205
1601	DAB2	ENSG00000153071	2.23477	5.65739e-09	2.42059e-07	64.4771	171.376
55715	DOK4	ENSG00000125170	1.93971	5.71041e-09	2.43806e-07	338.577	792.336
7076	TIMP1	ENSG00000102265	1.93471	5.76261e-09	2.45512e-07	26489.7	60547.4
		ENSG00000215033	1.45074	6.14805e-09	2.61377e-07	100.057	170.016
152007	GLIPR2	ENSG00000122694	3.11613	6.40896e-09	2.71892e-07	18.9437	114.285
3399	ID3	ENSG00000117318	1.95265	6.47703e-09	2.74199e-07	1763.71	3891.31
79083	MLPH	ENSG00000115648	2.07232	7.0587e-09	2.98193e-07	948.666	2370.45
81607	NECTIN4	ENSG00000143217	2.46496	7.13102e-09	3.00614e-07	244.664	832.355
158135	TTLL11	ENSG00000175764	1.56367	7.18e-09	3.02043e-07	531.942	976.083
23141	ANKLE2	ENSG00000176915	1.24143	7.46453e-09	3.1317e-07	5288.42	8380.47
9568	GABBR2	ENSG00000136928	3.85718	7.48488e-09	3.1317e-07	1.47527	11.3564
7410	VAV2	ENSG00000160293	1.24503	7.49143e-09	3.1317e-07	2513.68	3965.57
1824	DSC2	ENSG00000134755	1.26649	7.55217e-09	3.15051e-07	1032.89	1562.7
80111	C3orf36	ENSG00000221972	2.66637	7.59878e-09	3.16337e-07	8.86047	28.5992
51332	SPTBN5	ENSG00000137877	2.52139	7.76387e-09	3.22539e-07	30.997	110.894
339761	CYP27C1	ENSG00000186684	1.39144	7.91683e-09	3.28212e-07	278.441	452.398
51474	LIMA1	ENSG00000050405	1.65028	7.95926e-09	3.28549e-07	4405.57	8369.52
554279	LINC00862	ENSG00000203721	3.41658	7.96867e-09	3.28549e-07	5.61167	39.2749
100128338	FAM83H-AS1	ENSG00000203499	-1.50652	7.97417e-09	3.28549e-07	2509.37	1932.41
162461	TMEM92	ENSG00000167105	1.67428	8.0516e-09	3.31058e-07	141.828	281.349
54587	MXRA8	ENSG00000162576	2.24136	8.48073e-09	3.47988e-07	110.7	330.042
11031	RAB31	ENSG00000168461	1.66736	8.81175e-09	3.60831e-07	690.906	1335.65
1014	CDH16	ENSG00000166589	-1.98027	9.46136e-09	3.86641e-07	111.692	86.4291
		ENSG00000229162	5.13181	1.01679e-08	4.14667e-07	0	13.4368
4323	MMP14	ENSG00000157227	2.06906	1.05107e-08	4.27777e-07	9234.71	25004.8
155038	GIMAP8	ENSG00000171115	-4.2879	1.08773e-08	4.418e-07	54.1969	29.4403
57118	CAMK1D	ENSG00000183049	1.56547	1.13842e-08	4.61453e-07	137.098	246.247
4170	MCL1	ENSG00000143384	0.950084	1.15039e-08	4.65361e-07	30753.1	41297.1
		ENSG00000216197	2.44282	1.22346e-08	4.93922e-07	8.56187	26.7524
57221	ARFGEF3	ENSG00000112379	-2.13496	1.25021e-08	5.03707e-07	149.484	105.511
3491	CYR61	ENSG00000142871	1.65191	1.2565e-08	5.05222e-07	1149.07	2228.67
23329	TBC1D30	ENSG00000111490	-2.28922	1.25973e-08	5.05506e-07	400.864	306.411
8645	KCNK5	ENSG00000164626	-2.2826	1.30097e-08	5.21012e-07	1225.75	928.026
646324	LINC00607	ENSG00000235770	3.06355	1.30478e-08	5.21495e-07	5.02267	20.0362
115362	GBP5	ENSG00000154451	3.5985	1.31756e-08	5.25556e-07	4.39493	40.1461
23370	ARHGEF18	ENSG00000104880	1.68687	1.41326e-08	5.62605e-07	737.666	1440.34
10396	ATP8A1	ENSG00000124406	-2.21738	1.45767e-08	5.79135e-07	74.2244	48.6867
		ENSG00000255080	2.91702	1.46746e-08	5.81074e-07	5.60296	21.1041
339260	LOC339260	ENSG00000233098	5.03434	1.46835e-08	5.81074e-07	0	11.401
3745	KCNB1	ENSG00000158445	-1.78729	1.48184e-08	5.85252e-07	163.819	129.424
140902	R3HDML	ENSG00000101074	5.09887	1.48482e-08	5.85278e-07	0	18.323
1745	DLX1	ENSG00000144355	1.61327	1.48919e-08	5.85845e-07	97.527	186.269
2887	GRB10	ENSG00000106070	1.74576	1.51486e-08	5.94775e-07	3660.53	7558.72
4327	MMP19	ENSG00000123342	2.59892	1.54085e-08	6.03796e-07	28.6286	106.329
1124	CHN2	ENSG00000106069	-2.04137	1.55169e-08	6.06856e-07	191.546	145.46
28965	SLC27A6	ENSG00000113396	1.77613	1.5592e-08	6.07904e-07	263.057	553.477
57198	ATP8B2	ENSG00000143515	1.87367	1.56044e-08	6.07904e-07	856.478	1862.41
221749	PXDC1	ENSG00000168994	2.13435	1.57006e-08	6.10464e-07	343.376	962.535
11259	FILIP1L	ENSG00000168386	3.17161	1.64818e-08	6.39598e-07	6.48168	35.3108
57630	SH3RF1	ENSG00000154447	1.15748	1.67191e-08	6.4755e-07	613.557	869.711
196996	GRAMD2A	ENSG00000175318	-2.51159	1.76173e-08	6.8102e-07	60.8645	44.2986
118932	ANKRD22	ENSG00000152766	-3.56933	1.79542e-08	6.92707e-07	189.064	138.793
100128059	LOC100128059	ENSG00000250274	4.96234	1.81219e-08	6.97832e-07	0	10.5866
4162	MCAM	ENSG00000076706	2.27142	1.93399e-08	7.43307e-07	1121.5	3397.6
55083	KIF26B	ENSG00000162849	2.19306	1.94509e-08	7.46139e-07	42.7699	123.406
2268	FGR	ENSG00000000938	-3.3243	1.98704e-08	7.60775e-07	53.9704	34.8005
8609	KLF7	ENSG00000118263	1.49843	2.06085e-08	7.87526e-07	2136.05	3676.34
415116	PIM3	ENSG00000198355	-1.59225	2.08318e-08	7.94544e-07	5535.21	4589.4
105376617	LOC105376617	ENSG00000255202	3.68153	2.19575e-08	8.35888e-07	2.96613	29.7594
28231	SLCO4A1	ENSG00000101187	-2.34127	2.20153e-08	8.36497e-07	3386.55	2495.88
3691	ITGB4	ENSG00000132470	1.42971	2.31144e-08	8.76596e-07	53085.8	94729.4
84981	MIR22HG	ENSG00000186594	2.32036	2.34109e-08	8.86162e-07	385.225	1169.34
100131897	FAM196B	ENSG00000204767	1.98839	2.4626e-08	9.30396e-07	108.501	264.385
29114	TAGLN3	ENSG00000144834	3.42855	2.5653e-08	9.67376e-07	4.15922	26.5019
23180	RFTN1	ENSG00000131378	2.07169	2.58401e-08	9.72599e-07	129.192	331.711
79669	C3orf52	ENSG00000114529	1.89267	2.60277e-08	9.7782e-07	149.61	357.376
127845	GOLT1A	ENSG00000174567	-3.02781	2.62782e-08	9.85383e-07	103.456	74.7703
55220	KLHDC8A	ENSG00000162873	5.02051	2.66691e-08	9.98171e-07	0.596545	26.8737
5238	PGM3	ENSG00000013375	1.56946	2.69023e-08	1.00502e-06	769.472	1437.17
6700	SPRR2A	ENSG00000241794	-2.10861	2.74098e-08	1.02207e-06	105.711	71.8786
92689	FAM114A1	ENSG00000197712	2.10379	2.78472e-08	1.03645e-06	956.994	2399.8
22979	EFR3B	ENSG00000084710	3.39564	2.81201e-08	1.04467e-06	4.14313	24.4215
51062	ATL1	ENSG00000198513	1.65559	2.82416e-08	1.04724e-06	114.41	218.502
64208	POPDC3	ENSG00000132429	1.3558	2.84098e-08	1.05153e-06	461.602	729.028
100419170	LOC100419170	ENSG00000250771	4.90842	2.92077e-08	1.07907e-06	0.588662	19.8349
55971	BAIAP2L1	ENSG00000006453	0.885899	2.9421e-08	1.08494e-06	1797.82	2397.11
124359	CDYL2	ENSG00000166446	1.75138	2.97299e-08	1.09432e-06	283.497	589.674
7431	VIM	ENSG00000026025	1.16743	3.19955e-08	1.17556e-06	11759.4	17460.8
1543	CYP1A1	ENSG00000140465	-1.88836	3.284e-08	1.20437e-06	671.477	474.577
23022	PALLD	ENSG00000129116	1.49465	3.2966e-08	1.20678e-06	5781.43	10582.8
64780	MICAL1	ENSG00000135596	2.24401	3.5806e-08	1.3067e-06	420.193	1272.97
6594	SMARCA1	ENSG00000102038	1.35776	3.58259e-08	1.3067e-06	408.118	632.771
23318	ZCCHC11	ENSG00000134744	0.979263	3.60763e-08	1.31344e-06	3378.34	4358.71
26	AOC1	ENSG00000002726	2.87846	3.63167e-08	1.31979e-06	20.7009	84.661
5654	HTRA1	ENSG00000166033	1.66398	3.65035e-08	1.32418e-06	5955.16	11522.3
7097	TLR2	ENSG00000137462	2.18058	3.79979e-08	1.37491e-06	92.7224	263.667
196385	DNAH10	ENSG00000197653	2.37836	3.80395e-08	1.37491e-06	8.58519	21.1841
64750	SMURF2	ENSG00000108854	1.40084	3.94047e-08	1.42169e-06	2106.51	3344.12
60386	SLC25A19	ENSG00000125454	-2.06204	4.13851e-08	1.49046e-06	499.027	389.562
1238	ACKR2	ENSG00000144648	3.09891	4.15428e-08	1.49345e-06	4.12014	22.8787
8705	B3GALT4	ENSG00000235863	2.71265	4.18865e-08	1.50084e-06	15.6412	65.2697
84959	UBASH3B	ENSG00000154127	1.70969	4.18981e-08	1.50084e-06	694.364	1282.18
5352	PLOD2	ENSG00000152952	1.35623	4.30874e-08	1.54068e-06	4202.09	6544.93
56603	CYP26B1	ENSG00000003137	1.34487	4.44959e-08	1.58821e-06	926.653	1528.27
		ENSG00000150165	1.8432	4.6955e-08	1.67098e-06	198.168	407.293
		ENSG00000269729	2.81079	4.69816e-08	1.67098e-06	16.2519	53.0116
57605	PITPNM2	ENSG00000090975	1.49118	4.71702e-08	1.67471e-06	909.365	1645.93
55061	SUSD4	ENSG00000143502	2.19187	5.25228e-08	1.86144e-06	28.9567	71.9094
1306	COL15A1	ENSG00000204291	5.1122	5.28707e-08	1.87046e-06	0.298272	22.8019
26064	RAI14	ENSG00000039560	1.53602	5.38517e-08	1.90181e-06	2291.18	4132.74
28984	RGCC	ENSG00000102760	-2.48275	5.43787e-08	1.91704e-06	51.1365	32.7005
6975	TECTB	ENSG00000119913	4.89482	5.50852e-08	1.93853e-06	0	14.2512
54809	SAMD9	ENSG00000205413	1.21013	5.62642e-08	1.97655e-06	834.99	1172.64
51200	CPA4	ENSG00000128510	-1.30423	5.67636e-08	1.9906e-06	443.237	348.582
199953	TMEM201	ENSG00000188807	-1.29289	5.83415e-08	2.04236e-06	1770.85	1465.38
2247	FGF2	ENSG00000138685	1.56953	6.02772e-08	2.10419e-06	723.005	1354.81
55901	THSD1	ENSG00000136114	1.08022	6.03178e-08	2.10419e-06	656.879	933.624
2517	FUCA1	ENSG00000179163	-1.57637	6.04558e-08	2.10533e-06	829.951	581.28
27237	ARHGEF16	ENSG00000130762	-1.85518	6.22107e-08	2.16269e-06	2714.94	2096.78
726	CAPN5	ENSG00000149260	2.44275	6.3925e-08	2.21835e-06	31.3725	95.9056
26136	TES	ENSG00000135269	1.1687	6.40336e-08	2.21835e-06	3781.48	5663.07
4004	LMO1	ENSG00000166407	3.33324	6.54078e-08	2.26205e-06	2.37025	9.83678
10855	HPSE	ENSG00000173083	-1.08819	6.63983e-08	2.29027e-06	507.357	406.836
8638	OASL	ENSG00000135114	2.00272	6.64527e-08	2.29027e-06	37.007	82.8668
2898	GRIK2	ENSG00000164418	2.79799	6.76339e-08	2.32698e-06	16.2519	77.8494
51208	CLDN18	ENSG00000066405	2.8124	6.88013e-08	2.36308e-06	5.33622	21.1641
5045	FURIN	ENSG00000140564	1.30879	7.01571e-08	2.40552e-06	8692.13	14179.7
		ENSG00000226145	2.71782	7.11931e-08	2.43687e-06	10.6021	46.5995
2261	FGFR3	ENSG00000068078	-1.67964	7.29421e-08	2.48564e-06	2068.74	1669.59
5155	PDGFB	ENSG00000100311	2.72038	7.29625e-08	2.48564e-06	59.6652	288.357
55785	FGD6	ENSG00000180263	1.05281	7.29903e-08	2.48564e-06	1396.52	1909.77
56649	TMPRSS4	ENSG00000137648	-3.78298	7.54767e-08	2.56595e-06	58.7866	38.9113
7851	MALL	ENSG00000144063	2.14169	7.60068e-08	2.5766e-06	53.3246	133.672
5275	SERPINB13	ENSG00000197641	-2.31858	7.60472e-08	2.5766e-06	164.5	111.767
51063	CALHM2	ENSG00000138172	1.35784	7.61776e-08	2.57666e-06	584.553	989.761
116151	FAM210B	ENSG00000124098	1.00918	7.8717e-08	2.65806e-06	1798.76	2419.28
653361	NCF1	ENSG00000158517	-2.86184	7.9156e-08	2.66838e-06	55.6886	39.9371
3866	KRT15	ENSG00000171346	-3.33918	8.07321e-08	2.71694e-06	9523.97	7307.93
5396	PRRX1	ENSG00000116132	4.75136	8.09384e-08	2.71931e-06	0.580779	11.1674
		ENSG00000248458	4.76885	8.15791e-08	2.73625e-06	0	6.10766
6443	SGCB	ENSG00000163069	0.916877	8.28924e-08	2.77565e-06	1420.78	1847.75
23327	NEDD4L	ENSG00000049759	-0.842225	8.40773e-08	2.80826e-06	3824.3	3187.41
57688	ZSWIM6	ENSG00000130449	1.67583	8.4147e-08	2.80826e-06	297.768	599.385
642273	FAM110C	ENSG00000184731	1.83667	8.59677e-08	2.8637e-06	1003.81	2357.37
94031	HTRA3	ENSG00000170801	4.62557	8.60939e-08	2.8637e-06	0.886934	41.8225
201164	PLD6	ENSG00000179598	-1.54313	8.63405e-08	2.86713e-06	186.592	153.589
84929	FIBCD1	ENSG00000130720	2.59036	9.02137e-08	2.99079e-06	16.8245	65.4728
374918	IGFL1	ENSG00000188293	3.29943	9.11061e-08	3.01539e-06	4.1359	30.0343
54331	GNG2	ENSG00000186469	2.6337	9.21098e-08	3.04357e-06	13.9217	34.83
54751	FBLIM1	ENSG00000162458	1.59744	9.40729e-08	3.10332e-06	5874.5	11494
80380	PDCD1LG2	ENSG00000197646	2.43482	9.57289e-08	3.15275e-06	27.5518	75.8262
284836	LINC00319	ENSG00000188660	2.19622	1.02507e-07	3.37046e-06	60.4496	182.485
7092	TLL1	ENSG00000038295	1.26439	1.02862e-07	3.37657e-06	265.706	392.264
84187	TMEM164	ENSG00000157600	1.15161	1.06643e-07	3.49497e-06	3307.97	4967.32
9221	NOLC1	ENSG00000166197	-1.22974	1.09569e-07	3.58499e-06	18509.3	14433.1
25885	POLR1A	ENSG00000068654	-0.783457	1.10136e-07	3.59765e-06	6304.59	5434.47
		ENSG00000267473	1.61752	1.12544e-07	3.67034e-06	48.4282	81.5095
23023	TMCC1	ENSG00000172765	1.37148	1.14666e-07	3.73344e-06	1008.44	1607.16
83719	YPEL3	ENSG00000090238	1.54956	1.17732e-07	3.82707e-06	188.951	338.85
197407	ZNF48	ENSG00000180035	-1.29954	1.18787e-07	3.8551e-06	1022.86	839.129
55893	ZNF395	ENSG00000186918	-1.59251	1.1902e-07	3.8564e-06	5363.48	4013.14
51491	NOP16	ENSG00000048162	-1.16561	1.19237e-07	3.85719e-06	2944.96	2417.92
58476	TP53INP2	ENSG00000078804	2.43772	1.21501e-07	3.92411e-06	170.027	553.372
57189	KIAA1147	ENSG00000257093	1.62464	1.22103e-07	3.93718e-06	1242.73	2533.81
147	ADRA1B	ENSG00000170214	1.77951	1.23498e-07	3.97576e-06	54.555	103.62
		ENSG00000255325	2.63748	1.31289e-07	4.21981e-06	19.8619	75.7353
23432	GPR161	ENSG00000143147	1.4294	1.32232e-07	4.24329e-06	878.74	1533.67
79413	ZBED2	ENSG00000177494	1.68691	1.34032e-07	4.29416e-06	2218.5	4303.84
2934	GSN	ENSG00000148180	1.99657	1.39704e-07	4.46484e-06	1750.58	4366.59
285958	SNHG15	ENSG00000232956	-1.26428	1.39805e-07	4.46484e-06	1088.41	867.697
2250	FGF5	ENSG00000138675	2.73808	1.41765e-07	4.52023e-06	11.8576	43.8401
6237	RRAS	ENSG00000126458	2.00058	1.43797e-07	4.57774e-06	658.121	1715.57
8436	CAVIN2	ENSG00000168497	-1.89284	1.44639e-07	4.59721e-06	3090.81	2343.61
84824	FCRLA	ENSG00000132185	2.91094	1.45305e-07	4.60403e-06	8.5778	34.017
1556	CYP2B7P	ENSG00000256612	2.99855	1.45313e-07	4.60403e-06	3.25685	11.9449
92565	FANK1	ENSG00000203780	1.51069	1.47585e-07	4.66863e-06	30.7153	49.7819
11278	KLF12	ENSG00000118922	1.24211	1.47882e-07	4.67064e-06	554.951	831.762
27134	TJP3	ENSG00000105289	-3.07347	1.48674e-07	4.68826e-06	445.674	334.4
5937	RBMS1	ENSG00000153250	0.818503	1.5606e-07	4.91345e-06	1996.54	2547.96
84620	ST6GAL2	ENSG00000144057	2.22964	1.57812e-07	4.9608e-06	20.4583	52.8244
2635	GBP3	ENSG00000117226	1.10182	1.62706e-07	5.10661e-06	402.47	546.904
51337	THEM6	ENSG00000130193	-2.17715	1.63345e-07	5.11867e-06	3107.86	2418.12
753	LDLRAD4	ENSG00000168675	3.29485	1.63778e-07	5.12421e-06	2.66786	19.1728
5362	PLXNA2	ENSG00000076356	1.78211	1.65112e-07	5.15789e-06	5696.15	12848
2619	GAS1	ENSG00000180447	-1.97673	1.6746e-07	5.22307e-06	442.912	347.93
28514	DLL1	ENSG00000198719	-1.99577	1.71347e-07	5.33602e-06	240.795	180.128
		ENSG00000260401	1.41605	1.74186e-07	5.416e-06	309.237	466.775
1397	CRIP2	ENSG00000182809	1.40958	1.76467e-07	5.47843e-06	1486.55	2624.88
9542	NRG2	ENSG00000158458	-2.32886	1.77462e-07	5.50076e-06	152.986	113.429
204010	RPSAP52	ENSG00000241749	2.03093	1.85813e-07	5.75072e-06	191.649	419.448
11057	ABHD2	ENSG00000140526	0.86359	1.93927e-07	5.9926e-06	3073.32	3983.29
		ENSG00000264919	2.18823	2.01384e-07	6.21343e-06	13.5688	34.3397
6398	SECTM1	ENSG00000141574	-1.83622	2.03959e-07	6.2811e-06	5709.69	4424.21
54972	TMEM132A	ENSG00000006118	1.91506	2.04205e-07	6.2811e-06	2815.88	7013.46
9462	RASAL2	ENSG00000075391	0.914782	2.19761e-07	6.74922e-06	1438.92	1930.34
3227	HOXC11	ENSG00000123388	1.65734	2.21422e-07	6.78981e-06	89.5074	178.789
215	ABCD1	ENSG00000101986	1.22944	2.26342e-07	6.93008e-06	451.156	696.067
29902	FAM216A	ENSG00000204856	-1.66379	2.35023e-07	7.1849e-06	723.637	526.978
196527	ANO6	ENSG00000177119	1.14657	2.35723e-07	7.1953e-06	2880.65	4194.45
10317	B3GALT5	ENSG00000183778	4.62907	2.43987e-07	7.43623e-06	0.59638	16.9924
116154	PHACTR3	ENSG00000087495	-1.844	2.62537e-07	7.98941e-06	317.298	263.487
2683	B4GALT1	ENSG00000086062	0.852425	2.71796e-07	8.25863e-06	16255.8	21452.1
9891	NUAK1	ENSG00000074590	1.13155	2.75623e-07	8.36223e-06	715.206	1039.99
6764	ST5	ENSG00000166444	1.3212	2.80213e-07	8.48864e-06	1035.71	1747.22
6990	DYNLT3	ENSG00000165169	1.38683	2.80885e-07	8.49615e-06	233.412	367.797
23710	GABARAPL1	ENSG00000139112	1.87446	2.85762e-07	8.63061e-06	615.902	1338.1
284353	NKPD1	ENSG00000179846	2.16729	2.88655e-07	8.70487e-06	23.4086	66.0631
57520	HECW2	ENSG00000138411	1.75947	2.89442e-07	8.71035e-06	68.0148	150.237
5026	P2RX5	ENSG00000083454	-1.45004	2.89707e-07	8.71035e-06	273.526	227.868
7425	VGF	ENSG00000128564	-1.73391	2.91685e-07	8.75668e-06	141.015	115.567
10500	SEMA6C	ENSG00000143434	1.81746	2.92645e-07	8.77233e-06	26.8698	55.8696
		ENSG00000272734	-1.89272	2.9564e-07	8.84886e-06	189.13	132.691
6641	SNTB1	ENSG00000172164	-3.01773	2.96798e-07	8.87026e-06	61.3121	47.5111
84451	MAP3K21	ENSG00000143674	-1.04816	2.99908e-07	8.94986e-06	2149.69	1737.89
54947	LPCAT2	ENSG00000087253	0.823764	3.06814e-07	9.14234e-06	1183.95	1446.85
80176	SPSB1	ENSG00000171621	1.45862	3.16979e-07	9.43118e-06	676.446	1247.12
56978	PRDM8	ENSG00000152784	1.36146	3.35436e-07	9.96553e-06	190.264	309.332
7042	TGFB2	ENSG00000092969	-1.67972	3.37788e-07	1.0012e-05	610.71	405.32
771	CA12	ENSG00000074410	1.00246	3.37999e-07	1.0012e-05	10541	14735
		ENSG00000272841	2.61175	3.42213e-07	1.01218e-05	15.4041	55.9373
123745	PLA2G4E	ENSG00000188089	-2.8558	3.4288e-07	1.01266e-05	57.5024	38.9859
9760	TOX	ENSG00000198846	3.4039	3.51611e-07	1.03692e-05	1.76582	12.9774
83959	SLC4A11	ENSG00000088836	-1.24845	3.53776e-07	1.04177e-05	541.362	451.437
23541	SEC14L2	ENSG00000100003	1.05731	3.60094e-07	1.05881e-05	5843.39	8572.31
4855	NOTCH4	ENSG00000204301	3.07684	3.68692e-07	1.08251e-05	4.73934	26.6464
286343	LURAP1L	ENSG00000153714	1.25755	3.81967e-07	1.11984e-05	297.501	479.725
2180	ACSL1	ENSG00000151726	-0.853282	3.87943e-07	1.1357e-05	10504.4	8757.3
283349	RASSF3	ENSG00000153179	0.808972	3.93221e-07	1.14947e-05	1076.89	1377.3
23303	KIF13B	ENSG00000197892	1.47153	3.9606e-07	1.15608e-05	1041.17	1922.75
374383	NCR3LG1	ENSG00000188211	-1.94813	3.98726e-07	1.16217e-05	1047.25	723.461
91624	NEXN	ENSG00000162614	2.14301	4.05197e-07	1.17862e-05	54.9084	145.155
323	APBB2	ENSG00000163697	1.48144	4.05547e-07	1.17862e-05	5083.26	9075.88
5046	PCSK6	ENSG00000140479	-0.988577	4.06588e-07	1.17993e-05	1403.16	1193.15
23562	CLDN14	ENSG00000159261	4.51423	4.24725e-07	1.23078e-05	0	6.51483
2669	GEM	ENSG00000164949	2.59673	4.27198e-07	1.23616e-05	13.6538	30.4619
29	ABR	ENSG00000159842	1.52095	4.33268e-07	1.25191e-05	4251.04	8021.95
57165	GJC2	ENSG00000198835	1.46731	4.45422e-07	1.28518e-05	333.46	576.102
112724	RDH13	ENSG00000160439	-1.19078	4.50718e-07	1.29859e-05	568.739	476.3
5329	PLAUR	ENSG00000011422	1.99999	4.59474e-07	1.32191e-05	935.323	2426.29
9853	RUSC2	ENSG00000198853	1.89526	4.64226e-07	1.33367e-05	983.588	2341.8
5618	PRLR	ENSG00000113494	-2.92741	4.65359e-07	1.33501e-05	101.246	65.6479
9093	DNAJA3	ENSG00000103423	-0.994547	4.67938e-07	1.34035e-05	5965.89	4985.06
		ENSG00000259727	2.58284	4.68562e-07	1.34035e-05	6.52126	24.1957
401039	LINC01940	ENSG00000227744	1.20203	4.74491e-07	1.35538e-05	74.724	113.35
55917	CTTNBP2NL	ENSG00000143079	1.10295	4.75448e-07	1.35618e-05	1377.53	2056.28
28959	TMEM176B	ENSG00000106565	3.21802	4.87384e-07	1.38825e-05	9.1658	57.8946
5287	PIK3C2B	ENSG00000133056	-1.85312	4.89882e-07	1.39338e-05	909.468	678.29
148252	DIRAS1	ENSG00000176490	1.94562	4.90937e-07	1.3944e-05	29.5779	68.4353
131583	FAM43A	ENSG00000185112	1.55255	4.91893e-07	1.39514e-05	262.578	490.037
6317	SERPINB3	ENSG00000057149	-2.25837	5.02532e-07	1.42329e-05	46.7322	31.3594
23223	RRP12	ENSG00000052749	-0.847736	5.07609e-07	1.43412e-05	3990.32	3467.11
5797	PTPRM	ENSG00000173482	1.18973	5.07786e-07	1.43412e-05	3041.97	4713.04
5493	PPL	ENSG00000118898	-2.54236	5.20252e-07	1.4663e-05	5861.7	4330.33
266727	MDGA1	ENSG00000112139	4.05618	5.20644e-07	1.4663e-05	0.886934	11.2842
		ENSG00000270157	2.03338	5.21516e-07	1.46669e-05	28.1243	74.4433
649	BMP1	ENSG00000168487	1.69062	5.24831e-07	1.47394e-05	3246.5	6921.59
90488	TMEM263	ENSG00000151135	0.98423	5.26041e-07	1.47527e-05	898.655	1190.09
57154	SMURF1	ENSG00000198742	1.38038	5.42046e-07	1.51803e-05	1174.8	2020.14
1943	EFNA2	ENSG00000099617	3.8018	5.46813e-07	1.52806e-05	1.18488	15.1378
29094	LGALSL	ENSG00000119862	-1.1757	5.47154e-07	1.52806e-05	608.881	479.112
55930	MYO5C	ENSG00000128833	-1.55656	5.60433e-07	1.56262e-05	2328.96	1687.78
54955	C1orf109	ENSG00000116922	-1.04352	5.61088e-07	1.56262e-05	1544.91	1240.45
201895	SMIM14	ENSG00000163683	1.45214	5.68522e-07	1.58112e-05	628.05	1084.46
4261	CIITA	ENSG00000179583	-3.15824	5.73126e-07	1.59172e-05	288.194	180.494
60	ACTB	ENSG00000075624	1.19449	5.74447e-07	1.59318e-05	126531	197231
10529	NEBL	ENSG00000078114	1.50002	5.79221e-07	1.60402e-05	838.568	1523.83
196051	PLPP4	ENSG00000203805	2.87723	5.79958e-07	1.60402e-05	19.571	94.6622
140700	SAMD10	ENSG00000130590	-1.69878	5.8744e-07	1.62026e-05	314.652	256.41
9859	CEP170	ENSG00000143702	1.20802	5.87448e-07	1.62026e-05	3529.54	5159.07
8840	WISP1	ENSG00000104415	3.03624	5.95047e-07	1.63896e-05	2.3466	10.3008
182	JAG1	ENSG00000101384	1.56918	6.05132e-07	1.66445e-05	5974.35	11315.4
93659	CGB5	ENSG00000189052	4.74144	6.08166e-07	1.6705e-05	0.298107	25.5431
6820	SULT2B1	ENSG00000088002	-2.3475	6.21806e-07	1.70562e-05	69.2781	53.5265
80746	TSEN2	ENSG00000154743	-1.16438	6.32563e-07	1.73276e-05	978.476	786.771
2731	GLDC	ENSG00000178445	-1.93622	6.37659e-07	1.74433e-05	682.85	523.91
23400	ATP13A2	ENSG00000159363	1.4653	6.54195e-07	1.78712e-05	3245.65	6115.93
8091	HMGA2	ENSG00000149948	1.02418	6.64541e-07	1.81291e-05	2411.39	3419.92
8787	RGS9	ENSG00000108370	4.42359	6.67238e-07	1.81779e-05	0.588497	14.4325
401647	GOLGA7B	ENSG00000155265	2.28292	6.68567e-07	1.81894e-05	8.58535	22.5147
100129075	KTN1-AS1	ENSG00000186615	-1.4173	6.73149e-07	1.82892e-05	217.216	171.174
23164	MPRIP	ENSG00000133030	1.59015	6.81077e-07	1.84585e-05	13407.7	26393.2
80852	GRIP2	ENSG00000144596	4.63775	6.81223e-07	1.84585e-05	0.298107	13.735
115701	ALPK2	ENSG00000198796	3.03589	6.86254e-07	1.85697e-05	14.4628	110.751
5947	RBP1	ENSG00000114115	2.40409	6.88894e-07	1.86159e-05	5.3129	16.1458
91523	PCED1B	ENSG00000179715	1.10137	6.92632e-07	1.86917e-05	285.467	404.493
9262	STK17B	ENSG00000081320	1.07289	7.05053e-07	1.89799e-05	1138.98	1605.6
84983	FAM222A-AS1	ENSG00000255650	-2.67044	7.05207e-07	1.89799e-05	42.319	32.5045
79754	ASB13	ENSG00000196372	-1.02039	7.07075e-07	1.90047e-05	2130.76	1761.16
5154	PDGFA	ENSG00000197461	1.47322	7.23785e-07	1.94277e-05	393.366	722.894
158586	ZXDB	ENSG00000198455	1.41202	7.27254e-07	1.94947e-05	453.139	796.966
101929690	LINC01583	ENSG00000259518	4.51126	7.36778e-07	1.97236e-05	0.588497	22.5761
4234	METTL1	ENSG00000037897	-1.19311	7.39443e-07	1.97685e-05	636.997	520.976
286527	TMSB15B	ENSG00000158427	1.41171	7.48665e-07	1.99883e-05	58.2663	97.7819
800	CALD1	ENSG00000122786	1.23871	7.54861e-07	2.0127e-05	9352.74	14955
11037	STON1	ENSG00000243244	2.09913	7.60245e-07	2.02436e-05	12.3998	26.4665
11099	PTPN21	ENSG00000070778	1.21252	7.75421e-07	2.06202e-05	770.873	1204.82
153364	MBLAC2	ENSG00000176055	-1.10427	7.78017e-07	2.06618e-05	561.067	445.5
864	RUNX3	ENSG00000020633	4.41069	7.86996e-07	2.08726e-05	0	8.55072
132299	OCIAD2	ENSG00000145247	1.30601	7.88054e-07	2.0873e-05	2691.75	4330.1
7049	TGFBR3	ENSG00000069702	-2.54124	8.01973e-07	2.12136e-05	1717.28	1163.02
64092	SAMSN1	ENSG00000155307	1.0682	8.07655e-07	2.13357e-05	170.631	230.175
7023	TFAP4	ENSG00000090447	-1.81103	8.12072e-07	2.14242e-05	1730.46	1319.76
8608	RDH16	ENSG00000139547	2.03387	8.14886e-07	2.14701e-05	152.486	255.224
10043	TOM1	ENSG00000100284	1.62157	8.19779e-07	2.15706e-05	809.817	1654.94
84817	TXNDC17	ENSG00000129235	1.03325	8.45645e-07	2.2222e-05	1993.67	2719.03
1462	VCAN	ENSG00000038427	1.66172	8.57007e-07	2.24911e-05	4197.79	8176.34
10979	FERMT2	ENSG00000073712	1.41265	8.66361e-07	2.27068e-05	1713.55	2948.6
266977	ADGRF1	ENSG00000153292	-2.27886	8.74443e-07	2.28887e-05	1225.93	820.647
80263	TRIM45	ENSG00000134253	1.81757	8.77074e-07	2.29172e-05	69.2457	150.952
153020	RASGEF1B	ENSG00000138670	1.88281	8.77822e-07	2.29172e-05	13.2943	24.6197
84900	RNFT2	ENSG00000135119	-1.77989	8.8757e-07	2.31415e-05	77.5708	57.9466
23670	TMEM2	ENSG00000135048	1.20184	8.90783e-07	2.31951e-05	2178.64	3240.82
54492	NEURL1B	ENSG00000214357	0.98788	9.0747e-07	2.35989e-05	1383.58	1945.17
27242	TNFRSF21	ENSG00000146072	0.753459	9.09689e-07	2.36259e-05	2488.16	3062.67
23057	NMNAT2	ENSG00000157064	1.55199	9.34903e-07	2.42494e-05	526.103	1009.74
9953	HS3ST3B1	ENSG00000153976	1.56212	9.46009e-07	2.45057e-05	558.122	1104.39
65083	NOL6	ENSG00000165271	-1.0624	9.60874e-07	2.48586e-05	5104.2	4273.18
163154	PRR22	ENSG00000212123	-1.48908	9.80124e-07	2.53239e-05	104.865	85.8711
84302	TMEM246	ENSG00000165152	-0.868842	9.92765e-07	2.56174e-05	2384.65	2018.77
5330	PLCB2	ENSG00000137841	-1.86495	9.95981e-07	2.56673e-05	77.4754	62.9218
1852	DUSP9	ENSG00000130829	-1.77128	1.00195e-06	2.57879e-05	83.3698	65.8334
		ENSG00000272711	-1.89963	1.01136e-06	2.59967e-05	220.134	154.689
308	ANXA5	ENSG00000164111	1.27413	1.01329e-06	2.60129e-05	11932.2	18300
53834	FGFRL1	ENSG00000127418	1.10758	1.02676e-06	2.6325e-05	1315.88	1985.42
55787	TXLNG	ENSG00000086712	-1.0746	1.05062e-06	2.69022e-05	3810.77	2989.44
55607	PPP1R9A	ENSG00000158528	-1.94424	1.09539e-06	2.79819e-05	107.248	72.303
84848	MIR503HG	ENSG00000223749	3.06138	1.09558e-06	2.79819e-05	9.75413	65.296
642475	MROH6	ENSG00000204839	-1.42539	1.11571e-06	2.846e-05	1387.59	1132.55
3795	KHK	ENSG00000138030	-2.12016	1.12379e-06	2.86295e-05	365.001	279.17
84842	HPDL	ENSG00000186603	-2.42282	1.14909e-06	2.92368e-05	119.916	94.4591
6696	SPP1	ENSG00000118785	3.54683	1.15574e-06	2.93687e-05	1.49103	12.4044
9402	GRAP2	ENSG00000100351	2.51894	1.1744e-06	2.98051e-05	6.80393	23.664
80323	CCDC68	ENSG00000166510	1.40565	1.18417e-06	3.00149e-05	136.049	189.803
2634	GBP2	ENSG00000162645	1.58249	1.2045e-06	3.04918e-05	314.518	546.503
25841	ABTB2	ENSG00000166016	1.80961	1.22255e-06	3.09095e-05	332.97	803.486
55062	WIPI1	ENSG00000070540	2.09687	1.22499e-06	3.09322e-05	170.304	443.176
56882	CDC42SE1	ENSG00000197622	1.05469	1.23166e-06	3.10614e-05	4670.95	6727.48
7739	ZNF185	ENSG00000147394	2.14135	1.26344e-06	3.18227e-05	1644.79	4823.25
9537	TP53I11	ENSG00000175274	1.7128	1.26888e-06	3.19197e-05	824.268	1704.74
101929484	LINC01615	ENSG00000223485	1.38022	1.27683e-06	3.20793e-05	63.5481	110.937
55897	MESP1	ENSG00000166823	-3.38251	1.30113e-06	3.26489e-05	35.7063	25.674
26002	MOXD1	ENSG00000079931	2.69677	1.30828e-06	3.27872e-05	7.35351	24.4029
27111	SDCBP2	ENSG00000125775	1.45987	1.30998e-06	3.27889e-05	767.514	1409.67
51440	HPCAL4	ENSG00000116983	2.38498	1.33352e-06	3.33364e-05	5.03827	13.2387
114800	CCDC85A	ENSG00000055813	4.28807	1.35592e-06	3.38522e-05	0.588497	13.211
23109	DDN	ENSG00000181418	-1.92833	1.35753e-06	3.38522e-05	90.6028	71.0875
25816	TNFAIP8	ENSG00000145779	0.774318	1.39212e-06	3.46714e-05	926.016	1127.48
9595	CYTIP	ENSG00000115165	-3.41641	1.39921e-06	3.48047e-05	24.2097	17.16
113452	TMEM54	ENSG00000121900	1.8082	1.40345e-06	3.48669e-05	85.9292	199.911
10681	GNB5	ENSG00000069966	0.952704	1.4111e-06	3.49961e-05	871.298	1210.2
257068	PLCXD2	ENSG00000240891	1.95038	1.41483e-06	3.49961e-05	31.9708	69.4173
79714	CCDC51	ENSG00000164051	-1.18393	1.41557e-06	3.49961e-05	2730.45	2297.68
11010	GLIPR1	ENSG00000139278	1.61803	1.41564e-06	3.49961e-05	493.392	953.863
4091	SMAD6	ENSG00000137834	2.16024	1.42696e-06	3.52324e-05	22.1287	56.1186
29078	NDUFAF4	ENSG00000123545	-1.10249	1.45017e-06	3.57612e-05	970.756	787.271
3669	ISG20	ENSG00000172183	2.26889	1.45991e-06	3.59571e-05	102.136	341.699
4616	GADD45B	ENSG00000099860	1.71482	1.46585e-06	3.60593e-05	955.078	2087.59
3872	KRT17	ENSG00000128422	1.3274	1.48372e-06	3.6454e-05	13060.8	22964.8
6281	S100A10	ENSG00000197747	1.44974	1.49218e-06	3.66169e-05	18045	30705.2
7041	TGFB1I1	ENSG00000140682	1.66128	1.49638e-06	3.66751e-05	642.502	1372.32
50855	PARD6A	ENSG00000102981	-2.33758	1.51222e-06	3.70179e-05	91.3497	71.697
5523	PPP2R3A	ENSG00000073711	0.824223	1.5336e-06	3.74955e-05	685.631	852.457
10404	CPQ	ENSG00000104324	1.25346	1.54399e-06	3.77036e-05	173.03	267.018
29803	REPIN1	ENSG00000214022	-1.35699	1.55974e-06	3.80417e-05	4630.58	3795.14
5452	POU2F2	ENSG00000028277	2.51935	1.56473e-06	3.8117e-05	6.22332	21.9707
79632	FAM184A	ENSG00000111879	-1.90774	1.58758e-06	3.86266e-05	103.316	64.6024
55568	GALNT10	ENSG00000164574	1.36234	1.60195e-06	3.89289e-05	3863.14	6409.06
8568	RRP1	ENSG00000160214	-0.987868	1.61253e-06	3.91386e-05	3310.76	2855.15
3597	IL13RA1	ENSG00000131724	1.20547	1.63872e-06	3.97261e-05	2047.5	2987.09
3480	IGF1R	ENSG00000140443	1.08567	1.65253e-06	4.00123e-05	4003.97	5671.97
650	BMP2	ENSG00000125845	2.1198	1.66452e-06	4.02185e-05	182.839	539.343
7414	VCL	ENSG00000035403	0.900235	1.66707e-06	4.02185e-05	10692.1	14654.9
51088	KLHL5	ENSG00000109790	1.08485	1.66707e-06	4.02185e-05	1725.8	2402.67
6383	SDC2	ENSG00000169439	2.52183	1.67521e-06	4.03664e-05	37.2179	149.144
57673	BEND3	ENSG00000178409	-1.10197	1.68303e-06	4.0506e-05	894.617	722.702
9816	URB2	ENSG00000135763	-0.975452	1.70447e-06	4.09728e-05	3687.03	2992.23
56892	TCIM	ENSG00000176907	4.44103	1.71824e-06	4.12543e-05	0.298272	12.2153
3743	KCNA7	ENSG00000104848	4.29151	1.72477e-06	4.12569e-05	0	9.36508
		ENSG00000245248	-1.64163	1.72617e-06	4.12569e-05	87.5691	66.4819
3632	INPP5A	ENSG00000068383	0.954263	1.72626e-06	4.12569e-05	838.435	1152.66
57403	RAB22A	ENSG00000124209	0.851518	1.72659e-06	4.12569e-05	1372.99	1720.63
116211	TM4SF19	ENSG00000145107	2.57487	1.74228e-06	4.15822e-05	10.6181	46.1278
3490	IGFBP7	ENSG00000163453	1.55521	1.75288e-06	4.17853e-05	1010.18	1937.24
92017	SNX29	ENSG00000048471	1.01566	1.76044e-06	4.19157e-05	724.518	1010.35
64285	RHBDF1	ENSG00000007384	1.70067	1.78627e-06	4.24801e-05	458.169	977.537
101927482	LOC101927482	ENSG00000229056	4.43193	1.79532e-06	4.26447e-05	0.298107	9.25601
8320	EOMES	ENSG00000163508	-2.89815	1.80997e-06	4.29418e-05	248.188	173.217
7474	WNT5A	ENSG00000114251	1.90333	1.8134e-06	4.29723e-05	848.633	2016.14
23531	MMD	ENSG00000108960	1.2108	1.8376e-06	4.34942e-05	388.976	550.734
5376	PMP22	ENSG00000109099	1.24899	1.89477e-06	4.47945e-05	108.82	176.64
9245	GCNT3	ENSG00000140297	-2.73584	1.94265e-06	4.58722e-05	27.7655	18.9546
23086	EXPH5	ENSG00000110723	-1.39947	1.94869e-06	4.59605e-05	349.704	256.658
10522	DEAF1	ENSG00000177030	-0.990521	1.95363e-06	4.6023e-05	2227.96	1897.28
		ENSG00000182574	2.60529	1.97231e-06	4.64084e-05	4.13557	17.1937
11167	FSTL1	ENSG00000163430	1.70015	1.98389e-06	4.66262e-05	1973.87	3823.81
		ENSG00000255090	1.58759	2.01015e-06	4.71879e-05	19.8228	33.0231
2246	FGF1	ENSG00000113578	2.06415	2.01858e-06	4.73228e-05	43.4489	100.274
80004	ESRP2	ENSG00000103067	-1.36425	2.02063e-06	4.73228e-05	2324.09	1878.67
55198	APPL2	ENSG00000136044	1.15864	2.04617e-06	4.78651e-05	1348.43	2033.89
90993	CREB3L1	ENSG00000157613	4.29235	2.05058e-06	4.78752e-05	0.596214	16.8833
10885	WDR3	ENSG00000065183	-1.45154	2.05139e-06	4.78752e-05	5400.68	3976.92
353145	LCE3E	ENSG00000185966	4.01912	2.08181e-06	4.85286e-05	1.49054	40.9867
10381	TUBB3	ENSG00000258947	1.91789	2.08591e-06	4.85677e-05	16.5416	38.2074
23160	WDR43	ENSG00000163811	-1.00519	2.13311e-06	4.95561e-05	4907.44	3873.68
		ENSG00000227363	4.45131	2.13568e-06	4.95561e-05	0.29039	14.1344
51090	PLLP	ENSG00000102934	-2.06283	2.13578e-06	4.95561e-05	658.006	493.99
		ENSG00000264831	3.5212	2.14946e-06	4.98158e-05	1.16928	10.5344
29119	CTNNA3	ENSG00000183230	4.44021	2.16099e-06	5.00251e-05	0.29039	9.65546
5032	P2RY11	ENSG00000244165	-1.12204	2.18721e-06	5.05736e-05	319.396	255.993
993	CDC25A	ENSG00000164045	-1.27328	2.19655e-06	5.07309e-05	1474.82	1142.86
22859	ADGRL1	ENSG00000072071	-1.10968	2.2033e-06	5.08283e-05	1849.14	1550.95
157638	FAM84B	ENSG00000168672	-1.43522	2.21859e-06	5.11221e-05	5374.8	4184.44
4783	NFIL3	ENSG00000165030	-1.26946	2.23259e-06	5.13854e-05	2584.43	1926.41
		ENSG00000244586	1.93629	2.25e-06	5.1631e-05	93.172	240.685
83394	PITPNM3	ENSG00000091622	1.55689	2.25011e-06	5.1631e-05	3492.74	6924.92
55057	CRYBG2	ENSG00000176092	-1.61222	2.25099e-06	5.1631e-05	257.464	207.109
85301	COL27A1	ENSG00000196739	2.41984	2.25976e-06	5.17623e-05	82.4593	321.009
3851	KRT4	ENSG00000170477	-2.77267	2.26189e-06	5.17623e-05	69.7495	55.5698
144481	SOCS2-AS1	ENSG00000246985	1.96403	2.29323e-06	5.24198e-05	31.9869	70.2762
126567	C2CD4C	ENSG00000183186	2.63226	2.29708e-06	5.24478e-05	14.1872	61.5855
7126	TNFAIP1	ENSG00000109079	1.30675	2.31972e-06	5.29044e-05	2657.93	4400.07
93273	LEMD1	ENSG00000186007	2.51421	2.32621e-06	5.2992e-05	4.73228	14.4525
121642	ALKBH2	ENSG00000189046	-1.19465	2.34819e-06	5.34321e-05	1426.54	1164.63
56675	NRIP3	ENSG00000175352	2.42577	2.36493e-06	5.37518e-05	24.8992	83.0263
7504	XK	ENSG00000047597	-1.60708	2.39049e-06	5.42711e-05	89.7613	67.2633
55619	DOCK10	ENSG00000135905	1.57063	2.40076e-06	5.44426e-05	315.869	573.564
6699	SPRR1B	ENSG00000169469	-1.54985	2.40355e-06	5.44443e-05	1772.12	1315.96
6310	ATXN1	ENSG00000124788	1.77909	2.40795e-06	5.44822e-05	555.842	1258.01
25960	ADGRA2	ENSG00000020181	2.73533	2.43608e-06	5.50565e-05	11.8412	65.565
90874	ZNF697	ENSG00000143067	1.24618	2.44158e-06	5.51186e-05	406.545	645.609
50507	NOX4	ENSG00000086991	4.17047	2.46519e-06	5.5589e-05	0	6.10766
2743	GLRB	ENSG00000109738	-1.65468	2.47365e-06	5.5717e-05	235.744	181.828
89958	SAPCD2	ENSG00000186193	-2.35216	2.49913e-06	5.62277e-05	2463.66	1940.25
79660	PPP1R3B	ENSG00000173281	1.29167	2.50249e-06	5.62401e-05	424.53	680.862
7726	TRIM26	ENSG00000234127	-0.751624	2.53758e-06	5.69647e-05	4836.16	4254.99
622	BDH1	ENSG00000161267	-1.47773	2.56207e-06	5.745e-05	1909.9	1488.92
50628	GEMIN4	ENSG00000179409	-0.981577	2.60053e-06	5.82473e-05	4233.52	3507.54
		ENSG00000180867	1.18109	2.65182e-06	5.93278e-05	57.585	85.1836
63827	BCAN	ENSG00000132692	-1.92105	2.65517e-06	5.93278e-05	104.538	77.8639
10389	SCML2	ENSG00000102098	-1.15673	2.65766e-06	5.93278e-05	199.296	155.45
163259	DENND2C	ENSG00000175984	1.01284	2.67845e-06	5.97253e-05	237.996	317.493
57804	POLD4	ENSG00000175482	1.643	2.68931e-06	5.99007e-05	120.044	253.987
11015	KDELR3	ENSG00000100196	2.09168	2.70714e-06	6.02309e-05	201.685	481.711
5003	SLC22A18AS	ENSG00000254827	-2.22133	2.71321e-06	6.02989e-05	139.904	94.4393
		ENSG00000269927	3.83219	2.74968e-06	6.10127e-05	2.08692	32.3269
10807	SDCCAG3	ENSG00000165689	-0.888066	2.75142e-06	6.10127e-05	3161.66	2634.78
6707	SPRR3	ENSG00000163209	-1.72795	2.77835e-06	6.15416e-05	67.4025	51.0593
2535	FZD2	ENSG00000180340	0.875618	2.79052e-06	6.17354e-05	488.363	654.41
9783	RIMS3	ENSG00000117016	1.98361	2.79326e-06	6.17354e-05	49.7377	119.522
1000	CDH2	ENSG00000170558	1.83647	2.79911e-06	6.17965e-05	502.363	1123.41
55296	TBC1D19	ENSG00000109680	1.435	2.80364e-06	6.18284e-05	151.882	251.055
9687	GREB1	ENSG00000196208	-2.00855	2.86946e-06	6.32102e-05	358.492	273.045
9533	POLR1C	ENSG00000171453	-0.988251	2.9907e-06	6.58085e-05	1421.26	1177.34
2828	GPR4	ENSG00000177464	4.13817	3.03966e-06	6.68124e-05	0.596545	8.55072
9149	DYRK1B	ENSG00000105204	1.0532	3.07595e-06	6.7536e-05	476.881	668.926
22981	NINL	ENSG00000101004	2.11956	3.08576e-06	6.76773e-05	28.566	73.5546
100507257	MEG9	ENSG00000223403	4.21763	3.09124e-06	6.77232e-05	0	12.6225
9136	RRP9	ENSG00000114767	-1.07349	3.09625e-06	6.77554e-05	2760.31	2393.34
84808	PERM1	ENSG00000187642	1.80147	3.09948e-06	6.77554e-05	35.5338	79.0359
23075	SWAP70	ENSG00000133789	0.765637	3.10398e-06	6.77799e-05	1251.55	1560.11
261729	STEAP2	ENSG00000157214	1.45588	3.12511e-06	6.81668e-05	210.421	347.51
64236	PDLIM2	ENSG00000120913	-1.08458	3.13419e-06	6.82906e-05	458.31	393.45
7424	VEGFC	ENSG00000150630	1.68026	3.14535e-06	6.84593e-05	594.361	1181.33
84798	C19orf48	ENSG00000167747	-1.29994	3.18394e-06	6.9224e-05	9266.01	7670.53
57633	LRRN1	ENSG00000175928	1.40326	3.23579e-06	7.02748e-05	57.6769	92.9835
5625	PRODH	ENSG00000100033	-2.84146	3.25423e-06	7.05622e-05	102.027	74.3158
79817	MOB3B	ENSG00000120162	1.13219	3.25607e-06	7.05622e-05	818.322	1088.05
54941	RNF125	ENSG00000101695	-1.48894	3.27809e-06	7.09628e-05	433.269	326.811
23529	CLCF1	ENSG00000175505	1.56369	3.2977e-06	7.13101e-05	279.854	530.341
84056	KATNAL1	ENSG00000102781	1.0611	3.32231e-06	7.17648e-05	509.476	719.509
51422	PRKAG2	ENSG00000106617	-1.03628	3.42002e-06	7.37441e-05	3198.08	2615.94
290	ANPEP	ENSG00000166825	1.3569	3.42131e-06	7.37441e-05	53910	92068.4
150290	DUSP18	ENSG00000167065	1.1862	3.5303e-06	7.60116e-05	84.8409	123.15
389336	C5orf46	ENSG00000178776	1.63616	3.54763e-06	7.63026e-05	107.584	214.781
55346	TCP11L1	ENSG00000176148	1.28098	3.56137e-06	7.64651e-05	407.534	671.497
26140	TTLL3	ENSG00000214021	1.47543	3.56282e-06	7.64651e-05	44.911	82.6037
147015	DHRS13	ENSG00000167536	-2.25279	3.59372e-06	7.70457e-05	203.5	150.578
8165	AKAP1	ENSG00000121057	-1.13195	3.61719e-06	7.7466e-05	4992.67	4133.63
56997	COQ8A	ENSG00000163050	-1.79182	3.65727e-06	7.82406e-05	3602.82	2813.34
100128881	VPS9D1-AS1	ENSG00000261373	-1.44272	3.68446e-06	7.87381e-05	782.085	630.347
144165	PRICKLE1	ENSG00000139174	-1.47527	3.75821e-06	8.02285e-05	213.574	168.621
55657	ZNF692	ENSG00000171163	-1.27617	3.78356e-06	8.06837e-05	2026.27	1642.59
22984	PDCD11	ENSG00000148843	-0.824843	3.82734e-06	8.15306e-05	7725.1	6534.88
63979	FIGNL1	ENSG00000132436	-1.07323	3.84721e-06	8.18666e-05	881.147	676.072
157381	LINC00964	ENSG00000249816	4.1004	3.86855e-06	8.22334e-05	0	4.88613
8995	TNFSF18	ENSG00000120337	-2.6807	3.91285e-06	8.30869e-05	26.6413	19.5112
22885	ABLIM3	ENSG00000173210	1.13738	3.95623e-06	8.39191e-05	10589.4	16563
9718	ECE2	ENSG00000145194	-1.2277	3.96338e-06	8.39817e-05	1299.78	1077.48
64425	POLR1E	ENSG00000137054	-0.872009	4.03929e-06	8.54998e-05	2825.38	2324.95
497190	CLEC18B	ENSG00000140839	3.94606	4.08906e-06	8.6408e-05	0.878887	20.8306
154743	BMT2	ENSG00000164603	1.01503	4.09083e-06	8.6408e-05	265.141	330.368
100506895	LUARIS	ENSG00000231638	2.56177	4.15721e-06	8.77176e-05	3.53148	9.15149
644168	DRGX	ENSG00000165606	4.14607	4.20066e-06	8.8541e-05	0	7.32919
8835	SOCS2	ENSG00000120833	0.957211	4.22227e-06	8.89031e-05	656.939	903.259
5412	UBL3	ENSG00000122042	0.898818	4.37031e-06	9.18684e-05	973.361	1319.22
4938	OAS1	ENSG00000089127	-1.74029	4.37228e-06	9.18684e-05	644.327	507.544
105373853	MYOSLID	ENSG00000229647	1.31196	4.44304e-06	9.32573e-05	259.902	421.435
677	ZFP36L1	ENSG00000185650	1.15583	4.55421e-06	9.54906e-05	9185.28	14508.2
105369848	LINC02407	ENSG00000257219	1.86353	4.56814e-06	9.56825e-05	104.912	224.249
5565	PRKAB2	ENSG00000131791	0.739595	4.71234e-06	9.85997e-05	1322.82	1580.62
4051	CYP4F3	ENSG00000186529	-2.09813	4.72919e-06	9.88489e-05	160.195	116.41
2009	EML1	ENSG00000066629	1.45925	4.75011e-06	9.91827e-05	655.222	1112.22
399959	MIR100HG	ENSG00000255248	1.32732	4.87727e-06	0.000101721	404.891	627.134
6097	RORC	ENSG00000143365	-2.36149	4.88185e-06	0.000101721	82.6105	66.4566
6655	SOS2	ENSG00000100485	1.08596	4.9406e-06	0.000102839	957.666	1333.26
4166	CHST6	ENSG00000183196	-2.44111	4.97656e-06	0.000103479	30.9967	25.5758
108570035	LINP1	ENSG00000223784	-1.36965	5.03225e-06	0.000104529	314.239	250.93
59284	CACNG7	ENSG00000105605	3.68673	5.04612e-06	0.000104708	1.18504	16.8756
10811	NOXA1	ENSG00000188747	-1.70965	5.09354e-06	0.000105583	203.909	164.448
10975	UQCR11	ENSG00000127540	-0.853341	5.14944e-06	0.000106631	765.798	662.145
8916	HERC3	ENSG00000138641	1.42385	5.18273e-06	0.00010721	926.229	1568.79
219285	SAMD9L	ENSG00000177409	1.75472	5.2068e-06	0.000107597	29.5236	61.2411
84069	PLEKHN1	ENSG00000187583	1.57308	5.22326e-06	0.000107825	220.762	454.01
6573	SLC19A1	ENSG00000173638	-1.52914	5.26073e-06	0.000108487	2701.19	2179.58
8676	STX11	ENSG00000135604	1.52844	5.27543e-06	0.000108661	29.531	52.48
23576	DDAH1	ENSG00000153904	-1.61009	5.28003e-06	0.000108661	258.52	201.408
100287482	SMKR1	ENSG00000240204	-2.23013	5.28969e-06	0.000108748	107.927	72.3006
7148	TNXB	ENSG00000168477	1.78309	5.37696e-06	0.000110379	40.9878	91.1373
285533	RNF175	ENSG00000145428	2.59533	5.38004e-06	0.000110379	8.55432	35.4044
10370	CITED2	ENSG00000164442	-1.51786	5.41608e-06	0.000111005	985.838	797.053
23528	ZNF281	ENSG00000162702	0.956741	5.48136e-06	0.0001122	1466.39	1983.6
116225	ZMYND19	ENSG00000165724	-0.858764	5.4856e-06	0.0001122	2014.11	1703.18
4054	LTBP3	ENSG00000168056	1.31262	5.55132e-06	0.000113428	3465.51	6078.86
7277	TUBA4A	ENSG00000127824	1.57725	5.59283e-06	0.00011416	5135.95	10048.8
8406	SRPX	ENSG00000101955	1.78642	5.59991e-06	0.000114188	964.036	2166.88
64123	ADGRL4	ENSG00000162618	3.66045	5.64396e-06	0.000114969	0.879052	9.94585
64764	CREB3L2	ENSG00000182158	1.20273	5.70624e-06	0.00011612	2387.73	3701.34
5806	PTX3	ENSG00000163661	-1.82471	5.71291e-06	0.000116137	433.799	323.932
143162	FRMPD2	ENSG00000170324	-2.14032	5.75082e-06	0.000116789	36.3262	27.4349
87	ACTN1	ENSG00000072110	1.12127	5.76306e-06	0.000116919	25357.1	39756
9619	ABCG1	ENSG00000160179	1.55439	5.78988e-06	0.000117345	1022.52	1956.76
57172	CAMK1G	ENSG00000008118	2.31161	5.81444e-06	0.000117723	6.5206	19.6876
401472	GASAL1	ENSG00000253669	2.1132	5.85662e-06	0.000118342	48.1726	104.808
		ENSG00000227076	2.49132	5.85684e-06	0.000118342	4.12802	9.15149
7109	TRAPPC10	ENSG00000160218	1.05612	5.86556e-06	0.000118399	2745.61	4030.92
84547	PGBD1	ENSG00000137338	0.972564	5.87549e-06	0.000118435	284.548	382.946
2774	GNAL	ENSG00000141404	-1.16499	5.87919e-06	0.000118435	214.093	172.284
9750	RIPOR2	ENSG00000111913	-2.94281	5.96597e-06	0.000120063	1704.36	1133.46
79845	RNF122	ENSG00000133874	2.19157	6.01658e-06	0.00012096	29.1846	92.7659
9540	TP53I3	ENSG00000115129	1.88031	6.12532e-06	0.000123022	2082.7	5014.9
118788	PIK3AP1	ENSG00000155629	-2.46518	6.14434e-06	0.000123281	31.6187	21.0182
56963	RGMA	ENSG00000182175	-1.27204	6.16515e-06	0.000123574	154.538	127.524
		ENSG00000261452	3.04974	6.24707e-06	0.000125091	2.96613	12.6579
333	APLP1	ENSG00000105290	1.83877	6.28822e-06	0.000125736	46.6752	106.706
94027	CGB7	ENSG00000196337	2.89636	6.29183e-06	0.000125736	6.16042	34.1752
3885	KRT34	ENSG00000131737	3.05811	6.33217e-06	0.000126416	6.20755	43.7247
93109	TMEM44	ENSG00000145014	1.39751	6.39277e-06	0.000127474	480.817	835.975
25959	KANK2	ENSG00000197256	1.42213	6.39791e-06	0.000127474	1711.74	3187.85
7090	TLE3	ENSG00000140332	0.884222	6.40936e-06	0.000127576	2017.23	2761.32
		ENSG00000254142	3.11952	6.4225e-06	0.00012771	1.4751	8.39711
65108	MARCKSL1	ENSG00000175130	1.62709	6.42948e-06	0.000127722	546.608	1039.98
84542	KIAA1841	ENSG00000162929	1.46084	6.48973e-06	0.000128791	242.82	410.372
113	ADCY7	ENSG00000121281	1.54116	6.54694e-06	0.000129798	758.602	1505.33
10133	OPTN	ENSG00000123240	1.2646	6.62949e-06	0.000131305	2309.66	3696.32
29062	WDR91	ENSG00000105875	0.856537	6.63938e-06	0.00013137	494.615	643.159
285203	EOGT	ENSG00000163378	0.760536	6.67202e-06	0.000131886	1600.75	1972.47
5395	PMS2	ENSG00000122512	-0.784157	6.80444e-06	0.000134371	955.711	799.526
202781	PAXIP1-AS1	ENSG00000273344	-1.69177	6.85037e-06	0.000135145	106.127	82.654
5836	PYGL	ENSG00000100504	0.790207	6.95176e-06	0.00013701	5747.53	7177.48
951	CD37	ENSG00000104894	1.61404	7.01791e-06	0.000138178	24.83	42.8645
54663	WDR74	ENSG00000133316	-1.01982	7.0275e-06	0.000138222	2088.64	1790.93
2648	KAT2A	ENSG00000108773	-1.05171	7.03398e-06	0.000138222	3982.49	3382.73
23028	KDM1A	ENSG00000004487	0.688606	7.07101e-06	0.000138814	6508.07	7904.78
139793	PAGE3	ENSG00000204279	3.08562	7.14165e-06	0.000140063	2.65226	13.3478
100128239	LOC100128239	ENSG00000204241	3.11414	7.17e-06	0.000140252	1.47527	8.50618
7358	UGDH	ENSG00000109814	1.03702	7.17088e-06	0.000140252	1001.57	1429.47
412	STS	ENSG00000101846	-0.8519	7.1723e-06	0.000140252	819.328	664.652
4643	MYO1E	ENSG00000157483	0.962997	7.1936e-06	0.000140531	4243.79	5937.39
		ENSG00000253746	2.33167	7.212e-06	0.000140753	15.3827	39.1981
57462	MYORG	ENSG00000164976	1.13123	7.30229e-06	0.000142377	1063.57	1575.7
84916	UTP4	ENSG00000141076	-0.924705	7.31472e-06	0.000142481	4326.87	3455.56
3937	LCP2	ENSG00000043462	4.03955	7.33553e-06	0.000142747	0	17.5086
3860	KRT13	ENSG00000171401	-2.84544	7.44756e-06	0.000144786	28.5575	22.5116
6289	SAA2	ENSG00000134339	-2.60752	7.5012e-06	0.000145688	588.619	389.283
79041	TMEM38A	ENSG00000072954	-1.013	7.53103e-06	0.000146125	449.793	381.235
9819	TSC22D2	ENSG00000196428	1.14451	7.5908e-06	0.000147143	735.1	1159.22
6935	ZEB1	ENSG00000148516	1.56193	7.62365e-06	0.000147636	236.07	443.364
92912	UBE2Q2	ENSG00000140367	0.764592	7.65896e-06	0.000148177	1105.51	1361.7
117195	MRGPRX3	ENSG00000179826	1.30123	7.69878e-06	0.000148803	79.0335	109.824
6262	RYR2	ENSG00000198626	-1.53123	7.72013e-06	0.000149072	149.537	107.845
9871	SEC24D	ENSG00000150961	1.49529	7.76288e-06	0.000149753	1378.87	2452.6
3688	ITGB1	ENSG00000150093	1.31227	7.78182e-06	0.000149974	24108.9	38144.6
		ENSG00000261253	2.5988	7.80344e-06	0.000150246	11.5505	43.0689
760	CA2	ENSG00000104267	-1.67485	7.82055e-06	0.000150431	4156.12	3044.27
79443	FYCO1	ENSG00000163820	-0.743142	8.01813e-06	0.000154084	2215.82	1955.74
617	BCS1L	ENSG00000074582	-0.892972	8.11951e-06	0.000155882	1974.99	1665.92
10903	MTMR11	ENSG00000014914	1.2655	8.20841e-06	0.000157411	832.362	1296.37
7114	TMSB4X	ENSG00000205542	1.23012	8.21487e-06	0.000157411	11906.4	19103.3
1001	CDH3	ENSG00000062038	0.806927	8.23868e-06	0.000157716	12585.3	16171.8
1893	ECM1	ENSG00000143369	1.73629	8.31682e-06	0.00015906	151.917	304.548
2729	GCLC	ENSG00000001084	-1.25512	8.34823e-06	0.000159422	4477.57	3378.8
1606	DGKA	ENSG00000065357	1.3197	8.35166e-06	0.000159422	4250.91	7155.12
151011	SEPT10	ENSG00000186522	1.0176	8.38768e-06	0.000159948	2942.51	4083.63
4143	MAT1A	ENSG00000151224	-2.50179	8.39521e-06	0.000159948	134.974	107.102
8853	ASAP2	ENSG00000151693	0.973177	8.40656e-06	0.000160012	3167.27	4388.83
85028	SNHG12	ENSG00000197989	-0.934206	8.43198e-06	0.000160344	695.22	578.396
51083	GAL	ENSG00000069482	3.94105	8.58131e-06	0.000163029	0	5.2933
3481	IGF2	ENSG00000167244	3.90545	8.69327e-06	0.000164855	0.878887	20.0162
64220	STRA6	ENSG00000137868	1.68816	8.69389e-06	0.000164855	200.533	439.534
624	BDKRB2	ENSG00000168398	-1.56445	8.70645e-06	0.000164937	1843.51	1429.71
51676	ASB2	ENSG00000100628	-3.92668	8.71643e-06	0.00016497	12.9639	10.2794
51154	MRTO4	ENSG00000053372	-1.12177	8.74173e-06	0.00016517	5036.46	4104.96
101928710	LINC02081	ENSG00000267123	4.07228	8.7435e-06	0.00016517	0.29039	6.80522
192670	AGO4	ENSG00000134698	1.21446	8.78275e-06	0.000165755	483.419	745.12
57545	CC2D2A	ENSG00000048342	-0.879266	8.81915e-06	0.000166285	948.793	790.822
23550	PSD4	ENSG00000125637	1.39243	8.83555e-06	0.000166437	1035.23	1792.26
3225	HOXC9	ENSG00000180806	1.17765	8.86914e-06	0.000166717	312.375	469.997
53349	ZFYVE1	ENSG00000165861	1.22566	8.87245e-06	0.000166717	689.689	1090.62
134637	ADAT2	ENSG00000189007	-1.50069	8.87537e-06	0.000166717	613.703	431.948
4856	NOV	ENSG00000136999	-2.19274	8.942e-06	0.000167811	365.008	251.732
80020	FOXRED2	ENSG00000100350	-1.81008	8.95445e-06	0.000167888	1862.57	1394.37
54993	ZSCAN2	ENSG00000176371	1.18621	9.03978e-06	0.000169329	173.433	253.488
253639	ZNF620	ENSG00000177842	-1.3658	9.135e-06	0.000170953	86.6058	69.1028
		ENSG00000266553	2.87029	9.20082e-06	0.000172024	2.06376	11.1306
399473	SPRED3	ENSG00000188766	1.24952	9.21178e-06	0.000172068	47.2263	73.8163
7107	GPR137B	ENSG00000077585	1.19776	9.29238e-06	0.000173412	422.421	631.326
79935	CNTD2	ENSG00000105219	1.34622	9.33331e-06	0.000174013	36.0755	57.6705
1850	DUSP8	ENSG00000184545	2.2928	9.38594e-06	0.000174832	36.8281	139.229
114907	FBXO32	ENSG00000156804	1.32945	9.72098e-06	0.000180904	576.454	992.259
1508	CTSB	ENSG00000164733	1.43561	9.85033e-06	0.000183141	22673.3	41835.9
389558	FAM180A	ENSG00000189320	4.10556	9.99521e-06	0.000185662	0.29039	8.84111
10769	PLK2	ENSG00000145632	-1.31762	1.00265e-05	0.00018607	1705.01	1300.23
8900	CCNA1	ENSG00000133101	-2.34536	1.00783e-05	0.000186858	2839	1898.62
84667	HES7	ENSG00000179111	-1.90884	1.01604e-05	0.000188208	419.07	332.514
317	APAF1	ENSG00000120868	1.05221	1.01813e-05	0.000188419	621.016	842.398
150094	SIK1	ENSG00000142178	1.26403	1.03637e-05	0.000191567	3877.93	6641.8
27345	KCNMB4	ENSG00000135643	2.84602	1.03705e-05	0.000191567	3.23337	12.518
10514	MYBBP1A	ENSG00000132382	-1.02443	1.04714e-05	0.000193253	7660.7	6622.49
1999	ELF3	ENSG00000163435	-2.068	1.05322e-05	0.000194196	140.797	111.737
1131	CHRM3	ENSG00000133019	-2.06339	1.06234e-05	0.000195697	49.3157	33.2658
93145	OLFM2	ENSG00000105088	3.57548	1.06559e-05	0.000196115	1.75006	28.2166
11098	PRSS23	ENSG00000150687	2.6352	1.07066e-05	0.000196868	27.5271	122.868
58985	IL22RA1	ENSG00000142677	1.88845	1.07247e-05	0.000197019	68.9288	155.379
2768	GNA12	ENSG00000146535	0.970089	1.07432e-05	0.000197179	3816.83	5386.58
4940	OAS3	ENSG00000111331	-1.23201	1.07701e-05	0.000197492	4904.41	3931.89
140766	ADAMTS14	ENSG00000138316	2.7376	1.08066e-05	0.000197979	5.29697	25.1682
57142	RTN4	ENSG00000115310	0.849355	1.09015e-05	0.000199535	12050.1	16186.5
79589	RNF128	ENSG00000133135	1.5047	1.11192e-05	0.000203333	34.2458	56.6503
		ENSG00000261005	-1.46417	1.11928e-05	0.000204492	84.5473	68.152
7280	TUBB2A	ENSG00000137267	1.73717	1.12454e-05	0.000205265	403.91	906.005
57572	DOCK6	ENSG00000130158	1.12708	1.12556e-05	0.000205265	1681.18	2652.23
10809	STARD10	ENSG00000214530	1.26961	1.13079e-05	0.000206032	584.909	927.369
26519	TIMM10	ENSG00000134809	-0.809758	1.14202e-05	0.000207889	1317.8	1151.32
55646	LYAR	ENSG00000145220	-1.20272	1.14502e-05	0.000208246	4042.63	3116.11
4839	NOP2	ENSG00000111641	-0.767866	1.14623e-05	0.000208276	5334.59	4600.01
7022	TFAP2C	ENSG00000087510	-0.851359	1.14883e-05	0.00020856	928.301	791.399
140606	SELENOM	ENSG00000198832	1.27656	1.15511e-05	0.00020951	393.37	668.071
23553	HYAL4	ENSG00000106302	-3.83641	1.15906e-05	0.000210036	10.9162	7.33692
1723	DHODH	ENSG00000102967	-1.80963	1.17236e-05	0.000212254	596.222	453.142
84172	POLR1B	ENSG00000125630	-1.56745	1.17409e-05	0.000212375	5345.06	3815.12
4052	LTBP1	ENSG00000049323	1.33273	1.18262e-05	0.000213687	9433.33	16002.4
		ENSG00000220517	-2.85249	1.18348e-05	0.000213687	29.169	23.4213
51330	TNFRSF12A	ENSG00000006327	1.05446	1.19123e-05	0.000214894	7857.23	11897.5
25943	C20orf194	ENSG00000088854	1.05803	1.19508e-05	0.000215395	484.068	697.486
84627	ZNF469	ENSG00000225614	3.87271	1.19795e-05	0.000215717	0	3.66459
22920	KIFAP3	ENSG00000075945	1.02779	1.22288e-05	0.000220009	1245.91	1663.91
4494	MT1F	ENSG00000198417	1.59066	1.22724e-05	0.000220595	75.925	150.52
7015	TERT	ENSG00000164362	-2.91781	1.23389e-05	0.000221591	43.2214	32.4031
55226	NAT10	ENSG00000135372	-1.11369	1.24194e-05	0.000222836	6372.28	5042.65
58529	MYOZ1	ENSG00000177791	3.8362	1.2472e-05	0.000223581	0.596214	7.11105
5801	PTPRR	ENSG00000153233	3.85439	1.25205e-05	0.000224248	0	2.85024
10916	MAGED2	ENSG00000102316	1.82301	1.26014e-05	0.000225496	1722.43	3995.12
5333	PLCD1	ENSG00000187091	1.25444	1.26173e-05	0.000225579	117.224	175.782
		ENSG00000240859	-1.32261	1.26454e-05	0.000225881	176.556	137.749
222171	PRR15	ENSG00000176532	-1.65506	1.26745e-05	0.000226198	572.987	449.38
		ENSG00000233217	2.6365	1.27236e-05	0.000226873	3.24092	12.4166
5159	PDGFRB	ENSG00000113721	1.78587	1.27811e-05	0.000227695	43.4282	105.144
790	CAD	ENSG00000084774	-1.02192	1.29447e-05	0.000230404	11292.7	9366.39
2877	GPX2	ENSG00000176153	-2.12677	1.30224e-05	0.000231582	28.9651	21.0491
1104	RCC1	ENSG00000180198	-1.13713	1.33589e-05	0.000237354	7962.82	6559.25
27074	LAMP3	ENSG00000078081	-1.97809	1.34806e-05	0.000239305	46.3241	36.5664
81544	GDPD5	ENSG00000158555	1.51567	1.35732e-05	0.000240691	410.296	759.137
6482	ST3GAL1	ENSG00000008513	1.46975	1.35828e-05	0.000240691	2366.13	4536.72
3991	LIPE	ENSG00000079435	-1.08262	1.36728e-05	0.000242074	612.914	520.054
		ENSG00000155130	0.88157	1.37091e-05	0.000242502	1293.63	1605.5
9938	ARHGAP25	ENSG00000163219	-1.68797	1.39328e-05	0.00024624	654.918	509.188
92241	RCSD1	ENSG00000198771	-2.15361	1.40092e-05	0.000247372	37.2192	30.3069
6016	RIT1	ENSG00000143622	1.0656	1.40695e-05	0.000248217	746.669	1055.32
253827	MSRB3	ENSG00000174099	1.17015	1.41071e-05	0.000248662	986.297	1477.47
30818	KCNIP3	ENSG00000115041	-1.67371	1.41771e-05	0.000249677	2016.2	1636.96
1805	DPT	ENSG00000143196	2.69268	1.42317e-05	0.000250417	14.9744	66.6908
7480	WNT10B	ENSG00000169884	-1.94457	1.43835e-05	0.000252866	192.008	155.061
		ENSG00000264785	-3.9632	1.44077e-05	0.000253069	19.2021	14.8369
64798	DEPTOR	ENSG00000155792	-2.40266	1.45428e-05	0.000255219	207.82	147.573
54865	GPATCH4	ENSG00000160818	-0.925204	1.46019e-05	0.000256031	4071.74	3416.37
130497	OSR1	ENSG00000143867	-2.03504	1.49775e-05	0.000262387	45.1541	35.7752
92106	OXNAD1	ENSG00000154814	-0.979245	1.50013e-05	0.000262575	848.416	685.497
343521	TCTEX1D4	ENSG00000188396	1.71246	1.50159e-05	0.000262601	15.9939	27.2672
11181	TREH	ENSG00000118094	3.92249	1.5063e-05	0.000263196	0.588497	13.6182
22936	ELL2	ENSG00000118985	0.905203	1.51236e-05	0.000264023	3955.63	5180.14
65998	C11orf95	ENSG00000188070	1.2964	1.52421e-05	0.00026586	519.954	877.688
145788	C15orf65	ENSG00000261652	1.747	1.53346e-05	0.000267241	26.6267	52.2082
79156	PLEKHF1	ENSG00000166289	-1.40354	1.54135e-05	0.000268382	409.264	355.742
11346	SYNPO	ENSG00000171992	1.40715	1.55686e-05	0.000270847	975.314	1760.81
22921	MSRB2	ENSG00000148450	0.893468	1.57191e-05	0.000272886	539.341	738.493
27434	POLM	ENSG00000122678	1.50946	1.57249e-05	0.000272886	1192.68	2159.47
57514	ARHGAP31	ENSG00000031081	1.26931	1.57267e-05	0.000272886	1179.54	1967.81
126353	MISP	ENSG00000099812	1.13243	1.57969e-05	0.000273867	2284.38	3521.41
353091	RAET1G	ENSG00000203722	1.01057	1.58179e-05	0.000273995	406.969	551.563
162993	ZNF846	ENSG00000196605	1.37974	1.58447e-05	0.000274221	29.5622	44.1782
10819	OR7E14P	ENSG00000184669	2.58677	1.58929e-05	0.000274818	5.35149	19.0346
		ENSG00000214826	-0.968945	1.60796e-05	0.000277611	329.483	281.032
4122	MAN2A2	ENSG00000196547	-0.971538	1.60821e-05	0.000277611	1650.03	1386.65
55720	TSR1	ENSG00000167721	-1.12101	1.61236e-05	0.000278053	5284.53	4156.53
9792	SERTAD2	ENSG00000179833	-0.903292	1.61355e-05	0.000278053	1672.62	1348.97
51076	CUTC	ENSG00000119929	-1.16504	1.61927e-05	0.000278799	863.412	674.959
		ENSG00000248835	-1.51926	1.62334e-05	0.000279084	122.398	88.7031
151473	SLC16A14	ENSG00000163053	-2.17286	1.62372e-05	0.000279084	317.31	215.121
23286	WWC1	ENSG00000113645	-0.970374	1.64325e-05	0.000282199	2601.8	2204.76
81706	PPP1R14C	ENSG00000198729	0.955985	1.65032e-05	0.000283047	1011.07	1445.41
		ENSG00000233680	2.58804	1.65228e-05	0.000283047	3.56251	15.3991
2034	EPAS1	ENSG00000116016	1.03077	1.65243e-05	0.000283047	9153.66	13456.2
10322	SMYD5	ENSG00000135632	-0.722683	1.65407e-05	0.000283086	2201.48	1948.68
64135	IFIH1	ENSG00000115267	-1.12555	1.6588e-05	0.000283653	483.326	383.169
6535	SLC6A8	ENSG00000130821	-0.750592	1.66966e-05	0.000285267	6386.33	5621.07
4651	MYO10	ENSG00000145555	1.62166	1.68319e-05	0.000287333	4700.29	9739.25
147700	KLC3	ENSG00000104892	1.39236	1.68947e-05	0.000288159	182.495	323.427
		ENSG00000268879	1.97951	1.71011e-05	0.000291432	7.37699	17.7222
284434	NWD1	ENSG00000188039	-1.27932	1.72366e-05	0.000293491	338.299	272.202
93622	LOC93622	ENSG00000170846	-1.0974	1.74254e-05	0.000296453	790.999	628.794
23336	SYNM	ENSG00000182253	2.68281	1.74435e-05	0.00029651	9.42466	32.4728
143279	HECTD2	ENSG00000165338	1.2708	1.75507e-05	0.00029808	148.648	239.531
3824	KLRD1	ENSG00000134539	3.85617	1.7759e-05	0.000301362	0	3.66459
10105	PPIF	ENSG00000108179	-0.906356	1.77816e-05	0.000301488	6684.17	5727.17
57326	PBXIP1	ENSG00000163346	1.37231	1.78992e-05	0.000303227	1186.02	2018.69
51388	NIP7	ENSG00000132603	-0.739333	1.8085e-05	0.000305686	2898.04	2468.02
10280	SIGMAR1	ENSG00000147955	-1.00804	1.8087e-05	0.000305686	8577	7104.18
9022	CLIC3	ENSG00000169583	1.97342	1.80902e-05	0.000305686	51.6888	123.419
57476	GRAMD1B	ENSG00000023171	1.4568	1.81904e-05	0.000306979	528.164	859.811
8941	CDK5R2	ENSG00000171450	3.76499	1.81974e-05	0.000306979	0.588662	6.80522
		ENSG00000273038	1.84367	1.83129e-05	0.000308668	207.357	457.967
65249	ZSWIM4	ENSG00000132003	0.994386	1.84519e-05	0.00031075	706.364	1035.7
171220	DSTNP2	ENSG00000248593	1.81173	1.85478e-05	0.000312101	17.6975	34.5624
11069	RAPGEF4	ENSG00000091428	2.19622	1.86759e-05	0.000313993	13.0192	40.9299
4893	NRAS	ENSG00000213281	0.888389	1.87252e-05	0.000314557	2303.86	2954.98
		ENSG00000264187	2.9541	1.87882e-05	0.000315353	2.07936	11.6622
667	DST	ENSG00000151914	-0.858299	1.91975e-05	0.000321952	19394.5	15654.3
51540	SCLY	ENSG00000132330	-1.38555	1.92198e-05	0.000322056	185.049	146.62
100506834	GAS1RR	ENSG00000226237	-2.51229	1.94461e-05	0.000325575	23.315	16.8619
79092	CARD14	ENSG00000141527	1.82899	1.96324e-05	0.000328421	18.6064	43.4775
221178	SPATA13	ENSG00000182957	-1.31034	1.97954e-05	0.000330871	151.713	118.568
57463	AMIGO1	ENSG00000181754	-1.89775	2.00336e-05	0.000334573	44.937	29.105
201799	TMEM154	ENSG00000170006	1.23627	2.0215e-05	0.00033732	1423.31	2013.99
25900	IFFO1	ENSG00000010295	2.08808	2.03648e-05	0.000339538	8.24783	20.4111
55243	KIRREL1	ENSG00000183853	0.764724	2.06811e-05	0.000344524	12267.5	15710
994	CDC25B	ENSG00000101224	-1.35489	2.07944e-05	0.000346124	25066.9	19798.1
24147	FJX1	ENSG00000179431	-1.22287	2.09099e-05	0.000347758	1930.63	1641.58
		ENSG00000227589	2.61811	2.09393e-05	0.000347957	2.64471	11.4132
5317	PKP1	ENSG00000081277	1.79978	2.10792e-05	0.000349992	36.8143	83.7063
54210	TREM1	ENSG00000124731	1.79595	2.11148e-05	0.000350292	163.308	362.084
27293	SMPDL3B	ENSG00000130768	-1.09689	2.14006e-05	0.00035474	237.735	194.169
57863	CADM3	ENSG00000162706	1.44556	2.14519e-05	0.000355296	1105.14	2078.2
57529	RTL9	ENSG00000243978	3.59924	2.15532e-05	0.000356678	0.886604	11.066
9498	SLC4A8	ENSG00000050438	1.95919	2.15812e-05	0.000356847	9.47162	24.4047
56666	PANX2	ENSG00000073150	1.90768	2.18743e-05	0.000361396	76.8047	205.284
		ENSG00000204049	-3.10461	2.192e-05	0.000361852	25.9277	21.7803
10938	EHD1	ENSG00000110047	1.11209	2.19462e-05	0.000361985	3671.19	5731.79
9454	HOMER3	ENSG00000051128	1.03446	2.19825e-05	0.000362285	1178.04	1719.74
222611	ADGRF2	ENSG00000164393	3.83235	2.20473e-05	0.000362875	0	1.22153
		ENSG00000147402	1.57437	2.20545e-05	0.000362875	47.1219	83.6215
80008	TMEM156	ENSG00000121895	1.13664	2.23181e-05	0.00036691	512.616	755.967
5118	PCOLCE	ENSG00000106333	1.346	2.26128e-05	0.000370911	54.8391	92.262
54456	MOV10L1	ENSG00000073146	3.72495	2.2617e-05	0.000370911	0	3.25742
401554	LOC401554	ENSG00000196979	3.72495	2.2617e-05	0.000370911	0	3.25742
9333	TGM5	ENSG00000104055	1.99027	2.27132e-05	0.000372184	7.98026	17.4827
283673	EWSAT1	ENSG00000212766	2.18904	2.28005e-05	0.000373309	26.8856	79.3123
966	CD59	ENSG00000085063	1.42913	2.28216e-05	0.00037335	11893.2	20707.5
100507266	STX18-AS1	ENSG00000247708	-1.4216	2.28452e-05	0.000373431	173.717	126.661
55089	SLC38A4	ENSG00000139209	3.17809	2.28852e-05	0.000373778	1.75794	12.0463
51148	CERCAM	ENSG00000167123	1.75525	2.30901e-05	0.000376593	248.89	580.614
84864	RIOX2	ENSG00000170854	-0.911069	2.30951e-05	0.000376593	2419.43	1967.03
		ENSG00000213713	1.22359	2.32652e-05	0.000378838	121.753	188.626
7798	LUZP1	ENSG00000169641	1.15104	2.32706e-05	0.000378838	3383.96	5225.11
9066	SYT7	ENSG00000011347	1.10566	2.33055e-05	0.000379098	266.597	414.925
5866	RAB3IL1	ENSG00000167994	-1.94902	2.33492e-05	0.0003795	92.2258	78.4581
54536	EXOC6	ENSG00000138190	-1.4384	2.3449e-05	0.000380813	310.335	217.114
		ENSG00000197927	1.71808	2.36926e-05	0.000384457	37.017	79.1082
6253	RTN2	ENSG00000125744	1.70933	2.37178e-05	0.000384556	223.454	513.351
84985	FAM83A	ENSG00000147689	1.48312	2.38576e-05	0.000386508	20452	39620.5
7005	TEAD3	ENSG00000007866	1.25034	2.40318e-05	0.000389016	809.627	1377.33
[truncated: 3,039 more rows]

## Sheet: Table_S7_48 hours_vs_CTRL
Table S7: DEGs in MCF10A cells after 48 h of TGFβ1 treatment compared to solvent-treated samples (CTRL)
[truncated: 8,869 more rows]

[truncated: 1 more sheets: Table_S7_72 hours_vs_CTRL]
