# Supplementary material for: TGFβ1-Induced EMT in the MCF10A Mammary Epithelial Cell Line Model Is Executed Independently of SNAIL1 and ZEB1 but Relies on JUNB-Coordinated Transcriptional Regulation
Source: Cancers (Basel). 2023 Jan 16;15(2):558. doi: 10.3390/cancers15020558 (PMC9856774; doi:10.3390/cancers15020558)
Supplement: Supplementary file 1 [file cancers-15-00558-s001.zip › Suppl Mat/Table_S8_GO_Terms_HighCorrel_prox DEGs-DARs 28 10 2022.xlsx]

## Sheet: Cluster 1 DEGs-prox  DARs
Table S8: GO terms "Biological Processes" enriched among cluster 1 DEGs of highly correlated proximal DARs and DEGs
Term	Count	Size	p-value	adj. p-Val	odds ratio	Entrez	Symbol
GO_EXTRACELLULAR_STRUCTURE_ORGANIZATION	27	304	6.79896e-09	3.01602e-05	4.60855848826994	10211|1278|1289|1293|2200|2335|3037|3491|3672|3685|3688|3690|3693|3909|3918|4017|4053|5054|55790|5747|649|6696|7045|7046|7837|8076|83716	FLOT1|COL1A2|COL5A1|COL6A3|FBN1|FN1|HAS2|CCN1|ITGA1|ITGAV|ITGB1|ITGB3|ITGB5|LAMA3|LAMC2|LOXL2|LTBP2|SERPINE1|CSGALNACT1|PTK2|BMP1|SPP1|TGFBI|TGFBR1|PXDN|MFAP5|CRISPLD2
GO_TISSUE_DEVELOPMENT	64	1518	4.68751e-07	0.00103969	2.1919495939408	10052|1021|10395|10529|10818|116519|122786|1289|1308|1436|1601|1950|196527|23022|23094|2335|26249|2650|27032|27063|27284|2736|3037|3399|342184|3491|3685|3688|3690|3693|3713|3885|3909|3918|4017|4092|4633|4853|5371|54796|55790|55909|56913|5898|59269|60529|64399|64764|649|6696|6876|6935|7045|7046|7248|7286|7424|7704|79971|81029|81858|84648|8470|9079	GJC1|CDK6|DLC1|NEBL|FRS2|APOA5|FRMD6|COL5A1|COL17A1|CSF1R|DAB2|EGF|ANO6|PALLD|SIPA1L3|FN1|KLHL3|GCNT1|ATP2C1|ANKRD1|SULT1B1|GLI2|HAS2|ID3|FMN1|CCN1|ITGAV|ITGB1|ITGB3|ITGB5|IVL|KRT34|LAMA3|LAMC2|LOXL2|SMAD7|MYL2|NOTCH2|PML|BNC2|CSGALNACT1|BIN3|C1GALT1|RALA|HIVEP3|ALX4|HHIP|CREB3L2|BMP1|SPP1|TAGLN|ZEB1|TGFBI|TGFBR1|TSC1|TUFT1|VEGFC|ZBTB16|WLS|WNT5B|SHARPIN|LCE3D|SORBS2|LDB2
GO_CIRCULATORY_SYSTEM_DEVELOPMENT	40	788	1.67421e-06	0.0024756	2.57884198595847	10052|1012|10395|10529|10630|10818|11174|1278|1289|1950|2191|2200|2335|25960|27063|2736|3037|3399|3491|3685|3688|3690|4017|4052|4092|4162|4204|4633|4853|5054|55742|56913|5747|58504|7045|7046|7248|7424|8470|8728	GJC1|CDH13|DLC1|NEBL|PDPN|FRS2|ADAMTS6|COL1A2|COL5A1|EGF|FAP|FBN1|FN1|ADGRA2|ANKRD1|GLI2|HAS2|ID3|CCN1|ITGAV|ITGB1|ITGB3|LOXL2|LTBP1|SMAD7|MCAM|MECP2|MYL2|NOTCH2|SERPINE1|PARVA|C1GALT1|PTK2|ARHGAP22|TGFBI|TGFBR1|TSC1|VEGFC|SORBS2|ADAM19
GO_VASCULATURE_DEVELOPMENT	27	469	1.01928e-05	0.0113039	2.9239240060781	10052|1012|10630|11174|1278|1289|1950|2191|2335|25960|3037|3491|3685|3688|3690|4017|4052|4092|4162|5054|55742|56913|5747|58504|7045|7046|7424	GJC1|CDH13|PDPN|ADAMTS6|COL1A2|COL5A1|EGF|FAP|FN1|ADGRA2|HAS2|CCN1|ITGAV|ITGB1|ITGB3|LOXL2|LTBP1|SMAD7|MCAM|SERPINE1|PARVA|C1GALT1|PTK2|ARHGAP22|TGFBI|TGFBR1|VEGFC
GO_CELL_JUNCTION_ORGANIZATION	17	185	3.61994e-05	0.0321161	3.70482165982065	10052|1009|1012|10395|10979|1308|1436|2017|2318|2335|3688|3690|3909|3918|4092|55679|81607	GJC1|CDH11|CDH13|DLC1|FERMT2|COL17A1|CSF1R|CTTN|FLNC|FN1|ITGB1|ITGB3|LAMA3|LAMC2|SMAD7|LIMS2|NECTIN4
GO_HEART_DEVELOPMENT	24	466	4.4029e-05	0.0325521	2.83973370839121	10052|10395|10529|10818|11174|1289|2200|27063|2736|3037|3399|3491|3688|4052|4092|4204|4633|4853|55742|5747|7046|7248|8470|8728	GJC1|DLC1|NEBL|FRS2|ADAMTS6|COL5A1|FBN1|ANKRD1|GLI2|HAS2|ID3|CCN1|ITGB1|LTBP1|SMAD7|MECP2|MYL2|NOTCH2|PARVA|PTK2|TGFBR1|TSC1|SORBS2|ADAM19
GO_TRANSMEMBRANE_RECEPTOR_PROTEIN_SERINE_THREONINE_KINASE_SIGNALING_PATHWAY	14	190	5.14714e-05	0.0326182	4.2528287977001	10979|11167|1278|174|3688|3693|4052|4053|4092|5371|5747|649|7046|8425	FERMT2|FSTL1|COL1A2|AFP|ITGB1|ITGB5|LTBP1|LTBP2|SMAD7|PML|PTK2|BMP1|TGFBR1|LTBP4
GO_BLOOD_VESSEL_MORPHOGENESIS	22	364	7.39856e-05	0.0370218	2.87984083626799	10052|1012|1950|2191|2335|25960|3037|3491|3685|3688|3690|4017|4092|4162|5054|55742|56913|5747|58504|7045|7046|7424	GJC1|CDH13|EGF|FAP|FN1|ADGRA2|HAS2|CCN1|ITGAV|ITGB1|ITGB3|LOXL2|SMAD7|MCAM|SERPINE1|PARVA|C1GALT1|PTK2|ARHGAP22|TGFBI|TGFBR1|VEGFC
GO_RESPONSE_TO_TRANSFORMING_GROWTH_FACTOR_BETA	12	144	8.01381e-05	0.0370218	4.70966412325529	10979|1278|2200|2335|27063|3688|3693|4053|4092|5371|5747|7046	FERMT2|COL1A2|FBN1|FN1|ANKRD1|ITGB1|ITGB5|LTBP2|SMAD7|PML|PTK2|TGFBR1
GO_BIOLOGICAL_ADHESION	40	1032	8.34576e-05	0.0370218	2.11119437539523	1009|1012|1021|10395|10630|10979|120114|1289|1293|129804|1308|1794|2017|2191|2195|2335|26191|2650|27032|3491|3672|3685|3688|3690|3693|3909|3918|4017|4026|4162|51208|55679|55742|57823|63923|6696|7045|7248|81607|8470	CDH11|CDH13|CDK6|DLC1|PDPN|FERMT2|FAT3|COL5A1|COL6A3|FBLN7|COL17A1|DOCK2|CTTN|FAP|FAT1|FN1|PTPN22|GCNT1|ATP2C1|CCN1|ITGA1|ITGAV|ITGB1|ITGB3|ITGB5|LAMA3|LAMC2|LOXL2|LPP|MCAM|CLDN18|LIMS2|PARVA|SLAMF7|TNN|SPP1|TGFBI|TSC1|NECTIN4|SORBS2
GO_CELL_MATRIX_ADHESION	12	119	0.000105526	0.0425557	4.5405090638974	10395|10979|1308|2017|2335|3672|3685|3688|3690|3693|63923|7248	DLC1|FERMT2|COL17A1|CTTN|FN1|ITGA1|ITGAV|ITGB1|ITGB3|ITGB5|TNN|TSC1
GO_REGULATION_OF_CELL_SUBSTRATE_ADHESION	14	173	0.000164109	0.0587651	3.71661020967793	1012|1021|10395|23332|2335|23499|3037|342184|3491|3688|5054|5747|7248|7424	CDH13|CDK6|DLC1|CLASP1|FN1|MACF1|HAS2|FMN1|CCN1|ITGB1|SERPINE1|PTK2|TSC1|VEGFC
GO_ANGIOGENESIS	19	293	0.000172215	0.0587651	2.94173434218347	1012|1950|2191|2335|25960|3491|3685|3688|3690|4017|4162|5054|55742|56913|5747|58504|7045|7046|7424	CDH13|EGF|FAP|FN1|ADGRA2|CCN1|ITGAV|ITGB1|ITGB3|LOXL2|MCAM|SERPINE1|PARVA|C1GALT1|PTK2|ARHGAP22|TGFBI|TGFBR1|VEGFC
GO_REGULATION_OF_CELL_DEATH	52	1472	0.000217129	0.0605441	1.83360357360022	10202|10395|10617|10625|10818|114548|1436|1601|196527|2017|2055|2191|2335|23601|25959|27063|2736|29115|322|329|3399|342977|3480|3486|3491|3672|3685|3688|4204|4293|4853|5054|51283|5196|5371|54463|5533|55679|56776|5747|60529|640|6446|64855|649|7046|7132|7204|7248|7704|8678|966	DHRS2|DLC1|STAMBP|IVNS1ABP|FRS2|NLRP3|CSF1R|DAB2|ANO6|CTTN|CLN8|FAP|FN1|CLEC5A|KANK2|ANKRD1|GLI2|SAP30BP|APBB1|BIRC2|ID3|NANOS3|IGF1R|IGFBP3|CCN1|ITGA1|ITGAV|ITGB1|MECP2|MAP3K9|NOTCH2|SERPINE1|BFAR|PF4|PML|RETREG1|PPP3CC|LIMS2|FMN2|PTK2|ALX4|BLK|SGK1|NIBAN2|BMP1|TGFBR1|TNFRSF1A|TRIO|TSC1|ZBTB16|BECN1|CD59
GO_CELL_DEVELOPMENT	50	1426	0.00021791	0.0605441	1.85545957857561	10052|1009|1021|10211|10529|10818|10979|116519|122786|124997|1436|1608|2017|23022|23094|23162|2318|2335|23601|27063|2736|285527|3037|322|342184|342977|3491|3672|3685|3688|3690|4017|4204|4633|55742|55909|56776|56913|5747|6383|63923|6446|649|7046|7704|81029|84628|8470|8678|9315	GJC1|CDH11|CDK6|FLOT1|NEBL|FRS2|FERMT2|APOA5|FRMD6|WDR81|CSF1R|DGKG|CTTN|PALLD|SIPA1L3|MAPK8IP3|FLNC|FN1|CLEC5A|ANKRD1|GLI2|FRYL|HAS2|APBB1|FMN1|NANOS3|CCN1|ITGA1|ITGAV|ITGB1|ITGB3|LOXL2|MECP2|MYL2|PARVA|BIN3|FMN2|C1GALT1|PTK2|SDC2|TNN|SGK1|BMP1|TGFBR1|ZBTB16|WNT5B|NTNG2|SORBS2|BECN1|NREP
GO_CELL_SUBSTRATE_ADHESION	13	164	0.000218374	0.0605441	3.8282097652099	10395|10979|1308|2017|2335|3672|3685|3688|3690|3693|55742|63923|7248	DLC1|FERMT2|COL17A1|CTTN|FN1|ITGA1|ITGAV|ITGB1|ITGB3|ITGB5|PARVA|TNN|TSC1
GO_AMIDE_TRANSPORT	9	97	0.000234328	0.0611459	5.58066623585014	10560|10630|19|2352|26056|283849|366|55238|8425	SLC19A2|PDPN|ABCA1|FOLR3|RAB11FIP5|EXOC3L1|AQP9|SLC38A7|LTBP4
GO_CELL_JUNCTION_ASSEMBLY	13	129	0.000271963	0.0670237	3.7240317278486	10052|10395|10979|1308|2017|2318|2335|3688|3690|3909|3918|4092|55679	GJC1|DLC1|FERMT2|COL17A1|CTTN|FLNC|FN1|ITGB1|ITGB3|LAMA3|LAMC2|SMAD7|LIMS2
GO_OSSIFICATION	14	251	0.000304289	0.0674253	3.45503731799247	1009|10272|196527|23601|2736|3486|3491|50617|51430|55790|649|6696|7286|9902	CDH11|FSTL3|ANO6|CLEC5A|GLI2|IGFBP3|CCN1|ATP6V0A4|SUCO|CSGALNACT1|BMP1|SPP1|TUFT1|MRC2
GO_TRANSFORMING_GROWTH_FACTOR_BETA_RECEPTOR_SIGNALING_PATHWAY	9	95	0.000324548	0.0674253	5.26879830719196	10979|1278|3688|3693|4053|4092|5371|5747|7046	FERMT2|COL1A2|ITGB1|ITGB5|LTBP2|SMAD7|PML|PTK2|TGFBR1
GO_NEGATIVE_REGULATION_OF_MYELOID_CELL_DIFFERENTIATION	7	84	0.000348046	0.0674253	7.35143267486702	1021|10272|51208|5196|7704|8111|84959	CDK6|FSTL3|CLDN18|PF4|ZBTB16|GPR68|UBASH3B
GO_CELL_SUBSTRATE_JUNCTION_ASSEMBLY	8	41	0.00035716	0.0674253	6.01139435378667	10395|10979|1308|2017|2335|3690|3909|3918	DLC1|FERMT2|COL17A1|CTTN|FN1|ITGB3|LAMA3|LAMC2
GO_INTEGRIN_MEDIATED_SIGNALING_PATHWAY	8	82	0.00035716	0.0674253	6.01139435378667	10979|1601|3672|3685|3688|3690|3693|5747	FERMT2|DAB2|ITGA1|ITGAV|ITGB1|ITGB3|ITGB5|PTK2
GO_REGULATION_OF_CELL_MATRIX_ADHESION	10	90	0.00036479	0.0674253	4.58821522130682	1012|1021|10395|23332|23499|342184|5054|5747|7248|7424	CDH13|CDK6|DLC1|CLASP1|MACF1|FMN1|SERPINE1|PTK2|TSC1|VEGFC
GO_WOUND_HEALING	22	470	0.000392694	0.0696797	2.50502343886653	10630|116519|1278|1289|131566|1608|196527|23348|2335|23499|3491|3690|4162|4853|5196|54331|55909|6383|7046|81029|9162|966	PDPN|APOA5|COL1A2|COL5A1|DCBLD2|DGKG|ANO6|DOCK9|FN1|MACF1|CCN1|ITGB3|MCAM|NOTCH2|PF4|GNG2|BIN3|SDC2|TGFBR1|WNT5B|DGKI|CD59
GO_CELL_MORPHOGENESIS_INVOLVED_IN_DIFFERENTIATION	23	513	0.000459031	0.0783178	2.415140261303	1009|10211|10979|122786|1436|23022|23094|23162|2335|2736|3037|322|342184|3685|3688|3690|4017|55742|5747|6383|63923|7046|84628	CDH11|FLOT1|FERMT2|FRMD6|CSF1R|PALLD|SIPA1L3|MAPK8IP3|FN1|GLI2|HAS2|APBB1|FMN1|ITGAV|ITGB1|ITGB3|LOXL2|PARVA|PTK2|SDC2|TNN|TGFBR1|NTNG2
GO_REGULATION_OF_CELL_ADHESION	29	629	0.00049909	0.0819986	2.15369391771041	1012|1021|10211|10272|10395|114548|23332|2335|23499|26191|2736|3037|342184|3491|3685|3688|3909|4092|5054|5371|53827|5747|6935|7045|7248|7424|7704|84959|966	CDH13|CDK6|FLOT1|FSTL3|DLC1|NLRP3|CLASP1|FN1|MACF1|PTPN22|GLI2|HAS2|FMN1|CCN1|ITGAV|ITGB1|LAMA3|SMAD7|SERPINE1|PML|FXYD5|PTK2|ZEB1|TGFBI|TSC1|VEGFC|ZBTB16|UBASH3B|CD59
GO_NEGATIVE_REGULATION_OF_RESPONSE_TO_STIMULUS	47	1360	0.000549976	0.087132	1.80106815973957	1021|10272|10395|10617|10625|114548|127943|1601|1950|2017|2200|22821|23072|23332|25959|25960|26191|27122|342977|3480|3486|3672|3685|3688|4052|4092|5054|51283|5196|54741|55061|5708|64399|6696|7046|7126|7132|7248|7837|79883|79899|80014|81029|81858|84959|9612|966	CDK6|FSTL3|DLC1|STAMBP|IVNS1ABP|NLRP3|FCRLB|DAB2|EGF|CTTN|FBN1|RASA3|HECW1|CLASP1|KANK2|ADGRA2|PTPN22|DKK3|NANOS3|IGF1R|IGFBP3|ITGA1|ITGAV|ITGB1|LTBP1|SMAD7|SERPINE1|BFAR|PF4|LEPROT|SUSD4|PSMD2|HHIP|SPP1|TGFBR1|TNFAIP1|TNFRSF1A|TSC1|PXDN|PODNL1|PRR5L|WWC2|WNT5B|SHARPIN|UBASH3B|NCOR2|CD59
GO_RESPONSE_TO_WOUNDING	24	563	0.000655539	0.100275	2.29555394412357	10630|116519|1278|1289|131566|1608|196527|23348|2335|23499|3399|3491|3690|4162|4853|5196|54331|55909|6383|7046|81029|9162|9315|966	PDPN|APOA5|COL1A2|COL5A1|DCBLD2|DGKG|ANO6|DOCK9|FN1|MACF1|ID3|CCN1|ITGB3|MCAM|NOTCH2|PF4|GNG2|BIN3|SDC2|TGFBR1|WNT5B|DGKI|NREP|CD59
GO_REGULATION_OF_BONE_REMODELING	6	42	0.000732345	0.107134	7.85999298317362	1436|3690|51208|51430|6696|84959	CSF1R|ITGB3|CLDN18|SUCO|SPP1|UBASH3B
GO_REGULATION_OF_CELLULAR_RESPONSE_TO_GROWTH_FACTOR_STIMULUS	16	229	0.000748682	0.107134	2.83298859747376	10272|1601|2200|25778|25960|27122|3491|3690|4052|4092|64399|6935|7046|7424|8425|9315	FSTL3|DAB2|FBN1|DSTYK|ADGRA2|DKK3|CCN1|ITGB3|LTBP1|SMAD7|HHIP|ZEB1|TGFBR1|VEGFC|LTBP4|NREP
GO_ACTIN_FILAMENT_ORGANIZATION	12	174	0.000838792	0.116278	3.42898015550411	10529|2017|2195|285527|342184|3688|3693|51474|55909|56776|7126|8470	NEBL|CTTN|FAT1|FRYL|FMN1|ITGB1|ITGB5|LIMA1|BIN3|FMN2|TNFAIP1|SORBS2
GO_SUBSTRATE_ADHESION_DEPENDENT_CELL_SPREADING	5	38	0.00089768	0.12067	10.4590878472669	10979|2335|3685|3690|55742	FERMT2|FN1|ITGAV|ITGB3|PARVA
GO_SKELETAL_SYSTEM_DEVELOPMENT	19	455	0.000947136	0.123573	2.49887926773874	1009|1278|196527|2200|2736|3037|342184|3491|53|55790|60529|64399|64764|649|6935|7045|7046|7704|81029	CDH11|COL1A2|ANO6|FBN1|GLI2|HAS2|FMN1|CCN1|ACP2|CSGALNACT1|ALX4|HHIP|CREB3L2|BMP1|ZEB1|TGFBI|TGFBR1|ZBTB16|WNT5B
GO_CYTOSKELETON_ORGANIZATION	36	838	0.00101478	0.128617	1.88893609435351	10395|10529|10783|124997|1778|1794|2017|2055|2195|22885|23022|23094|23332|23336|25897|27032|27063|285527|329|342184|3688|3693|4139|4633|51199|51474|55742|55909|56776|5747|5898|640|6446|7126|8470|89796	DLC1|NEBL|NEK6|WDR81|DYNC1H1|DOCK2|CTTN|CLN8|FAT1|ABLIM3|PALLD|SIPA1L3|CLASP1|SYNM|RNF19A|ATP2C1|ANKRD1|FRYL|BIRC2|FMN1|ITGB1|ITGB5|MARK1|MYL2|NIN|LIMA1|PARVA|BIN3|FMN2|PTK2|RALA|BLK|SGK1|TNFAIP1|SORBS2|NAV1
GO_ENDOTHELIAL_CELL_MIGRATION	7	57	0.00109859	0.135371	5.65172881312872	1012|2191|25960|3688|4017|5747|7046	CDH13|FAP|ADGRA2|ITGB1|LOXL2|PTK2|TGFBR1
GO_REGULATION_OF_CELL_DIFFERENTIATION	51	1492	0.00119693	0.143502	1.68736628768269	1021|10211|10272|114548|1289|1436|1523|1601|19|2017|23332|2335|23499|25960|27063|2736|28959|3037|322|329|3399|3486|3491|3685|3688|3690|4017|4092|4204|51208|51430|5196|5371|55754|5747|6383|6446|6696|6925|6935|7046|7132|7424|7704|81029|8111|84162|8425|84959|9315|963	CDK6|FLOT1|FSTL3|NLRP3|COL5A1|CSF1R|CUX1|DAB2|ABCA1|CTTN|CLASP1|FN1|MACF1|ADGRA2|ANKRD1|GLI2|TMEM176B|HAS2|APBB1|BIRC2|ID3|IGFBP3|CCN1|ITGAV|ITGB1|ITGB3|LOXL2|SMAD7|MECP2|CLDN18|SUCO|PF4|PML|TMEM30A|PTK2|SDC2|SGK1|SPP1|TCF4|ZEB1|TGFBR1|TNFRSF1A|VEGFC|ZBTB16|WNT5B|GPR68|KIAA1109|LTBP4|UBASH3B|NREP|CD53
GO_ACTIN_FILAMENT_BASED_PROCESS	23	450	0.00125406	0.145467	2.21441063138626	10052|10395|10529|122786|1794|2017|2195|22885|23022|27032|27063|285527|342184|3688|3693|4633|51474|55742|55909|56776|5898|7126|8470	GJC1|DLC1|NEBL|FRMD6|DOCK2|CTTN|FAT1|ABLIM3|PALLD|ATP2C1|ANKRD1|FRYL|FMN1|ITGB1|ITGB5|MYL2|LIMA1|PARVA|BIN3|FMN2|RALA|TNFAIP1|SORBS2
GO_POSITIVE_REGULATION_OF_CELL_SUBSTRATE_ADHESION	9	99	0.00130501	0.145467	4.11936426682215	1012|1021|2335|3037|342184|3491|3688|7248|7424	CDH13|CDK6|FN1|HAS2|FMN1|CCN1|ITGB1|TSC1|VEGFC
GO_MOVEMENT_OF_CELL_OR_SUBCELLULAR_COMPONENT	46	1275	0.00131169	0.145467	1.72530780167988	10052|1012|10630|122786|124997|1278|1289|1436|1778|196385|196527|2017|2191|2195|23022|23162|2335|25960|2650|267|2736|3491|3672|3685|3688|3690|3797|4017|4139|4633|5196|5371|55742|55909|56776|5747|57584|6383|63923|64759|7046|7126|7424|800|8470|89796	GJC1|CDH13|PDPN|FRMD6|WDR81|COL1A2|COL5A1|CSF1R|DYNC1H1|DNAH10|ANO6|CTTN|FAP|FAT1|PALLD|MAPK8IP3|FN1|ADGRA2|GCNT1|AMFR|GLI2|CCN1|ITGA1|ITGAV|ITGB1|ITGB3|KIF3C|LOXL2|MARK1|MYL2|PF4|PML|PARVA|BIN3|FMN2|PTK2|ARHGAP21|SDC2|TNN|TNS3|TGFBR1|TNFAIP1|VEGFC|CALD1|SORBS2|NAV1
GO_REGULATION_OF_CELL_JUNCTION_ASSEMBLY	7	68	0.0015249	0.155105	5.24707951633252	10211|10395|23332|23499|342184|5747|7248	FLOT1|DLC1|CLASP1|MACF1|FMN1|PTK2|TSC1
GO_REGULATION_OF_TISSUE_REMODELING	7	62	0.0015249	0.155105	5.24707951633252	1436|3690|51208|51430|5371|6696|84959	CSF1R|ITGB3|CLDN18|SUCO|PML|SPP1|UBASH3B
GO_REGULATION_OF_BONE_RESORPTION	5	33	0.00152759	0.155105	8.71482804863933	1436|3690|51208|6696|84959	CSF1R|ITGB3|CLDN18|SPP1|UBASH3B
GO_CELLULAR_COMPONENT_MORPHOGENESIS	33	900	0.00153846	0.155105	1.89040814352778	1009|10211|10529|10630|10979|122786|1436|2017|22885|23022|23094|23162|2335|27063|2736|285527|3037|322|342184|3672|3685|3688|3690|4017|4633|55742|55909|5747|6383|63923|6446|7046|84628	CDH11|FLOT1|NEBL|PDPN|FERMT2|FRMD6|CSF1R|CTTN|ABLIM3|PALLD|SIPA1L3|MAPK8IP3|FN1|ANKRD1|GLI2|FRYL|HAS2|APBB1|FMN1|ITGA1|ITGAV|ITGB1|ITGB3|LOXL2|MYL2|PARVA|BIN3|PTK2|SDC2|TNN|SGK1|TGFBR1|NTNG2
GO_PROTEIN_COMPLEX_SUBUNIT_ORGANIZATION	44	1527	0.00163292	0.160969	1.72383821912696	10211|10529|10783|10979|114548|1278|1289|138050|1778|1950|196527|2017|2195|22872|23332|2335|241|267|285527|32|329|342184|3480|3688|3693|4017|50617|51474|5371|55909|56776|5747|6446|7046|7126|7132|7248|79054|81858|8470|8618|92799|9570|966	FLOT1|NEBL|NEK6|FERMT2|NLRP3|COL1A2|COL5A1|HGSNAT|DYNC1H1|EGF|ANO6|CTTN|FAT1|SEC31A|CLASP1|FN1|ALOX5AP|AMFR|FRYL|ACACB|BIRC2|FMN1|IGF1R|ITGB1|ITGB5|LOXL2|ATP6V0A4|LIMA1|PML|BIN3|FMN2|PTK2|SGK1|TGFBR1|TNFAIP1|TNFRSF1A|TSC1|TRPM8|SHARPIN|SORBS2|CADPS|SHKBP1|GOSR2|CD59
GO_ORGAN_MORPHOGENESIS	31	841	0.00187395	0.180171	1.9036436371432	10395|10818|1278|1289|1436|2200|23162|26249|2650|27063|2736|28959|3037|3399|342184|3491|4092|4633|4853|5371|55742|55790|5747|60529|64399|649|6935|7046|7286|7424|8412	DLC1|FRS2|COL1A2|COL5A1|CSF1R|FBN1|MAPK8IP3|KLHL3|GCNT1|ANKRD1|GLI2|TMEM176B|HAS2|ID3|FMN1|CCN1|SMAD7|MYL2|NOTCH2|PML|PARVA|CSGALNACT1|PTK2|ALX4|HHIP|BMP1|ZEB1|TGFBR1|TUFT1|VEGFC|BCAR3
GO_NEGATIVE_REGULATION_OF_CELL_DEATH	32	872	0.00190894	0.180171	1.88047892772632	10202|10617|10625|1436|1601|2017|2055|2335|23601|25959|2736|329|342977|3480|3491|3685|3688|4204|4853|5054|51283|5196|54463|55679|56776|5747|640|6446|64855|7046|8678|966	DHRS2|STAMBP|IVNS1ABP|CSF1R|DAB2|CTTN|CLN8|FN1|CLEC5A|KANK2|GLI2|BIRC2|NANOS3|IGF1R|CCN1|ITGAV|ITGB1|MECP2|NOTCH2|SERPINE1|BFAR|PF4|RETREG1|LIMS2|FMN2|PTK2|BLK|SGK1|NIBAN2|TGFBR1|BECN1|CD59
GO_HEART_MORPHOGENESIS	11	212	0.0020396	0.184772	3.22312378412104	10395|1289|27063|3037|3491|4092|4633|4853|55742|5747|7046	DLC1|COL5A1|ANKRD1|HAS2|CCN1|SMAD7|MYL2|NOTCH2|PARVA|PTK2|TGFBR1
GO_NEGATIVE_REGULATION_OF_CELL_COMMUNICATION	40	1192	0.00207726	0.184772	1.74391351687059	10272|10395|10617|10625|114548|1601|1950|2017|2200|22821|23072|25959|25960|26056|26191|27122|342977|3480|3486|3672|3685|3688|4052|4092|5054|51283|5196|54741|5708|64399|7046|7126|7248|7837|79883|79899|80014|80223|81029|84959	FSTL3|DLC1|STAMBP|IVNS1ABP|NLRP3|DAB2|EGF|CTTN|FBN1|RASA3|HECW1|KANK2|ADGRA2|RAB11FIP5|PTPN22|DKK3|NANOS3|IGF1R|IGFBP3|ITGA1|ITGAV|ITGB1|LTBP1|SMAD7|SERPINE1|BFAR|PF4|LEPROT|PSMD2|HHIP|TGFBR1|TNFAIP1|TSC1|PXDN|PODNL1|PRR5L|WWC2|RAB11FIP1|WNT5B|UBASH3B
GO_CARTILAGE_DEVELOPMENT	9	147	0.00208264	0.184772	3.78760188978784	2736|3491|55790|64764|649|6935|7045|7704|81029	GLI2|CCN1|CSGALNACT1|CREB3L2|BMP1|ZEB1|TGFBI|ZBTB16|WNT5B
GO_LOCOMOTION	41	1114	0.00219236	0.190692	1.7257252474335	1012|10630|1238|1278|1289|1436|1794|196527|2017|2191|2195|23022|23162|2335|23601|25960|2650|2736|3491|3672|3685|3688|3690|3693|4017|4139|5196|5371|55742|55909|5747|5898|6383|63923|64759|7046|7126|7424|81607|8470|89796	CDH13|PDPN|ACKR2|COL1A2|COL5A1|CSF1R|DOCK2|ANO6|CTTN|FAP|FAT1|PALLD|MAPK8IP3|FN1|CLEC5A|ADGRA2|GCNT1|GLI2|CCN1|ITGA1|ITGAV|ITGB1|ITGB3|ITGB5|LOXL2|MARK1|PF4|PML|PARVA|BIN3|PTK2|RALA|SDC2|TNN|TNS3|TGFBR1|TNFAIP1|VEGFC|NECTIN4|SORBS2|NAV1
GO_POSITIVE_REGULATION_OF_ESTABLISHMENT_OF_PROTEIN_LOCALIZATION	21	514	0.00239659	0.204447	2.17187565554084	114548|1436|1601|1950|22885|23601|26191|27063|322|3688|5174|54741|5533|55733|55754|640|7046|7424|79971|8111|9776	NLRP3|CSF1R|DAB2|EGF|ABLIM3|CLEC5A|PTPN22|ANKRD1|APBB1|ITGB1|PDZK1|LEPROT|PPP3CC|HHAT|TMEM30A|BLK|TGFBR1|VEGFC|WLS|GPR68|ATG13
GO_EXTRACELLULAR_FIBRIL_ORGANIZATION	3	13	0.00253709	0.212349	31.2246692991133	1289|4053|8076	COL5A1|LTBP2|MFAP5
GO_REGULATION_OF_CELLULAR_RESPONSE_TO_TRANSFORMING_GROWTH_FACTOR_BETA_STIMULUS	9	99	0.00259025	0.212784	3.64130944977227	1601|2200|27122|4052|4092|6935|7046|8425|9315	DAB2|FBN1|DKK3|LTBP1|SMAD7|ZEB1|TGFBR1|LTBP4|NREP
GO_EPITHELIUM_DEVELOPMENT	35	945	0.00280038	0.225863	1.77685435587811	1021|10395|10818|122786|1289|1308|1436|1601|1950|23022|23094|26249|27032|27284|2736|3399|342184|3491|3713|3885|3909|3918|4092|5371|56913|5898|60529|64399|6876|7248|7424|81029|81858|84648|9079	CDK6|DLC1|FRS2|FRMD6|COL5A1|COL17A1|CSF1R|DAB2|EGF|PALLD|SIPA1L3|KLHL3|ATP2C1|SULT1B1|GLI2|ID3|FMN1|CCN1|IVL|KRT34|LAMA3|LAMC2|SMAD7|PML|C1GALT1|RALA|ALX4|HHIP|TAGLN|TSC1|VEGFC|WNT5B|SHARPIN|LCE3D|LDB2
GO_VESICLE_MEDIATED_TRANSPORT	40	1239	0.00286361	0.226142	1.70726395388589	1212|1238|1523|1601|1778|1794|19|1950|2017|22872|23085|23162|23258|23332|2335|23499|255928|25956|26056|283849|3685|3688|3690|3797|4017|5054|5196|56776|5747|5878|5898|64764|7038|7424|80223|8618|8678|9570|966|9902	CLTB|ACKR2|CUX1|DAB2|DYNC1H1|DOCK2|ABCA1|EGF|CTTN|SEC31A|ERC1|MAPK8IP3|DENND5A|CLASP1|FN1|MACF1|SYT14|SEC31B|RAB11FIP5|EXOC3L1|ITGAV|ITGB1|ITGB3|KIF3C|LOXL2|SERPINE1|PF4|FMN2|PTK2|RAB5C|RALA|CREB3L2|TG|VEGFC|RAB11FIP1|CADPS|BECN1|GOSR2|CD59|MRC2
GO_REGULATION_OF_ENDOCYTOSIS	11	199	0.00290579	0.226142	3.0521992470872	1012|10211|116519|1601|1794|196527|3685|3688|5054|5878|640	CDH13|FLOT1|APOA5|DAB2|DOCK2|ANO6|ITGAV|ITGB1|SERPINE1|RAB5C|BLK
GO_NUCLEOTIDE_SUGAR_METABOLIC_PROCESS	4	33	0.00311611	0.238329	10.43520944206	23443|4245|55757|55790	SLC35A3|MGAT1|UGGT2|CSGALNACT1
GO_REGULATION_OF_CARTILAGE_DEVELOPMENT	6	63	0.0033383	0.250995	5.23630285835521	2736|3491|4017|649|7046|7704	GLI2|CCN1|LOXL2|BMP1|TGFBR1|ZBTB16
GO_POSITIVE_REGULATION_OF_ENDOCYTOSIS	8	114	0.00348704	0.257809	3.81882591859798	10211|116519|1601|1794|196527|3685|3688|5054	FLOT1|APOA5|DAB2|DOCK2|ANO6|ITGAV|ITGB1|SERPINE1
GO_PROTEIN_UBIQUITINATION_INVOLVED_IN_UBIQUITIN_DEPENDENT_PROTEIN_CATABOLIC_PROCESS	7	134	0.00359908	0.26173	4.31870840265882	154214|23072|25897|26249|267|51283|57520	RNF217|HECW1|RNF19A|KLHL3|AMFR|BFAR|HECW2
GO_RESPONSE_TO_GROWTH_FACTOR	19	475	0.00373009	0.266882	2.17022616953227	10818|10979|11167|1278|2200|2250|2335|25778|27063|3037|3688|3693|4053|4092|5371|5747|649|7046|8678	FRS2|FERMT2|FSTL1|COL1A2|FBN1|FGF5|FN1|DSTYK|ANKRD1|HAS2|ITGB1|ITGB5|LTBP2|SMAD7|PML|PTK2|BMP1|TGFBR1|BECN1
GO_POSITIVE_REGULATION_OF_LOCOMOTION	20	420	0.00403282	0.283962	2.1048055501091	1012|1436|1601|196527|23332|2335|25960|3037|3480|3491|3685|3688|3690|4162|5054|5196|5747|7046|7424|81029	CDH13|CSF1R|DAB2|ANO6|CLASP1|FN1|ADGRA2|HAS2|IGF1R|CCN1|ITGAV|ITGB1|ITGB3|MCAM|SERPINE1|PF4|PTK2|TGFBR1|VEGFC|WNT5B
GO_ANATOMICAL_STRUCTURE_FORMATION_INVOLVED_IN_MORPHOGENESIS	34	957	0.0042197	0.290678	1.73866661872111	1012|10395|10529|10630|10818|1950|2191|22885|2335|25960|27063|2736|342184|3491|3685|3688|3690|3693|3909|4017|4162|4633|5054|55742|56913|5747|58504|5898|7045|7046|7248|7424|79971|9644	CDH13|DLC1|NEBL|PDPN|FRS2|EGF|FAP|ABLIM3|FN1|ADGRA2|ANKRD1|GLI2|FMN1|CCN1|ITGAV|ITGB1|ITGB3|ITGB5|LAMA3|LOXL2|MCAM|MYL2|SERPINE1|PARVA|C1GALT1|PTK2|ARHGAP22|RALA|TGFBI|TGFBR1|TSC1|VEGFC|WLS|SH3PXD2A
GO_REGULATION_OF_CELLULAR_COMPONENT_MOVEMENT	32	771	0.00425926	0.290678	1.76888622833462	1012|1021|10395|10630|1436|1601|1950|196527|23332|2335|23499|25960|3037|3480|3486|3491|3685|3688|3690|3909|4092|4162|5054|5196|55619|5747|6446|7046|7424|79899|81029|9079	CDH13|CDK6|DLC1|PDPN|CSF1R|DAB2|EGF|ANO6|CLASP1|FN1|MACF1|ADGRA2|HAS2|IGF1R|IGFBP3|CCN1|ITGAV|ITGB1|ITGB3|LAMA3|SMAD7|MCAM|SERPINE1|PF4|DOCK10|PTK2|SGK1|TGFBR1|VEGFC|PRR5L|WNT5B|LDB2
GO_NEGATIVE_REGULATION_OF_HEMOPOIESIS	8	128	0.00434672	0.292152	3.65221660464459	1021|10272|28959|51208|5196|7704|8111|84959	CDK6|FSTL3|TMEM176B|CLDN18|PF4|ZBTB16|GPR68|UBASH3B
GO_REGULATION_OF_ADHERENS_JUNCTION_ORGANIZATION	6	50	0.00452285	0.297522	4.8326074918914	10395|23332|23499|342184|5747|7248	DLC1|CLASP1|MACF1|FMN1|PTK2|TSC1
GO_TISSUE_MIGRATION	7	84	0.00462782	0.297522	4.07811217987778	1012|2191|25960|3688|4017|5747|7046	CDH13|FAP|ADGRA2|ITGB1|LOXL2|PTK2|TGFBR1
GO_ADHERENS_JUNCTION_ORGANIZATION	7	71	0.00462782	0.297522	4.07811217987778	1009|1012|10395|10979|2017|4092|81607	CDH11|CDH13|DLC1|FERMT2|CTTN|SMAD7|NECTIN4
GO_TISSUE_MORPHOGENESIS	21	533	0.00471157	0.298579	2.03008160916186	10395|10818|1289|1436|1950|26249|2650|27063|2736|342184|3491|3688|3690|4092|4633|5371|5898|64399|7248|7424|79971	DLC1|FRS2|COL5A1|CSF1R|EGF|KLHL3|GCNT1|ANKRD1|GLI2|FMN1|CCN1|ITGB1|ITGB3|SMAD7|MYL2|PML|RALA|HHIP|TSC1|VEGFC|WLS
GO_CELL_MOTILITY	32	835	0.00488108	0.304964	1.74995491663376	1012|10630|1278|1289|196527|2017|2191|2195|23022|2335|25960|2650|3491|3672|3685|3688|3690|4017|4139|5196|5371|55742|55909|5747|6383|63923|64759|7046|7126|7424|8470|89796	CDH13|PDPN|COL1A2|COL5A1|ANO6|CTTN|FAP|FAT1|PALLD|FN1|ADGRA2|GCNT1|CCN1|ITGA1|ITGAV|ITGB1|ITGB3|LOXL2|MARK1|PF4|PML|PARVA|BIN3|PTK2|SDC2|TNN|TNS3|TGFBR1|TNFAIP1|VEGFC|SORBS2|NAV1
GO_NITROGEN_COMPOUND_TRANSPORT	19	507	0.00503495	0.305294	2.10078583933633	10211|10560|10630|19|2055|23293|23443|2352|26056|283849|32|366|4204|5174|55238|6583|7248|8425|8618	FLOT1|SLC19A2|PDPN|ABCA1|CLN8|SMG6|SLC35A3|FOLR3|RAB11FIP5|EXOC3L1|ACACB|AQP9|MECP2|PDZK1|SLC38A7|SLC22A4|TSC1|LTBP4|CADPS
GO_COLLAGEN_FIBRIL_ORGANIZATION	4	38	0.00522208	0.305294	8.34736302592034	1278|1289|4017|7046	COL1A2|COL5A1|LOXL2|TGFBR1
GO_NEGATIVE_REGULATION_OF_MYELOID_LEUKOCYTE_DIFFERENTIATION	4	44	0.00522208	0.305294	8.34736302592034	10272|51208|8111|84959	FSTL3|CLDN18|GPR68|UBASH3B
GO_REGULATION_OF_TRANSMEMBRANE_RECEPTOR_PROTEIN_SERINE_THREONINE_KINASE_SIGNALING_PATHWAY	12	207	0.00523376	0.305294	2.63641434681988	10272|1601|2200|27122|3491|4052|4092|649|6935|7046|8425|9315	FSTL3|DAB2|FBN1|DKK3|CCN1|LTBP1|SMAD7|BMP1|ZEB1|TGFBR1|LTBP4|NREP
GO_ACTIN_FILAMENT_BUNDLE_ORGANIZATION	5	49	0.00529929	0.305294	5.80634194985509	3688|3693|51474|56776|7126	ITGB1|ITGB5|LIMA1|FMN2|TNFAIP1
GO_SPROUTING_ANGIOGENESIS	5	45	0.00529929	0.305294	5.80634194985509	1012|25960|3688|4017|55742	CDH13|ADGRA2|ITGB1|LOXL2|PARVA
GO_EXTRACELLULAR_MATRIX_DISASSEMBLY	7	76	0.00586364	0.309394	3.86196039881999	10211|2200|2335|3909|3918|649|6696	FLOT1|FBN1|FN1|LAMA3|LAMC2|BMP1|SPP1
GO_COFACTOR_TRANSPORT	3	26	0.00592843	0.309394	15.6143230908046	10560|10630|2352	SLC19A2|PDPN|FOLR3
GO_CONTRACTILE_ACTIN_FILAMENT_BUNDLE_ASSEMBLY	3	14	0.00592843	0.309394	15.6143230908046	3688|3693|7126	ITGB1|ITGB5|TNFAIP1
GO_FIBRIL_ORGANIZATION	3	19	0.00592843	0.309394	15.6143230908046	1289|4053|8076	COL5A1|LTBP2|MFAP5
GO_NEGATIVE_REGULATION_OF_RHO_PROTEIN_SIGNAL_TRANSDUCTION	3	14	0.00592843	0.309394	15.6143230908046	10395|3688|7126	DLC1|ITGB1|TNFAIP1
GO_NEGATIVE_REGULATION_OF_LIPID_TRANSPORT	3	26	0.00592843	0.309394	15.6143230908046	1950|3685|3690	EGF|ITGAV|ITGB3
GO_PYRIMIDINE_CONTAINING_COMPOUND_TRANSMEMBRANE_TRANSPORT	3	13	0.00592843	0.309394	15.6143230908046	10560|23443|366	SLC19A2|SLC35A3|AQP9
GO_RENAL_ABSORPTION	3	12	0.00592843	0.309394	15.6143230908046	26249|3037|6446	KLHL3|HAS2|SGK1
GO_CELLULAR_COMPONENT_DISASSEMBLY	17	515	0.00644051	0.332211	2.1432756124534	10211|10783|2200|2335|25758|29995|329|3909|3918|54463|5747|6446|649|6696|81858|8678|9776	FLOT1|NEK6|FBN1|FN1|KIAA1549L|LMCD1|BIRC2|LAMA3|LAMC2|RETREG1|PTK2|SGK1|BMP1|SPP1|SHARPIN|BECN1|ATG13
GO_POSITIVE_REGULATION_OF_TRANSPORT	31	936	0.00684683	0.34911	1.71826921730945	10211|114548|116519|1436|1601|1794|19|1950|196527|22885|23332|23601|26191|27063|322|3685|3688|5054|5174|54741|5533|55733|55754|640|6446|7046|7424|776|79971|8111|9776	FLOT1|NLRP3|APOA5|CSF1R|DAB2|DOCK2|ABCA1|EGF|ANO6|ABLIM3|CLASP1|CLEC5A|PTPN22|ANKRD1|APBB1|ITGAV|ITGB1|SERPINE1|PDZK1|LEPROT|PPP3CC|HHAT|TMEM30A|BLK|SGK1|TGFBR1|VEGFC|CACNA1D|WLS|GPR68|ATG13
GO_ENZYME_LINKED_RECEPTOR_PROTEIN_SIGNALING_PATHWAY	27	689	0.00693013	0.349341	1.78912674688973	10818|10979|11167|1278|1436|174|1950|2250|3480|3685|3688|3690|3693|4052|4053|4092|4688|50617|5371|5747|6383|640|649|7046|7204|7424|8425	FRS2|FERMT2|FSTL1|COL1A2|CSF1R|AFP|EGF|FGF5|IGF1R|ITGAV|ITGB1|ITGB3|ITGB5|LTBP1|LTBP2|SMAD7|NCF2|ATP6V0A4|PML|PTK2|SDC2|BLK|BMP1|TGFBR1|TRIO|VEGFC|LTBP4
GO_REGULATION_OF_INTRACELLULAR_SIGNAL_TRANSDUCTION	51	1656	0.00734483	0.359926	1.51615394482911	1012|10211|10395|10617|10625|10783|10818|114548|1436|19|1950|2250|22821|23094|23162|2335|23390|23550|25778|25827|26191|27032|27063|29995|329|3480|3486|3491|3672|3688|4293|4853|5196|5371|54741|5747|58504|649|6764|7046|7126|7132|7204|7248|79883|79899|79971|80014|81858|8678|9162	CDH13|FLOT1|DLC1|STAMBP|IVNS1ABP|NEK6|FRS2|NLRP3|CSF1R|ABCA1|EGF|FGF5|RASA3|SIPA1L3|MAPK8IP3|FN1|ZDHHC17|PSD4|DSTYK|FBXL2|PTPN22|ATP2C1|ANKRD1|LMCD1|BIRC2|IGF1R|IGFBP3|CCN1|ITGA1|ITGB1|MAP3K9|NOTCH2|PF4|PML|LEPROT|PTK2|ARHGAP22|BMP1|DENND2B|TGFBR1|TNFAIP1|TNFRSF1A|TRIO|TSC1|PODNL1|PRR5L|WLS|WWC2|SHARPIN|BECN1|DGKI
GO_NEGATIVE_REGULATION_OF_SMALL_GTPASE_MEDIATED_SIGNAL_TRANSDUCTION	5	40	0.00738351	0.359926	5.22558080456186	10395|10617|22821|3688|7126	DLC1|STAMBP|RASA3|ITGB1|TNFAIP1
GO_POSITIVE_REGULATION_OF_CELL_MATRIX_ADHESION	5	40	0.00738351	0.359926	5.22558080456186	1012|1021|342184|7248|7424	CDH13|CDK6|FMN1|TSC1|VEGFC
GO_REGULATION_OF_MEMBRANE_LIPID_METABOLIC_PROCESS	2	13	0.00774151	0.363126	Inf	3491|7132	CCN1|TNFRSF1A
GO_REGULATION_OF_CERAMIDE_BIOSYNTHETIC_PROCESS	2	11	0.00774151	0.363126	Inf	3491|7132	CCN1|TNFRSF1A
GO_NEUROMUSCULAR_PROCESS_CONTROLLING_POSTURE	2	15	0.00774151	0.363126	Inf	2055|4204	CLN8|MECP2
GO_MOVEMENT_IN_ENVIRONMENT_OF_OTHER_ORGANISM_INVOLVED_IN_SYMBIOTIC_INTERACTION	6	87	0.00777659	0.363126	4.18687050233327	23601|3685|3688|3690|3693|81607	CLEC5A|ITGAV|ITGB1|ITGB3|ITGB5|NECTIN4
GO_POSITIVE_REGULATION_OF_CELLULAR_PROTEIN_CATABOLIC_PROCESS	8	192	0.00791881	0.365915	3.22866335772005	154214|1601|1950|25897|3300|4092|5708|5747	RNF217|DAB2|EGF|RNF19A|DNAJB2|SMAD7|PSMD2|PTK2
GO_NEGATIVE_REGULATION_OF_PROTEIN_MATURATION	4	35	0.00810502	0.370658	6.95666172414193	329|5054|55061|966	BIRC2|SERPINE1|SUSD4|CD59
GO_POSITIVE_REGULATION_OF_CELL_ADHESION	17	376	0.00865732	0.391876	2.06787119574026	1012|1021|10211|10272|114548|2335|2736|3037|342184|3491|3685|3688|4092|7248|7424|7704|966	CDH13|CDK6|FLOT1|FSTL3|NLRP3|FN1|GLI2|HAS2|FMN1|CCN1|ITGAV|ITGB1|SMAD7|TSC1|VEGFC|ZBTB16|CD59
GO_CELL_CYCLE_ARREST	8	154	0.00949765	0.42227	3.10838823484058	1021|2191|23499|322|4853|5371|7046|7248	CDK6|FAP|MACF1|APBB1|NOTCH2|PML|TGFBR1|TSC1
GO_MUSCLE_STRUCTURE_DEVELOPMENT	17	432	0.00951916	0.42227	2.04388073992988	10529|1293|1436|2318|27063|3399|347273|3688|4092|4633|55909|59269|60529|6442|6876|7248|8470	NEBL|COL6A3|CSF1R|FLNC|ANKRD1|ID3|CAVIN4|ITGB1|SMAD7|MYL2|BIN3|HIVEP3|ALX4|SGCA|TAGLN|TSC1|SORBS2
GO_ACTIN_CYTOSKELETON_REORGANIZATION	5	55	0.0099776	0.438224	4.74970230782984	2017|27032|285527|55742|5898	CTTN|ATP2C1|FRYL|PARVA|RALA
GO_PROTEIN_CATABOLIC_PROCESS	17	579	0.0104481	0.439084	2.02043087341074	114907|115426|154214|2055|2191|23072|25827|25897|26249|267|329|3300|51283|5371|5708|57520|7126	FBXO32|UHRF2|RNF217|CLN8|FAP|HECW1|FBXL2|RNF19A|KLHL3|AMFR|BIRC2|DNAJB2|BFAR|PML|PSMD2|HECW2|TNFAIP1
GO_LOCALIZATION_WITHIN_MEMBRANE	7	122	0.0110523	0.439084	3.33341802599872	1012|1794|22872|3688|5898|9570|966	CDH13|DOCK2|SEC31A|ITGB1|RALA|GOSR2|CD59
GO_MODIFIED_AMINO_ACID_TRANSPORT	3	26	0.011086	0.439084	10.4114515613158	10560|10630|2352	SLC19A2|PDPN|FOLR3
GO_WATER_TRANSPORT	3	20	0.011086	0.439084	10.4114515613158	10630|3037|366	PDPN|HAS2|AQP9
GO_CELLULAR_EXTRAVASATION	3	25	0.011086	0.439084	10.4114515613158	2650|3672|3688	GCNT1|ITGA1|ITGB1
GO_NEUTRAL_LIPID_CATABOLIC_PROCESS	3	26	0.011086	0.439084	10.4114515613158	11343|116519|2170	MGLL|APOA5|FABP3
GO_RESPONSE_TO_LOW_DENSITY_LIPOPROTEIN_PARTICLE	3	14	0.011086	0.439084	10.4114515613158	1012|19|3688	CDH13|ABCA1|ITGB1
GO_VITAMIN_TRANSPORT	3	34	0.011086	0.439084	10.4114515613158	10560|10630|2352	SLC19A2|PDPN|FOLR3
GO_TRIGLYCERIDE_CATABOLIC_PROCESS	3	21	0.011086	0.439084	10.4114515613158	11343|116519|2170	MGLL|APOA5|FABP3
GO_MUSCLE_CELL_MIGRATION	3	18	0.011086	0.439084	10.4114515613158	3690|55742|55909	ITGB3|PARVA|BIN3
GO_NEGATIVE_REGULATION_OF_OSTEOCLAST_DIFFERENTIATION	3	25	0.011086	0.439084	10.4114515613158	10272|51208|84959	FSTL3|CLDN18|UBASH3B
GO_PROTEIN_UBIQUITINATION	17	629	0.0114478	0.446331	1.99750387741486	114907|115426|154214|23072|25827|25897|26249|267|329|51283|5708|57520|57574|60468|7126|7704|81858	FBXO32|UHRF2|RNF217|HECW1|FBXL2|RNF19A|KLHL3|AMFR|BIRC2|BFAR|PSMD2|HECW2|MARCHF4|BACH2|TNFAIP1|ZBTB16|SHARPIN
GO_REGULATION_OF_PATHWAY_RESTRICTED_SMAD_PROTEIN_PHOSPHORYLATION	4	60	0.0118636	0.446331	5.96081259051071	1601|4092|649|7046	DAB2|SMAD7|BMP1|TGFBR1
GO_POSITIVE_REGULATION_OF_CARTILAGE_DEVELOPMENT	4	29	0.0118636	0.446331	5.96081259051071	3491|4017|649|7704	CCN1|LOXL2|BMP1|ZBTB16
GO_ANTIGEN_PROCESSING_AND_PRESENTATION_OF_EXOGENOUS_PEPTIDE_ANTIGEN_VIA_MHC_CLASS_I	4	66	0.0118636	0.446331	5.96081259051071	3685|3693|4688|5708	ITGAV|ITGB5|NCF2|PSMD2
GO_HETEROTYPIC_CELL_CELL_ADHESION	4	27	0.0118636	0.446331	5.96081259051071	3685|3688|3690|55742	ITGAV|ITGB1|ITGB3|PARVA
GO_TUBE_DEVELOPMENT	21	552	0.0118726	0.446331	1.84047386277425	10272|10395|10630|1436|1950|23162|26249|2736|342184|3690|4092|51208|5371|56913|5898|60529|64399|64759|6935|7248|83716	FSTL3|DLC1|PDPN|CSF1R|EGF|MAPK8IP3|KLHL3|GLI2|FMN1|ITGB3|SMAD7|CLDN18|PML|C1GALT1|RALA|ALX4|HHIP|TNS3|ZEB1|TSC1|CRISPLD2
GO_CONNECTIVE_TISSUE_DEVELOPMENT	10	194	0.0119988	0.447283	2.56333513339301	1289|2736|3491|55790|64764|649|6935|7045|7704|81029	COL5A1|GLI2|CCN1|CSGALNACT1|CREB3L2|BMP1|ZEB1|TGFBI|ZBTB16|WNT5B
GO_REGULATION_OF_LEUKOCYTE_DIFFERENTIATION	11	232	0.012556	0.464154	2.41059780819362	10272|114548|1436|2736|28959|51208|5196|6935|7704|8111|84959	FSTL3|NLRP3|CSF1R|GLI2|TMEM176B|CLDN18|PF4|ZEB1|ZBTB16|GPR68|UBASH3B
GO_NEGATIVE_REGULATION_OF_IMMUNE_SYSTEM_PROCESS	13	372	0.0127882	0.468829	2.20948232678165	1021|10272|127943|221395|26191|28959|51208|5196|55061|7704|8111|84959|966	CDK6|FSTL3|FCRLB|ADGRF5|PTPN22|TMEM176B|CLDN18|PF4|SUSD4|ZBTB16|GPR68|UBASH3B|CD59
GO_ANTIGEN_PROCESSING_AND_PRESENTATION_OF_PEPTIDE_ANTIGEN_VIA_MHC_CLASS_I	5	91	0.0131345	0.477577	4.35322529416704	22872|3685|3693|4688|5708	SEC31A|ITGAV|ITGB5|NCF2|PSMD2
GO_CARDIAC_MUSCLE_TISSUE_DEVELOPMENT	8	140	0.0133417	0.477756	2.89259007377239	10052|10529|27063|3688|4092|4633|7248|8470	GJC1|NEBL|ANKRD1|ITGB1|SMAD7|MYL2|TSC1|SORBS2
GO_CARDIAC_SEPTUM_DEVELOPMENT	7	85	0.0133548	0.477756	3.18778445412891	10818|11174|3491|4052|4092|4853|55742	FRS2|ADAMTS6|CCN1|LTBP1|SMAD7|NOTCH2|PARVA
GO_UROGENITAL_SYSTEM_DEVELOPMENT	14	299	0.0139565	0.495289	2.10886391728658	10272|10818|2200|26249|2650|2736|3037|3399|342184|4092|56913|7046|7248|7704	FSTL3|FRS2|FBN1|KLHL3|GCNT1|GLI2|HAS2|ID3|FMN1|SMAD7|C1GALT1|TGFBR1|TSC1|ZBTB16
GO_MUSCLE_ORGAN_DEVELOPMENT	12	277	0.0143393	0.504834	2.25551500476743	1293|1436|27063|3399|347273|4092|4633|55909|59269|60529|6442|6876	COL6A3|CSF1R|ANKRD1|ID3|CAVIN4|SMAD7|MYL2|BIN3|HIVEP3|ALX4|SGCA|TAGLN
GO_REGULATION_OF_PROTEOLYSIS	22	711	0.0149547	0.522354	1.76735915257819	10395|114548|1293|144203|154214|1601|1950|2055|2335|25897|329|3300|3491|404203|4092|5054|5371|55061|5708|5747|8425|966	DLC1|NLRP3|COL6A3|OVOS2|RNF217|DAB2|EGF|CLN8|FN1|RNF19A|BIRC2|DNAJB2|CCN1|SPINK6|SMAD7|SERPINE1|PML|SUSD4|PSMD2|PTK2|LTBP4|CD59
GO_ACTOMYOSIN_STRUCTURE_ORGANIZATION	6	77	0.0153931	0.529295	3.48658982599954	10529|27063|3688|3693|4633|7126	NEBL|ANKRD1|ITGB1|ITGB5|MYL2|TNFAIP1
GO_PROTEIN_POLYUBIQUITINATION	8	243	0.0156411	0.529295	2.79560484609795	154214|25897|26249|267|329|51283|5708|81858	RNF217|RNF19A|KLHL3|AMFR|BIRC2|BFAR|PSMD2|SHARPIN
GO_GASTRULATION	8	155	0.0156411	0.529295	2.79560484609795	10818|2335|3685|3688|3690|3693|3909|79971	FRS2|FN1|ITGAV|ITGB1|ITGB3|ITGB5|LAMA3|WLS
GO_ION_TRANSPORT	37	1262	0.0158184	0.529295	1.53388351405492	10052|10060|10560|10630|116519|19|196527|2055|2170|22821|23258|23443|2352|26249|26266|27032|32|341208|366|3685|3786|441509|50617|5174|53827|55238|55362|55754|6334|6446|6553|6583|7038|7248|776|79054|84102	GJC1|ABCC9|SLC19A2|PDPN|APOA5|ABCA1|ANO6|CLN8|FABP3|RASA3|DENND5A|SLC35A3|FOLR3|KLHL3|SLC13A4|ATP2C1|ACACB|HEPHL1|AQP9|ITGAV|KCNQ3|GLRA4|ATP6V0A4|PDZK1|FXYD5|SLC38A7|TMEM63B|TMEM30A|SCN8A|SGK1|SLC9A5|SLC22A4|TG|TSC1|CACNA1D|TRPM8|SLC41A2
GO_NEGATIVE_REGULATION_OF_CELL_DIFFERENTIATION	21	609	0.0160117	0.529295	1.77989577813407	1021|10272|1289|19|2736|28959|3399|3685|3688|3690|4092|4204|51208|5196|5747|6696|6935|7046|7704|8111|84959	CDK6|FSTL3|COL5A1|ABCA1|GLI2|TMEM176B|ID3|ITGAV|ITGB1|ITGB3|SMAD7|MECP2|CLDN18|PF4|PTK2|SPP1|ZEB1|TGFBR1|ZBTB16|GPR68|UBASH3B
GO_SPINDLE_LOCALIZATION	4	38	0.0165798	0.529295	5.21491294466869	124997|1778|23332|56776	WDR81|DYNC1H1|CLASP1|FMN2
GO_PEPTIDE_SECRETION	4	58	0.0165798	0.529295	5.21491294466869	19|26056|283849|8425	ABCA1|RAB11FIP5|EXOC3L1|LTBP4
GO_REGULATION_OF_CHONDROCYTE_DIFFERENTIATION	4	46	0.0165798	0.529295	5.21491294466869	2736|4017|7046|7704	GLI2|LOXL2|TGFBR1|ZBTB16
GO_ACTIVATION_OF_MAPKK_ACTIVITY	4	52	0.0165798	0.529295	5.21491294466869	10818|1950|4293|7046	FRS2|EGF|MAP3K9|TGFBR1
GO_NEGATIVE_REGULATION_OF_DEVELOPMENTAL_PROCESS	26	801	0.0166168	0.529295	1.66444858325968	1021|10272|1289|19|23332|2736|28959|3399|3685|3688|3690|4092|4204|5054|51208|5196|5371|55679|5747|6696|6935|7046|7704|80014|8111|84959	CDK6|FSTL3|COL5A1|ABCA1|CLASP1|GLI2|TMEM176B|ID3|ITGAV|ITGB1|ITGB3|SMAD7|MECP2|SERPINE1|CLDN18|PF4|PML|LIMS2|PTK2|SPP1|ZEB1|TGFBR1|ZBTB16|WWC2|GPR68|UBASH3B
GO_REGULATION_OF_OSTEOCLAST_DIFFERENTIATION	5	63	0.0169022	0.529295	4.01783933782329	10272|1436|51208|8111|84959	FSTL3|CSF1R|CLDN18|GPR68|UBASH3B
GO_POSITIVE_REGULATION_OF_LIPID_BIOSYNTHETIC_PROCESS	5	66	0.0169022	0.529295	4.01783933782329	116519|2170|221395|3491|7132	APOA5|FABP3|ADGRF5|CCN1|TNFRSF1A
GO_CELLULAR_DEFENSE_RESPONSE	5	60	0.0169022	0.529295	4.01783933782329	11126|23601|3688|4688|8678	CD160|CLEC5A|ITGB1|NCF2|BECN1
GO_EMBRYONIC_MORPHOGENESIS	19	539	0.0169412	0.529295	1.82710734704716	10395|10818|2200|2335|2736|3491|3685|3688|3690|3693|3909|5898|60529|6935|7046|7248|7424|7704|79971	DLC1|FRS2|FBN1|FN1|GLI2|CCN1|ITGAV|ITGB1|ITGB3|ITGB5|LAMA3|RALA|ALX4|ZEB1|TGFBR1|TSC1|VEGFC|ZBTB16|WLS
GO_CELLULAR_RESPONSE_TO_ORGANIC_SUBSTANCE	50	1848	0.0169529	0.529295	1.4387507530603	1012|10211|10818|10979|11167|114548|114907|1238|1278|1436|19|2200|2250|22872|2335|25778|26056|26191|267|27063|2736|3037|329|3399|3480|366|3688|3693|4053|4092|5054|50617|51208|5196|5371|54331|5708|5747|6446|64764|649|6518|6935|7046|7132|79883|81029|8678|9340|9570	CDH13|FLOT1|FRS2|FERMT2|FSTL1|NLRP3|FBXO32|ACKR2|COL1A2|CSF1R|ABCA1|FBN1|FGF5|SEC31A|FN1|DSTYK|RAB11FIP5|PTPN22|AMFR|ANKRD1|GLI2|HAS2|BIRC2|ID3|IGF1R|AQP9|ITGB1|ITGB5|LTBP2|SMAD7|SERPINE1|ATP6V0A4|CLDN18|PF4|PML|GNG2|PSMD2|PTK2|SGK1|CREB3L2|BMP1|SLC2A5|ZEB1|TGFBR1|TNFRSF1A|PODNL1|WNT5B|BECN1|GLP2R|GOSR2
GO_POSITIVE_REGULATION_OF_INTRACELLULAR_SIGNAL_TRANSDUCTION	28	876	0.0170625	0.529295	1.62772906007666	1012|10783|10818|1436|1950|23162|23390|25778|26191|27032|27063|29995|329|3486|3672|3688|4293|4853|5196|5747|6764|7046|7132|79899|79971|81858|8678|9162	CDH13|NEK6|FRS2|CSF1R|EGF|MAPK8IP3|ZDHHC17|DSTYK|PTPN22|ATP2C1|ANKRD1|LMCD1|BIRC2|IGFBP3|ITGA1|ITGB1|MAP3K9|NOTCH2|PF4|PTK2|DENND2B|TGFBR1|TNFRSF1A|PRR5L|WLS|SHARPIN|BECN1|DGKI
GO_REGULATION_OF_MULTICELLULAR_ORGANISMAL_DEVELOPMENT	50	1672	0.0176692	0.544285	1.43453440284196	1021|10211|10272|10818|114548|1289|1436|1523|1601|1950|196527|2017|23332|2335|23499|25960|27063|2736|28959|32|322|3491|3688|3909|4017|4092|4204|5054|51208|5196|5371|55679|55754|5708|5747|6383|6446|649|6696|6925|6935|7038|7046|7132|7424|7704|8111|84162|84959|9315	CDK6|FLOT1|FSTL3|FRS2|NLRP3|COL5A1|CSF1R|CUX1|DAB2|EGF|ANO6|CTTN|CLASP1|FN1|MACF1|ADGRA2|ANKRD1|GLI2|TMEM176B|ACACB|APBB1|CCN1|ITGB1|LAMA3|LOXL2|SMAD7|MECP2|SERPINE1|CLDN18|PF4|PML|LIMS2|TMEM30A|PSMD2|PTK2|SDC2|SGK1|BMP1|SPP1|TCF4|ZEB1|TG|TGFBR1|TNFRSF1A|VEGFC|ZBTB16|GPR68|KIAA1109|UBASH3B|NREP
GO_POSITIVE_REGULATION_OF_CELL_JUNCTION_ASSEMBLY	3	24	0.018145	0.544285	7.80817415144326	10211|342184|7248	FLOT1|FMN1|TSC1
GO_NEGATIVE_REGULATION_OF_MACROPHAGE_DERIVED_FOAM_CELL_DIFFERENTIATION	3	13	0.018145	0.544285	7.80817415144326	19|3685|3690	ABCA1|ITGAV|ITGB3
GO_RESPONSE_TO_LIPOPROTEIN_PARTICLE	3	20	0.018145	0.544285	7.80817415144326	1012|19|3688	CDH13|ABCA1|ITGB1
GO_CELL_CELL_ADHESION_VIA_PLASMA_MEMBRANE_ADHESION_MOLECULES	8	204	0.0182144	0.544285	2.704834708297	1009|1012|120114|2195|27032|3688|51208|81607	CDH11|CDH13|FAT3|FAT1|ATP2C1|ITGB1|CLDN18|NECTIN4
GO_SECRETION_BY_CELL	19	486	0.0182819	0.544285	1.81022983107591	114548|19|1950|2335|255928|26056|283849|3690|4053|4204|5054|5196|5898|7424|79971|80223|8425|8618|9162	NLRP3|ABCA1|EGF|FN1|SYT14|RAB11FIP5|EXOC3L1|ITGB3|LTBP2|MECP2|SERPINE1|PF4|RALA|VEGFC|WLS|RAB11FIP1|LTBP4|CADPS|DGKI
GO_PROTEIN_OLIGOMERIZATION	14	434	0.0186744	0.548449	2.02075246959315	10211|114548|1278|138050|241|267|32|329|3480|7126|7248|79054|81858|92799	FLOT1|NLRP3|COL1A2|HGSNAT|ALOX5AP|AMFR|ACACB|BIRC2|IGF1R|TNFAIP1|TSC1|TRPM8|SHARPIN|SHKBP1
GO_REGULATION_OF_CELL_PROLIFERATION	43	1496	0.0187301	0.548449	1.46786353593324	1012|10202|1021|10395|10617|10818|1436|1950|2170|2191|2250|2335|25959|26191|2736|3037|329|3480|3486|3491|3672|3685|3688|3690|4204|4853|5196|5371|55679|5747|640|6446|64759|6935|7046|7132|7248|7424|7704|8678|9236|9340|966	CDH13|DHRS2|CDK6|DLC1|STAMBP|FRS2|CSF1R|EGF|FABP3|FAP|FGF5|FN1|KANK2|PTPN22|GLI2|HAS2|BIRC2|IGF1R|IGFBP3|CCN1|ITGA1|ITGAV|ITGB1|ITGB3|MECP2|NOTCH2|PF4|PML|LIMS2|PTK2|BLK|SGK1|TNS3|ZEB1|TGFBR1|TNFRSF1A|TSC1|VEGFC|ZBTB16|BECN1|CCPG1|GLP2R|CD59
GO_CYTOKINESIS	6	84	0.0187927	0.548449	3.30237570922488	10617|10783|55909|56776|5898|8678	STAMBP|NEK6|BIN3|FMN2|RALA|BECN1
GO_FORMATION_OF_PRIMARY_GERM_LAYER	7	110	0.0189561	0.549603	2.9312896934528	2335|3685|3688|3690|3693|3909|79971	FN1|ITGAV|ITGB1|ITGB3|ITGB5|LAMA3|WLS
GO_POSITIVE_REGULATION_OF_PROTEOLYSIS	13	363	0.0193368	0.557001	2.07359565559231	10395|114548|154214|1601|1950|2335|25897|3300|3491|4092|5371|5708|5747	DLC1|NLRP3|RNF217|DAB2|EGF|FN1|RNF19A|DNAJB2|CCN1|SMAD7|PML|PSMD2|PTK2
GO_REGULATION_OF_PROTEIN_LOCALIZATION	30	950	0.0204352	0.584347	1.57269862943733	114548|1436|1601|1950|22885|23216|2335|23601|26056|26191|27063|322|3300|3688|51208|5174|5371|54741|5533|55733|55754|640|7046|7424|776|79971|80223|8111|8678|9776	NLRP3|CSF1R|DAB2|EGF|ABLIM3|TBC1D1|FN1|CLEC5A|RAB11FIP5|PTPN22|ANKRD1|APBB1|DNAJB2|ITGB1|CLDN18|PDZK1|PML|LEPROT|PPP3CC|HHAT|TMEM30A|BLK|TGFBR1|VEGFC|CACNA1D|WLS|RAB11FIP1|GPR68|BECN1|ATG13
GO_CARDIAC_CHAMBER_DEVELOPMENT	8	144	0.0210775	0.584347	2.61971867126669	10818|11174|3491|4052|4092|4633|4853|55742	FRS2|ADAMTS6|CCN1|LTBP1|SMAD7|MYL2|NOTCH2|PARVA
GO_POSITIVE_REGULATION_OF_CELLULAR_PROTEIN_LOCALIZATION	13	360	0.0213108	0.584347	2.04216162852822	1601|1950|22885|3688|5174|5371|54741|5533|55733|55754|7046|8678|9776	DAB2|EGF|ABLIM3|ITGB1|PDZK1|PML|LEPROT|PPP3CC|HHAT|TMEM30A|TGFBR1|BECN1|ATG13
GO_REGULATION_OF_COAGULATION	5	88	0.0213234	0.584347	3.72955845203646	196527|2191|5054|81606|84959	ANO6|FAP|SERPINE1|LBH|UBASH3B
GO_CARDIAC_MUSCLE_CELL_DIFFERENTIATION	5	74	0.0213234	0.584347	3.72955845203646	10529|3688|4633|7248|8470	NEBL|ITGB1|MYL2|TSC1|SORBS2
GO_O_GLYCAN_PROCESSING	5	58	0.0213234	0.584347	3.72955845203646	117248|2650|55568|56913|6487	GALNT15|GCNT1|GALNT10|C1GALT1|ST3GAL3
GO_REGULATION_OF_FIBRINOLYSIS	2	14	0.0218669	0.584347	20.770957810119	2191|5054	FAP|SERPINE1
GO_LEUKOCYTE_ADHESION_TO_VASCULAR_ENDOTHELIAL_CELL	2	13	0.0218669	0.584347	20.770957810119	2650|3688	GCNT1|ITGB1
GO_NEGATIVE_REGULATION_OF_STAT_CASCADE	2	44	0.0218669	0.584347	20.770957810119	54741|79883	LEPROT|PODNL1
GO_POSITIVE_REGULATION_OF_EXECUTION_PHASE_OF_APOPTOSIS	2	12	0.0218669	0.584347	20.770957810119	10395|2191	DLC1|FAP
GO_NEGATIVE_REGULATION_OF_CHONDROCYTE_DIFFERENTIATION	2	20	0.0218669	0.584347	20.770957810119	2736|7046	GLI2|TGFBR1
GO_AZOLE_TRANSPORT	2	15	0.0218669	0.584347	20.770957810119	10560|55238	SLC19A2|SLC38A7
GO_CALCIUM_ION_TRANSMEMBRANE_TRANSPORT	7	159	0.0222974	0.584628	2.81802012493672	196527|22821|23258|27032|3685|776|79054	ANO6|RASA3|DENND5A|ATP2C1|ITGAV|CACNA1D|TRPM8
GO_POSITIVE_REGULATION_OF_PROTEIN_MODIFICATION_BY_SMALL_PROTEIN_CONJUGATION_OR_REMOVAL	7	196	0.0222974	0.584628	2.81802012493672	1950|26191|329|3300|4092|5708|5747	EGF|PTPN22|BIRC2|DNAJB2|SMAD7|PSMD2|PTK2
GO_ADHERENS_JUNCTION_ASSEMBLY	4	34	0.0223182	0.584628	4.63476871678366	10395|10979|2017|4092	DLC1|FERMT2|CTTN|SMAD7
GO_REGULATION_OF_MYELOID_LEUKOCYTE_DIFFERENTIATION	6	108	0.0226714	0.584628	3.13657832609473	10272|1436|51208|5196|8111|84959	FSTL3|CSF1R|CLDN18|PF4|GPR68|UBASH3B
GO_HOMOPHILIC_CELL_ADHESION_VIA_PLASMA_MEMBRANE_ADHESION_MOLECULES	6	153	0.0226714	0.584628	3.13657832609473	1009|1012|120114|2195|3688|81607	CDH11|CDH13|FAT3|FAT1|ITGB1|NECTIN4
GO_ESTABLISHMENT_OF_PROTEIN_LOCALIZATION_TO_PLASMA_MEMBRANE	6	90	0.0226714	0.584628	3.13657832609473	10098|10211|145567|23499|57217|7132	TSPAN5|FLOT1|TTC7B|MACF1|TTC7A|TNFRSF1A
GO_PROTEIN_MODIFICATION_BY_SMALL_PROTEIN_CONJUGATION_OR_REMOVAL	20	873	0.0227999	0.584628	1.73355953615364	10617|114907|115426|154214|23072|25827|25897|26249|267|329|51283|5371|5708|57520|57574|60468|7126|7508|7704|81858	STAMBP|FBXO32|UHRF2|RNF217|HECW1|FBXL2|RNF19A|KLHL3|AMFR|BIRC2|BFAR|PML|PSMD2|HECW2|MARCHF4|BACH2|TNFAIP1|XPC|ZBTB16|SHARPIN
GO_POSITIVE_REGULATION_OF_CELL_DIFFERENTIATION	27	823	0.0232785	0.593468	1.59269254383308	10211|114548|1436|1523|1601|2335|23499|27063|2736|3037|322|3486|3491|3688|4017|51430|5196|5371|55754|6446|6925|6935|7424|7704|81029|8111|963	FLOT1|NLRP3|CSF1R|CUX1|DAB2|FN1|MACF1|ANKRD1|GLI2|HAS2|APBB1|IGFBP3|CCN1|ITGB1|LOXL2|SUCO|PF4|PML|TMEM30A|SGK1|TCF4|ZEB1|VEGFC|ZBTB16|WNT5B|GPR68|CD53
GO_REGULATION_OF_MYELOID_CELL_DIFFERENTIATION	8	183	0.0242457	0.614595	2.53975488718333	1021|10272|1436|51208|5196|7704|8111|84959	CDK6|FSTL3|CSF1R|CLDN18|PF4|ZBTB16|GPR68|UBASH3B
GO_POSITIVE_REGULATION_OF_CELL_COMMUNICATION	45	1532	0.0244105	0.615256	1.42611397701433	10098|1012|10211|10783|10818|1436|1601|1950|23001|23162|23390|23499|25778|26191|27032|27063|29995|329|3486|3491|3672|3688|3690|4204|4293|4853|5196|5371|5533|55679|5708|5747|640|649|6503|6764|7046|7132|79899|79971|8111|81858|8678|9162|92799	TSPAN5|CDH13|FLOT1|NEK6|FRS2|CSF1R|DAB2|EGF|WDFY3|MAPK8IP3|ZDHHC17|MACF1|DSTYK|PTPN22|ATP2C1|ANKRD1|LMCD1|BIRC2|IGFBP3|CCN1|ITGA1|ITGB1|ITGB3|MECP2|MAP3K9|NOTCH2|PF4|PML|PPP3CC|LIMS2|PSMD2|PTK2|BLK|BMP1|SLA|DENND2B|TGFBR1|TNFRSF1A|PRR5L|WLS|GPR68|SHARPIN|BECN1|DGKI|SHKBP1
GO_POSITIVE_REGULATION_OF_CELLULAR_COMPONENT_ORGANIZATION	34	1152	0.0246331	0.617359	1.50313633085629	10211|11346|116519|1523|1601|1794|1950|196527|2017|22885|23332|2335|23499|27063|3037|322|342184|3685|3688|4204|5054|5174|5371|54741|5533|55733|55754|5898|6446|7046|7248|8678|963|9776	FLOT1|SYNPO|APOA5|CUX1|DAB2|DOCK2|EGF|ANO6|CTTN|ABLIM3|CLASP1|FN1|MACF1|ANKRD1|HAS2|APBB1|FMN1|ITGAV|ITGB1|MECP2|SERPINE1|PDZK1|PML|LEPROT|PPP3CC|HHAT|TMEM30A|RALA|SGK1|TGFBR1|TSC1|BECN1|CD53|ATG13
GO_REGULATION_OF_RAS_PROTEIN_SIGNAL_TRANSDUCTION	11	184	0.0249517	0.621095	2.13971475048256	10211|10395|10617|19|22821|23550|3688|4853|7126|7204|9162	FLOT1|DLC1|STAMBP|ABCA1|RASA3|PSD4|ITGB1|NOTCH2|TNFAIP1|TRIO|DGKI
GO_CELL_CELL_ADHESION	20	608	0.0261336	0.621095	1.70475836670883	1009|1012|1021|10630|120114|1794|2195|26191|2650|27032|3491|3685|3688|3690|3693|51208|55679|55742|7248|81607	CDH11|CDH13|CDK6|PDPN|FAT3|DOCK2|FAT1|PTPN22|GCNT1|ATP2C1|CCN1|ITGAV|ITGB1|ITGB3|ITGB5|CLDN18|LIMS2|PARVA|TSC1|NECTIN4
GO_LIPOPROTEIN_METABOLIC_PROCESS	5	124	0.0264344	0.621095	3.48029530691339	116519|19|23390|55733|649	APOA5|ABCA1|ZDHHC17|HHAT|BMP1
GO_REGULATION_OF_HEMOPOIESIS	12	314	0.0267823	0.621095	2.03434205274591	1021|10272|114548|1436|2736|28959|51208|5196|6935|7704|8111|84959	CDK6|FSTL3|NLRP3|CSF1R|GLI2|TMEM176B|CLDN18|PF4|ZEB1|ZBTB16|GPR68|UBASH3B
GO_PLATELET_DEGRANULATION	6	107	0.0270545	0.621095	2.98629600003027	1950|2335|3690|5054|5196|7424	EGF|FN1|ITGB3|SERPINE1|PF4|VEGFC
GO_HINDLIMB_MORPHOGENESIS	3	37	0.0271624	0.621095	6.24578284827804	342184|60529|7704	FMN1|ALX4|ZBTB16
GO_EPITHELIAL_TO_MESENCHYMAL_TRANSITION	3	56	0.0271624	0.621095	6.24578284827804	3037|4017|7046	HAS2|LOXL2|TGFBR1
GO_AMINO_ACID_BETAINE_TRANSPORT	3	14	0.0271624	0.621095	6.24578284827804	32|5174|6583	ACACB|PDZK1|SLC22A4
GO_HEMIDESMOSOME_ASSEMBLY	3	12	0.0271624	0.621095	6.24578284827804	1308|3909|3918	COL17A1|LAMA3|LAMC2
GO_REGULATION_OF_PROTEIN_LOCALIZATION_TO_CELL_SURFACE	3	27	0.0271624	0.621095	6.24578284827804	1950|26056|54741	EGF|RAB11FIP5|LEPROT
GO_QUATERNARY_AMMONIUM_GROUP_TRANSPORT	3	18	0.0271624	0.621095	6.24578284827804	32|5174|6583	ACACB|PDZK1|SLC22A4
GO_PROTEIN_AUTOUBIQUITINATION	3	49	0.0271624	0.621095	6.24578284827804	115426|267|51283	UHRF2|AMFR|BFAR
GO_POSITIVE_REGULATION_OF_NEURAL_PRECURSOR_CELL_PROLIFERATION	3	42	0.0271624	0.621095	6.24578284827804	1950|2736|7424	EGF|GLI2|VEGFC
GO_RESPONSE_TO_PH	3	42	0.0271624	0.621095	6.24578284827804	26056|7038|8111	RAB11FIP5|TG|GPR68
GO_CELLULAR_COMPONENT_DISASSEMBLY_INVOLVED_IN_EXECUTION_PHASE_OF_APOPTOSIS	3	43	0.0271624	0.621095	6.24578284827804	329|5747|81858	BIRC2|PTK2|SHARPIN
GO_POSITIVE_REGULATION_OF_PATHWAY_RESTRICTED_SMAD_PROTEIN_PHOSPHORYLATION	3	48	0.0271624	0.621095	6.24578284827804	1601|649|7046	DAB2|BMP1|TGFBR1
GO_FLUID_TRANSPORT	3	27	0.0271624	0.621095	6.24578284827804	10630|3037|366	PDPN|HAS2|AQP9
GO_AMEBOIDAL_TYPE_CELL_MIGRATION	8	154	0.0277334	0.6309	2.46448701150893	1012|2191|25960|3688|4017|5371|5747|7046	CDH13|FAP|ADGRA2|ITGB1|LOXL2|PML|PTK2|TGFBR1
GO_REGULATION_OF_CELLULAR_PROTEIN_CATABOLIC_PROCESS	9	274	0.0283497	0.641629	2.30117209282095	154214|1601|1950|25897|3300|4092|5371|5708|5747	RNF217|DAB2|EGF|RNF19A|DNAJB2|SMAD7|PML|PSMD2|PTK2
GO_REGULATION_OF_MACROPHAGE_DERIVED_FOAM_CELL_DIFFERENTIATION	4	28	0.0291258	0.649257	4.17079911080479	19|3685|3690|5196	ABCA1|ITGAV|ITGB3|PF4
GO_MYOFIBRIL_ASSEMBLY	4	48	0.0291258	0.649257	4.17079911080479	10529|27063|3688|4633	NEBL|ANKRD1|ITGB1|MYL2
GO_CELL_SURFACE_RECEPTOR_SIGNALING_PATHWAY_INVOLVED_IN_CELL_CELL_SIGNALING	4	71	0.0291258	0.649257	4.17079911080479	2736|4204|441509|9162	GLI2|MECP2|GLRA4|DGKI
GO_EPIDERMIS_DEVELOPMENT	12	253	0.0294479	0.653153	2.00158162614614	1308|23022|27032|2736|3713|3885|3909|3918|60529|81858|84648|9079	COL17A1|PALLD|ATP2C1|GLI2|IVL|KRT34|LAMA3|LAMC2|ALX4|SHARPIN|LCE3D|LDB2
GO_REGULATION_OF_TRANSPORT	48	1804	0.0296564	0.654506	1.38968788905406	1012|10211|10681|114548|116519|1436|1601|1794|19|1950|196527|22885|23158|23216|23332|2335|23601|255928|26056|26191|27063|322|3685|3688|3690|3786|5054|5174|5371|53827|54741|5533|55733|55754|5878|5898|6334|640|6446|6447|7046|7424|776|79971|80223|8111|84959|9776	CDH13|FLOT1|GNB5|NLRP3|APOA5|CSF1R|DAB2|DOCK2|ABCA1|EGF|ANO6|ABLIM3|TBC1D9|TBC1D1|CLASP1|FN1|CLEC5A|SYT14|RAB11FIP5|PTPN22|ANKRD1|APBB1|ITGAV|ITGB1|ITGB3|KCNQ3|SERPINE1|PDZK1|PML|FXYD5|LEPROT|PPP3CC|HHAT|TMEM30A|RAB5C|RALA|SCN8A|BLK|SGK1|SCG5|TGFBR1|VEGFC|CACNA1D|WLS|RAB11FIP1|GPR68|UBASH3B|ATG13
GO_ANTIGEN_PROCESSING_AND_PRESENTATION_OF_PEPTIDE_ANTIGEN	7	177	0.0301571	0.662261	2.61559039087253	1778|22872|3685|3693|3797|4688|5708	DYNC1H1|SEC31A|ITGAV|ITGB5|KIF3C|NCF2|PSMD2
GO_SECRETION	21	588	0.031356	0.669409	1.64398526342957	114548|19|1950|2335|255928|26056|283849|366|3690|4053|4204|5054|5196|5898|6583|7424|79971|80223|8425|8618|9162	NLRP3|ABCA1|EGF|FN1|SYT14|RAB11FIP5|EXOC3L1|AQP9|ITGB3|LTBP2|MECP2|SERPINE1|PF4|RALA|SLC22A4|VEGFC|WLS|RAB11FIP1|LTBP4|CADPS|DGKI
GO_POSITIVE_REGULATION_OF_PROTEIN_SECRETION	10	211	0.0314468	0.669409	2.1408028898443	114548|1436|23601|26191|27063|322|640|7424|79971|8111	NLRP3|CSF1R|CLEC5A|PTPN22|ANKRD1|APBB1|BLK|VEGFC|WLS|GPR68
GO_REGULATION_OF_PHOSPHATIDYLINOSITOL_3_KINASE_SIGNALING	8	138	0.031554	0.669409	2.39360001130274	10617|10818|1950|2250|25827|5747|79899|8678	STAMBP|FRS2|EGF|FGF5|FBXL2|PTK2|PRR5L|BECN1
GO_SODIUM_ION_TRANSPORT	8	144	0.031554	0.669409	2.39360001130274	196527|26249|26266|55238|6334|6446|6553|6583	ANO6|KLHL3|SLC13A4|SLC38A7|SCN8A|SGK1|SLC9A5|SLC22A4
GO_POST_EMBRYONIC_DEVELOPMENT	6	89	0.0319643	0.669409	2.85010324705109	2200|23162|4204|4633|60529|7046	FBN1|MAPK8IP3|MECP2|MYL2|ALX4|TGFBR1
GO_DICARBOXYLIC_ACID_TRANSPORT	5	71	0.032265	0.669409	3.26209398138684	10560|10630|2055|2352|55238	SLC19A2|PDPN|CLN8|FOLR3|SLC38A7
GO_CARDIOCYTE_DIFFERENTIATION	5	96	0.032265	0.669409	3.26209398138684	10529|3688|4633|7248|8470	NEBL|ITGB1|MYL2|TSC1|SORBS2
GO_NEGATIVE_REGULATION_OF_LEUKOCYTE_DIFFERENTIATION	5	82	0.032265	0.669409	3.26209398138684	10272|28959|51208|8111|84959	FSTL3|TMEM176B|CLDN18|GPR68|UBASH3B
GO_POSITIVE_REGULATION_OF_DEVELOPMENTAL_PROCESS	35	1142	0.0329293	0.669409	1.45506883964498	10211|10818|114548|1436|1523|1601|1950|196527|23332|2335|23499|27063|2736|3037|32|322|3486|3491|3688|4017|4204|5054|51430|5196|5371|55754|6446|649|6925|6935|7424|7704|81029|8111|963	FLOT1|FRS2|NLRP3|CSF1R|CUX1|DAB2|EGF|ANO6|CLASP1|FN1|MACF1|ANKRD1|GLI2|HAS2|ACACB|APBB1|IGFBP3|CCN1|ITGB1|LOXL2|MECP2|SERPINE1|SUCO|PF4|PML|TMEM30A|SGK1|BMP1|TCF4|ZEB1|VEGFC|ZBTB16|WNT5B|GPR68|CD53
GO_ESTABLISHMENT_OF_LOCALIZATION_IN_CELL	42	1676	0.0337058	0.669409	1.40549220022128	1212|124997|138050|1523|1778|19|1950|2017|2055|22821|22872|23085|23158|23216|23258|23293|23332|23499|255928|26056|27032|32|3688|3797|4053|5371|5533|56776|5747|57584|5878|5898|6447|64764|6747|7248|79971|8618|8678|9162|9570|966	CLTB|WDR81|HGSNAT|CUX1|DYNC1H1|ABCA1|EGF|CTTN|CLN8|RASA3|SEC31A|ERC1|TBC1D9|TBC1D1|DENND5A|SMG6|CLASP1|MACF1|SYT14|RAB11FIP5|ATP2C1|ACACB|ITGB1|KIF3C|LTBP2|PML|PPP3CC|FMN2|PTK2|ARHGAP21|RAB5C|RALA|SCG5|CREB3L2|SSR3|TSC1|WLS|CADPS|BECN1|DGKI|GOSR2|CD59
GO_MUSCLE_TISSUE_DEVELOPMENT	11	275	0.0337246	0.669409	2.02566451551583	10052|10529|1436|27063|3688|4092|4633|55909|59269|7248|8470	GJC1|NEBL|CSF1R|ANKRD1|ITGB1|SMAD7|MYL2|BIN3|HIVEP3|TSC1|SORBS2
GO_NEGATIVE_REGULATION_OF_CELL_PROLIFERATION	20	643	0.0338982	0.669409	1.64985494761777	1012|10202|1021|10395|1436|2170|2191|25959|3486|3672|3688|4853|5371|55679|6935|7046|7248|7424|7704|8678	CDH13|DHRS2|CDK6|DLC1|CSF1R|FABP3|FAP|KANK2|IGFBP3|ITGA1|ITGB1|NOTCH2|PML|LIMS2|ZEB1|TGFBR1|TSC1|VEGFC|ZBTB16|BECN1
GO_ANION_TRANSPORT	19	507	0.0343548	0.669409	1.67078315140201	10060|10560|10630|116519|19|196527|2055|2170|23443|2352|26266|32|366|441509|5174|55238|55754|6583|7038	ABCC9|SLC19A2|PDPN|APOA5|ABCA1|ANO6|CLN8|FABP3|SLC35A3|FOLR3|SLC13A4|ACACB|AQP9|GLRA4|PDZK1|SLC38A7|TMEM30A|SLC22A4|TG
GO_CELL_ACTIVATION	18	568	0.0346986	0.669409	1.6948264918301	10202|1021|10630|1278|1608|1794|2335|26191|3688|3690|4853|5196|54331|57823|7046|7248|9162|966	DHRS2|CDK6|PDPN|COL1A2|DGKG|DOCK2|FN1|PTPN22|ITGB1|ITGB3|NOTCH2|PF4|GNG2|SLAMF7|TGFBR1|TSC1|DGKI|CD59
GO_MUSCLE_CELL_DEVELOPMENT	7	128	0.0347089	0.669409	2.52483454709706	10529|2318|27063|3688|4633|55909|8470	NEBL|FLNC|ANKRD1|ITGB1|MYL2|BIN3|SORBS2
GO_METAL_ION_TRANSPORT	19	582	0.0366397	0.669409	1.65656674493931	10060|196527|22821|23258|26249|26266|27032|341208|3685|3786|50617|55238|6334|6446|6553|6583|7248|776|79054	ABCC9|ANO6|RASA3|DENND5A|KLHL3|SLC13A4|ATP2C1|HEPHL1|ITGAV|KCNQ3|ATP6V0A4|SLC38A7|SCN8A|SGK1|SLC9A5|SLC22A4|TSC1|CACNA1D|TRPM8
GO_REGULATION_OF_PROTEIN_TARGETING_TO_MITOCHONDRION	4	98	0.0370321	0.669409	3.79041745530064	22885|54741|55733|9776	ABLIM3|LEPROT|HHAT|ATG13
GO_ADULT_LOCOMOTORY_BEHAVIOR	4	80	0.0370321	0.669409	3.79041745530064	127343|2055|4204|7248	DMBX1|CLN8|MECP2|TSC1
GO_CHONDROCYTE_DIFFERENTIATION	4	60	0.0370321	0.669409	3.79041745530064	2736|64764|7045|81029	GLI2|CREB3L2|TGFBI|WNT5B
GO_ENDODERMAL_CELL_DIFFERENTIATION	4	40	0.0370321	0.669409	3.79041745530064	2335|3685|3693|3909	FN1|ITGAV|ITGB5|LAMA3
GO_AMINO_SUGAR_METABOLIC_PROCESS	4	40	0.0370321	0.669409	3.79041745530064	23443|4245|5016|55790	SLC35A3|MGAT1|OVGP1|CSGALNACT1
GO_NEGATIVE_REGULATION_OF_CYTOKINE_SECRETION	4	46	0.0370321	0.669409	3.79041745530064	114548|2335|26191|5371	NLRP3|FN1|PTPN22|PML
GO_CARDIAC_SEPTUM_MORPHOGENESIS	4	49	0.0370321	0.669409	3.79041745530064	3491|4092|4853|55742	CCN1|SMAD7|NOTCH2|PARVA
GO_REGULATION_OF_NEURAL_PRECURSOR_CELL_PROLIFERATION	4	73	0.0370321	0.669409	3.79041745530064	1950|2736|55679|7424	EGF|GLI2|LIMS2|VEGFC
GO_LENS_DEVELOPMENT_IN_CAMERA_TYPE_EYE	4	66	0.0370321	0.669409	3.79041745530064	10818|7046|81029|8412	FRS2|TGFBR1|WNT5B|BCAR3
GO_MACROMOLECULAR_COMPLEX_ASSEMBLY	34	1398	0.0373498	0.669409	1.44569655631595	10211|10783|10979|114548|116519|1278|138050|1778|19|1950|196527|2017|22872|23332|2335|241|267|32|329|3480|50617|5371|5747|6925|7126|7132|7248|7508|79054|81858|8618|92799|9570|966	FLOT1|NEK6|FERMT2|NLRP3|APOA5|COL1A2|HGSNAT|DYNC1H1|ABCA1|EGF|ANO6|CTTN|SEC31A|CLASP1|FN1|ALOX5AP|AMFR|ACACB|BIRC2|IGF1R|ATP6V0A4|PML|PTK2|TCF4|TNFAIP1|TNFRSF1A|TSC1|XPC|TRPM8|SHARPIN|CADPS|SHKBP1|GOSR2|CD59
GO_OSTEOBLAST_DIFFERENTIATION	6	126	0.0374196	0.669409	2.72563533213942	23601|2736|3486|3491|6696|9902	CLEC5A|GLI2|IGFBP3|CCN1|SPP1|MRC2
GO_MONOVALENT_INORGANIC_CATION_TRANSPORT	15	435	0.037462	0.669409	1.77353939126305	10060|196527|23443|26249|26266|32|3786|50617|5174|55238|6334|6446|6553|6583|7248	ABCC9|ANO6|SLC35A3|KLHL3|SLC13A4|ACACB|KCNQ3|ATP6V0A4|PDZK1|SLC38A7|SCN8A|SGK1|SLC9A5|SLC22A4|TSC1
GO_SINGLE_ORGANISM_CELL_ADHESION	16	459	0.0375371	0.669409	1.73684812487702	1021|10630|10979|1794|2195|2335|26191|2650|3491|3685|3688|3690|3693|55679|55742|7248	CDK6|PDPN|FERMT2|DOCK2|FAT1|FN1|PTPN22|GCNT1|CCN1|ITGAV|ITGB1|ITGB3|ITGB5|LIMS2|PARVA|TSC1
GO_REGULATION_OF_VESICLE_MEDIATED_TRANSPORT	16	462	0.0375371	0.669409	1.73684812487702	1012|10211|116519|1601|1794|196527|23158|23216|23332|255928|3685|3688|5054|5878|5898|640	CDH13|FLOT1|APOA5|DAB2|DOCK2|ANO6|TBC1D9|TBC1D1|CLASP1|SYT14|ITGAV|ITGB1|SERPINE1|RAB5C|RALA|BLK
GO_POSITIVE_REGULATION_OF_RESPONSE_TO_STIMULUS	51	1929	0.0376673	0.669409	1.35161801059243	10098|1012|10211|10783|10818|114548|1436|1601|1950|196527|23001|23162|2335|23390|23499|25778|26191|27032|27063|29995|322|329|3486|3491|3672|3688|3690|4293|4853|5054|5196|5371|55061|5533|55679|5708|5747|640|649|6503|6764|7046|7132|7424|79899|79971|8111|81858|8678|9162|92799	TSPAN5|CDH13|FLOT1|NEK6|FRS2|NLRP3|CSF1R|DAB2|EGF|ANO6|WDFY3|MAPK8IP3|FN1|ZDHHC17|MACF1|DSTYK|PTPN22|ATP2C1|ANKRD1|LMCD1|APBB1|BIRC2|IGFBP3|CCN1|ITGA1|ITGB1|ITGB3|MAP3K9|NOTCH2|SERPINE1|PF4|PML|SUSD4|PPP3CC|LIMS2|PSMD2|PTK2|BLK|BMP1|SLA|DENND2B|TGFBR1|TNFRSF1A|VEGFC|PRR5L|WLS|GPR68|SHARPIN|BECN1|DGKI|SHKBP1
GO_ESTABLISHMENT_OF_EPITHELIAL_CELL_POLARITY	3	23	0.0381326	0.669409	5.2042988725615	23094|23332|55691	SIPA1L3|CLASP1|FRMD4A
GO_REGULATION_OF_MEMBRANE_LIPID_DISTRIBUTION	3	37	0.0381326	0.669409	5.2042988725615	19|196527|55754	ABCA1|ANO6|TMEM30A
GO_SULFUR_COMPOUND_TRANSPORT	3	32	0.0381326	0.669409	5.2042988725615	10560|26266|55238	SLC19A2|SLC13A4|SLC38A7
GO_NEGATIVE_REGULATION_OF_LIPID_STORAGE	3	17	0.0381326	0.669409	5.2042988725615	19|3685|3690	ABCA1|ITGAV|ITGB3
GO_GLYCEROLIPID_CATABOLIC_PROCESS	3	37	0.0381326	0.669409	5.2042988725615	11343|116519|2170	MGLL|APOA5|FABP3
GO_EXECUTION_PHASE_OF_APOPTOSIS	3	55	0.0381326	0.669409	5.2042988725615	329|5747|81858	BIRC2|PTK2|SHARPIN
GO_CENTRAL_NERVOUS_SYSTEM_NEURON_AXONOGENESIS	3	27	0.0381326	0.669409	5.2042988725615	1009|2736|5747	CDH11|GLI2|PTK2
GO_POSITIVE_REGULATION_OF_PROTEASOMAL_PROTEIN_CATABOLIC_PROCESS	5	98	0.038838	0.669409	3.06962428917471	154214|1601|25897|3300|4092	RNF217|DAB2|RNF19A|DNAJB2|SMAD7
GO_NEUTRAL_LIPID_METABOLIC_PROCESS	5	85	0.038838	0.669409	3.06962428917471	11343|116519|2170|56895|6583	MGLL|APOA5|FABP3|AGPAT4|SLC22A4
GO_CELL_CELL_SIGNALING	19	767	0.0390348	0.669409	1.64258329697607	10052|1837|2195|2250|255928|26056|2736|283849|3491|3786|4204|441509|776|79971|84073|8425|8618|9162|9568	GJC1|DTNA|FAT1|FGF5|SYT14|RAB11FIP5|GLI2|EXOC3L1|CCN1|KCNQ3|MECP2|GLRA4|CACNA1D|WLS|MYCBPAP|LTBP4|CADPS|DGKI|GABBR2
GO_ION_TRANSMEMBRANE_TRANSPORT	24	822	0.0391312	0.669409	1.54768523178451	10052|10060|19|196527|22821|23258|23443|26266|27032|32|366|3685|3786|441509|50617|53827|55238|6334|6446|6553|6583|776|79054|84102	GJC1|ABCC9|ABCA1|ANO6|RASA3|DENND5A|SLC35A3|SLC13A4|ATP2C1|ACACB|AQP9|ITGAV|KCNQ3|GLRA4|ATP6V0A4|FXYD5|SLC38A7|SCN8A|SGK1|SLC9A5|SLC22A4|CACNA1D|TRPM8|SLC41A2
GO_PLATELET_ACTIVATION	7	142	0.0396946	0.669409	2.44011462973032	10630|1278|1608|3690|5196|54331|9162	PDPN|COL1A2|DGKG|ITGB3|PF4|GNG2|DGKI
GO_ORGANIC_HYDROXY_COMPOUND_TRANSPORT	8	155	0.0402418	0.669409	2.26308276885745	116519|19|32|366|4204|5174|6583|8618	APOA5|ABCA1|ACACB|AQP9|MECP2|PDZK1|SLC22A4|CADPS
GO_SKELETAL_SYSTEM_MORPHOGENESIS	8	201	0.0402418	0.669409	2.26308276885745	3037|342184|55790|60529|64399|649|6935|7046	HAS2|FMN1|CSGALNACT1|ALX4|HHIP|BMP1|ZEB1|TGFBR1
GO_PROTEIN_COMPLEX_BIOGENESIS	29	1132	0.0408543	0.669409	1.4778813609144	10211|10783|10979|114548|1278|138050|1950|196527|2017|22872|23332|2335|241|267|32|329|3480|50617|5371|5747|7126|7132|7248|79054|81858|8618|92799|9570|966	FLOT1|NEK6|FERMT2|NLRP3|COL1A2|HGSNAT|EGF|ANO6|CTTN|SEC31A|CLASP1|FN1|ALOX5AP|AMFR|ACACB|BIRC2|IGF1R|ATP6V0A4|PML|PTK2|TNFAIP1|TNFRSF1A|TSC1|TRPM8|SHARPIN|CADPS|SHKBP1|GOSR2|CD59
GO_CELLULAR_RESPONSE_TO_LIPOPROTEIN_PARTICLE_STIMULUS	2	13	0.0411967	0.669409	10.3878132837864	1012|3688	CDH13|ITGB1
GO_NEGATIVE_REGULATION_OF_BONE_RESORPTION	2	11	0.0411967	0.669409	10.3878132837864	51208|84959	CLDN18|UBASH3B
GO_CELLULAR_COMPONENT_MAINTENANCE	2	18	0.0411967	0.669409	10.3878132837864	1436|2017	CSF1R|CTTN
GO_THYROID_HORMONE_METABOLIC_PROCESS	2	16	0.0411967	0.669409	10.3878132837864	27284|7038	SULT1B1|TG
GO_CARDIAC_MYOFIBRIL_ASSEMBLY	2	16	0.0411967	0.669409	10.3878132837864	10529|4633	NEBL|MYL2
GO_MEMBRANE_RAFT_ORGANIZATION	2	17	0.0411967	0.669409	10.3878132837864	10211|1794	FLOT1|DOCK2
GO_NEGATIVE_REGULATION_OF_BONE_REMODELING	2	13	0.0411967	0.669409	10.3878132837864	51208|84959	CLDN18|UBASH3B
GO_PATHWAY_RESTRICTED_SMAD_PROTEIN_PHOSPHORYLATION	2	13	0.0411967	0.669409	10.3878132837864	4092|7046	SMAD7|TGFBR1
GO_SPINAL_CORD_MOTOR_NEURON_DIFFERENTIATION	2	34	0.0411967	0.669409	10.3878132837864	2055|2736	CLN8|GLI2
GO_VENTRAL_SPINAL_CORD_DEVELOPMENT	2	46	0.0411967	0.669409	10.3878132837864	2055|2736	CLN8|GLI2
GO_ATRIAL_SEPTUM_MORPHOGENESIS	2	14	0.0411967	0.669409	10.3878132837864	3491|4853	CCN1|NOTCH2
GO_NEGATIVE_REGULATION_OF_PROTEIN_ACTIVATION_CASCADE	2	11	0.0411967	0.669409	10.3878132837864	55061|966	SUSD4|CD59
GO_NEGATIVE_REGULATION_OF_CARTILAGE_DEVELOPMENT	2	26	0.0411967	0.669409	10.3878132837864	2736|7046	GLI2|TGFBR1
GO_NEGATIVE_REGULATION_OF_ANOIKIS	2	17	0.0411967	0.669409	10.3878132837864	3688|5747	ITGB1|PTK2
GO_NEGATIVE_REGULATION_OF_HUMORAL_IMMUNE_RESPONSE	2	13	0.0411967	0.669409	10.3878132837864	55061|966	SUSD4|CD59
GO_POSITIVE_REGULATION_OF_SMAD_PROTEIN_IMPORT_INTO_NUCLEUS	2	12	0.0411967	0.669409	10.3878132837864	1601|7046	DAB2|TGFBR1
GO_NEGATIVE_REGULATION_OF_INTERLEUKIN_1_BETA_PRODUCTION	2	15	0.0411967	0.669409	10.3878132837864	114548|5371	NLRP3|PML
GO_REVERSE_CHOLESTEROL_TRANSPORT	2	17	0.0411967	0.669409	10.3878132837864	116519|19	APOA5|ABCA1
GO_CATECHOLAMINE_TRANSPORT	2	14	0.0411967	0.669409	10.3878132837864	4204|8618	MECP2|CADPS
GO_CARDIAC_EPITHELIAL_TO_MESENCHYMAL_TRANSITION	2	24	0.0411967	0.669409	10.3878132837864	3037|7046	HAS2|TGFBR1
GO_ANGIOGENESIS_INVOLVED_IN_WOUND_HEALING	2	14	0.0411967	0.669409	10.3878132837864	3690|4162	ITGB3|MCAM
GO_NEUROBLAST_PROLIFERATION	2	29	0.0411967	0.669409	10.3878132837864	10818|64399	FRS2|HHIP
GO_MYELOID_DENDRITIC_CELL_ACTIVATION	2	26	0.0411967	0.669409	10.3878132837864	10202|1794	DHRS2|DOCK2
GO_MONOAMINE_TRANSPORT	2	22	0.0411967	0.669409	10.3878132837864	4204|8618	MECP2|CADPS
GO_LENS_FIBER_CELL_DEVELOPMENT	2	12	0.0411967	0.669409	10.3878132837864	10818|81029	FRS2|WNT5B
GO_WNT_SIGNALING_PATHWAY	12	351	0.0420375	0.680578	1.88036396203321	10979|1601|1950|23499|27122|4139|51421|5145|54331|5708|79971|81029	FERMT2|DAB2|EGF|MACF1|DKK3|MARK1|AMOTL2|PDE6A|GNG2|PSMD2|WLS|WNT5B
GO_CATION_TRANSPORT	23	796	0.0424731	0.684187	1.54793796778375	10060|196527|22821|23258|23443|26249|26266|27032|32|341208|3685|3786|50617|5174|55238|6334|6446|6553|6583|7248|776|79054|84102	ABCC9|ANO6|RASA3|DENND5A|SLC35A3|KLHL3|SLC13A4|ATP2C1|ACACB|HEPHL1|ITGAV|KCNQ3|ATP6V0A4|PDZK1|SLC38A7|SCN8A|SGK1|SLC9A5|SLC22A4|TSC1|CACNA1D|TRPM8|SLC41A2
GO_REGULATED_EXOCYTOSIS	10	224	0.0425689	0.684187	2.0158772480619	1950|2335|255928|26056|3690|5054|5196|7424|80223|8618	EGF|FN1|SYT14|RAB11FIP5|ITGB3|SERPINE1|PF4|VEGFC|RAB11FIP1|CADPS
GO_NEGATIVE_REGULATION_OF_PROTEIN_SECRETION	6	108	0.0434358	0.695601	2.61147294576867	114548|2335|26056|26191|5371|80223	NLRP3|FN1|RAB11FIP5|PTPN22|PML|RAB11FIP1
GO_POSITIVE_REGULATION_OF_INTRACELLULAR_PROTEIN_TRANSPORT	9	258	0.0441408	0.704348	2.09468565996403	1601|1950|22885|5174|54741|55733|55754|7046|9776	DAB2|EGF|ABLIM3|PDZK1|LEPROT|HHAT|TMEM30A|TGFBR1|ATG13
GO_CELL_GROWTH	7	135	0.045126	0.716112	2.36071560124672	3685|3688|3690|4853|55909|63923|8470	ITGAV|ITGB1|ITGB3|NOTCH2|BIN3|TNN|SORBS2
GO_TRANSMEMBRANE_TRANSPORT	30	1098	0.0453025	0.716112	1.45191199326729	10052|10060|10560|19|196527|22821|23258|23390|23443|26266|27032|283537|32|366|3685|3786|441509|50617|53827|55238|55754|6334|6446|64747|6518|6553|6583|776|79054|84102	GJC1|ABCC9|SLC19A2|ABCA1|ANO6|RASA3|DENND5A|ZDHHC17|SLC35A3|SLC13A4|ATP2C1|SLC46A3|ACACB|AQP9|ITGAV|KCNQ3|GLRA4|ATP6V0A4|FXYD5|SLC38A7|TMEM30A|SCN8A|SGK1|MFSD1|SLC2A5|SLC9A5|SLC22A4|CACNA1D|TRPM8|SLC41A2
GO_REGULATION_OF_PROTEIN_UBIQUITINATION_INVOLVED_IN_UBIQUITIN_DEPENDENT_PROTEIN_CATABOLIC_PROCESS	4	103	0.0460502	0.716112	3.47403257840555	1950|5371|5708|5747	EGF|PML|PSMD2|PTK2
GO_PEPTIDE_TRANSPORT	4	72	0.0460502	0.716112	3.47403257840555	19|26056|283849|8425	ABCA1|RAB11FIP5|EXOC3L1|LTBP4
GO_REGULATION_OF_PHOSPHORUS_METABOLIC_PROCESS	41	1618	0.0460611	0.716112	1.37287729346976	10211|10395|10818|124997|1436|1601|19|1950|2170|221395|22924|23162|23293|2335|25778|26191|3480|3486|3491|3672|3688|3690|4092|4293|5196|5371|5635|5747|649|6764|7046|7132|7248|7424|79883|79899|80851|8412|84959|9079|9568	FLOT1|DLC1|FRS2|WDR81|CSF1R|DAB2|ABCA1|EGF|FABP3|ADGRF5|MAPRE3|MAPK8IP3|SMG6|FN1|DSTYK|PTPN22|IGF1R|IGFBP3|CCN1|ITGA1|ITGB1|ITGB3|SMAD7|MAP3K9|PF4|PML|PRPSAP1|PTK2|BMP1|DENND2B|TGFBR1|TNFRSF1A|TSC1|VEGFC|PODNL1|PRR5L|SH3BP5L|BCAR3|UBASH3B|LDB2|GABBR2
GO_CARDIAC_CHAMBER_MORPHOGENESIS	5	104	0.0461695	0.716112	2.8982774551805	3491|4092|4633|4853|55742	CCN1|SMAD7|MYL2|NOTCH2|PARVA
GO_REGULATION_OF_LIPID_TRANSPORT	5	95	0.0461695	0.716112	2.8982774551805	116519|19|1950|3685|3690	APOA5|ABCA1|EGF|ITGAV|ITGB3
GO_REGULATION_OF_ESTABLISHMENT_OF_PROTEIN_LOCALIZATION_TO_MITOCHONDRION	5	128	0.0461695	0.716112	2.8982774551805	22885|54741|5533|55733|9776	ABLIM3|LEPROT|PPP3CC|HHAT|ATG13
GO_REGULATION_OF_CELL_CELL_ADHESION	13	380	0.0463644	0.716628	1.79642198138364	10211|10272|114548|26191|2736|3037|4092|53827|5747|6935|7704|84959|966	FLOT1|FSTL3|NLRP3|PTPN22|GLI2|HAS2|SMAD7|FXYD5|PTK2|ZEB1|ZBTB16|UBASH3B|CD59
GO_REGULATION_OF_PROTEIN_SECRETION	15	389	0.0465333	0.716742	1.71445351224667	114548|1436|2335|23601|26056|26191|27063|322|5371|640|7424|776|79971|80223|8111	NLRP3|CSF1R|FN1|CLEC5A|RAB11FIP5|PTPN22|ANKRD1|APBB1|PML|BLK|VEGFC|CACNA1D|WLS|RAB11FIP1|GPR68
GO_CELLULAR_RESPONSE_TO_ENDOGENOUS_STIMULUS	29	1008	0.0469895	0.721264	1.45576427397427	1012|10818|10979|11167|114907|1278|2200|2250|2335|25778|26191|27063|3037|3480|366|3688|3693|4053|4092|50617|5371|54331|5747|6446|649|6935|7046|8678|9340	CDH13|FRS2|FERMT2|FSTL1|FBXO32|COL1A2|FBN1|FGF5|FN1|DSTYK|PTPN22|ANKRD1|HAS2|IGF1R|AQP9|ITGB1|ITGB5|LTBP2|SMAD7|ATP6V0A4|PML|GNG2|PTK2|SGK1|BMP1|ZEB1|TGFBR1|BECN1|GLP2R
GO_REGULATION_OF_CATABOLIC_PROCESS	22	731	0.0486777	0.732341	1.53771526229345	116519|154214|1601|1950|2017|2191|23001|25827|25897|26191|32|3300|342977|3688|4092|5371|55332|56776|5708|5747|7248|8678	APOA5|RNF217|DAB2|EGF|CTTN|FAP|WDFY3|FBXL2|RNF19A|PTPN22|ACACB|DNAJB2|NANOS3|ITGB1|SMAD7|PML|DRAM1|FMN2|PSMD2|PTK2|TSC1|BECN1
GO_NEUROGENESIS	41	1402	0.0496277	0.732341	1.36358578765701	1009|1021|10211|10818|116519|124997|1436|1523|1608|2017|2055|2250|23162|2335|23499|27063|2736|285527|322|3399|342184|3672|3688|4139|4204|55754|5747|6383|63923|64399|6446|6696|6925|6935|7046|7424|81029|84628|8678|89796|9315	CDH11|CDK6|FLOT1|FRS2|APOA5|WDR81|CSF1R|CUX1|DGKG|CTTN|CLN8|FGF5|MAPK8IP3|FN1|MACF1|ANKRD1|GLI2|FRYL|APBB1|ID3|FMN1|ITGA1|ITGB1|MARK1|MECP2|TMEM30A|PTK2|SDC2|TNN|HHIP|SGK1|SPP1|TCF4|ZEB1|TGFBR1|VEGFC|WNT5B|NTNG2|BECN1|NAV1|NREP
GO_MACROMOLECULE_CATABOLIC_PROCESS	23	926	0.0498099	0.732341	1.51778264641211	114907|115426|138050|154214|2055|2191|23072|23293|25827|25897|26249|267|329|3300|5016|51283|5371|5708|57520|6383|7126|8678|9811	FBXO32|UHRF2|HGSNAT|RNF217|CLN8|FAP|HECW1|SMG6|FBXL2|RNF19A|KLHL3|AMFR|BIRC2|DNAJB2|OVGP1|BFAR|PML|PSMD2|HECW2|SDC2|TNFAIP1|BECN1|CTIF
GO_NEURON_PROJECTION_MORPHOGENESIS	15	402	0.0498745	0.732341	1.6956049296561	1009|10211|1436|2017|23162|2736|322|342184|3672|3688|5747|6383|63923|6446|84628	CDH11|FLOT1|CSF1R|CTTN|MAPK8IP3|GLI2|APBB1|FMN1|ITGA1|ITGB1|PTK2|SDC2|TNN|SGK1|NTNG2
GO_INTERACTION_WITH_HOST	6	134	0.0500247	0.732341	2.50647808522703	23601|3685|3688|3690|3693|81607	CLEC5A|ITGAV|ITGB1|ITGB3|ITGB5|NECTIN4
GO_STRIATED_MUSCLE_CELL_DIFFERENTIATION	8	173	0.0503926	0.732341	2.14603161751954	10529|2318|27063|3688|4633|55909|7248|8470	NEBL|FLNC|ANKRD1|ITGB1|MYL2|BIN3|TSC1|SORBS2
GO_REGULATION_OF_CELL_CYCLE	24	949	0.0507852	0.732341	1.5000249242549	1021|10630|10783|115426|1950|2191|22924|23499|25959|322|329|3399|342977|3688|4853|5371|5708|6446|65061|7046|7248|7508|8678|9236	CDK6|PDPN|NEK6|UHRF2|EGF|FAP|MAPRE3|MACF1|KANK2|APBB1|BIRC2|ID3|NANOS3|ITGB1|NOTCH2|PML|PSMD2|SGK1|CDK15|TGFBR1|TSC1|XPC|BECN1|CCPG1
GO_POLYSACCHARIDE_BIOSYNTHETIC_PROCESS	3	42	0.0510015	0.732341	4.46031602890827	3037|55454|55790	HAS2|CSGALNACT2|CSGALNACT1
GO_STEROL_HOMEOSTASIS	3	59	0.0510015	0.732341	4.46031602890827	116519|19|2170	APOA5|ABCA1|FABP3
GO_FORELIMB_MORPHOGENESIS	3	40	0.0510015	0.732341	4.46031602890827	342184|60529|7704	FMN1|ALX4|ZBTB16
GO_POSITIVE_REGULATION_OF_RECEPTOR_MEDIATED_ENDOCYTOSIS	3	47	0.0510015	0.732341	4.46031602890827	116519|1601|5054	APOA5|DAB2|SERPINE1
GO_CARDIAC_MUSCLE_TISSUE_MORPHOGENESIS	3	54	0.0510015	0.732341	4.46031602890827	27063|4092|4633	ANKRD1|SMAD7|MYL2
GO_CELL_SUBSTRATE_ADHERENS_JUNCTION_ASSEMBLY	3	24	0.0510015	0.732341	4.46031602890827	10395|10979|2017	DLC1|FERMT2|CTTN
GO_MUSCLE_FIBER_DEVELOPMENT	3	47	0.0510015	0.732341	4.46031602890827	2318|4633|55909	FLNC|MYL2|BIN3
GO_BIOMINERAL_TISSUE_DEVELOPMENT	3	75	0.0510015	0.732341	4.46031602890827	196527|6696|7286	ANO6|SPP1|TUFT1
GO_EMBRYONIC_EYE_MORPHOGENESIS	3	33	0.0510015	0.732341	4.46031602890827	10818|2200|6935	FRS2|FBN1|ZEB1
GO_CELL_FATE_SPECIFICATION	3	71	0.0510015	0.732341	4.46031602890827	2736|3688|4633	GLI2|ITGB1|MYL2
GO_PROTEIN_K48_LINKED_UBIQUITINATION	3	47	0.0510015	0.732341	4.46031602890827	26249|267|51283	KLHL3|AMFR|BFAR
GO_REGULATION_OF_DNA_REPLICATION	7	161	0.0510129	0.732341	2.28653817842913	23293|253461|2736|3399|3480|5371|7126	SMG6|ZBTB38|GLI2|ID3|IGF1R|PML|TNFAIP1
GO_POSITIVE_REGULATION_OF_I_KAPPAB_KINASE_NF_KAPPAB_SIGNALING	7	179	0.0510129	0.732341	2.28653817842913	10783|23390|27032|329|7132|79971|81858	NEK6|ZDHHC17|ATP2C1|BIRC2|TNFRSF1A|WLS|SHARPIN
GO_LIPID_LOCALIZATION	10	264	0.0513194	0.734364	1.94032978036092	114884|116519|19|196527|2055|2170|26031|32|366|55754	OSBPL10|APOA5|ABCA1|ANO6|CLN8|FABP3|OSBPL3|ACACB|AQP9|TMEM30A
GO_IMMUNE_SYSTEM_PROCESS	47	1984	0.0529757	0.755627	1.3292320900216	10060|10202|1021|10272|114548|1238|1278|1436|1778|1794|196527|22872|23094|2335|23601|26191|2650|329|3480|366|3672|3685|3688|3690|3693|3797|4688|4853|5196|5371|55061|5708|57217|5747|57823|640|6935|7046|7126|7132|7248|7704|7728|7837|8076|8678|9644	ABCC9|DHRS2|CDK6|FSTL3|NLRP3|ACKR2|COL1A2|CSF1R|DYNC1H1|DOCK2|ANO6|SEC31A|SIPA1L3|FN1|CLEC5A|PTPN22|GCNT1|BIRC2|IGF1R|AQP9|ITGA1|ITGAV|ITGB1|ITGB3|ITGB5|KIF3C|NCF2|NOTCH2|PF4|PML|SUSD4|PSMD2|TTC7A|PTK2|SLAMF7|BLK|ZEB1|TGFBR1|TNFAIP1|TNFRSF1A|TSC1|ZBTB16|ZNF175|PXDN|MFAP5|BECN1|SH3PXD2A
GO_EXOCYTOSIS	12	310	0.0536577	0.762902	1.79837966438953	1950|2335|255928|26056|283849|3690|5054|5196|5898|7424|80223|8618	EGF|FN1|SYT14|RAB11FIP5|EXOC3L1|ITGB3|SERPINE1|PF4|RALA|VEGFC|RAB11FIP1|CADPS
GO_POSITIVE_REGULATION_OF_HYDROLASE_ACTIVITY	30	905	0.054079	0.766437	1.42442281119286	10395|10681|10818|114548|116519|1794|1950|2250|22821|23094|23158|23179|23216|23258|23348|2335|23550|3337|3491|3672|3688|5371|55619|5747|57584|58504|6764|7204|7248|8412	DLC1|GNB5|FRS2|NLRP3|APOA5|DOCK2|EGF|FGF5|RASA3|SIPA1L3|TBC1D9|RGL1|TBC1D1|DENND5A|DOCK9|FN1|PSD4|DNAJB1|CCN1|ITGA1|ITGB1|PML|DOCK10|PTK2|ARHGAP21|ARHGAP22|DENND2B|TRIO|TSC1|BCAR3
GO_VITAMIN_METABOLIC_PROCESS	5	120	0.0542686	0.766674	2.74523262602474	10560|316|32|5947|686	SLC19A2|AOX1|ACACB|RBP1|BTD
GO_REGULATION_OF_IMMUNE_SYSTEM_PROCESS	34	1403	0.0545472	0.768162	1.39224807639885	1021|10211|10272|11126|114548|1278|127943|1308|1436|1794|196527|221395|25758|26191|2736|28959|29995|329|3688|5054|51208|5196|5371|55061|5708|5747|57823|640|6935|7424|7704|8111|84959|966	CDK6|FLOT1|FSTL3|CD160|NLRP3|COL1A2|FCRLB|COL17A1|CSF1R|DOCK2|ANO6|ADGRF5|KIAA1549L|PTPN22|GLI2|TMEM176B|LMCD1|BIRC2|ITGB1|SERPINE1|CLDN18|PF4|PML|SUSD4|PSMD2|PTK2|SLAMF7|BLK|ZEB1|VEGFC|ZBTB16|GPR68|UBASH3B|CD59
GO_REGULATION_OF_CELL_DEVELOPMENT	28	836	0.0558479	0.771537	1.43764310678511	1523|1601|2017|23332|2335|23499|25960|27063|2736|3037|322|3688|4092|4204|51208|5371|55754|5747|6383|6446|6696|6925|6935|7046|7132|7424|8111|9315	CUX1|DAB2|CTTN|CLASP1|FN1|MACF1|ADGRA2|ANKRD1|GLI2|HAS2|APBB1|ITGB1|SMAD7|MECP2|CLDN18|PML|TMEM30A|PTK2|SDC2|SGK1|SPP1|TCF4|ZEB1|TGFBR1|TNFRSF1A|VEGFC|GPR68|NREP
GO_CARBOHYDRATE_TRANSPORT	4	95	0.0561782	0.771537	3.20615374025711	23443|366|6518|7248	SLC35A3|AQP9|SLC2A5|TSC1
GO_ASSOCIATIVE_LEARNING	4	73	0.0561782	0.771537	3.20615374025711	2055|3688|4204|6446	CLN8|ITGB1|MECP2|SGK1
GO_I_KAPPAB_KINASE_NF_KAPPAB_SIGNALING	4	70	0.0561782	0.771537	3.20615374025711	23085|329|7132|81858	ERC1|BIRC2|TNFRSF1A|SHARPIN
GO_REGULATION_OF_RECEPTOR_MEDIATED_ENDOCYTOSIS	4	78	0.0561782	0.771537	3.20615374025711	10211|116519|1601|5054	FLOT1|APOA5|DAB2|SERPINE1
GO_ACTIN_MEDIATED_CELL_CONTRACTION	4	74	0.0561782	0.771537	3.20615374025711	10052|122786|4633|55742	GJC1|FRMD6|MYL2|PARVA
GO_ENDODERM_FORMATION	4	50	0.0561782	0.771537	3.20615374025711	2335|3685|3693|3909	FN1|ITGAV|ITGB5|LAMA3
GO_REGULATION_OF_EPITHELIAL_TO_MESENCHYMAL_TRANSITION	4	67	0.0561782	0.771537	3.20615374025711	1601|23332|4092|7046	DAB2|CLASP1|SMAD7|TGFBR1
GO_POSITIVE_REGULATION_OF_MITOCHONDRION_ORGANIZATION	6	167	0.0571944	0.783069	2.4095379727263	22885|54741|5533|55733|8678|9776	ABLIM3|LEPROT|PPP3CC|HHAT|BECN1|ATG13
GO_MORPHOGENESIS_OF_AN_EPITHELIUM	14	400	0.0576889	0.787409	1.68982661326204	10395|10818|1289|1436|1950|26249|2736|342184|3491|5371|5898|64399|7248|7424	DLC1|FRS2|COL5A1|CSF1R|EGF|KLHL3|GLI2|FMN1|CCN1|PML|RALA|HHIP|TSC1|VEGFC
GO_REGULATION_OF_RESPONSE_TO_EXTERNAL_STIMULUS	29	926	0.0586873	0.79858	1.42026750393886	1012|11343|114548|1794|196527|2017|2191|23001|23332|2335|25758|25959|25960|29995|329|5054|5145|5196|5371|55061|6696|7132|7248|7424|81606|81858|84959|8678|966	CDH13|MGLL|NLRP3|DOCK2|ANO6|CTTN|FAP|WDFY3|CLASP1|FN1|KIAA1549L|KANK2|ADGRA2|LMCD1|BIRC2|SERPINE1|PDE6A|PF4|PML|SUSD4|SPP1|TNFRSF1A|TSC1|VEGFC|LBH|SHARPIN|UBASH3B|BECN1|CD59
GO_REGULATION_OF_PROTEIN_MODIFICATION_BY_SMALL_PROTEIN_CONJUGATION_OR_REMOVAL	9	280	0.0592589	0.803554	1.96241405552667	1950|26191|329|3300|4092|5371|5708|5747|7046	EGF|PTPN22|BIRC2|DNAJB2|SMAD7|PML|PSMD2|PTK2|TGFBR1
GO_EMBRYO_DEVELOPMENT	25	894	0.0595963	0.803554	1.45841702656865	10395|10818|2200|23162|2335|2736|3294|3399|3491|3685|3688|3690|3693|3909|4245|5747|5898|60529|6935|7046|7126|7248|7424|7704|79971	DLC1|FRS2|FBN1|MAPK8IP3|FN1|GLI2|HSD17B2|ID3|CCN1|ITGAV|ITGB1|ITGB3|ITGB5|LAMA3|MGAT1|PTK2|RALA|ALX4|ZEB1|TGFBR1|TNFAIP1|TSC1|VEGFC|ZBTB16|WLS
GO_REGULATION_OF_GTPASE_ACTIVITY	25	673	0.0595963	0.803554	1.45841702656865	10395|10681|10818|1794|1950|2250|22821|23094|23158|23179|23216|23258|23348|23550|3688|55619|5747|57584|58504|6764|7204|7248|8412|9162|9236	DLC1|GNB5|FRS2|DOCK2|EGF|FGF5|RASA3|SIPA1L3|TBC1D9|RGL1|TBC1D1|DENND5A|DOCK9|PSD4|ITGB1|DOCK10|PTK2|ARHGAP21|ARHGAP22|DENND2B|TRIO|TSC1|BCAR3|DGKI|CCPG1
GO_POSITIVE_REGULATION_OF_CELL_DEVELOPMENT	16	472	0.0636298	0.804831	1.60137770050937	1523|1601|2335|23499|27063|2736|3037|322|3688|5371|55754|6446|6925|6935|7424|8111	CUX1|DAB2|FN1|MACF1|ANKRD1|GLI2|HAS2|APBB1|ITGB1|PML|TMEM30A|SGK1|TCF4|ZEB1|VEGFC|GPR68
GO_PROTEIN_LOCALIZATION	45	1805	0.0637134	0.804831	1.31522602559327	10098|10211|10979|114548|1212|122786|145567|1601|19|1950|201134|2017|2200|22872|23085|23158|23162|23216|23390|23499|25956|26056|283849|3688|4052|4053|4092|4204|50617|5371|55754|55909|56776|57217|5878|5898|6447|6747|7132|7704|79971|80223|8618|8678|9570	TSPAN5|FLOT1|FERMT2|NLRP3|CLTB|FRMD6|TTC7B|DAB2|ABCA1|EGF|CEP112|CTTN|FBN1|SEC31A|ERC1|TBC1D9|MAPK8IP3|TBC1D1|ZDHHC17|MACF1|SEC31B|RAB11FIP5|EXOC3L1|ITGB1|LTBP1|LTBP2|SMAD7|MECP2|ATP6V0A4|PML|TMEM30A|BIN3|FMN2|TTC7A|RAB5C|RALA|SCG5|SSR3|TNFRSF1A|ZBTB16|WLS|RAB11FIP1|CADPS|BECN1|GOSR2
GO_CELL_PROLIFERATION	20	672	0.0639598	0.804831	1.5151637860083	1012|10630|10818|11126|115426|1436|1601|1794|2191|2250|2736|3486|3491|4017|5174|54331|55790|64399|6935|7045	CDH13|PDPN|FRS2|CD160|UHRF2|CSF1R|DAB2|DOCK2|FAP|FGF5|GLI2|IGFBP3|CCN1|LOXL2|PDZK1|GNG2|CSGALNACT1|HHIP|ZEB1|TGFBI
GO_ANTIGEN_PROCESSING_AND_PRESENTATION	7	213	0.0641811	0.804831	2.15105705445594	1778|22872|3685|3693|3797|4688|5708	DYNC1H1|SEC31A|ITGAV|ITGB5|KIF3C|NCF2|PSMD2
GO_NEGATIVE_REGULATION_OF_SECRETION	7	200	0.0641811	0.804831	2.15105705445594	114548|1950|2335|26056|26191|5371|80223	NLRP3|EGF|FN1|RAB11FIP5|PTPN22|PML|RAB11FIP1
GO_POSITIVE_REGULATION_OF_MULTICELLULAR_ORGANISMAL_PROCESS	39	1395	0.0646507	0.804831	1.33965382594827	10211|10818|114548|116519|1436|1523|1601|1950|196527|2017|23332|2335|23499|23601|25960|26191|27063|2736|3037|32|322|3491|3688|3690|4017|4204|5054|51430|5196|5371|55754|6446|649|6696|6925|6935|7424|7704|8111	FLOT1|FRS2|NLRP3|APOA5|CSF1R|CUX1|DAB2|EGF|ANO6|CTTN|CLASP1|FN1|MACF1|CLEC5A|ADGRA2|PTPN22|ANKRD1|GLI2|HAS2|ACACB|APBB1|CCN1|ITGB1|ITGB3|LOXL2|MECP2|SERPINE1|SUCO|PF4|PML|TMEM30A|SGK1|BMP1|SPP1|TCF4|ZEB1|VEGFC|ZBTB16|GPR68
GO_NEGATIVE_REGULATION_OF_INTERLEUKIN_1_PRODUCTION	2	19	0.0647089	0.804831	6.92396908135562	114548|5371	NLRP3|PML
GO_REGULATION_OF_CELLULAR_SENESCENCE	2	26	0.0647089	0.804831	6.92396908135562	1021|10783	CDK6|NEK6
GO_C21_STEROID_HORMONE_METABOLIC_PROCESS	2	25	0.0647089	0.804831	6.92396908135562	10202|174	DHRS2|AFP
GO_REGULATION_OF_TOLL_LIKE_RECEPTOR_4_SIGNALING_PATHWAY	2	18	0.0647089	0.804831	6.92396908135562	10211|26191	FLOT1|PTPN22
GO_REGULATION_OF_SMAD_PROTEIN_IMPORT_INTO_NUCLEUS	2	16	0.0647089	0.804831	6.92396908135562	1601|7046	DAB2|TGFBR1
GO_CARDIAC_ATRIUM_DEVELOPMENT	2	31	0.0647089	0.804831	6.92396908135562	3491|4853	CCN1|NOTCH2
GO_ATRIAL_SEPTUM_DEVELOPMENT	2	18	0.0647089	0.804831	6.92396908135562	3491|4853	CCN1|NOTCH2
GO_DERMATAN_SULFATE_PROTEOGLYCAN_METABOLIC_PROCESS	2	16	0.0647089	0.804831	6.92396908135562	55454|55790	CSGALNACT2|CSGALNACT1
GO_EXTRACELLULAR_REGULATION_OF_SIGNAL_TRANSDUCTION	2	14	0.0647089	0.804831	6.92396908135562	2200|4052	FBN1|LTBP1
GO_EMBRYONIC_HINDLIMB_MORPHOGENESIS	2	29	0.0647089	0.804831	6.92396908135562	60529|7704	ALX4|ZBTB16
GO_CHONDROITIN_SULFATE_BIOSYNTHETIC_PROCESS	2	25	0.0647089	0.804831	6.92396908135562	55454|55790	CSGALNACT2|CSGALNACT1
GO_REGULATION_OF_ANOIKIS	2	24	0.0647089	0.804831	6.92396908135562	3688|5747	ITGB1|PTK2
GO_POSITIVE_REGULATION_OF_OSTEOBLAST_PROLIFERATION	2	11	0.0647089	0.804831	6.92396908135562	3491|3685	CCN1|ITGAV
GO_REGULATION_OF_LIPOPROTEIN_METABOLIC_PROCESS	2	15	0.0647089	0.804831	6.92396908135562	3685|3690	ITGAV|ITGB3
GO_PROTEIN_REFOLDING	2	20	0.0647089	0.804831	6.92396908135562	3300|3337	DNAJB2|DNAJB1
GO_POSITIVE_REGULATION_OF_MONOCYTE_CHEMOTAXIS	2	15	0.0647089	0.804831	6.92396908135562	196527|5054	ANO6|SERPINE1
GO_RESPONSE_TO_UV_B	2	16	0.0647089	0.804831	6.92396908135562	3713|7508	IVL|XPC
GO_REGULATION_OF_WOUND_HEALING	6	126	0.0649493	0.804831	2.31970755003074	196527|2191|23332|5054|81606|84959	ANO6|FAP|CLASP1|SERPINE1|LBH|UBASH3B
GO_ESTABLISHMENT_OF_CELL_POLARITY	6	88	0.0649493	0.804831	2.31970755003074	124997|1794|23094|23332|55691|5747	WDR81|DOCK2|SIPA1L3|CLASP1|FRMD4A|PTK2
GO_PROTEIN_TRIMERIZATION	3	40	0.0656783	0.804831	3.90164028777495	1278|241|79054	COL1A2|ALOX5AP|TRPM8
GO_POSITIVE_REGULATION_OF_PHOSPHOLIPID_METABOLIC_PROCESS	3	42	0.0656783	0.804831	3.90164028777495	2170|221395|5747	FABP3|ADGRF5|PTK2
GO_REGULATION_OF_STEROL_TRANSPORT	3	38	0.0656783	0.804831	3.90164028777495	116519|19|1950	APOA5|ABCA1|EGF
GO_VASCULOGENESIS	3	59	0.0656783	0.804831	3.90164028777495	10052|3037|5747	GJC1|HAS2|PTK2
GO_REGULATION_OF_TUMOR_NECROSIS_FACTOR_MEDIATED_SIGNALING_PATHWAY	3	50	0.0656783	0.804831	3.90164028777495	329|7132|81858	BIRC2|TNFRSF1A|SHARPIN
GO_PEPTIDYL_TYROSINE_AUTOPHOSPHORYLATION	3	39	0.0656783	0.804831	3.90164028777495	3480|5747|640	IGF1R|PTK2|BLK
GO_CARDIAC_CELL_DEVELOPMENT	3	49	0.0656783	0.804831	3.90164028777495	10529|4633|8470	NEBL|MYL2|SORBS2
GO_CYTOSKELETON_DEPENDENT_CYTOKINESIS	3	39	0.0656783	0.804831	3.90164028777495	10617|55909|56776	STAMBP|BIN3|FMN2
GO_POSITIVE_REGULATION_OF_PHOSPHORUS_METABOLIC_PROCESS	28	1036	0.0664795	0.812405	1.40883460451571	10211|10395|10818|1436|1601|19|1950|2170|221395|22924|23162|25778|26191|3486|3491|3672|3688|3690|4293|5196|5747|649|6764|7046|7132|7424|79899|8412	FLOT1|DLC1|FRS2|CSF1R|DAB2|ABCA1|EGF|FABP3|ADGRF5|MAPRE3|MAPK8IP3|DSTYK|PTPN22|IGFBP3|CCN1|ITGA1|ITGB1|ITGB3|MAP3K9|PF4|PTK2|BMP1|DENND2B|TGFBR1|TNFRSF1A|VEGFC|PRR5L|BCAR3
GO_REGULATION_OF_LIPID_STORAGE	4	41	0.0673999	0.812462	2.97628589746599	19|32|3685|3690	ABCA1|ACACB|ITGAV|ITGB3
GO_MULTICELLULAR_ORGANISMAL_MACROMOLECULE_METABOLIC_PROCESS	4	79	0.0673999	0.812462	2.97628589746599	1278|1289|1293|9902	COL1A2|COL5A1|COL6A3|MRC2
GO_ENDODERM_DEVELOPMENT	4	71	0.0673999	0.812462	2.97628589746599	2335|3685|3693|3909	FN1|ITGAV|ITGB5|LAMA3
GO_VENTRICULAR_SEPTUM_DEVELOPMENT	4	54	0.0673999	0.812462	2.97628589746599	10818|3491|4052|4092	FRS2|CCN1|LTBP1|SMAD7
GO_FATTY_ACID_DERIVATIVE_METABOLIC_PROCESS	4	96	0.0673999	0.812462	2.97628589746599	10630|11343|241|7132	PDPN|MGLL|ALOX5AP|TNFRSF1A
GO_SINGLE_ORGANISM_CELLULAR_LOCALIZATION	24	898	0.0678575	0.815762	1.44642351908172	10098|10211|10979|124997|145567|1778|1794|1950|22872|23332|23499|255928|3688|3797|5371|56776|57217|57584|6747|7132|8618|8678|9570|966	TSPAN5|FLOT1|FERMT2|WDR81|TTC7B|DYNC1H1|DOCK2|EGF|SEC31A|CLASP1|MACF1|SYT14|ITGB1|KIF3C|PML|FMN2|TTC7A|ARHGAP21|SSR3|TNFRSF1A|CADPS|BECN1|GOSR2|CD59
GO_ESTABLISHMENT_OR_MAINTENANCE_OF_CELL_POLARITY	8	141	0.068491	0.818938	1.99136746120516	124997|1794|2195|23094|23332|55691|55742|5747	WDR81|DOCK2|FAT1|SIPA1L3|CLASP1|FRMD4A|PARVA|PTK2
GO_RESPONSE_TO_VIRUS	8	247	0.068491	0.818938	1.99136746120516	10060|1021|10625|114548|2736|5371|7728|8678	ABCC9|CDK6|IVNS1ABP|NLRP3|GLI2|PML|ZNF175|BECN1
GO_IMMUNE_SYSTEM_DEVELOPMENT	17	582	0.0698507	0.832951	1.55371912592991	10202|1021|10272|1436|1794|23094|23601|26191|3688|4853|5371|57217|7046|7248|7704|8076|9644	DHRS2|CDK6|FSTL3|CSF1R|DOCK2|SIPA1L3|CLEC5A|PTPN22|ITGB1|NOTCH2|PML|TTC7A|TGFBR1|TSC1|ZBTB16|MFAP5|SH3PXD2A
GO_NEGATIVE_REGULATION_OF_RESPONSE_TO_WOUNDING	7	156	0.0714706	0.849983	2.08911553503714	114548|23332|5054|6696|7132|81858|84959	NLRP3|CLASP1|SERPINE1|SPP1|TNFRSF1A|SHARPIN|UBASH3B
GO_REGULATION_OF_BODY_FLUID_LEVELS	16	506	0.0717117	0.85057	1.57067410748656	10630|1278|1608|196527|2191|23348|3037|3690|5054|5196|54331|6583|81606|84959|9162|966	PDPN|COL1A2|DGKG|ANO6|FAP|DOCK9|HAS2|ITGB3|SERPINE1|PF4|GNG2|SLC22A4|LBH|UBASH3B|DGKI|CD59
GO_HEMOSTASIS	10	311	0.0722243	0.854017	1.80474131849347	10630|1278|1608|196527|23348|3690|5196|54331|9162|966	PDPN|COL1A2|DGKG|ANO6|DOCK9|ITGB3|PF4|GNG2|DGKI|CD59
GO_NEGATIVE_REGULATION_OF_EXTRINSIC_APOPTOTIC_SIGNALING_PATHWAY	5	98	0.0727724	0.854017	2.48270986520893	2017|3685|5054|5196|7046	CTTN|ITGAV|SERPINE1|PF4|TGFBR1
GO_LEARNING	5	131	0.0727724	0.854017	2.48270986520893	2055|3688|4204|6446|9162	CLN8|ITGB1|MECP2|SGK1|DGKI
GO_REACTIVE_OXYGEN_SPECIES_METABOLIC_PROCESS	5	96	0.0727724	0.854017	2.48270986520893	316|3491|4688|7837|9644	AOX1|CCN1|NCF2|PXDN|SH3PXD2A
GO_NEURON_PROJECTION_DEVELOPMENT	19	545	0.0733337	0.858333	1.50264582321667	1009|10211|116519|1436|2017|23162|2736|285527|322|342184|3672|3688|4204|5747|6383|63923|6446|84628|9315	CDH11|FLOT1|APOA5|CSF1R|CTTN|MAPK8IP3|GLI2|FRYL|APBB1|FMN1|ITGA1|ITGB1|MECP2|PTK2|SDC2|TNN|SGK1|NTNG2|NREP
GO_PROTEOLYSIS	25	1208	0.0747756	0.872444	1.41743279892828	10395|10617|11098|11174|114548|114907|115426|154214|2191|23072|25827|25897|26249|267|329|3300|51283|5371|56675|5708|57520|6447|649|7126|8728	DLC1|STAMBP|PRSS23|ADAMTS6|NLRP3|FBXO32|UHRF2|RNF217|FAP|HECW1|FBXL2|RNF19A|KLHL3|AMFR|BIRC2|DNAJB2|BFAR|PML|NRIP3|PSMD2|HECW2|SCG5|BMP1|TNFAIP1|ADAM19
GO_ORGANELLE_LOCALIZATION	14	415	0.0750665	0.872444	1.61397388635324	124997|1778|22872|23332|255928|3797|51199|56776|5747|57584|8618|8678|9570|966	WDR81|DYNC1H1|SEC31A|CLASP1|SYT14|KIF3C|NIN|FMN2|PTK2|ARHGAP21|CADPS|BECN1|GOSR2|CD59
GO_PEPTIDYL_TYROSINE_MODIFICATION	8	186	0.0753073	0.872444	1.94462506836385	1436|1523|1950|2250|25778|3480|5747|640	CSF1R|CUX1|EGF|FGF5|DSTYK|IGF1R|PTK2|BLK
GO_POSITIVE_REGULATION_OF_PROTEIN_MODIFICATION_PROCESS	29	1135	0.075326	0.872444	1.37978159702261	10211|10395|10818|1436|1601|1950|22924|23162|25778|26191|329|3300|3486|3491|3672|3688|3690|4092|4293|5371|5708|5747|649|6764|7046|7132|7424|79899|8412	FLOT1|DLC1|FRS2|CSF1R|DAB2|EGF|MAPRE3|MAPK8IP3|DSTYK|PTPN22|BIRC2|DNAJB2|IGFBP3|CCN1|ITGA1|ITGB1|ITGB3|SMAD7|MAP3K9|PML|PSMD2|PTK2|BMP1|DENND2B|TGFBR1|TNFRSF1A|VEGFC|PRR5L|BCAR3
GO_RESPONSE_TO_ENDOGENOUS_STIMULUS	38	1450	0.0774982	0.892213	1.32015143174887	1012|10818|10979|11167|114907|1278|19|2170|2200|2250|2335|25778|26191|2650|27063|3037|329|3480|366|3688|3693|4053|4092|4204|441509|50617|5371|54331|5747|6383|6446|649|6696|6935|7046|7248|8678|9340	CDH13|FRS2|FERMT2|FSTL1|FBXO32|COL1A2|ABCA1|FABP3|FBN1|FGF5|FN1|DSTYK|PTPN22|GCNT1|ANKRD1|HAS2|BIRC2|IGF1R|AQP9|ITGB1|ITGB5|LTBP2|SMAD7|MECP2|GLRA4|ATP6V0A4|PML|GNG2|PTK2|SDC2|SGK1|BMP1|SPP1|ZEB1|TGFBR1|TSC1|BECN1|GLP2R
GO_POSITIVE_REGULATION_OF_NEURON_DIFFERENTIATION	11	306	0.0781506	0.892213	1.71919015693381	1523|2335|23499|27063|2736|322|3688|55754|6446|6925|6935	CUX1|FN1|MACF1|ANKRD1|GLI2|APBB1|ITGB1|TMEM30A|SGK1|TCF4|ZEB1
GO_REGULATION_OF_MITOCHONDRION_ORGANIZATION	7	218	0.0792322	0.892213	2.03062127821177	2017|22885|54741|5533|55733|8678|9776	CTTN|ABLIM3|LEPROT|PPP3CC|HHAT|BECN1|ATG13
GO_SIGNAL_RELEASE	7	173	0.0792322	0.892213	2.03062127821177	255928|26056|283849|79971|8425|8618|9162	SYT14|RAB11FIP5|EXOC3L1|WLS|LTBP4|CADPS|DGKI
GO_VESICLE_TARGETING	4	77	0.079687	0.892213	2.77747688453572	22872|23332|9570|966	SEC31A|CLASP1|GOSR2|CD59
GO_WATER_SOLUBLE_VITAMIN_METABOLIC_PROCESS	4	88	0.079687	0.892213	2.77747688453572	10560|316|32|686	SLC19A2|AOX1|ACACB|BTD
GO_RESPONSE_TO_BMP	4	94	0.079687	0.892213	2.77747688453572	11167|2335|4092|649	FSTL1|FN1|SMAD7|BMP1
GO_LYTIC_VACUOLE_ORGANIZATION	4	51	0.079687	0.892213	2.77747688453572	19|2055|53|8678	ABCA1|CLN8|ACP2|BECN1
GO_REGULATION_OF_PHAGOCYTOSIS	4	68	0.079687	0.892213	2.77747688453572	1794|196527|3685|640	DOCK2|ANO6|ITGAV|BLK
GO_REGULATION_OF_CELLULAR_PROTEIN_LOCALIZATION	16	552	0.0804512	0.892213	1.54109695189804	114548|1601|1950|22885|26056|3688|51208|5174|5371|54741|5533|55733|55754|7046|8678|9776	NLRP3|DAB2|EGF|ABLIM3|RAB11FIP5|ITGB1|CLDN18|PDZK1|PML|LEPROT|PPP3CC|HHAT|TMEM30A|TGFBR1|BECN1|ATG13
GO_RESPONSE_TO_FLUID_SHEAR_STRESS	3	34	0.0820444	0.892213	3.46780140027345	19|3037|4092	ABCA1|HAS2|SMAD7
GO_REGULATION_OF_TOLL_LIKE_RECEPTOR_SIGNALING_PATHWAY	3	49	0.0820444	0.892213	3.46780140027345	10211|26191|329	FLOT1|PTPN22|BIRC2
GO_DENDRITE_MORPHOGENESIS	3	42	0.0820444	0.892213	3.46780140027345	342184|3688|6383	FMN1|ITGB1|SDC2
GO_NEGATIVE_REGULATION_OF_BMP_SIGNALING_PATHWAY	3	42	0.0820444	0.892213	3.46780140027345	10272|2200|4092	FSTL3|FBN1|SMAD7
GO_AMMONIUM_TRANSPORT	3	57	0.0820444	0.892213	3.46780140027345	32|5174|6583	ACACB|PDZK1|SLC22A4
GO_SMOOTHENED_SIGNALING_PATHWAY	3	72	0.0820444	0.892213	3.46780140027345	2736|55733|64399	GLI2|HHAT|HHIP
GO_VISUAL_BEHAVIOR	3	50	0.0820444	0.892213	3.46780140027345	3688|4204|6446	ITGB1|MECP2|SGK1
GO_CELLULAR_CARBOHYDRATE_BIOSYNTHETIC_PROCESS	3	51	0.0820444	0.892213	3.46780140027345	3037|55454|55790	HAS2|CSGALNACT2|CSGALNACT1
GO_REGULATION_OF_LIPID_BIOSYNTHETIC_PROCESS	6	128	0.0822143	0.892213	2.15878843727614	116519|2170|221395|27122|3491|7132	APOA5|FABP3|ADGRF5|DKK3|CCN1|TNFRSF1A
GO_PROTEASOMAL_PROTEIN_CATABOLIC_PROCESS	8	271	0.0825182	0.892213	1.90001895453148	25827|267|329|3300|51283|5371|5708|7126	FBXL2|AMFR|BIRC2|DNAJB2|BFAR|PML|PSMD2|TNFAIP1
GO_CARDIAC_VENTRICLE_DEVELOPMENT	5	106	0.0831628	0.892213	2.36916312433677	10818|3491|4052|4092|4633	FRS2|CCN1|LTBP1|SMAD7|MYL2
GO_REGULATION_OF_PROTEIN_TARGETING	9	307	0.0840634	0.892213	1.8097027857176	114548|1601|1950|22885|5174|54741|55733|7046|9776	NLRP3|DAB2|EGF|ABLIM3|PDZK1|LEPROT|HHAT|TGFBR1|ATG13
GO_POSITIVE_REGULATION_OF_CELL_PROLIFERATION	23	814	0.0845057	0.892213	1.41625374862289	1012|1021|10617|1436|1950|2250|2335|2736|3037|3480|3491|3685|3688|3690|4204|5371|5747|64759|7046|7424|9236|9340|966	CDH13|CDK6|STAMBP|CSF1R|EGF|FGF5|FN1|GLI2|HAS2|IGF1R|CCN1|ITGAV|ITGB1|ITGB3|MECP2|PML|PTK2|TNS3|TGFBR1|VEGFC|CCPG1|GLP2R|CD59
GO_MEMBRANE_ORGANIZATION	25	899	0.0850612	0.892213	1.39388294262531	10098|10211|10783|10979|1289|145567|1794|19|196527|2055|22872|23216|23499|255928|3688|5533|55754|57217|5898|6442|6747|7132|8678|9570|966	TSPAN5|FLOT1|NEK6|FERMT2|COL5A1|TTC7B|DOCK2|ABCA1|ANO6|CLN8|SEC31A|TBC1D1|MACF1|SYT14|ITGB1|PPP3CC|TMEM30A|TTC7A|RALA|SGCA|SSR3|TNFRSF1A|BECN1|GOSR2|CD59
GO_REGULATION_OF_SMALL_GTPASE_MEDIATED_SIGNAL_TRANSDUCTION	13	278	0.0869265	0.892213	1.60270730059299	10211|10395|10617|19|22821|23094|23550|3688|4853|58504|7126|7204|9162	FLOT1|DLC1|STAMBP|ABCA1|RASA3|SIPA1L3|PSD4|ITGB1|NOTCH2|ARHGAP22|TNFAIP1|TRIO|DGKI
GO_CELLULAR_RESPONSE_TO_ACID_CHEMICAL	7	175	0.0874643	0.892213	1.97529968451432	1278|19|2335|3399|54331|6935|81029	COL1A2|ABCA1|FN1|ID3|GNG2|ZEB1|WNT5B
GO_REGULATION_OF_CELL_SHAPE	7	139	0.0874643	0.892213	1.97529968451432	10395|10630|10979|1436|2335|55742|5747	DLC1|PDPN|FERMT2|CSF1R|FN1|PARVA|PTK2
GO_DEFENSE_RESPONSE	28	1231	0.0883773	0.892213	1.36097478705764	10060|11126|11262|11343|114548|1238|1436|196527|2335|23601|25758|29995|316|3688|4204|4688|5054|5196|5371|55061|5747|57823|640|6696|7132|7728|8111|8678	ABCC9|CD160|SP140|MGLL|NLRP3|ACKR2|CSF1R|ANO6|FN1|CLEC5A|KIAA1549L|LMCD1|AOX1|ITGB1|MECP2|NCF2|SERPINE1|PF4|PML|SUSD4|PTK2|SLAMF7|BLK|SPP1|TNFRSF1A|ZNF175|GPR68|BECN1
GO_CELL_DEATH	27	1001	0.0885823	0.892213	1.36861246474621	10395|10783|114548|158471|1601|2191|25959|29115|322|329|3486|3491|3685|4293|4853|51283|53|5371|55332|5747|6446|7046|7126|7132|7704|81858|8678	DLC1|NEK6|NLRP3|PRUNE2|DAB2|FAP|KANK2|SAP30BP|APBB1|BIRC2|IGFBP3|CCN1|ITGAV|MAP3K9|NOTCH2|BFAR|ACP2|PML|DRAM1|PTK2|SGK1|TGFBR1|TNFAIP1|TNFRSF1A|ZBTB16|SHARPIN|BECN1
GO_POSITIVE_REGULATION_OF_PROTEIN_CATABOLIC_PROCESS	8	263	0.0901232	0.892213	1.85719682992776	154214|1601|1950|25897|3300|4092|5708|5747	RNF217|DAB2|EGF|RNF19A|DNAJB2|SMAD7|PSMD2|PTK2
GO_REGULATION_OF_I_KAPPAB_KINASE_NF_KAPPAB_SIGNALING	8	233	0.0901232	0.892213	1.85719682992776	10783|114548|23390|27032|329|7132|79971|81858	NEK6|NLRP3|ZDHHC17|ATP2C1|BIRC2|TNFRSF1A|WLS|SHARPIN
GO_LEUKOCYTE_MIGRATION	9	259	0.0911096	0.892213	1.77513393712348	1278|196527|2335|2650|3672|3685|3688|3690|5196	COL1A2|ANO6|FN1|GCNT1|ITGA1|ITGAV|ITGB1|ITGB3|PF4
GO_MICROTUBULE_ANCHORING	2	17	0.0915204	0.892213	5.19373818623551	23332|51199	CLASP1|NIN
GO_POSITIVE_REGULATION_OF_COAGULATION	2	25	0.0915204	0.892213	5.19373818623551	196527|5054	ANO6|SERPINE1
GO_SUPEROXIDE_METABOLIC_PROCESS	2	33	0.0915204	0.892213	5.19373818623551	4688|9644	NCF2|SH3PXD2A
GO_PHAGOCYTOSIS_ENGULFMENT	2	38	0.0915204	0.892213	5.19373818623551	19|8678	ABCA1|BECN1
GO_INTERLEUKIN_1_PRODUCTION	2	15	0.0915204	0.892213	5.19373818623551	114548|19	NLRP3|ABCA1
GO_CALCIUM_DEPENDENT_CELL_CELL_ADHESION_VIA_PLASMA_MEMBRANE_CELL_ADHESION_MOLECULES	2	27	0.0915204	0.892213	5.19373818623551	1012|27032	CDH13|ATP2C1
GO_NEGATIVE_REGULATION_OF_ORGAN_GROWTH	2	21	0.0915204	0.892213	5.19373818623551	5747|80014	PTK2|WWC2
GO_CHONDROITIN_SULFATE_PROTEOGLYCAN_BIOSYNTHETIC_PROCESS	2	30	0.0915204	0.892213	5.19373818623551	55454|55790	CSGALNACT2|CSGALNACT1
GO_NEGATIVE_REGULATION_OF_TISSUE_REMODELING	2	17	0.0915204	0.892213	5.19373818623551	51208|84959	CLDN18|UBASH3B
GO_NEGATIVE_REGULATION_OF_INTRACELLULAR_STEROID_HORMONE_RECEPTOR_SIGNALING_PATHWAY	2	30	0.0915204	0.892213	5.19373818623551	1601|25959	DAB2|KANK2
GO_EMBRYONIC_CAMERA_TYPE_EYE_MORPHOGENESIS	2	24	0.0915204	0.892213	5.19373818623551	10818|6935	FRS2|ZEB1
GO_POSITIVE_REGULATION_OF_FILOPODIUM_ASSEMBLY	2	27	0.0915204	0.892213	5.19373818623551	5898|7046	RALA|TGFBR1
GO_POSITIVE_REGULATION_OF_TOLL_LIKE_RECEPTOR_SIGNALING_PATHWAY	2	19	0.0915204	0.892213	5.19373818623551	10211|26191	FLOT1|PTPN22
GO_BONE_MINERALIZATION	2	38	0.0915204	0.892213	5.19373818623551	196527|7286	ANO6|TUFT1
GO_REGULATION_OF_FIBROBLAST_GROWTH_FACTOR_RECEPTOR_SIGNALING_PATHWAY	2	25	0.0915204	0.892213	5.19373818623551	25778|64399	DSTYK|HHIP
GO_LIPID_TRANSLOCATION	2	21	0.0915204	0.892213	5.19373818623551	19|55754	ABCA1|TMEM30A
GO_ESTABLISHMENT_OF_NUCLEUS_LOCALIZATION	2	14	0.0915204	0.892213	5.19373818623551	124997|5747	WDR81|PTK2
GO_REGULATION_OF_INCLUSION_BODY_ASSEMBLY	2	16	0.0915204	0.892213	5.19373818623551	3300|3337	DNAJB2|DNAJB1
GO_MESODERMAL_CELL_DIFFERENTIATION	2	26	0.0915204	0.892213	5.19373818623551	3688|3690	ITGB1|ITGB3
GO_POSITIVE_REGULATION_OF_ADHERENS_JUNCTION_ORGANIZATION	2	21	0.0915204	0.892213	5.19373818623551	342184|7248	FMN1|TSC1
GO_REGULATION_OF_MYOBLAST_FUSION	2	19	0.0915204	0.892213	5.19373818623551	10211|963	FLOT1|CD53
GO_REGULATION_OF_PHOSPHOLIPID_BIOSYNTHETIC_PROCESS	2	13	0.0915204	0.892213	5.19373818623551	2170|221395	FABP3|ADGRF5
GO_COCHLEA_MORPHOGENESIS	2	21	0.0915204	0.892213	5.19373818623551	2736|6935	GLI2|ZEB1
GO_MAGNESIUM_ION_TRANSMEMBRANE_TRANSPORT	2	16	0.0915204	0.892213	5.19373818623551	23390|84102	ZDHHC17|SLC41A2
GO_PROTEIN_HOMOTRIMERIZATION	2	20	0.0915204	0.892213	5.19373818623551	241|79054	ALOX5AP|TRPM8
GO_UDP_N_ACETYLGLUCOSAMINE_METABOLIC_PROCESS	2	14	0.0915204	0.892213	5.19373818623551	23443|4245	SLC35A3|MGAT1
GO_RESPONSE_TO_MERCURY_ION	2	15	0.0915204	0.892213	5.19373818623551	2335|366	FN1|AQP9
GO_NOTOCHORD_DEVELOPMENT	2	18	0.0915204	0.892213	5.19373818623551	2736|3399	GLI2|ID3
GO_REGULATION_OF_PROTEIN_POLYUBIQUITINATION	2	13	0.0915204	0.892213	5.19373818623551	26191|329	PTPN22|BIRC2
GO_CELLULAR_RESPONSE_TO_BIOTIC_STIMULUS	6	163	0.0917153	0.892213	2.08635171905162	114548|19|2335|26191|27063|5054	NLRP3|ABCA1|FN1|PTPN22|ANKRD1|SERPINE1
GO_NEGATIVE_REGULATION_OF_CELLULAR_RESPONSE_TO_GROWTH_FACTOR_STIMULUS	6	121	0.0917153	0.892213	2.08635171905162	10272|2200|25960|4052|4092|7046	FSTL3|FBN1|ADGRA2|LTBP1|SMAD7|TGFBR1
GO_POSITIVE_REGULATION_OF_LIPID_METABOLIC_PROCESS	6	128	0.0917153	0.892213	2.08635171905162	116519|2170|221395|3491|5747|7132	APOA5|FABP3|ADGRF5|CCN1|PTK2|TNFRSF1A
GO_POSITIVE_REGULATION_OF_CHEMOTAXIS	6	120	0.0917153	0.892213	2.08635171905162	1012|196527|2335|5054|5196|7424	CDH13|ANO6|FN1|SERPINE1|PF4|VEGFC
GO_LIPID_HOMEOSTASIS	4	110	0.0930001	0.902732	2.60336662837605	116519|19|2170|94103	APOA5|ABCA1|FABP3|ORMDL3
GO_NEGATIVE_REGULATION_OF_HOMEOSTATIC_PROCESS	5	124	0.0942929	0.911293	2.26580086067045	22821|23293|51208|5371|84959	RASA3|SMG6|CLDN18|PML|UBASH3B
GO_PROTEIN_O_LINKED_GLYCOSYLATION	5	101	0.0942929	0.911293	2.26580086067045	117248|2650|55568|56913|6487	GALNT15|GCNT1|GALNT10|C1GALT1|ST3GAL3
GO_INORGANIC_ION_TRANSMEMBRANE_TRANSPORT	16	583	0.0948164	0.91436	1.4987184422589	10060|196527|22821|23258|26266|27032|32|3685|3786|441509|50617|6334|6553|6583|776|79054	ABCC9|ANO6|RASA3|DENND5A|SLC13A4|ATP2C1|ACACB|ITGAV|KCNQ3|GLRA4|ATP6V0A4|SCN8A|SLC9A5|SLC22A4|CACNA1D|TRPM8
GO_POSITIVE_REGULATION_OF_NERVOUS_SYSTEM_DEVELOPMENT	14	437	0.0955492	0.915457	1.5445065507154	1523|1950|2335|23499|27063|2736|322|3688|4204|55754|6446|6925|6935|7424	CUX1|EGF|FN1|MACF1|ANKRD1|GLI2|APBB1|ITGB1|MECP2|TMEM30A|SGK1|TCF4|ZEB1|VEGFC
GO_REGULATION_OF_CELL_GROWTH	14	391	0.0955492	0.915457	1.5445065507154	131566|2017|2335|23499|322|3486|3491|4633|5371|6446|6696|7046|84162|8425	DCBLD2|CTTN|FN1|MACF1|APBB1|IGFBP3|CCN1|MYL2|PML|SGK1|SPP1|TGFBR1|KIAA1109|LTBP4
GO_ORGANIC_ANION_TRANSPORT	14	387	0.0955492	0.915457	1.5445065507154	10560|10630|116519|19|2055|2170|23443|2352|32|366|5174|55238|55754|6583	SLC19A2|PDPN|APOA5|ABCA1|CLN8|FABP3|SLC35A3|FOLR3|ACACB|AQP9|PDZK1|SLC38A7|TMEM30A|SLC22A4
GO_AMINOGLYCAN_METABOLIC_PROCESS	7	166	0.0961632	0.919353	1.92290390223874	138050|3037|5016|55454|55790|6383|6487	HGSNAT|HAS2|OVGP1|CSGALNACT2|CSGALNACT1|SDC2|ST3GAL3
GO_SKIN_DEVELOPMENT	8	211	0.0981201	0.936045	1.81645859188169	1278|1289|23022|3713|60529|81858|84648|9079	COL1A2|COL5A1|PALLD|IVL|ALX4|SHARPIN|LCE3D|LDB2
GO_LEUKOCYTE_DIFFERENTIATION	9	292	0.0984935	0.93749	1.74184479233452	10202|1021|1436|1794|26191|3688|4853|7248|9644	DHRS2|CDK6|CSF1R|DOCK2|PTPN22|ITGB1|NOTCH2|TSC1|SH3PXD2A
GO_CELLULAR_RESPONSE_TO_INTERLEUKIN_1	3	88	0.0999623	0.93749	3.12043479999558	2335|27063|3037	FN1|ANKRD1|HAS2
GO_REGULATION_OF_POSTSYNAPTIC_MEMBRANE_POTENTIAL	3	55	0.0999623	0.93749	3.12043479999558	4204|6334|9162	MECP2|SCN8A|DGKI
GO_LIPOPROTEIN_BIOSYNTHETIC_PROCESS	3	85	0.0999623	0.93749	3.12043479999558	19|23390|55733	ABCA1|ZDHHC17|HHAT
GO_EPITHELIAL_CELL_MORPHOGENESIS	3	42	0.0999623	0.93749	3.12043479999558	122786|23022|23094	FRMD6|PALLD|SIPA1L3
GO_RETROGRADE_TRANSPORT_ENDOSOME_TO_GOLGI	3	74	0.0999623	0.93749	3.12043479999558	23085|23258|9570	ERC1|DENND5A|GOSR2
GO_MAMMARY_GLAND_DUCT_MORPHOGENESIS	3	28	0.0999623	0.93749	3.12043479999558	1436|2736|5371	CSF1R|GLI2|PML
GO_POSITIVE_REGULATION_OF_MYELOID_LEUKOCYTE_DIFFERENTIATION	3	50	0.0999623	0.93749	3.12043479999558	1436|5196|8111	CSF1R|PF4|GPR68
GO_REGULATION_OF_HYDROLASE_ACTIVITY	38	1327	0.100718	0.941537	1.2837368835223	10395|10681|10818|114548|116519|124997|1293|144203|1794|1950|2250|22821|23094|23158|23179|23216|23258|23348|2335|23550|329|3337|3491|3672|3688|404203|5054|5371|55619|5747|57584|58504|6764|7204|7248|8412|9162|9236	DLC1|GNB5|FRS2|NLRP3|APOA5|WDR81|COL6A3|OVOS2|DOCK2|EGF|FGF5|RASA3|SIPA1L3|TBC1D9|RGL1|TBC1D1|DENND5A|DOCK9|FN1|PSD4|BIRC2|DNAJB1|CCN1|ITGA1|ITGB1|SPINK6|SERPINE1|PML|DOCK10|PTK2|ARHGAP21|ARHGAP22|DENND2B|TRIO|TSC1|BCAR3|DGKI|CCPG1
GO_POSITIVE_REGULATION_OF_CATABOLIC_PROCESS	12	395	0.100818	0.941537	1.59003214635566	116519|154214|1601|1950|23001|25897|3300|342977|4092|5708|5747|8678	APOA5|RNF217|DAB2|EGF|WDFY3|RNF19A|DNAJB2|NANOS3|SMAD7|PSMD2|PTK2|BECN1
GO_ENDOCRINE_SYSTEM_DEVELOPMENT	6	123	0.101784	0.948557	2.0185970243017	1021|10272|27122|2736|7038|7046	CDK6|FSTL3|DKK3|GLI2|TG|TGFBR1
GO_RESPONSE_TO_EXTERNAL_STIMULUS	42	1821	0.102061	0.949144	1.26669904330455	10060|1021|10625|11126|11167|114548|1238|1436|1794|19|196527|23162|23258|2335|25758|26191|27063|2736|29995|32|3491|3672|3685|3688|3690|4204|5054|5145|5196|5371|55742|5747|5898|6696|7038|7132|7248|7424|7508|7728|79054|8678	ABCC9|CDK6|IVNS1ABP|CD160|FSTL1|NLRP3|ACKR2|CSF1R|DOCK2|ABCA1|ANO6|MAPK8IP3|DENND5A|FN1|KIAA1549L|PTPN22|ANKRD1|GLI2|LMCD1|ACACB|CCN1|ITGA1|ITGAV|ITGB1|ITGB3|MECP2|SERPINE1|PDE6A|PF4|PML|PARVA|PTK2|RALA|SPP1|TG|TNFRSF1A|TSC1|VEGFC|XPC|ZNF175|TRPM8|BECN1
GO_TAXIS	15	464	0.103452	0.960071	1.49742291203825	1238|1436|1794|196527|23162|2736|3491|3672|3685|3690|5196|55742|5747|5898|7424	ACKR2|CSF1R|DOCK2|ANO6|MAPK8IP3|GLI2|CCN1|ITGA1|ITGAV|ITGB3|PF4|PARVA|PTK2|RALA|VEGFC
GO_REGULATION_OF_OSSIFICATION	7	178	0.105323	0.975392	1.87299662054833	1021|196527|3399|3491|51430|5747|7704	CDK6|ANO6|ID3|CCN1|SUCO|PTK2|ZBTB16
GO_VASCULAR_ENDOTHELIAL_GROWTH_FACTOR_RECEPTOR_SIGNALING_PATHWAY	5	74	0.106142	0.977293	2.17090805327602	3685|3690|4688|5747|7424	ITGAV|ITGB3|NCF2|PTK2|VEGFC
GO_NEGATIVE_REGULATION_OF_TRANSMEMBRANE_RECEPTOR_PROTEIN_SERINE_THREONINE_KINASE_SIGNALING_PATHWAY	5	102	0.106142	0.977293	2.17090805327602	10272|2200|4052|4092|7046	FSTL3|FBN1|LTBP1|SMAD7|TGFBR1
GO_RESPONSE_TO_MOLECULE_OF_BACTERIAL_ORIGIN	9	321	0.106213	0.977293	1.70976556817545	114548|19|2335|26191|27063|5054|5196|7038|7132	NLRP3|ABCA1|FN1|PTPN22|ANKRD1|SERPINE1|PF4|TG|TNFRSF1A
GO_REGULATION_OF_PROTEIN_MATURATION	4	82	0.107291	0.977293	2.44969493771195	329|5054|55061|966	BIRC2|SERPINE1|SUSD4|CD59
GO_RESPONSE_TO_FATTY_ACID	4	83	0.107291	0.977293	2.44969493771195	2170|2335|3399|54331	FABP3|FN1|ID3|GNG2
GO_REGULATION_OF_BMP_SIGNALING_PATHWAY	4	77	0.107291	0.977293	2.44969493771195	10272|2200|3491|4092	FSTL3|FBN1|CCN1|SMAD7
GO_NEGATIVE_REGULATION_OF_TRANSFORMING_GROWTH_FACTOR_BETA_RECEPTOR_SIGNALING_PATHWAY	4	66	0.107291	0.977293	2.44969493771195	2200|4052|4092|7046	FBN1|LTBP1|SMAD7|TGFBR1
GO_UNSATURATED_FATTY_ACID_METABOLIC_PROCESS	4	109	0.107291	0.977293	2.44969493771195	10630|11343|241|7132	PDPN|MGLL|ALOX5AP|TNFRSF1A
GO_RESPONSE_TO_BIOTIC_STIMULUS	19	886	0.108336	0.978476	1.41458685516283	10060|1021|10625|11126|114548|19|2335|25758|26191|27063|2736|29995|5054|5196|5371|7038|7132|7728|8678	ABCC9|CDK6|IVNS1ABP|CD160|NLRP3|ABCA1|FN1|KIAA1549L|PTPN22|ANKRD1|GLI2|LMCD1|SERPINE1|PF4|PML|TG|TNFRSF1A|ZNF175|BECN1
GO_POSITIVE_REGULATION_OF_LEUKOCYTE_DIFFERENTIATION	6	131	0.112407	0.978476	1.95509294175802	114548|1436|2736|5196|7704|8111	NLRP3|CSF1R|GLI2|PF4|ZBTB16|GPR68
GO_REGULATION_OF_CELLULAR_KETONE_METABOLIC_PROCESS	6	173	0.112407	0.978476	1.95509294175802	116519|2170|27122|32|5708|9612	APOA5|FABP3|DKK3|ACACB|PSMD2|NCOR2
GO_POSITIVE_REGULATION_OF_CELL_DEATH	18	605	0.11277	0.978476	1.41985750657321	10395|114548|196527|2191|27063|29115|322|3399|3486|3491|3672|3688|4293|5371|5533|7046|7204|7704	DLC1|NLRP3|ANO6|FAP|ANKRD1|SAP30BP|APBB1|ID3|IGFBP3|CCN1|ITGA1|ITGB1|MAP3K9|PML|PPP3CC|TGFBR1|TRIO|ZBTB16
GO_REGULATION_OF_SECRETION	21	699	0.113767	0.978476	1.37852925573916	114548|1436|1950|23332|2335|23601|255928|26056|26191|27063|322|5371|5898|640|6446|6447|7424|776|79971|80223|8111	NLRP3|CSF1R|EGF|CLASP1|FN1|CLEC5A|SYT14|RAB11FIP5|PTPN22|ANKRD1|APBB1|PML|RALA|BLK|SGK1|SCG5|VEGFC|CACNA1D|WLS|RAB11FIP1|GPR68
GO_POSITIVE_REGULATION_OF_CYTOPLASMIC_TRANSPORT	8	282	0.115274	0.978476	1.73995221156411	1601|1950|22885|54741|55733|55754|7046|9776	DAB2|EGF|ABLIM3|LEPROT|HHAT|TMEM30A|TGFBR1|ATG13
GO_STEROID_METABOLIC_PROCESS	8	237	0.115274	0.978476	1.73995221156411	10202|116519|174|19|2055|27284|3294|4204	DHRS2|APOA5|AFP|ABCA1|CLN8|SULT1B1|HSD17B2|MECP2
GO_MUSCLE_CELL_DIFFERENTIATION	8	237	0.115274	0.978476	1.73995221156411	10529|2318|27063|3688|4633|55909|7248|8470	NEBL|FLNC|ANKRD1|ITGB1|MYL2|BIN3|TSC1|SORBS2
GO_REGULATION_OF_CELL_MORPHOGENESIS_INVOLVED_IN_DIFFERENTIATION	13	337	0.116898	0.978476	1.51182926206984	1523|1601|2017|23332|2335|23499|3037|4092|5747|6383|6446|6696|7046	CUX1|DAB2|CTTN|CLASP1|FN1|MACF1|HAS2|SMAD7|PTK2|SDC2|SGK1|SPP1|TGFBR1
GO_NEURON_DIFFERENTIATION	25	874	0.116981	0.978476	1.33458909638582	1009|10211|116519|1436|1608|2017|2055|23162|2736|285527|322|3399|342184|3672|3688|4204|5747|6383|63923|6446|7046|81029|84628|8678|9315	CDH11|FLOT1|APOA5|CSF1R|DGKG|CTTN|CLN8|MAPK8IP3|GLI2|FRYL|APBB1|ID3|FMN1|ITGA1|ITGB1|MECP2|PTK2|SDC2|TNN|SGK1|TGFBR1|WNT5B|NTNG2|BECN1|NREP
GO_TUBE_MORPHOGENESIS	11	323	0.117149	0.978476	1.57559857224506	10395|1436|1950|26249|2736|342184|5371|5898|64399|6935|7248	DLC1|CSF1R|EGF|KLHL3|GLI2|FMN1|PML|RALA|HHIP|ZEB1|TSC1
GO_REGULATION_OF_CELL_MORPHOGENESIS	19	552	0.118479	0.978476	1.39411136664784	10395|10630|10979|1436|1523|1601|2017|23216|23332|2335|23499|3037|4092|55742|5747|6383|6446|6696|7046	DLC1|PDPN|FERMT2|CSF1R|CUX1|DAB2|CTTN|TBC1D1|CLASP1|FN1|MACF1|HAS2|SMAD7|PARVA|PTK2|SDC2|SGK1|SPP1|TGFBR1
GO_HINDBRAIN_DEVELOPMENT	5	137	0.118683	0.978476	2.08360192593244	10395|2736|3688|4204|79971	DLC1|GLI2|ITGB1|MECP2|WLS
GO_REGULATION_OF_PROTEASOMAL_UBIQUITIN_DEPENDENT_PROTEIN_CATABOLIC_PROCESS	5	148	0.118683	0.978476	2.08360192593244	154214|1601|25897|3300|4092	RNF217|DAB2|RNF19A|DNAJB2|SMAD7
GO_PROTEIN_SECRETION	5	116	0.118683	0.978476	2.08360192593244	114548|19|26056|4053|79971	NLRP3|ABCA1|RAB11FIP5|LTBP2|WLS
GO_AMINOGLYCAN_BIOSYNTHETIC_PROCESS	5	107	0.118683	0.978476	2.08360192593244	3037|55454|55790|6383|6487	HAS2|CSGALNACT2|CSGALNACT1|SDC2|ST3GAL3
GO_REGULATION_OF_MUSCLE_CELL_DIFFERENTIATION	5	152	0.118683	0.978476	2.08360192593244	10211|3399|3486|6935|963	FLOT1|ID3|IGFBP3|ZEB1|CD53
GO_ACTIVATION_OF_MAPK_ACTIVITY	5	137	0.118683	0.978476	2.08360192593244	10818|1950|23162|3672|4293	FRS2|EGF|MAPK8IP3|ITGA1|MAP3K9
GO_REGULATION_OF_RESPONSE_TO_WOUNDING	14	413	0.11919	0.978476	1.48066013623081	11343|114548|196527|2191|23332|329|5054|55061|6696|7132|81606|81858|84959|966	MGLL|NLRP3|ANO6|FAP|CLASP1|BIRC2|SERPINE1|SUSD4|SPP1|TNFRSF1A|LBH|SHARPIN|UBASH3B|CD59
GO_EMBRYONIC_SKELETAL_SYSTEM_MORPHOGENESIS	3	93	0.119281	0.978476	2.83613396499041	60529|6935|7046	ALX4|ZEB1|TGFBR1
GO_PROTEIN_LOCALIZATION_TO_VACUOLE	3	46	0.119281	0.978476	2.83613396499041	55754|8678|9570	TMEM30A|BECN1|GOSR2
GO_MUSCLE_ORGAN_MORPHOGENESIS	3	70	0.119281	0.978476	2.83613396499041	27063|4092|4633	ANKRD1|SMAD7|MYL2
GO_POSITIVE_REGULATION_OF_PHAGOCYTOSIS	3	46	0.119281	0.978476	2.83613396499041	1794|196527|3685	DOCK2|ANO6|ITGAV
GO_MITOTIC_SPINDLE_ORGANIZATION	3	69	0.119281	0.978476	2.83613396499041	1778|23332|329	DYNC1H1|CLASP1|BIRC2
GO_LAMELLIPODIUM_ORGANIZATION	3	36	0.119281	0.978476	2.83613396499041	1012|2017|22885	CDH13|CTTN|ABLIM3
GO_KERATINIZATION	3	50	0.119281	0.978476	2.83613396499041	3713|81858|84648	IVL|SHARPIN|LCE3D
GO_LENS_FIBER_CELL_DIFFERENTIATION	2	25	0.12087	0.978476	4.15488992661385	10818|81029	FRS2|WNT5B
GO_REGULATION_OF_CHOLESTEROL_EFFLUX	2	20	0.12087	0.978476	4.15488992661385	19|1950	ABCA1|EGF
GO_ACTIVATION_OF_JUN_KINASE_ACTIVITY	2	35	0.12087	0.978476	4.15488992661385	23162|4293	MAPK8IP3|MAP3K9
GO_REGULATION_OF_POSITIVE_CHEMOTAXIS	2	24	0.12087	0.978476	4.15488992661385	1012|7424	CDH13|VEGFC
GO_CELL_DIFFERENTIATION_IN_SPINAL_CORD	2	54	0.12087	0.978476	4.15488992661385	2055|2736	CLN8|GLI2
GO_CHOLESTEROL_EFFLUX	2	26	0.12087	0.978476	4.15488992661385	116519|19	APOA5|ABCA1
GO_REGULATION_OF_BONE_DEVELOPMENT	2	19	0.12087	0.978476	4.15488992661385	51208|8111	CLDN18|GPR68
GO_POSITIVE_REGULATION_OF_CALCIUM_MEDIATED_SIGNALING	2	38	0.12087	0.978476	4.15488992661385	1012|29995	CDH13|LMCD1
GO_REGULATION_OF_THYMOCYTE_AGGREGATION	2	26	0.12087	0.978476	4.15488992661385	2736|6935	GLI2|ZEB1
GO_NEGATIVE_REGULATION_OF_ACTIN_FILAMENT_BUNDLE_ASSEMBLY	2	19	0.12087	0.978476	4.15488992661385	10395|23332	DLC1|CLASP1
GO_REGULATION_OF_SYNCYTIUM_FORMATION_BY_PLASMA_MEMBRANE_FUSION	2	25	0.12087	0.978476	4.15488992661385	10211|963	FLOT1|CD53
GO_REGULATION_OF_RECEPTOR_BIOSYNTHETIC_PROCESS	2	21	0.12087	0.978476	4.15488992661385	3685|3690	ITGAV|ITGB3
GO_NEGATIVE_REGULATION_OF_RESPONSE_TO_EXTRACELLULAR_STIMULUS	2	36	0.12087	0.978476	4.15488992661385	25959|7248	KANK2|TSC1
GO_RESPONSE_TO_PLATELET_DERIVED_GROWTH_FACTOR	2	18	0.12087	0.978476	4.15488992661385	2335|3037	FN1|HAS2
GO_CELL_CELL_SIGNALING_INVOLVED_IN_CARDIAC_CONDUCTION	2	22	0.12087	0.978476	4.15488992661385	10052|776	GJC1|CACNA1D
GO_REGULATION_OF_OSTEOBLAST_PROLIFERATION	2	23	0.12087	0.978476	4.15488992661385	3491|3685	CCN1|ITGAV
GO_AMINO_SUGAR_CATABOLIC_PROCESS	2	13	0.12087	0.978476	4.15488992661385	4245|5016	MGAT1|OVGP1
GO_NUCLEUS_LOCALIZATION	2	20	0.12087	0.978476	4.15488992661385	124997|5747	WDR81|PTK2
GO_CELLULAR_RESPONSE_TO_PROSTAGLANDIN_E_STIMULUS	2	18	0.12087	0.978476	4.15488992661385	2335|54331	FN1|GNG2
GO_LONG_TERM_MEMORY	2	28	0.12087	0.978476	4.15488992661385	4204|6446	MECP2|SGK1
GO_CENTRAL_NERVOUS_SYSTEM_PROJECTION_NEURON_AXONOGENESIS	2	22	0.12087	0.978476	4.15488992661385	1009|2736	CDH11|GLI2
GO_REGULATION_OF_DIGESTIVE_SYSTEM_PROCESS	2	35	0.12087	0.978476	4.15488992661385	116519|6446	APOA5|SGK1
GO_ACIDIC_AMINO_ACID_TRANSPORT	2	21	0.12087	0.978476	4.15488992661385	2055|55238	CLN8|SLC38A7
GO_CELLULAR_RESPONSE_TO_PH	2	19	0.12087	0.978476	4.15488992661385	26056|8111	RAB11FIP5|GPR68
GO_POSITIVE_REGULATION_OF_DENDRITE_MORPHOGENESIS	2	32	0.12087	0.978476	4.15488992661385	1523|6446	CUX1|SGK1
GO_NEGATIVE_REGULATION_OF_STRESS_FIBER_ASSEMBLY	2	16	0.12087	0.978476	4.15488992661385	10395|23332	DLC1|CLASP1
GO_PROTEIN_PALMITOYLATION	2	23	0.12087	0.978476	4.15488992661385	23390|55733	ZDHHC17|HHAT
GO_REGULATION_OF_EXTRACELLULAR_MATRIX_DISASSEMBLY	2	14	0.12087	0.978476	4.15488992661385	2191|23332	FAP|CLASP1
GO_POSITIVE_REGULATION_OF_CHONDROCYTE_DIFFERENTIATION	2	19	0.12087	0.978476	4.15488992661385	4017|7704	LOXL2|ZBTB16
GO_PHOSPHOLIPID_EFFLUX	2	14	0.12087	0.978476	4.15488992661385	116519|19	APOA5|ABCA1
GO_RESPONSE_TO_LAMINAR_FLUID_SHEAR_STRESS	2	14	0.12087	0.978476	4.15488992661385	19|4092	ABCA1|SMAD7
GO_ERK1_AND_ERK2_CASCADE	2	22	0.12087	0.978476	4.15488992661385	1950|3685	EGF|ITGAV
GO_REGULATION_OF_MONOCYTE_CHEMOTAXIS	2	20	0.12087	0.978476	4.15488992661385	196527|5054	ANO6|SERPINE1
GO_REGULATION_OF_EXECUTION_PHASE_OF_APOPTOSIS	2	24	0.12087	0.978476	4.15488992661385	10395|2191	DLC1|FAP
GO_REGULATION_OF_CELLULAR_LOCALIZATION	33	1277	0.120876	0.978476	1.27894374945258	114548|1436|1601|1950|22885|23332|2335|23601|255928|26056|26191|27063|322|3688|51208|5174|5371|54741|5533|55733|55754|5898|640|6447|7046|7424|776|79971|80223|8111|84959|8678|9776	NLRP3|CSF1R|DAB2|EGF|ABLIM3|CLASP1|FN1|CLEC5A|SYT14|RAB11FIP5|PTPN22|ANKRD1|APBB1|ITGB1|CLDN18|PDZK1|PML|LEPROT|PPP3CC|HHAT|TMEM30A|RALA|BLK|SCG5|TGFBR1|VEGFC|CACNA1D|WLS|RAB11FIP1|GPR68|UBASH3B|BECN1|ATG13
GO_DENDRITE_DEVELOPMENT	4	79	0.122502	0.984458	2.31305307844535	342184|3688|4204|6383	FMN1|ITGB1|MECP2|SDC2
GO_MULTICELLULAR_ORGANISM_METABOLIC_PROCESS	4	93	0.122502	0.984458	2.31305307844535	1278|1289|1293|9902	COL1A2|COL5A1|COL6A3|MRC2
GO_POSITIVE_REGULATION_OF_LEUKOCYTE_CHEMOTAXIS	4	81	0.122502	0.984458	2.31305307844535	196527|5054|5196|7424	ANO6|SERPINE1|PF4|VEGFC
GO_POSITIVE_REGULATION_OF_OSSIFICATION	4	84	0.122502	0.984458	2.31305307844535	196527|3491|51430|7704	ANO6|CCN1|SUCO|ZBTB16
GO_ANTERIOR_POSTERIOR_PATTERN_SPECIFICATION	6	194	0.12357	0.985892	1.89545798609854	10818|2736|60529|7046|7704|79971	FRS2|GLI2|ALX4|TGFBR1|ZBTB16|WLS
GO_REGULATION_OF_CYTOKINE_SECRETION	6	149	0.12357	0.985892	1.89545798609854	114548|1436|2335|23601|26191|5371	NLRP3|CSF1R|FN1|CLEC5A|PTPN22|PML
GO_PROTEIN_FOLDING	6	224	0.12357	0.985892	1.89545798609854	10681|3300|3337|3690|54331|8425	GNB5|DNAJB2|DNAJB1|ITGB3|GNG2|LTBP4
GO_MYELOID_CELL_DIFFERENTIATION	6	189	0.12357	0.985892	1.89545798609854	10202|1436|23601|5371|7704|9644	DHRS2|CSF1R|CLEC5A|PML|ZBTB16|SH3PXD2A
GO_REGULATION_OF_CELL_SIZE	8	172	0.124419	0.988973	1.70403668775232	196527|2017|2055|2335|23499|366|6696|7248	ANO6|CTTN|CLN8|FN1|MACF1|AQP9|SPP1|TSC1
GO_CALCIUM_ION_TRANSPORT	7	223	0.124992	0.988973	1.78088255771611	196527|22821|23258|27032|3685|776|79054	ANO6|RASA3|DENND5A|ATP2C1|ITGAV|CACNA1D|TRPM8
GO_CELL_FATE_COMMITMENT	7	227	0.124992	0.988973	1.78088255771611	2736|3688|4633|4853|5371|7046|81029	GLI2|ITGB1|MYL2|NOTCH2|PML|TGFBR1|WNT5B
GO_NEGATIVE_REGULATION_OF_APOPTOTIC_SIGNALING_PATHWAY	7	200	0.124992	0.988973	1.78088255771611	10625|2017|342977|3685|5054|5196|7046	IVNS1ABP|CTTN|NANOS3|ITGAV|SERPINE1|PF4|TGFBR1
GO_NEGATIVE_REGULATION_OF_MULTICELLULAR_ORGANISMAL_PROCESS	26	983	0.125071	0.988973	1.3144149814026	1021|10272|114548|1289|2335|26056|26191|2736|28959|3399|3688|4092|4204|5054|51208|5196|5371|55679|5747|6696|7046|7704|80014|80223|8111|84959	CDK6|FSTL3|NLRP3|COL5A1|FN1|RAB11FIP5|PTPN22|GLI2|TMEM176B|ID3|ITGB1|SMAD7|MECP2|SERPINE1|CLDN18|PF4|PML|LIMS2|PTK2|SPP1|TGFBR1|ZBTB16|WWC2|RAB11FIP1|GPR68|UBASH3B
GO_RESPONSE_TO_ACID_CHEMICAL	10	319	0.128138	1	1.58293435726343	1278|19|2170|2335|3294|3399|441509|54331|6935|81029	COL1A2|ABCA1|FABP3|FN1|HSD17B2|ID3|GLRA4|GNG2|ZEB1|WNT5B
GO_REGULATION_OF_DNA_METABOLIC_PROCESS	10	340	0.128138	1	1.58293435726343	23293|253461|27063|2736|322|3399|3480|4204|5371|7126	SMG6|ZBTB38|ANKRD1|GLI2|APBB1|ID3|IGF1R|MECP2|PML|TNFAIP1
GO_REGULATION_OF_ANATOMICAL_STRUCTURE_MORPHOGENESIS	30	1021	0.129024	1	1.28370461496592	10211|10395|10630|10818|10979|1289|1436|1523|1601|2017|23216|23332|2335|23499|25960|3037|4092|5054|5196|5371|55679|55742|5708|5747|6383|6446|6696|7046|7424|963	FLOT1|DLC1|PDPN|FRS2|FERMT2|COL5A1|CSF1R|CUX1|DAB2|CTTN|TBC1D1|CLASP1|FN1|MACF1|ADGRA2|HAS2|SMAD7|SERPINE1|PF4|PML|LIMS2|PARVA|PSMD2|PTK2|SDC2|SGK1|SPP1|TGFBR1|VEGFC|CD53
GO_EYE_MORPHOGENESIS	5	136	0.131886	1	2.00302474591029	10818|1289|2200|6935|8412	FRS2|COL5A1|FBN1|ZEB1|BCAR3
GO_GLYCEROLIPID_METABOLIC_PROCESS	11	356	0.13223	1	1.53284339945376	10818|11343|116519|1436|145567|1950|2170|2250|4204|56895|6583	FRS2|MGLL|APOA5|CSF1R|TTC7B|EGF|FABP3|FGF5|MECP2|AGPAT4|SLC22A4
GO_PLASMA_MEMBRANE_ORGANIZATION	8	203	0.133933	1	1.66955709677156	10098|10211|1289|145567|196527|23499|57217|7132	TSPAN5|FLOT1|COL5A1|TTC7B|ANO6|MACF1|TTC7A|TNFRSF1A
GO_MUSCLE_CONTRACTION	8	233	0.133933	1	1.66955709677156	10052|1837|3672|3693|4633|6442|800|9499	GJC1|DTNA|ITGA1|ITGB5|MYL2|SGCA|CALD1|MYOT
GO_POSITIVE_REGULATION_OF_CELL_CELL_ADHESION	8	243	0.133933	1	1.66955709677156	10211|10272|114548|2736|3037|4092|7704|966	FLOT1|FSTL3|NLRP3|GLI2|HAS2|SMAD7|ZBTB16|CD59
GO_NEGATIVE_REGULATION_OF_CELL_ADHESION	8	223	0.133933	1	1.66955709677156	1012|10395|26191|5054|53827|5747|7045|84959	CDH13|DLC1|PTPN22|SERPINE1|FXYD5|PTK2|TGFBI|UBASH3B
GO_PROTEIN_PHOSPHORYLATION	26	944	0.134248	1	1.30123853273742	1021|10783|10818|1436|1523|1950|2250|22821|23085|23162|25778|3480|3486|3685|4092|4139|4293|5371|5708|57172|5747|640|6446|65061|7046|7204	CDK6|NEK6|FRS2|CSF1R|CUX1|EGF|FGF5|RASA3|ERC1|MAPK8IP3|DSTYK|IGF1R|IGFBP3|ITGAV|SMAD7|MARK1|MAP3K9|PML|PSMD2|CAMK1G|PTK2|BLK|SGK1|CDK15|TGFBR1|TRIO
GO_REGULATION_OF_EXTRINSIC_APOPTOTIC_SIGNALING_PATHWAY	6	153	0.135253	1	1.83914601853863	2017|3685|5054|5196|5371|7046	CTTN|ITGAV|SERPINE1|PF4|PML|TGFBR1
GO_HORMONE_METABOLIC_PROCESS	6	164	0.135253	1	1.83914601853863	10202|174|27284|5947|6447|7038	DHRS2|AFP|SULT1B1|RBP1|SCG5|TG
GO_PROTEIN_HOMOOLIGOMERIZATION	7	248	0.135479	1	1.73806925716409	10211|241|32|7126|79054|81858|92799	FLOT1|ALOX5AP|ACACB|TNFAIP1|TRPM8|SHARPIN|SHKBP1
GO_POSITIVE_REGULATION_OF_INTRACELLULAR_TRANSPORT	10	370	0.136431	1	1.55893143563622	1601|1950|22885|5174|54741|5533|55733|55754|7046|9776	DAB2|EGF|ABLIM3|PDZK1|LEPROT|PPP3CC|HHAT|TMEM30A|TGFBR1|ATG13
GO_ARTERY_DEVELOPMENT	4	75	0.138572	1	2.19078386565626	11174|4052|4092|7046	ADAMTS6|LTBP1|SMAD7|TGFBR1
GO_ACTIN_FILAMENT_BASED_MOVEMENT	4	93	0.138572	1	2.19078386565626	10052|122786|4633|55742	GJC1|FRMD6|MYL2|PARVA
GO_ORGANOPHOSPHATE_ESTER_TRANSPORT	4	89	0.138572	1	2.19078386565626	116519|19|23443|55754	APOA5|ABCA1|SLC35A3|TMEM30A
GO_TUMOR_NECROSIS_FACTOR_MEDIATED_SIGNALING_PATHWAY	4	118	0.138572	1	2.19078386565626	329|51208|5708|7132	BIRC2|CLDN18|PSMD2|TNFRSF1A
GO_REGULATION_OF_PROTEIN_TYROSINE_KINASE_ACTIVITY	3	61	0.139844	1	2.59932797123385	1436|1950|80851	CSF1R|EGF|SH3BP5L
GO_CELLULAR_RESPONSE_TO_CARBOHYDRATE_STIMULUS	3	74	0.139844	1	2.59932797123385	2335|26056|6518	FN1|RAB11FIP5|SLC2A5
GO_HORMONE_TRANSPORT	3	78	0.139844	1	2.59932797123385	26056|283849|8425	RAB11FIP5|EXOC3L1|LTBP4
GO_CELLULAR_RESPONSE_TO_FATTY_ACID	3	51	0.139844	1	2.59932797123385	2335|3399|54331	FN1|ID3|GNG2
GO_CELL_MORPHOGENESIS_INVOLVED_IN_NEURON_DIFFERENTIATION	12	368	0.14283	1	1.47564668990124	1009|10211|1436|23162|2736|322|342184|3688|5747|6383|63923|84628	CDH11|FLOT1|CSF1R|MAPK8IP3|GLI2|APBB1|FMN1|ITGB1|PTK2|SDC2|TNN|NTNG2
GO_CATABOLIC_PROCESS	38	1773	0.143538	1	1.23246801010769	11343|114907|115426|116519|1278|1289|1293|138050|154214|2055|2170|2191|23072|23293|25758|25827|25897|26249|267|275|29995|316|329|3300|4245|5016|51283|5371|55258|5708|57520|6383|7126|7837|8678|9776|9811|9902	MGLL|FBXO32|UHRF2|APOA5|COL1A2|COL5A1|COL6A3|HGSNAT|RNF217|CLN8|FABP3|FAP|HECW1|SMG6|KIAA1549L|FBXL2|RNF19A|KLHL3|AMFR|AMT|LMCD1|AOX1|BIRC2|DNAJB2|MGAT1|OVGP1|BFAR|PML|THNSL2|PSMD2|HECW2|SDC2|TNFAIP1|PXDN|BECN1|ATG13|CTIF|MRC2
GO_REGULATION_OF_PROTEIN_CATABOLIC_PROCESS	10	393	0.145002	1	1.5356390602175	154214|1601|1950|25897|3300|4092|5371|56776|5708|5747	RNF217|DAB2|EGF|RNF19A|DNAJB2|SMAD7|PML|FMN2|PSMD2|PTK2
GO_REGULATION_OF_HORMONE_LEVELS	14	478	0.145951	1	1.42176864466708	10202|174|26056|27122|27284|283849|5947|640|6447|7038|776|80223|8111|8425	DHRS2|AFP|RAB11FIP5|DKK3|SULT1B1|EXOC3L1|RBP1|BLK|SCG5|TG|CACNA1D|RAB11FIP1|GPR68|LTBP4
GO_REGULATION_OF_CELLULAR_COMPONENT_BIOGENESIS	22	767	0.149207	1	1.31108770165457	10211|10395|11346|2017|23216|23332|23499|329|3300|3337|342184|3491|4204|55909|5747|5898|640|6446|7046|7132|7248|9079	FLOT1|DLC1|SYNPO|CTTN|TBC1D1|CLASP1|MACF1|BIRC2|DNAJB2|DNAJB1|FMN1|CCN1|MECP2|BIN3|PTK2|RALA|BLK|SGK1|TGFBR1|TNFRSF1A|TSC1|LDB2
GO_CELLULAR_RESPONSE_TO_PROSTAGLANDIN_STIMULUS	2	24	0.152107	1	3.46160153472726	2335|54331	FN1|GNG2
GO_APOPTOTIC_CELL_CLEARANCE	2	27	0.152107	1	3.46160153472726	3685|8678	ITGAV|BECN1
GO_PROTEIN_LIPID_COMPLEX_ASSEMBLY	2	21	0.152107	1	3.46160153472726	116519|19	APOA5|ABCA1
GO_SARCOMERE_ORGANIZATION	2	27	0.152107	1	3.46160153472726	27063|3688	ANKRD1|ITGB1
GO_EXCITATORY_POSTSYNAPTIC_POTENTIAL	2	27	0.152107	1	3.46160153472726	4204|9162	MECP2|DGKI
GO_BIOTIN_METABOLIC_PROCESS	2	14	0.152107	1	3.46160153472726	32|686	ACACB|BTD
GO_NEGATIVE_REGULATION_OF_CELL_MATRIX_ADHESION	2	30	0.152107	1	3.46160153472726	10395|5054	DLC1|SERPINE1
GO_NEGATIVE_REGULATION_OF_SMOOTH_MUSCLE_CELL_MIGRATION	2	16	0.152107	1	3.46160153472726	3486|5054	IGFBP3|SERPINE1
GO_PROTEIN_KINASE_C_ACTIVATING_G_PROTEIN_COUPLED_RECEPTOR_SIGNALING_PATHWAY	2	32	0.152107	1	3.46160153472726	1608|9162	DGKG|DGKI
GO_RESPONSE_TO_STEROL	2	24	0.152107	1	3.46160153472726	19|7046	ABCA1|TGFBR1
GO_POSITIVE_REGULATION_OF_OSTEOCLAST_DIFFERENTIATION	2	24	0.152107	1	3.46160153472726	1436|8111	CSF1R|GPR68
GO_EPIBOLY	2	23	0.152107	1	3.46160153472726	1289|3491	COL5A1|CCN1
GO_HEART_VALVE_DEVELOPMENT	2	34	0.152107	1	3.46160153472726	3491|4853	CCN1|NOTCH2
GO_COCHLEA_DEVELOPMENT	2	39	0.152107	1	3.46160153472726	2736|6935	GLI2|ZEB1
GO_ANTERIOR_POSTERIOR_AXIS_SPECIFICATION	2	48	0.152107	1	3.46160153472726	10818|79971	FRS2|WLS
GO_OSTEOBLAST_DEVELOPMENT	2	18	0.152107	1	3.46160153472726	23601|2736	CLEC5A|GLI2
GO_INTRACELLULAR_LIPID_TRANSPORT	2	20	0.152107	1	3.46160153472726	19|32	ABCA1|ACACB
GO_PROSTANOID_METABOLIC_PROCESS	2	27	0.152107	1	3.46160153472726	10630|7132	PDPN|TNFRSF1A
GO_SERINE_FAMILY_AMINO_ACID_METABOLIC_PROCESS	2	42	0.152107	1	3.46160153472726	275|55258	AMT|THNSL2
GO_REGULATION_OF_CELL_AGING	2	33	0.152107	1	3.46160153472726	1021|10783	CDK6|NEK6
GO_CELLULAR_PROTEIN_COMPLEX_LOCALIZATION	2	23	0.152107	1	3.46160153472726	283849|4092	EXOC3L1|SMAD7
GO_NEGATIVE_REGULATION_OF_INTRACELLULAR_SIGNAL_TRANSDUCTION	13	437	0.152175	1	1.43051646353468	10395|10617|10625|114548|22821|26191|3480|3688|54741|7126|7248|79883|80014	DLC1|STAMBP|IVNS1ABP|NLRP3|RASA3|PTPN22|IGF1R|ITGB1|LEPROT|TNFAIP1|TSC1|PODNL1|WWC2
GO_REGULATION_OF_TRANSFERASE_ACTIVITY	23	946	0.153348	1	1.29715466049342	10818|1436|1950|22924|23162|25778|26191|3480|3491|3672|3690|4092|4293|5371|5635|5708|5747|7046|7248|79883|80851|84959|9079	FRS2|CSF1R|EGF|MAPRE3|MAPK8IP3|DSTYK|PTPN22|IGF1R|CCN1|ITGA1|ITGB3|SMAD7|MAP3K9|PML|PRPSAP1|PSMD2|PTK2|TGFBR1|TSC1|PODNL1|SH3BP5L|UBASH3B|LDB2
GO_ORGANIC_ACID_TRANSPORT	10	261	0.153844	1	1.51301883985013	10560|10630|2055|2170|2352|32|366|5174|55238|6583	SLC19A2|PDPN|CLN8|FABP3|FOLR3|ACACB|AQP9|PDZK1|SLC38A7|SLC22A4
GO_GOLGI_VESICLE_TRANSPORT	8	319	0.154031	1	1.60457462339891	1523|1778|22872|23499|3797|64764|9570|966	CUX1|DYNC1H1|SEC31A|MACF1|KIF3C|CREB3L2|GOSR2|CD59
GO_RESPONSE_TO_TRANSITION_METAL_NANOPARTICLE	4	148	0.155433	1	2.08086605096458	2335|322|366|4017	FN1|APBB1|AQP9|LOXL2
GO_MACROMITOPHAGY	4	134	0.155433	1	2.08086605096458	25758|29995|8678|9776	KIAA1549L|LMCD1|BECN1|ATG13
GO_NEURON_DEVELOPMENT	21	687	0.156058	1	1.310266854592	1009|10211|116519|1436|1608|2017|23162|2736|285527|322|342184|3672|3688|4204|5747|6383|63923|6446|84628|8678|9315	CDH11|FLOT1|APOA5|CSF1R|DGKG|CTTN|MAPK8IP3|GLI2|FRYL|APBB1|FMN1|ITGA1|ITGB1|MECP2|PTK2|SDC2|TNN|SGK1|NTNG2|BECN1|NREP
GO_ESTABLISHMENT_OF_PROTEIN_LOCALIZATION_TO_MEMBRANE	7	264	0.157692	1	1.65827803468844	10098|10211|145567|23499|57217|6747|7132	TSPAN5|FLOT1|TTC7B|MACF1|TTC7A|SSR3|TNFRSF1A
GO_NEGATIVE_REGULATION_OF_RESPONSE_TO_EXTERNAL_STIMULUS	9	274	0.159321	1	1.53937320914998	114548|23332|25959|5054|6696|7132|7248|81858|84959	NLRP3|CLASP1|KANK2|SERPINE1|SPP1|TNFRSF1A|TSC1|SHARPIN|UBASH3B
GO_REGULATION_OF_RHO_PROTEIN_SIGNAL_TRANSDUCTION	6	109	0.160098	1	1.73619585572939	10211|10395|19|3688|7126|7204	FLOT1|DLC1|ABCA1|ITGB1|TNFAIP1|TRIO
GO_RESPONSE_TO_TOPOLOGICALLY_INCORRECT_PROTEIN	6	163	0.160098	1	1.73619585572939	22872|267|3300|3337|64764|9570	SEC31A|AMFR|DNAJB2|DNAJB1|CREB3L2|GOSR2
GO_DEFENSE_RESPONSE_TO_VIRUS	5	164	0.160141	1	1.85900461795563	10060|114548|5371|7728|8678	ABCC9|NLRP3|PML|ZNF175|BECN1
GO_NEGATIVE_REGULATION_OF_CANONICAL_WNT_SIGNALING_PATHWAY	5	162	0.160141	1	1.85900461795563	1601|23072|27122|5708|81029	DAB2|HECW1|DKK3|PSMD2|WNT5B
GO_ER_TO_GOLGI_VESICLE_MEDIATED_TRANSPORT	5	167	0.160141	1	1.85900461795563	1778|22872|64764|9570|966	DYNC1H1|SEC31A|CREB3L2|GOSR2|CD59
GO_ORGANELLE_DISASSEMBLY	5	185	0.160141	1	1.85900461795563	25758|29995|54463|8678|9776	KIAA1549L|LMCD1|RETREG1|BECN1|ATG13
GO_INOSITOL_LIPID_MEDIATED_SIGNALING	5	124	0.160141	1	1.85900461795563	10818|1436|1950|2250|3480	FRS2|CSF1R|EGF|FGF5|IGF1R
GO_EPITHELIAL_CELL_DIFFERENTIATION	15	495	0.160635	1	1.37616637413949	1021|10818|122786|1601|23022|23094|27284|2736|3399|3713|56913|6876|81029|81858|84648	CDK6|FRS2|FRMD6|DAB2|PALLD|SIPA1L3|SULT1B1|GLI2|ID3|IVL|C1GALT1|TAGLN|WNT5B|SHARPIN|LCE3D
GO_METANEPHROS_DEVELOPMENT	3	81	0.161488	1	2.39894641328847	2200|3399|342184	FBN1|ID3|FMN1
GO_POSITIVE_REGULATION_OF_MUSCLE_CELL_DIFFERENTIATION	3	84	0.161488	1	2.39894641328847	10211|3486|963	FLOT1|IGFBP3|CD53
GO_POLYSACCHARIDE_METABOLIC_PROCESS	3	80	0.161488	1	2.39894641328847	3037|55454|55790	HAS2|CSGALNACT2|CSGALNACT1
GO_PANCREAS_DEVELOPMENT	3	73	0.161488	1	2.39894641328847	1021|174|79971	CDK6|AFP|WLS
GO_CENTRAL_NERVOUS_SYSTEM_NEURON_DEVELOPMENT	3	70	0.161488	1	2.39894641328847	1009|2736|5747	CDH11|GLI2|PTK2
GO_POSITIVE_REGULATION_OF_ENDOTHELIAL_CELL_PROLIFERATION	3	68	0.161488	1	2.39894641328847	1012|3690|7046	CDH13|ITGB3|TGFBR1
GO_REGULATION_OF_MULTICELLULAR_ORGANISMAL_METABOLIC_PROCESS	3	38	0.161488	1	2.39894641328847	2191|3688|51430	FAP|ITGB1|SUCO
GO_LUNG_ALVEOLUS_DEVELOPMENT	3	41	0.161488	1	2.39894641328847	10630|23162|64759	PDPN|MAPK8IP3|TNS3
GO_NEGATIVE_REGULATION_OF_PROTEOLYSIS	10	329	0.162951	1	1.491044882786	1293|144203|2055|329|3300|404203|5054|5371|55061|966	COL6A3|OVOS2|CLN8|BIRC2|DNAJB2|SPINK6|SERPINE1|PML|SUSD4|CD59
GO_REGULATION_OF_INTRACELLULAR_PROTEIN_TRANSPORT	10	381	0.162951	1	1.491044882786	114548|1601|1950|22885|5174|54741|55733|55754|7046|9776	NLRP3|DAB2|EGF|ABLIM3|PDZK1|LEPROT|HHAT|TMEM30A|TGFBR1|ATG13
GO_MICROTUBULE_BASED_PROCESS	15	522	0.167861	1	1.36386477033172	10783|124997|1778|196385|23332|25897|329|3797|51199|56776|5747|57584|6446|84617|89796	NEK6|WDR81|DYNC1H1|DNAH10|CLASP1|RNF19A|BIRC2|KIF3C|NIN|FMN2|PTK2|ARHGAP21|SGK1|TUBB6|NAV1
GO_ANION_TRANSMEMBRANE_TRANSPORT	9	251	0.169242	1	1.51418116918703	10060|19|196527|23443|32|366|441509|55238|6583	ABCC9|ABCA1|ANO6|SLC35A3|ACACB|AQP9|GLRA4|SLC38A7|SLC22A4
GO_REGULATION_OF_CHEMOTAXIS	7	180	0.169385	1	1.62104094425857	1012|196527|2335|25960|5054|5196|7424	CDH13|ANO6|FN1|ADGRA2|SERPINE1|PF4|VEGFC
GO_CELLULAR_CATABOLIC_PROCESS	28	1322	0.170193	1	1.24537781664094	11343|114907|115426|116519|154214|2055|2170|2191|23072|23293|25827|25897|26249|267|275|316|329|3300|4245|51283|5371|55258|5708|57520|7126|7837|8678|9811	MGLL|FBXO32|UHRF2|APOA5|RNF217|CLN8|FABP3|FAP|HECW1|SMG6|FBXL2|RNF19A|KLHL3|AMFR|AMT|AOX1|BIRC2|DNAJB2|MGAT1|BFAR|PML|THNSL2|PSMD2|HECW2|TNFAIP1|PXDN|BECN1|CTIF
GO_ESTABLISHMENT_OF_PROTEIN_LOCALIZATION	33	1423	0.172627	1	1.22111612159537	10098|10211|114548|1212|145567|1601|19|1950|2017|22872|23085|23158|23216|23390|23499|25956|26056|3688|4053|50617|5371|56776|57217|5878|5898|6447|6747|7132|79971|80223|8618|8678|9570	TSPAN5|FLOT1|NLRP3|CLTB|TTC7B|DAB2|ABCA1|EGF|CTTN|SEC31A|ERC1|TBC1D9|TBC1D1|ZDHHC17|MACF1|SEC31B|RAB11FIP5|ITGB1|LTBP2|ATP6V0A4|PML|FMN2|TTC7A|RAB5C|RALA|SCG5|SSR3|TNFRSF1A|WLS|RAB11FIP1|CADPS|BECN1|GOSR2
GO_ADULT_BEHAVIOR	4	135	0.173013	1	1.98136074649852	127343|2055|4204|7248	DMBX1|CLN8|MECP2|TSC1
GO_POSITIVE_REGULATION_OF_CYTOKINE_SECRETION	4	96	0.173013	1	1.98136074649852	114548|1436|23601|26191	NLRP3|CSF1R|CLEC5A|PTPN22
GO_REGULATION_OF_ACTIN_FILAMENT_BUNDLE_ASSEMBLY	4	77	0.173013	1	1.98136074649852	10395|11346|23332|7248	DLC1|SYNPO|CLASP1|TSC1
GO_CELL_RECOGNITION	4	148	0.173013	1	1.98136074649852	1794|5016|55790|81607	DOCK2|OVGP1|CSGALNACT1|NECTIN4
GO_POSITIVE_REGULATION_OF_HEMOPOIESIS	6	163	0.173212	1	1.68887321032297	114548|1436|2736|5196|7704|8111	NLRP3|CSF1R|GLI2|PF4|ZBTB16|GPR68
GO_PROTEIN_LOCALIZATION_TO_CELL_PERIPHERY	6	151	0.173212	1	1.68887321032297	10098|10211|145567|23499|57217|7132	TSPAN5|FLOT1|TTC7B|MACF1|TTC7A|TNFRSF1A
GO_DIGESTIVE_SYSTEM_DEVELOPMENT	5	148	0.175115	1	1.79455445100668	2736|51208|56913|60529|79971	GLI2|CLDN18|C1GALT1|ALX4|WLS
GO_POSITIVE_REGULATION_OF_PEPTIDASE_ACTIVITY	5	154	0.175115	1	1.79455445100668	10395|114548|2335|3491|5371	DLC1|NLRP3|FN1|CCN1|PML
GO_REGULATION_OF_PROTEASOMAL_PROTEIN_CATABOLIC_PROCESS	5	181	0.175115	1	1.79455445100668	154214|1601|25897|3300|4092	RNF217|DAB2|RNF19A|DNAJB2|SMAD7
GO_REGULATION_OF_OSTEOBLAST_DIFFERENTIATION	5	112	0.175115	1	1.79455445100668	1021|3399|3491|51430|5747	CDK6|ID3|CCN1|SUCO|PTK2
GO_POSITIVE_REGULATION_OF_NEURON_PROJECTION_DEVELOPMENT	8	232	0.175478	1	1.5444082484907	1523|2335|23499|27063|322|3688|55754|6446	CUX1|FN1|MACF1|ANKRD1|APBB1|ITGB1|TMEM30A|SGK1
GO_POSITIVE_REGULATION_OF_CATALYTIC_ACTIVITY	40	1518	0.176168	1	1.19595803316029	10395|10681|10818|114548|116519|1436|1794|1950|2250|22821|22924|23094|23158|23162|23179|23216|23258|23348|2335|23550|241|25778|3337|3486|3491|3672|3688|3690|4293|5371|55619|5708|5747|57584|58504|6764|7046|7204|7248|8412	DLC1|GNB5|FRS2|NLRP3|APOA5|CSF1R|DOCK2|EGF|FGF5|RASA3|MAPRE3|SIPA1L3|TBC1D9|MAPK8IP3|RGL1|TBC1D1|DENND5A|DOCK9|FN1|PSD4|ALOX5AP|DSTYK|DNAJB1|IGFBP3|CCN1|ITGA1|ITGB1|ITGB3|MAP3K9|PML|DOCK10|PSMD2|PTK2|ARHGAP21|ARHGAP22|DENND2B|TGFBR1|TRIO|TSC1|BCAR3
GO_REGULATION_OF_ORGANELLE_ORGANIZATION	27	1178	0.177883	1	1.24224484231782	10395|10783|11346|115426|1436|1778|1950|2017|22885|23158|23216|23293|23332|329|342184|4204|51474|5371|54741|5533|55733|5747|640|6446|7248|8678|9776	DLC1|NEK6|SYNPO|UHRF2|CSF1R|DYNC1H1|EGF|CTTN|ABLIM3|TBC1D9|TBC1D1|SMG6|CLASP1|BIRC2|FMN1|MECP2|LIMA1|PML|LEPROT|PPP3CC|HHAT|PTK2|BLK|SGK1|TSC1|BECN1|ATG13
GO_RESPONSE_TO_OXYGEN_CONTAINING_COMPOUND	34	1381	0.179481	1	1.21105249366615	114548|114907|1278|19|2170|2200|2335|26056|26191|2650|27063|329|3294|3399|3480|366|3688|4204|441509|5054|50617|5196|54331|5747|6518|6696|6935|7038|7046|7132|7248|81029|8678|9340	NLRP3|FBXO32|COL1A2|ABCA1|FABP3|FBN1|FN1|RAB11FIP5|PTPN22|GCNT1|ANKRD1|BIRC2|HSD17B2|ID3|IGF1R|AQP9|ITGB1|MECP2|GLRA4|SERPINE1|ATP6V0A4|PF4|GNG2|PTK2|SLC2A5|SPP1|ZEB1|TG|TGFBR1|TNFRSF1A|TSC1|WNT5B|BECN1|GLP2R
GO_MAMMARY_GLAND_MORPHOGENESIS	3	40	0.184055	1	2.22701881938704	1436|2736|5371	CSF1R|GLI2|PML
GO_POSITIVE_REGULATION_OF_FIBROBLAST_PROLIFERATION	3	53	0.184055	1	2.22701881938704	1021|2335|5371	CDK6|FN1|PML
GO_SINGLE_ORGANISM_MEMBRANE_BUDDING	3	72	0.184055	1	2.22701881938704	22872|9570|966	SEC31A|GOSR2|CD59
GO_NEGATIVE_REGULATION_OF_WOUND_HEALING	3	58	0.184055	1	2.22701881938704	23332|5054|84959	CLASP1|SERPINE1|UBASH3B
GO_REGULATION_OF_ORGAN_GROWTH	3	73	0.184055	1	2.22701881938704	32|5747|80014	ACACB|PTK2|WWC2
GO_TISSUE_REGENERATION	3	52	0.184055	1	2.22701881938704	116519|4853|55909	APOA5|NOTCH2|BIN3
GO_MESODERM_MORPHOGENESIS	3	66	0.184055	1	2.22701881938704	3688|3690|79971	ITGB1|ITGB3|WLS
GO_VESICLE_COATING	3	75	0.184055	1	2.22701881938704	22872|9570|966	SEC31A|GOSR2|CD59
GO_PHOSPHOLIPID_TRANSPORT	3	58	0.184055	1	2.22701881938704	116519|19|55754	APOA5|ABCA1|TMEM30A
GO_SPINDLE_ASSEMBLY	3	70	0.184055	1	2.22701881938704	10783|23332|329	NEK6|CLASP1|BIRC2
GO_POSITIVE_REGULATION_OF_PHOSPHATIDYLINOSITOL_3_KINASE_SIGNALING	3	62	0.184055	1	2.22701881938704	5747|79899|8678	PTK2|PRR5L|BECN1
GO_POSITIVE_REGULATION_OF_MYOTUBE_DIFFERENTIATION	2	29	0.184671	1	2.96637492036614	10211|963	FLOT1|CD53
GO_REGULATION_OF_PROTEIN_ACTIVATION_CASCADE	2	35	0.184671	1	2.96637492036614	55061|966	SUSD4|CD59
GO_CORONARY_VASCULATURE_DEVELOPMENT	2	37	0.184671	1	2.96637492036614	11174|4052	ADAMTS6|LTBP1
GO_PROSTATE_GLAND_MORPHOGENESIS	2	23	0.184671	1	2.96637492036614	10818|2736	FRS2|GLI2
GO_RESPONSE_TO_PROSTAGLANDIN_E	2	25	0.184671	1	2.96637492036614	2335|54331	FN1|GNG2
GO_LUNG_MORPHOGENESIS	2	45	0.184671	1	2.96637492036614	23162|64399	MAPK8IP3|HHIP
GO_VENTRICULAR_SYSTEM_DEVELOPMENT	2	26	0.184671	1	2.96637492036614	1021|4204	CDK6|MECP2
GO_STEM_CELL_PROLIFERATION	2	60	0.184671	1	2.96637492036614	10818|64399	FRS2|HHIP
GO_AMMONIUM_TRANSMEMBRANE_TRANSPORT	2	24	0.184671	1	2.96637492036614	32|6583	ACACB|SLC22A4
GO_INTRA_GOLGI_VESICLE_MEDIATED_TRANSPORT	2	47	0.184671	1	2.96637492036614	1523|9570	CUX1|GOSR2
GO_VENTRICULAR_CARDIAC_MUSCLE_TISSUE_DEVELOPMENT	2	45	0.184671	1	2.96637492036614	4092|4633	SMAD7|MYL2
GO_NEGATIVE_REGULATION_OF_DNA_BIOSYNTHETIC_PROCESS	2	32	0.184671	1	2.96637492036614	27063|5371	ANKRD1|PML
GO_HIPPOCAMPUS_DEVELOPMENT	2	73	0.184671	1	2.96637492036614	1021|7248	CDK6|TSC1
GO_CHEMOKINE_MEDIATED_SIGNALING_PATHWAY	2	72	0.184671	1	2.96637492036614	1238|5196	ACKR2|PF4
GO_CARDIAC_VENTRICLE_MORPHOGENESIS	2	62	0.184671	1	2.96637492036614	4092|4633	SMAD7|MYL2
GO_REGULATION_OF_CELL_ADHESION_MEDIATED_BY_INTEGRIN	2	39	0.184671	1	2.96637492036614	5054|5747	SERPINE1|PTK2
GO_ANION_HOMEOSTASIS	2	41	0.184671	1	2.96637492036614	19|2170	ABCA1|FABP3
GO_STAT_CASCADE	2	50	0.184671	1	2.96637492036614	10617|1950	STAMBP|EGF
GO_ER_ASSOCIATED_UBIQUITIN_DEPENDENT_PROTEIN_CATABOLIC_PROCESS	2	61	0.184671	1	2.96637492036614	267|3300	AMFR|DNAJB2
GO_POSITIVE_REGULATION_OF_TISSUE_REMODELING	2	26	0.184671	1	2.96637492036614	5371|6696	PML|SPP1
GO_REGULATION_OF_GASTRULATION	2	35	0.184671	1	2.96637492036614	1289|23332	COL5A1|CLASP1
GO_DRUG_TRANSPORT	2	25	0.184671	1	2.96637492036614	5174|55754	PDZK1|TMEM30A
GO_MONOSACCHARIDE_TRANSPORT	2	54	0.184671	1	2.96637492036614	6518|7248	SLC2A5|TSC1
GO_NEGATIVE_REGULATION_OF_TELOMERE_MAINTENANCE	2	26	0.184671	1	2.96637492036614	23293|5371	SMG6|PML
GO_REGULATION_OF_INTERLEUKIN_1_SECRETION	2	33	0.184671	1	2.96637492036614	114548|5371	NLRP3|PML
GO_ESTABLISHMENT_OF_MITOTIC_SPINDLE_LOCALIZATION	2	24	0.184671	1	2.96637492036614	124997|23332	WDR81|CLASP1
GO_OSTEOCLAST_DIFFERENTIATION	2	30	0.184671	1	2.96637492036614	1436|9644	CSF1R|SH3PXD2A
GO_RUFFLE_ORGANIZATION	2	21	0.184671	1	2.96637492036614	1436|51474	CSF1R|LIMA1
GO_POSITIVE_REGULATION_OF_STRIATED_MUSCLE_CELL_DIFFERENTIATION	2	52	0.184671	1	2.96637492036614	10211|963	FLOT1|CD53
GO_REGULATION_OF_SISTER_CHROMATID_SEGREGATION	2	67	0.184671	1	2.96637492036614	10783|8678	NEK6|BECN1
GO_NEUROPEPTIDE_SIGNALING_PATHWAY	2	99	0.184671	1	2.96637492036614	441509|6447	GLRA4|SCG5
GO_RESPONSE_TO_TUMOR_NECROSIS_FACTOR	6	233	0.186751	1	1.64404006219444	27063|3037|329|51208|5708|7132	ANKRD1|HAS2|BIRC2|CLDN18|PSMD2|TNFRSF1A
GO_REGULATION_OF_GROWTH	17	633	0.187588	1	1.30702632640867	131566|2017|2335|23499|32|322|3486|3491|4633|5371|5747|6446|6696|7046|80014|84162|8425	DCBLD2|CTTN|FN1|MACF1|ACACB|APBB1|IGFBP3|CCN1|MYL2|PML|PTK2|SGK1|SPP1|TGFBR1|WWC2|KIAA1109|LTBP4
GO_POSITIVE_REGULATION_OF_EPITHELIAL_CELL_PROLIFERATION	5	154	0.190599	1	1.73433193459699	1012|3037|3690|7046|7424	CDH13|HAS2|ITGB3|TGFBR1|VEGFC
GO_MORPHOGENESIS_OF_EMBRYONIC_EPITHELIUM	5	134	0.190599	1	1.73433193459699	10395|2736|5898|7248|7424	DLC1|GLI2|RALA|TSC1|VEGFC
GO_CENTRAL_NERVOUS_SYSTEM_NEURON_DIFFERENTIATION	5	166	0.190599	1	1.73433193459699	1009|1436|2055|2736|5747	CDH11|CSF1R|CLN8|GLI2|PTK2
GO_INORGANIC_ANION_TRANSPORT	4	128	0.191239	1	1.89094353111623	196527|26266|441509|7038	ANO6|SLC13A4|GLRA4|TG
GO_POSITIVE_REGULATION_OF_LEUKOCYTE_MIGRATION	4	109	0.191239	1	1.89094353111623	196527|5054|5196|7424	ANO6|SERPINE1|PF4|VEGFC
GO_POSITIVE_REGULATION_OF_TRANSMEMBRANE_RECEPTOR_PROTEIN_SERINE_THREONINE_KINASE_SIGNALING_PATHWAY	4	100	0.191239	1	1.89094353111623	1601|3491|649|7046	DAB2|CCN1|BMP1|TGFBR1
GO_RENAL_SYSTEM_PROCESS	4	102	0.191239	1	1.89094353111623	26249|3037|4162|6446	KLHL3|HAS2|MCAM|SGK1
GO_ODONTOGENESIS	4	105	0.191239	1	1.89094353111623	1278|2736|3399|7286	COL1A2|GLI2|ID3|TUFT1
GO_REGULATION_OF_CYTOSKELETON_ORGANIZATION	14	502	0.191634	1	1.34153431137869	10395|10783|11346|1436|1778|2017|23332|329|342184|51474|5747|6446|7248|8678	DLC1|NEK6|SYNPO|CSF1R|DYNC1H1|CTTN|CLASP1|BIRC2|FMN1|LIMA1|PTK2|SGK1|TSC1|BECN1
GO_POSITIVE_REGULATION_OF_CELL_PROJECTION_ORGANIZATION	10	303	0.191782	1	1.42873487245211	1523|2335|23499|27063|322|3688|55754|5898|6446|7046	CUX1|FN1|MACF1|ANKRD1|APBB1|ITGB1|TMEM30A|RALA|SGK1|TGFBR1
GO_EPITHELIAL_CELL_DEVELOPMENT	7	186	0.193857	1	1.55131878687833	1021|10818|122786|23022|23094|56913|81029	CDK6|FRS2|FRMD6|PALLD|SIPA1L3|C1GALT1|WNT5B
GO_RESPONSE_TO_ENDOPLASMIC_RETICULUM_STRESS	7	233	0.193857	1	1.55131878687833	10211|22872|267|3300|5371|64764|9570	FLOT1|SEC31A|AMFR|DNAJB2|PML|CREB3L2|GOSR2
GO_NEGATIVE_REGULATION_OF_PROTEIN_METABOLIC_PROCESS	27	1087	0.194473	1	1.22517613984641	124997|1293|144203|2055|26191|322|329|3300|342977|3480|3486|3685|3690|404203|4092|4204|5054|5371|55061|56776|5708|7248|79883|79899|80851|84959|966	WDR81|COL6A3|OVOS2|CLN8|PTPN22|APBB1|BIRC2|DNAJB2|NANOS3|IGF1R|IGFBP3|ITGAV|ITGB3|SPINK6|SMAD7|MECP2|SERPINE1|PML|SUSD4|FMN2|PSMD2|TSC1|PODNL1|PRR5L|SH3BP5L|UBASH3B|CD59
GO_CELL_PART_MORPHOGENESIS	17	633	0.194845	1	1.29716493876332	1009|10211|1436|2017|22885|23162|2736|322|342184|3672|3688|55742|5747|6383|63923|6446|84628	CDH11|FLOT1|CSF1R|CTTN|ABLIM3|MAPK8IP3|GLI2|APBB1|FMN1|ITGA1|ITGB1|PARVA|PTK2|SDC2|TNN|SGK1|NTNG2
GO_REGULATION_OF_SYSTEM_PROCESS	14	507	0.199849	1	1.32901267579703	10052|10060|11343|114907|116519|2017|26056|29995|4092|4204|4633|6446|776|80223	GJC1|ABCC9|MGLL|FBXO32|APOA5|CTTN|RAB11FIP5|LMCD1|SMAD7|MECP2|MYL2|SGK1|CACNA1D|RAB11FIP1
GO_POSITIVE_REGULATION_OF_PEPTIDYL_TYROSINE_PHOSPHORYLATION	6	162	0.200687	1	1.60150509421302	1436|1950|3688|3690|7132|7424	CSF1R|EGF|ITGB1|ITGB3|TNFRSF1A|VEGFC
GO_SYNAPTIC_SIGNALING	10	424	0.201867	1	1.40908742432364	10052|1837|255928|3786|4204|441509|84073|8618|9162|9568	GJC1|DTNA|SYT14|KCNQ3|MECP2|GLRA4|MYCBPAP|CADPS|DGKI|GABBR2
GO_G_PROTEIN_COUPLED_RECEPTOR_SIGNALING_PATHWAY	17	1193	0.202236	1	1.28744798864998	10681|10818|1238|1608|19|221395|25960|441509|5145|5196|54331|6447|776|8111|9162|9340|9568	GNB5|FRS2|ACKR2|DGKG|ABCA1|ADGRF5|ADGRA2|GLRA4|PDE6A|PF4|GNG2|SCG5|CACNA1D|GPR68|DGKI|GLP2R|GABBR2
GO_POSITIVE_REGULATION_OF_CYTOSKELETON_ORGANIZATION	5	175	0.206548	1	1.67799283361926	11346|2017|23332|342184|8678	SYNPO|CTTN|CLASP1|FMN1|BECN1
GO_REGULATION_OF_DEPHOSPHORYLATION	5	158	0.206548	1	1.67799283361926	10395|124997|23293|3672|7248	DLC1|WDR81|SMG6|ITGA1|TSC1
GO_PLACENTA_DEVELOPMENT	5	138	0.206548	1	1.67799283361926	329|3294|3491|5747|6696	BIRC2|HSD17B2|CCN1|PTK2|SPP1
GO_REGULATION_OF_PEPTIDYL_TYROSINE_PHOSPHORYLATION	7	213	0.206596	1	1.51864230016152	1436|1950|3688|3690|7132|7424|80851	CSF1R|EGF|ITGB1|ITGB3|TNFRSF1A|VEGFC|SH3BP5L
GO_REGULATION_OF_ERK1_AND_ERK2_CASCADE	7	238	0.206596	1	1.51864230016152	10818|1436|2335|25778|26191|3491|6764	FRS2|CSF1R|FN1|DSTYK|PTPN22|CCN1|DENND2B
GO_RESPIRATORY_SYSTEM_DEVELOPMENT	7	197	0.206596	1	1.51864230016152	10272|10630|23162|2736|64399|64759|83716	FSTL3|PDPN|MAPK8IP3|GLI2|HHIP|TNS3|CRISPLD2
GO_GLYCOSYLATION	7	267	0.206596	1	1.51864230016152	117248|2650|4245|55568|55757|56913|6487	GALNT15|GCNT1|MGAT1|GALNT10|UGGT2|C1GALT1|ST3GAL3
GO_DIVALENT_INORGANIC_CATION_TRANSPORT	7	268	0.206596	1	1.51864230016152	196527|22821|23258|27032|3685|776|79054	ANO6|RASA3|DENND5A|ATP2C1|ITGAV|CACNA1D|TRPM8
GO_EMBRYONIC_DIGIT_MORPHOGENESIS	3	61	0.207386	1	2.07814399051487	2736|60529|7704	GLI2|ALX4|ZBTB16
GO_MYELOID_LEUKOCYTE_DIFFERENTIATION	3	96	0.207386	1	2.07814399051487	10202|1436|9644	DHRS2|CSF1R|SH3PXD2A
GO_NEGATIVE_REGULATION_OF_VASCULATURE_DEVELOPMENT	3	80	0.207386	1	2.07814399051487	5054|5196|5371	SERPINE1|PF4|PML
GO_REGULATION_OF_KINASE_ACTIVITY	20	776	0.208853	1	1.25237400413761	10818|1436|1950|22924|23162|25778|26191|3480|3491|3672|3690|4293|5635|5747|7046|7248|79883|80851|84959|9079	FRS2|CSF1R|EGF|MAPRE3|MAPK8IP3|DSTYK|PTPN22|IGF1R|CCN1|ITGA1|ITGB3|MAP3K9|PRPSAP1|PTK2|TGFBR1|TSC1|PODNL1|SH3BP5L|UBASH3B|LDB2
GO_CELL_PROJECTION_ORGANIZATION	26	902	0.209254	1	1.21558962300752	1009|1012|10211|116519|1436|196527|2017|22885|23162|2736|285527|322|342184|3672|3688|4204|51474|53827|55742|5747|6383|63923|6446|7248|84628|9315	CDH11|CDH13|FLOT1|APOA5|CSF1R|ANO6|CTTN|ABLIM3|MAPK8IP3|GLI2|FRYL|APBB1|FMN1|ITGA1|ITGB1|MECP2|LIMA1|FXYD5|PARVA|PTK2|SDC2|TNN|SGK1|TSC1|NTNG2|NREP
GO_REGULATION_OF_HOMOTYPIC_CELL_CELL_ADHESION	8	307	0.209947	1	1.46207485423386	114548|26191|2736|3037|6935|7704|84959|966	NLRP3|PTPN22|GLI2|HAS2|ZEB1|ZBTB16|UBASH3B|CD59
GO_POSITIVE_REGULATION_OF_CELL_DIVISION	4	132	0.210035	1	1.80821816477044	1950|2250|7424|8678	EGF|FGF5|VEGFC|BECN1
GO_FATTY_ACID_BIOSYNTHETIC_PROCESS	4	114	0.210035	1	1.80821816477044	11343|241|32|55258	MGLL|ALOX5AP|ACACB|THNSL2
GO_REGULATION_OF_LEUKOCYTE_CHEMOTAXIS	4	96	0.210035	1	1.80821816477044	196527|5054|5196|7424	ANO6|SERPINE1|PF4|VEGFC
GO_MICROTUBULE_CYTOSKELETON_ORGANIZATION	11	348	0.211917	1	1.36563073191041	10783|124997|1778|23332|25897|329|51199|56776|5747|6446|89796	NEK6|WDR81|DYNC1H1|CLASP1|RNF19A|BIRC2|NIN|FMN2|PTK2|SGK1|NAV1
GO_REGULATION_OF_PEPTIDASE_ACTIVITY	10	392	0.212175	1	1.38996381043351	10395|114548|1293|144203|2335|329|3491|404203|5054|5371	DLC1|NLRP3|COL6A3|OVOS2|FN1|BIRC2|CCN1|SPINK6|SERPINE1|PML
GO_POSITIVE_REGULATION_OF_CELL_MORPHOGENESIS_INVOLVED_IN_DIFFERENTIATION	6	162	0.214992	1	1.56109616009282	1523|1601|2335|23499|3037|6446	CUX1|DAB2|FN1|MACF1|HAS2|SGK1
GO_MITOTIC_CYTOKINESIS	2	31	0.218088	1	2.59530961976885	10617|55909	STAMBP|BIN3
GO_ESTABLISHMENT_OF_SPINDLE_ORIENTATION	2	26	0.218088	1	2.59530961976885	124997|23332	WDR81|CLASP1
GO_EXCRETION	2	44	0.218088	1	2.59530961976885	366|50617	AQP9|ATP6V0A4
GO_WNT_SIGNALING_PATHWAY_CALCIUM_MODULATING_PATHWAY	2	39	0.218088	1	2.59530961976885	5145|54331	PDE6A|GNG2
GO_NEGATIVE_REGULATION_OF_AUTOPHAGY	2	53	0.218088	1	2.59530961976885	26191|7248	PTPN22|TSC1
GO_SENSORY_PERCEPTION_OF_PAIN	2	75	0.218088	1	2.59530961976885	4204|54463	MECP2|RETREG1
GO_MITOTIC_SPINDLE_ASSEMBLY	2	41	0.218088	1	2.59530961976885	23332|329	CLASP1|BIRC2
GO_REGULATION_OF_MICROTUBULE_POLYMERIZATION	2	31	0.218088	1	2.59530961976885	23332|6446	CLASP1|SGK1
GO_RESPONSE_TO_PROSTAGLANDIN	2	34	0.218088	1	2.59530961976885	2335|54331	FN1|GNG2
GO_REGULATION_OF_ENDOCRINE_PROCESS	2	48	0.218088	1	2.59530961976885	26056|80223	RAB11FIP5|RAB11FIP1
GO_CELL_COMMUNICATION_INVOLVED_IN_CARDIAC_CONDUCTION	2	37	0.218088	1	2.59530961976885	10052|776	GJC1|CACNA1D
GO_POSITIVE_REGULATION_OF_AXON_EXTENSION	2	36	0.218088	1	2.59530961976885	2335|23499	FN1|MACF1
GO_ADRENAL_GLAND_DEVELOPMENT	2	23	0.218088	1	2.59530961976885	10272|27122	FSTL3|DKK3
GO_NEURON_PROJECTION_REGENERATION	2	33	0.218088	1	2.59530961976885	116519|9315	APOA5|NREP
GO_REGULATION_OF_POLYSACCHARIDE_METABOLIC_PROCESS	2	43	0.218088	1	2.59530961976885	1950|3037	EGF|HAS2
GO_REGULATION_OF_FATTY_ACID_OXIDATION	2	28	0.218088	1	2.59530961976885	2170|32	FABP3|ACACB
GO_PROTEIN_COMPLEX_LOCALIZATION	2	53	0.218088	1	2.59530961976885	283849|4092	EXOC3L1|SMAD7
GO_MEMBRANE_INVAGINATION	2	48	0.218088	1	2.59530961976885	19|8678	ABCA1|BECN1
GO_CELL_CELL_RECOGNITION	2	60	0.218088	1	2.59530961976885	1794|5016	DOCK2|OVGP1
GO_CELL_VOLUME_HOMEOSTASIS	2	28	0.218088	1	2.59530961976885	196527|366	ANO6|AQP9
GO_CHONDROITIN_SULFATE_PROTEOGLYCAN_METABOLIC_PROCESS	2	43	0.218088	1	2.59530961976885	55454|55790	CSGALNACT2|CSGALNACT1
GO_REGULATION_OF_ACTIVIN_RECEPTOR_SIGNALING_PATHWAY	2	25	0.218088	1	2.59530961976885	10272|4092	FSTL3|SMAD7
GO_EMBRYONIC_CAMERA_TYPE_EYE_DEVELOPMENT	2	35	0.218088	1	2.59530961976885	10818|6935	FRS2|ZEB1
GO_AUTOPHAGOSOME_ORGANIZATION	2	44	0.218088	1	2.59530961976885	8678|9776	BECN1|ATG13
GO_REGULATION_OF_GENE_SILENCING	2	52	0.218088	1	2.59530961976885	115426|9612	UHRF2|NCOR2
GO_CELLULAR_RESPONSE_TO_OXYGEN_CONTAINING_COMPOUND	21	799	0.219538	1	1.23356527180313	114548|114907|1278|19|2200|2335|26056|26191|27063|3399|3480|366|3688|5054|50617|54331|5747|6518|6935|81029|9340	NLRP3|FBXO32|COL1A2|ABCA1|FBN1|FN1|RAB11FIP5|PTPN22|ANKRD1|ID3|IGF1R|AQP9|ITGB1|SERPINE1|ATP6V0A4|GNG2|PTK2|SLC2A5|ZEB1|WNT5B|GLP2R
GO_CENTRAL_NERVOUS_SYSTEM_DEVELOPMENT	21	872	0.219538	1	1.23356527180313	1009|1021|10395|10818|127343|1436|2055|23162|25960|2736|3399|3688|4204|5533|5747|686|6935|7248|7704|79971|81858	CDH11|CDK6|DLC1|FRS2|DMBX1|CSF1R|CLN8|MAPK8IP3|ADGRA2|GLI2|ID3|ITGB1|MECP2|PPP3CC|PTK2|BTD|ZEB1|TSC1|ZBTB16|WLS|SHARPIN
GO_REGULATION_OF_MICROTUBULE_BASED_PROCESS	7	243	0.219642	1	1.48729593711074	10783|1778|23332|23499|329|6446|8678	NEK6|DYNC1H1|CLASP1|MACF1|BIRC2|SGK1|BECN1
GO_PHOSPHORYLATION	31	1228	0.220427	1	1.18559982943245	1021|10783|10818|1436|145567|1523|1608|1950|2250|22821|22993|23085|23162|25778|3480|3486|3685|4092|4139|4204|4293|5371|5708|57172|5747|640|6446|65061|7046|7204|9162	CDK6|NEK6|FRS2|CSF1R|TTC7B|CUX1|DGKG|EGF|FGF5|RASA3|HMGXB3|ERC1|MAPK8IP3|DSTYK|IGF1R|IGFBP3|ITGAV|SMAD7|MARK1|MECP2|MAP3K9|PML|PSMD2|CAMK1G|PTK2|BLK|SGK1|CDK15|TGFBR1|TRIO|DGKI
GO_POSITIVE_REGULATION_OF_SECRETION	11	370	0.221838	1	1.34923695138831	114548|1436|23332|23601|26191|27063|322|640|7424|79971|8111	NLRP3|CSF1R|CLASP1|CLEC5A|PTPN22|ANKRD1|APBB1|BLK|VEGFC|WLS|GPR68
GO_REGIONALIZATION	8	311	0.221989	1	1.43652297115521	10818|1950|2736|60529|64399|7046|7704|79971	FRS2|EGF|GLI2|ALX4|HHIP|TGFBR1|ZBTB16|WLS
GO_RESPONSE_TO_METAL_ION	9	333	0.222845	1	1.39950016441004	10272|22872|2335|241|322|366|4017|4204|8678	FSTL3|SEC31A|FN1|ALOX5AP|APBB1|AQP9|LOXL2|MECP2|BECN1
GO_NEGATIVE_REGULATION_OF_TRANSFERASE_ACTIVITY	9	351	0.222845	1	1.39950016441004	26191|3480|4092|5371|5635|5708|79883|80851|84959	PTPN22|IGF1R|SMAD7|PML|PRPSAP1|PSMD2|PODNL1|SH3BP5L|UBASH3B
GO_POSITIVE_REGULATION_OF_PROTEIN_METABOLIC_PROCESS	34	1492	0.225432	1	1.17244993241064	10211|10395|10818|114548|1436|154214|1601|1950|22924|23162|2335|25778|25897|26191|329|3300|3486|3491|3672|3688|3690|4092|4293|5371|5708|5747|649|6764|7046|7132|7424|79899|8412|9612	FLOT1|DLC1|FRS2|NLRP3|CSF1R|RNF217|DAB2|EGF|MAPRE3|MAPK8IP3|FN1|DSTYK|RNF19A|PTPN22|BIRC2|DNAJB2|IGFBP3|CCN1|ITGA1|ITGB1|ITGB3|SMAD7|MAP3K9|PML|PSMD2|PTK2|BMP1|DENND2B|TGFBR1|TNFRSF1A|VEGFC|PRR5L|BCAR3|NCOR2
GO_NEGATIVE_REGULATION_OF_PROTEIN_MODIFICATION_BY_SMALL_PROTEIN_CONJUGATION_OR_REMOVAL	4	139	0.229325	1	1.73247742183651	3300|4092|5371|5708	DNAJB2|SMAD7|PML|PSMD2
GO_REGULATION_OF_ERBB_SIGNALING_PATHWAY	4	83	0.229325	1	1.73247742183651	1012|1950|3672|92799	CDH13|EGF|ITGA1|SHKBP1
GO_SODIUM_ION_TRANSMEMBRANE_TRANSPORT	4	90	0.229325	1	1.73247742183651	196527|26266|6334|6553	ANO6|SLC13A4|SCN8A|SLC9A5
GO_EPITHELIAL_CELL_PROLIFERATION	4	89	0.229325	1	1.73247742183651	1012|2191|3486|4017	CDH13|FAP|IGFBP3|LOXL2
GO_PROTEIN_ACYLATION	4	159	0.229325	1	1.73247742183651	23390|322|4204|55733	ZDHHC17|APBB1|MECP2|HHAT
GO_REGULATION_OF_STAT_CASCADE	4	144	0.229325	1	1.73247742183651	1436|54741|7132|79883	CSF1R|LEPROT|TNFRSF1A|PODNL1
GO_T_CELL_DIFFERENTIATION	4	123	0.229325	1	1.73247742183651	1021|1794|26191|7248	CDK6|DOCK2|PTPN22|TSC1
GO_MUCOPOLYSACCHARIDE_METABOLIC_PROCESS	4	108	0.229325	1	1.73247742183651	3037|55454|55790|6487	HAS2|CSGALNACT2|CSGALNACT1|ST3GAL3
GO_LYMPHOCYTE_DIFFERENTIATION	6	209	0.229634	1	1.52266397859173	1021|1794|26191|3688|4853|7248	CDK6|DOCK2|PTPN22|ITGB1|NOTCH2|TSC1
GO_POSITIVE_REGULATION_OF_MAPK_CASCADE	12	470	0.23005	1	1.31710739776534	10818|1436|1950|23162|25778|26191|3486|3672|3688|4293|6764|7046	FRS2|CSF1R|EGF|MAPK8IP3|DSTYK|PTPN22|IGFBP3|ITGA1|ITGB1|MAP3K9|DENND2B|TGFBR1
GO_REGULATION_OF_RESPONSE_TO_STRESS	34	1468	0.230865	1	1.16830110293271	1021|10211|10783|11343|114548|1794|196527|2017|2191|23001|23162|23332|25758|26191|27063|29995|322|329|3337|3480|4293|5054|51283|5371|55061|5708|6696|7132|7248|81606|81858|84959|8678|966	CDK6|FLOT1|NEK6|MGLL|NLRP3|DOCK2|ANO6|CTTN|FAP|WDFY3|MAPK8IP3|CLASP1|KIAA1549L|PTPN22|ANKRD1|LMCD1|APBB1|BIRC2|DNAJB1|IGF1R|MAP3K9|SERPINE1|BFAR|PML|SUSD4|PSMD2|SPP1|TNFRSF1A|TSC1|LBH|SHARPIN|UBASH3B|BECN1|CD59
GO_POSITIVE_REGULATION_OF_PROTEIN_BINDING	3	73	0.231329	1	1.94788325072877	10211|22924|267	FLOT1|MAPRE3|AMFR
GO_EMBRYONIC_SKELETAL_SYSTEM_DEVELOPMENT	3	122	0.231329	1	1.94788325072877	60529|6935|7046	ALX4|ZEB1|TGFBR1
GO_PEPTIDE_CROSS_LINKING	3	56	0.231329	1	1.94788325072877	2335|3713|84648	FN1|IVL|LCE3D
GO_REGULATION_OF_DENDRITE_MORPHOGENESIS	3	74	0.231329	1	1.94788325072877	1523|6383|6446	CUX1|SDC2|SGK1
GO_MAMMARY_GLAND_EPITHELIUM_DEVELOPMENT	3	53	0.231329	1	1.94788325072877	1436|2736|5371	CSF1R|GLI2|PML
GO_EXTRINSIC_APOPTOTIC_SIGNALING_PATHWAY	3	99	0.231329	1	1.94788325072877	3685|5371|7132	ITGAV|PML|TNFRSF1A
GO_REGULATION_OF_FATTY_ACID_METABOLIC_PROCESS	3	87	0.231329	1	1.94788325072877	116519|2170|32	APOA5|FABP3|ACACB
GO_REGULATION_OF_ACUTE_INFLAMMATORY_RESPONSE	3	74	0.231329	1	1.94788325072877	114548|55061|966	NLRP3|SUSD4|CD59
GO_RESPONSE_TO_INTERLEUKIN_1	3	115	0.231329	1	1.94788325072877	2335|27063|3037	FN1|ANKRD1|HAS2
GO_REGULATION_OF_SMOOTH_MUSCLE_CELL_MIGRATION	3	49	0.231329	1	1.94788325072877	3037|3486|5054	HAS2|IGFBP3|SERPINE1
GO_NEURON_MIGRATION	3	110	0.231329	1	1.94788325072877	4139|5747|89796	MARK1|PTK2|NAV1
GO_CERAMIDE_METABOLIC_PROCESS	3	73	0.231329	1	1.94788325072877	2055|6487|94103	CLN8|ST3GAL3|ORMDL3
GO_RESPONSE_TO_VITAMIN	3	98	0.231329	1	1.94788325072877	3688|6696|8678	ITGB1|SPP1|BECN1
GO_KIDNEY_MORPHOGENESIS	3	82	0.231329	1	1.94788325072877	26249|2650|342184	KLHL3|GCNT1|FMN1
GO_VACUOLAR_TRANSPORT	7	253	0.232973	1	1.45720335220279	138050|19|23085|23258|5878|8678|9570	HGSNAT|ABCA1|ERC1|DENND5A|RAB5C|BECN1|GOSR2
GO_NEGATIVE_REGULATION_OF_GROWTH	7	236	0.232973	1	1.45720335220279	131566|322|4633|5371|5747|6696|80014	DCBLD2|APBB1|MYL2|PML|PTK2|SPP1|WWC2
GO_DEFENSE_RESPONSE_TO_OTHER_ORGANISM	10	505	0.233414	1	1.35320639760633	10060|11126|114548|25758|29995|5054|5371|7132|7728|8678	ABCC9|CD160|NLRP3|KIAA1549L|LMCD1|SERPINE1|PML|TNFRSF1A|ZNF175|BECN1
GO_EYE_DEVELOPMENT	9	326	0.234282	1	1.37858744454137	10818|1289|2055|2200|23094|6935|7046|81029|8412	FRS2|COL5A1|CLN8|FBN1|SIPA1L3|ZEB1|TGFBR1|WNT5B|BCAR3
GO_GLYCOPROTEIN_METABOLIC_PROCESS	9	353	0.234282	1	1.37858744454137	117248|2650|4245|55454|55568|55757|55790|56913|6487	GALNT15|GCNT1|MGAT1|CSGALNACT2|GALNT10|UGGT2|CSGALNACT1|C1GALT1|ST3GAL3
GO_REGULATION_OF_BLOOD_PRESSURE	5	169	0.239661	1	1.5755537523529	1278|4204|6446|6518|7424	COL1A2|MECP2|SGK1|SLC2A5|VEGFC
GO_AMINO_ACID_TRANSPORT	5	124	0.239661	1	1.5755537523529	10560|10630|2055|2352|55238	SLC19A2|PDPN|CLN8|FOLR3|SLC38A7
GO_POSITIVE_REGULATION_OF_EPITHELIAL_CELL_MIGRATION	5	103	0.239661	1	1.5755537523529	23332|25960|3037|3690|7424	CLASP1|ADGRA2|HAS2|ITGB3|VEGFC
GO_CELLULAR_RESPONSE_TO_LIPID	12	457	0.239784	1	1.30306961579757	114548|114907|19|2335|26191|27063|3399|3688|5054|54331|6446|81029	NLRP3|FBXO32|ABCA1|FN1|PTPN22|ANKRD1|ID3|ITGB1|SERPINE1|GNG2|SGK1|WNT5B
GO_GROWTH	12	410	0.239784	1	1.30306961579757	116519|127343|2736|342184|3685|3688|3690|4853|54796|55909|63923|8470	APOA5|DMBX1|GLI2|FMN1|ITGAV|ITGB1|ITGB3|NOTCH2|BNC2|BIN3|TNN|SORBS2
GO_MUSCLE_SYSTEM_PROCESS	9	282	0.245927	1	1.35828074737052	10052|1837|3672|3693|4633|6442|800|8470|9499	GJC1|DTNA|ITGA1|ITGB5|MYL2|SGCA|CALD1|SORBS2|MYOT
GO_CELLULAR_MACROMOLECULE_LOCALIZATION	27	1234	0.2487	1	1.17652163223708	10098|10211|10979|1212|122786|145567|1950|2017|23158|23216|23499|283849|3688|4053|4092|5371|55754|57217|5878|5898|6447|6747|7132|7704|79971|8678|9570	TSPAN5|FLOT1|FERMT2|CLTB|FRMD6|TTC7B|EGF|CTTN|TBC1D9|TBC1D1|MACF1|EXOC3L1|ITGB1|LTBP2|SMAD7|PML|TMEM30A|TTC7A|RAB5C|RALA|SCG5|SSR3|TNFRSF1A|ZBTB16|WLS|BECN1|GOSR2
GO_REGULATION_OF_T_CELL_DIFFERENTIATION	4	107	0.249035	1	1.66279298407315	114548|2736|6935|7704	NLRP3|GLI2|ZEB1|ZBTB16
GO_REGULATION_OF_STEM_CELL_DIFFERENTIATION	4	113	0.249035	1	1.66279298407315	1601|23332|4092|7046	DAB2|CLASP1|SMAD7|TGFBR1
GO_CHROMOSOME_LOCALIZATION	2	61	0.251957	1	2.30646395516165	56776|8678	FMN2|BECN1
GO_AORTA_DEVELOPMENT	2	41	0.251957	1	2.30646395516165	11174|4052	ADAMTS6|LTBP1
GO_NEGATIVE_REGULATION_OF_COAGULATION	2	48	0.251957	1	2.30646395516165	5054|84959	SERPINE1|UBASH3B
GO_NEGATIVE_REGULATION_OF_CELL_SUBSTRATE_ADHESION	2	53	0.251957	1	2.30646395516165	10395|5054	DLC1|SERPINE1
GO_POSITIVE_REGULATION_OF_PROTEIN_TYROSINE_KINASE_ACTIVITY	2	37	0.251957	1	2.30646395516165	1436|1950	CSF1R|EGF
GO_THYMOCYTE_AGGREGATION	2	45	0.251957	1	2.30646395516165	1021|1794	CDK6|DOCK2
GO_REGULATION_OF_INTERLEUKIN_1_BETA_PRODUCTION	2	48	0.251957	1	2.30646395516165	114548|5371	NLRP3|PML
GO_CALCIUM_ION_IMPORT	2	65	0.251957	1	2.30646395516165	22821|776	RASA3|CACNA1D
GO_REGULATION_OF_CHROMOSOME_SEGREGATION	2	85	0.251957	1	2.30646395516165	10783|8678	NEK6|BECN1
GO_MORPHOGENESIS_OF_AN_EPITHELIAL_SHEET	2	43	0.251957	1	2.30646395516165	1289|3491	COL5A1|CCN1
GO_INTRASPECIES_INTERACTION_BETWEEN_ORGANISMS	2	46	0.251957	1	2.30646395516165	2055|4204	CLN8|MECP2
GO_REGULATION_OF_VASCULAR_ENDOTHELIAL_GROWTH_FACTOR_RECEPTOR_SIGNALING_PATHWAY	2	27	0.251957	1	2.30646395516165	3690|7424	ITGB3|VEGFC
GO_DEFENSE_RESPONSE_TO_GRAM_NEGATIVE_BACTERIUM	2	43	0.251957	1	2.30646395516165	11126|5054	CD160|SERPINE1
GO_RESPONSE_TO_VITAMIN_D	2	33	0.251957	1	2.30646395516165	3688|6696	ITGB1|SPP1
GO_CARDIAC_MUSCLE_CELL_ACTION_POTENTIAL	2	37	0.251957	1	2.30646395516165	10052|776	GJC1|CACNA1D
GO_REGULATION_OF_PHOSPHOPROTEIN_PHOSPHATASE_ACTIVITY	2	60	0.251957	1	2.30646395516165	3672|7248	ITGA1|TSC1
GO_SUBSTRATE_DEPENDENT_CELL_MIGRATION	2	27	0.251957	1	2.30646395516165	2017|7424	CTTN|VEGFC
GO_NEURON_FATE_COMMITMENT	2	67	0.251957	1	2.30646395516165	2736|7046	GLI2|TGFBR1
GO_POSITIVE_REGULATION_OF_ALPHA_BETA_T_CELL_DIFFERENTIATION	2	37	0.251957	1	2.30646395516165	114548|7704	NLRP3|ZBTB16
GO_ERAD_PATHWAY	2	74	0.251957	1	2.30646395516165	267|3300	AMFR|DNAJB2
GO_IMPORT_INTO_CELL	2	37	0.251957	1	2.30646395516165	2055|6518	CLN8|SLC2A5
GO_POSITIVE_REGULATION_OF_DEPHOSPHORYLATION	2	47	0.251957	1	2.30646395516165	10395|3672	DLC1|ITGA1
GO_REGULATION_OF_FILOPODIUM_ASSEMBLY	2	40	0.251957	1	2.30646395516165	5898|7046	RALA|TGFBR1
GO_ORGANELLE_ASSEMBLY	11	495	0.252672	1	1.30229047825838	10529|10783|1778|22885|23332|27063|329|3688|4633|8678|9776	NEBL|NEK6|DYNC1H1|ABLIM3|CLASP1|ANKRD1|BIRC2|ITGB1|MYL2|BECN1|ATG13
GO_IMMUNE_EFFECTOR_PROCESS	11	486	0.252672	1	1.30229047825838	10060|114548|1794|4853|5371|55061|5747|57823|7248|7728|8678	ABCC9|NLRP3|DOCK2|NOTCH2|PML|SUSD4|PTK2|SLAMF7|TSC1|ZNF175|BECN1
GO_ORGANELLE_TRANSPORT_ALONG_MICROTUBULE	3	60	0.25574	1	1.83282197189797	124997|3797|57584	WDR81|KIF3C|ARHGAP21
GO_REGULATION_OF_PHOSPHOLIPID_METABOLIC_PROCESS	3	61	0.25574	1	1.83282197189797	2170|221395|5747	FABP3|ADGRF5|PTK2
GO_DORSAL_VENTRAL_PATTERN_FORMATION	3	91	0.25574	1	1.83282197189797	1950|2736|64399	EGF|GLI2|HHIP
GO_POSITIVE_REGULATION_OF_MYELOID_CELL_DIFFERENTIATION	3	81	0.25574	1	1.83282197189797	1436|5196|8111	CSF1R|PF4|GPR68
GO_CELLULAR_RESPONSE_TO_KETONE	3	73	0.25574	1	1.83282197189797	114907|2335|54331	FBXO32|FN1|GNG2
GO_POSITIVE_REGULATION_OF_PROTEIN_POLYMERIZATION	3	89	0.25574	1	1.83282197189797	2017|23332|342184	CTTN|CLASP1|FMN1
GO_REGULATION_OF_PROTEIN_MODIFICATION_PROCESS	37	1710	0.256283	1	1.14310009671193	10211|10395|10818|124997|1436|1601|1950|22924|23162|2335|25778|26191|329|3300|3480|3486|3491|3672|3688|3690|4092|4204|4293|5371|5708|5747|649|6764|7046|7132|7248|7424|79883|79899|80851|8412|84959	FLOT1|DLC1|FRS2|WDR81|CSF1R|DAB2|EGF|MAPRE3|MAPK8IP3|FN1|DSTYK|PTPN22|BIRC2|DNAJB2|IGF1R|IGFBP3|CCN1|ITGA1|ITGB1|ITGB3|SMAD7|MECP2|MAP3K9|PML|PSMD2|PTK2|BMP1|DENND2B|TGFBR1|TNFRSF1A|TSC1|VEGFC|PODNL1|PRR5L|SH3BP5L|BCAR3|UBASH3B
GO_MONOCARBOXYLIC_ACID_TRANSPORT	5	124	0.256733	1	1.52885780989007	2170|32|366|5174|6583	FABP3|ACACB|AQP9|PDZK1|SLC22A4
GO_REGULATION_OF_ACTIN_FILAMENT_BASED_PROCESS	9	312	0.257767	1	1.33855408611983	10395|11346|122786|1436|2017|23332|342184|51474|7248	DLC1|SYNPO|FRMD6|CSF1R|CTTN|CLASP1|FMN1|LIMA1|TSC1
GO_RESPONSE_TO_OXYGEN_LEVELS	9	311	0.257767	1	1.33855408611983	27063|329|4017|4204|5371|56776|6383|7248|8678	ANKRD1|BIRC2|LOXL2|MECP2|PML|FMN2|SDC2|TSC1|BECN1
GO_REGULATION_OF_EPITHELIAL_CELL_PROLIFERATION	8	285	0.259536	1	1.36489311478081	1012|1021|10818|3037|3690|55679|7046|7424	CDH13|CDK6|FRS2|HAS2|ITGB3|LIMS2|TGFBR1|VEGFC
GO_CELLULAR_PROCESS_INVOLVED_IN_REPRODUCTION_IN_MULTICELLULAR_ORGANISM	6	252	0.259807	1	1.45115642017819	124997|342977|3688|56776|7046|7704	WDR81|NANOS3|ITGB1|FMN2|TGFBR1|ZBTB16
GO_MICROTUBULE_BASED_MOVEMENT	6	205	0.259807	1	1.45115642017819	124997|1778|196385|3797|56776|57584	WDR81|DYNC1H1|DNAH10|KIF3C|FMN2|ARHGAP21
GO_REGULATION_OF_MAPK_CASCADE	16	660	0.261841	1	1.22696137214404	10818|1436|1950|23162|2335|25778|26191|3480|3486|3491|3672|3688|4293|649|6764|7046	FRS2|CSF1R|EGF|MAPK8IP3|FN1|DSTYK|PTPN22|IGF1R|IGFBP3|CCN1|ITGA1|ITGB1|MAP3K9|BMP1|DENND2B|TGFBR1
GO_RESPONSE_TO_BACTERIUM	10	528	0.266667	1	1.30151761828584	11126|114548|19|2335|26191|27063|5054|5196|7038|7132	CD160|NLRP3|ABCA1|FN1|PTPN22|ANKRD1|SERPINE1|PF4|TG|TNFRSF1A
GO_CELLULAR_RESPONSE_TO_TOPOLOGICALLY_INCORRECT_PROTEIN	4	122	0.269089	1	1.59846654030031	22872|267|64764|9570	SEC31A|AMFR|CREB3L2|GOSR2
GO_MESENCHYME_DEVELOPMENT	4	190	0.269089	1	1.59846654030031	3037|4017|54796|7046	HAS2|LOXL2|BNC2|TGFBR1
GO_NEGATIVE_REGULATION_OF_CELLULAR_COMPONENT_ORGANIZATION	18	684	0.269256	1	1.20363155924553	10395|10783|1601|1778|2191|23293|23332|329|3300|3337|3688|4092|4204|51474|5371|5747|6446|6696	DLC1|NEK6|DAB2|DYNC1H1|FAP|SMG6|CLASP1|BIRC2|DNAJB2|DNAJB1|ITGB1|SMAD7|MECP2|LIMA1|PML|PTK2|SGK1|SPP1
GO_LIPID_METABOLIC_PROCESS	28	1158	0.269652	1	1.15664549156966	10202|10630|10818|11343|114884|116519|1436|145567|174|19|1950|2055|2170|2250|241|27284|32|3294|4204|55258|56895|5947|6383|6487|6583|7132|94103|9612	DHRS2|PDPN|FRS2|MGLL|OSBPL10|APOA5|CSF1R|TTC7B|AFP|ABCA1|EGF|CLN8|FABP3|FGF5|ALOX5AP|SULT1B1|ACACB|HSD17B2|MECP2|THNSL2|AGPAT4|RBP1|SDC2|ST3GAL3|SLC22A4|TNFRSF1A|ORMDL3|NCOR2
GO_POSITIVE_REGULATION_OF_RESPONSE_TO_EXTERNAL_STIMULUS	9	296	0.269785	1	1.31938294111359	1012|196527|23001|2335|5054|5196|7132|7424|8678	CDH13|ANO6|WDFY3|FN1|SERPINE1|PF4|TNFRSF1A|VEGFC|BECN1
GO_AUTOPHAGY	9	394	0.269785	1	1.31938294111359	23001|23274|25758|26191|29995|54463|55332|8678|9776	WDFY3|CLEC16A|KIAA1549L|PTPN22|LMCD1|RETREG1|DRAM1|BECN1|ATG13
GO_REGULATION_OF_HOMEOSTATIC_PROCESS	11	447	0.274024	1	1.27273235960707	1021|1436|22821|23293|3690|4092|51208|5371|6696|8111|84959	CDK6|CSF1R|RASA3|SMG6|ITGB3|SMAD7|CLDN18|PML|SPP1|GPR68|UBASH3B
GO_MORPHOGENESIS_OF_A_BRANCHING_STRUCTURE	5	167	0.274087	1	1.48482826496136	10818|1950|2736|5371|64399	FRS2|EGF|GLI2|PML|HHIP
GO_NEGATIVE_REGULATION_OF_CYTOSKELETON_ORGANIZATION	7	221	0.274449	1	1.37373813247852	10395|10783|1778|23332|329|51474|6446	DLC1|NEK6|DYNC1H1|CLASP1|BIRC2|LIMA1|SGK1
GO_MACROAUTOPHAGY	6	281	0.275274	1	1.41784017626848	23001|25758|29995|54463|8678|9776	WDFY3|KIAA1549L|LMCD1|RETREG1|BECN1|ATG13
GO_NEGATIVE_REGULATION_OF_CATALYTIC_ACTIVITY	19	829	0.280365	1	1.18664906577405	124997|1293|144203|26191|32|329|3480|404203|4092|5054|5371|5635|5708|6447|79883|80851|84959|9162|9568	WDR81|COL6A3|OVOS2|PTPN22|ACACB|BIRC2|IGF1R|SPINK6|SMAD7|SERPINE1|PML|PRPSAP1|PSMD2|SCG5|PODNL1|SH3BP5L|UBASH3B|DGKI|GABBR2
GO_ANTIGEN_PROCESSING_AND_PRESENTATION_OF_PEPTIDE_OR_POLYSACCHARIDE_ANTIGEN_VIA_MHC_CLASS_II	3	94	0.280482	1	1.73063224624102	1778|22872|3797	DYNC1H1|SEC31A|KIF3C
GO_INFLAMMATORY_RESPONSE	11	454	0.284909	1	1.25843932878857	11343|114548|1238|1436|196527|2335|316|5196|6696|7132|8111	MGLL|NLRP3|ACKR2|CSF1R|ANO6|FN1|AOX1|PF4|SPP1|TNFRSF1A|GPR68
GO_SMAD_PROTEIN_SIGNAL_TRANSDUCTION	2	56	0.285939	1	2.07543564201762	174|649	AFP|BMP1
GO_REGULATION_OF_ENDOTHELIAL_CELL_APOPTOTIC_PROCESS	2	42	0.285939	1	2.07543564201762	196527|5054	ANO6|SERPINE1
GO_MEMBRANE_DEPOLARIZATION_DURING_ACTION_POTENTIAL	2	39	0.285939	1	2.07543564201762	6334|776	SCN8A|CACNA1D
GO_REGULATION_OF_INTRACELLULAR_STEROID_HORMONE_RECEPTOR_SIGNALING_PATHWAY	2	59	0.285939	1	2.07543564201762	1601|25959	DAB2|KANK2
GO_ARTERY_MORPHOGENESIS	2	51	0.285939	1	2.07543564201762	4092|7046	SMAD7|TGFBR1
GO_PROTEIN_LIPID_COMPLEX_SUBUNIT_ORGANIZATION	2	36	0.285939	1	2.07543564201762	116519|19	APOA5|ABCA1
GO_SKIN_EPIDERMIS_DEVELOPMENT	2	71	0.285939	1	2.07543564201762	60529|9079	ALX4|LDB2
GO_ESTABLISHMENT_OF_PROTEIN_LOCALIZATION_TO_VACUOLE	2	32	0.285939	1	2.07543564201762	8678|9570	BECN1|GOSR2
GO_CELL_AGING	2	67	0.285939	1	2.07543564201762	5054|5371	SERPINE1|PML
GO_REGULATION_OF_HUMORAL_IMMUNE_RESPONSE	2	52	0.285939	1	2.07543564201762	55061|966	SUSD4|CD59
GO_POSITIVE_REGULATION_OF_ERBB_SIGNALING_PATHWAY	2	36	0.285939	1	2.07543564201762	1950|92799	EGF|SHKBP1
GO_NEGATIVE_CHEMOTAXIS	2	39	0.285939	1	2.07543564201762	3685|3690	ITGAV|ITGB3
GO_POSITIVE_REGULATION_OF_MOLECULAR_FUNCTION	44	1791	0.287049	1	1.11266652994399	10211|10395|10681|10818|114548|116519|1436|1794|1950|2250|22821|22924|23085|23094|23158|23162|23179|23216|23258|23348|2335|23550|241|25778|267|3337|3486|3491|3672|3688|3690|4293|5371|55619|5708|5747|57584|58504|6446|6764|7046|7204|7248|8412	FLOT1|DLC1|GNB5|FRS2|NLRP3|APOA5|CSF1R|DOCK2|EGF|FGF5|RASA3|MAPRE3|ERC1|SIPA1L3|TBC1D9|MAPK8IP3|RGL1|TBC1D1|DENND5A|DOCK9|FN1|PSD4|ALOX5AP|DSTYK|AMFR|DNAJB1|IGFBP3|CCN1|ITGA1|ITGB1|ITGB3|MAP3K9|PML|DOCK10|PSMD2|PTK2|ARHGAP21|ARHGAP22|SGK1|DENND2B|TGFBR1|TRIO|TSC1|BCAR3
GO_POSITIVE_REGULATION_OF_BINDING	4	127	0.289415	1	1.53890832445608	10211|1950|22924|267	FLOT1|EGF|MAPRE3|AMFR
GO_KERATINOCYTE_DIFFERENTIATION	4	101	0.289415	1	1.53890832445608	23022|3713|81858|84648	PALLD|IVL|SHARPIN|LCE3D
GO_LIPID_PHOSPHORYLATION	4	99	0.289415	1	1.53890832445608	10818|145567|1950|2250	FRS2|TTC7B|EGF|FGF5
GO_VACUOLE_ORGANIZATION	5	168	0.291678	1	1.44324466431991	19|2055|53|8678|9776	ABCA1|CLN8|ACP2|BECN1|ATG13
GO_REGULATION_OF_MICROTUBULE_POLYMERIZATION_OR_DEPOLYMERIZATION	5	178	0.291678	1	1.44324466431991	10783|1778|23332|329|6446	NEK6|DYNC1H1|CLASP1|BIRC2|SGK1
GO_NEGATIVE_REGULATION_OF_WNT_SIGNALING_PATHWAY	5	197	0.291678	1	1.44324466431991	1601|23072|27122|5708|81029	DAB2|HECW1|DKK3|PSMD2|WNT5B
GO_GLYCEROPHOSPHOLIPID_METABOLIC_PROCESS	8	297	0.298842	1	1.29997923382022	10818|116519|1436|145567|1950|2250|4204|56895	FRS2|APOA5|CSF1R|TTC7B|EGF|FGF5|MECP2|AGPAT4
GO_DEVELOPMENTAL_PROCESS_INVOLVED_IN_REPRODUCTION	14	602	0.299561	1	1.20493035514872	10272|10818|124997|174|2736|329|3294|342977|3491|56776|5747|6696|7046|7704	FSTL3|FRS2|WDR81|AFP|GLI2|BIRC2|HSD17B2|NANOS3|CCN1|FMN2|PTK2|SPP1|TGFBR1|ZBTB16
GO_REGULATION_OF_EPITHELIAL_CELL_MIGRATION	7	166	0.303098	1	1.32315204420945	23332|23499|25960|3037|3690|5747|7424	CLASP1|MACF1|ADGRA2|HAS2|ITGB3|PTK2|VEGFC
GO_HEMATOPOIETIC_PROGENITOR_CELL_DIFFERENTIATION	3	98	0.305426	1	1.63917245483929	1021|10272|23094	CDK6|FSTL3|SIPA1L3
GO_AXIS_SPECIFICATION	3	90	0.305426	1	1.63917245483929	10818|1950|79971	FRS2|EGF|WLS
GO_NEGATIVE_REGULATION_OF_CHROMOSOME_ORGANIZATION	3	96	0.305426	1	1.63917245483929	23293|4204|5371	SMG6|MECP2|PML
GO_CAMERA_TYPE_EYE_MORPHOGENESIS	3	101	0.305426	1	1.63917245483929	10818|6935|8412	FRS2|ZEB1|BCAR3
GO_AMINOGLYCAN_CATABOLIC_PROCESS	3	68	0.305426	1	1.63917245483929	138050|5016|6383	HGSNAT|OVGP1|SDC2
GO_REGULATION_OF_JUN_KINASE_ACTIVITY	3	81	0.305426	1	1.63917245483929	23162|26191|4293	MAPK8IP3|PTPN22|MAP3K9
GO_REGULATION_OF_ENDOTHELIAL_CELL_PROLIFERATION	3	98	0.305426	1	1.63917245483929	1012|3690|7046	CDH13|ITGB3|TGFBR1
GO_CELLULAR_CHEMICAL_HOMEOSTASIS	13	570	0.305568	1	1.20834746372532	22821|2335|26056|27032|366|3688|50617|5145|5371|57217|6446|79054|94103	RASA3|FN1|RAB11FIP5|ATP2C1|AQP9|ITGB1|ATP6V0A4|PDE6A|PML|TTC7A|SGK1|TRPM8|ORMDL3
GO_REGULATION_OF_NEURON_DIFFERENTIATION	16	554	0.30616	1	1.18198598835388	1523|2017|2335|23499|27063|2736|322|3688|55754|5747|6383|6446|6696|6925|6935|9315	CUX1|CTTN|FN1|MACF1|ANKRD1|GLI2|APBB1|ITGB1|TMEM30A|PTK2|SDC2|SGK1|SPP1|TCF4|ZEB1|NREP
GO_REGULATION_OF_APOPTOTIC_SIGNALING_PATHWAY	9	363	0.306772	1	1.26497850339746	10625|2017|342977|3685|5054|5196|5371|5533|7046	IVNS1ABP|CTTN|NANOS3|ITGAV|SERPINE1|PF4|PML|PPP3CC|TGFBR1
GO_NEGATIVE_REGULATION_OF_ESTABLISHMENT_OF_PROTEIN_LOCALIZATION	6	209	0.306808	1	1.35555250217053	114548|2335|26056|26191|5371|80223	NLRP3|FN1|RAB11FIP5|PTPN22|PML|RAB11FIP1
GO_REGULATION_OF_RESPONSE_TO_EXTRACELLULAR_STIMULUS	5	171	0.309459	1	1.40390855799917	2017|23001|25959|7248|8678	CTTN|WDFY3|KANK2|TSC1|BECN1
GO_GLAND_MORPHOGENESIS	4	97	0.309943	1	1.48360377258913	10818|1436|2736|5371	FRS2|CSF1R|GLI2|PML
GO_MAINTENANCE_OF_LOCATION	4	138	0.309943	1	1.48360377258913	2200|4052|5371|57584	FBN1|LTBP1|PML|ARHGAP21
GO_SKELETAL_MUSCLE_ORGAN_DEVELOPMENT	4	137	0.309943	1	1.48360377258913	1436|27063|55909|59269	CSF1R|ANKRD1|BIN3|HIVEP3
GO_MAMMARY_GLAND_DEVELOPMENT	4	117	0.309943	1	1.48360377258913	1436|1950|2736|5371	CSF1R|EGF|GLI2|PML
GO_POSITIVE_REGULATION_OF_WNT_SIGNALING_PATHWAY	4	152	0.309943	1	1.48360377258913	1601|23499|5708|79971	DAB2|MACF1|PSMD2|WLS
GO_BRANCHING_MORPHOGENESIS_OF_AN_EPITHELIAL_TUBE	4	131	0.309943	1	1.48360377258913	1950|2736|5371|64399	EGF|GLI2|PML|HHIP
GO_CELLULAR_LIPID_METABOLIC_PROCESS	22	913	0.31015	1	1.14680038156322	10630|10818|11343|116519|1436|145567|1950|2055|2170|2250|241|32|4204|55258|56895|5947|6383|6487|6583|7132|94103|9612	PDPN|FRS2|MGLL|APOA5|CSF1R|TTC7B|EGF|CLN8|FABP3|FGF5|ALOX5AP|ACACB|MECP2|THNSL2|AGPAT4|RBP1|SDC2|ST3GAL3|SLC22A4|TNFRSF1A|ORMDL3|NCOR2
GO_CELL_DIVISION	10	460	0.313114	1	1.23833602632901	1021|10617|10783|22924|23332|55909|56776|5898|7704|8678	CDK6|STAMBP|NEK6|MAPRE3|CLASP1|BIN3|FMN2|RALA|ZBTB16|BECN1
GO_NEGATIVE_REGULATION_OF_TRANSPORT	10	458	0.313114	1	1.23833602632901	10681|114548|1950|2335|26056|26191|3685|3690|5371|80223	GNB5|NLRP3|EGF|FN1|RAB11FIP5|PTPN22|ITGAV|ITGB3|PML|RAB11FIP1
GO_NEGATIVE_REGULATION_OF_ORGANELLE_ORGANIZATION	10	387	0.313114	1	1.23833602632901	10395|10783|1778|23293|23332|329|4204|51474|5371|6446	DLC1|NEK6|DYNC1H1|SMG6|CLASP1|BIRC2|MECP2|LIMA1|PML|SGK1
GO_NEGATIVE_REGULATION_OF_CELL_CYCLE	10	433	0.313114	1	1.23833602632901	1021|2191|23499|25959|322|4853|5371|7046|7248|7508	CDK6|FAP|MACF1|KANK2|APBB1|NOTCH2|PML|TGFBR1|TSC1|XPC
GO_PHOSPHATE_CONTAINING_COMPOUND_METABOLIC_PROCESS	45	1977	0.313912	1	1.09682364116289	1021|10783|10818|116519|1436|145567|1523|1608|1950|2055|2250|22821|22993|23057|23085|23162|25778|26191|27284|32|3480|3486|3685|4092|4139|4204|4293|50617|5145|53|5371|55258|5533|5635|56895|5708|57172|5747|640|6446|65061|7046|7204|84959|9162	CDK6|NEK6|FRS2|APOA5|CSF1R|TTC7B|CUX1|DGKG|EGF|CLN8|FGF5|RASA3|HMGXB3|NMNAT2|ERC1|MAPK8IP3|DSTYK|PTPN22|SULT1B1|ACACB|IGF1R|IGFBP3|ITGAV|SMAD7|MARK1|MECP2|MAP3K9|ATP6V0A4|PDE6A|ACP2|PML|THNSL2|PPP3CC|PRPSAP1|AGPAT4|PSMD2|CAMK1G|PTK2|BLK|SGK1|CDK15|TGFBR1|TRIO|UBASH3B|DGKI
GO_REGULATION_OF_CYTOPLASMIC_TRANSPORT	11	481	0.318276	1	1.21738452013764	114548|1601|1950|22885|5371|54741|55733|55754|7046|84959|9776	NLRP3|DAB2|EGF|ABLIM3|PML|LEPROT|HHAT|TMEM30A|TGFBR1|UBASH3B|ATG13
GO_GLAND_DEVELOPMENT	11	395	0.318276	1	1.21738452013764	10272|10818|1436|174|1950|27122|2736|5371|7038|7046|79971	FSTL3|FRS2|CSF1R|AFP|EGF|DKK3|GLI2|PML|TG|TGFBR1|WLS
GO_NEGATIVE_REGULATION_OF_MOLECULAR_FUNCTION	23	1079	0.319087	1	1.13625594240873	10681|114548|124997|1293|144203|1601|26191|32|329|3399|3480|404203|4092|5054|5371|5635|5708|6447|79883|80851|84959|9162|9568	GNB5|NLRP3|WDR81|COL6A3|OVOS2|DAB2|PTPN22|ACACB|BIRC2|ID3|IGF1R|SPINK6|SMAD7|SERPINE1|PML|PRPSAP1|PSMD2|SCG5|PODNL1|SH3BP5L|UBASH3B|DGKI|GABBR2
GO_INTRACELLULAR_SIGNAL_TRANSDUCTION	39	1572	0.319718	1	1.10107171963359	1012|10211|10617|10818|1278|1436|1608|1794|1950|2250|22821|23085|23162|23179|23348|329|3480|3685|4092|4139|4293|51421|5371|55619|56776|5708|5747|5878|5898|640|6446|7046|7132|7286|79899|80851|81858|8412|9162	CDH13|FLOT1|STAMBP|FRS2|COL1A2|CSF1R|DGKG|DOCK2|EGF|FGF5|RASA3|ERC1|MAPK8IP3|RGL1|DOCK9|BIRC2|IGF1R|ITGAV|SMAD7|MARK1|MAP3K9|AMOTL2|PML|DOCK10|FMN2|PSMD2|PTK2|RAB5C|RALA|BLK|SGK1|TGFBR1|TNFRSF1A|TUFT1|PRR5L|SH3BP5L|SHARPIN|BCAR3|DGKI
GO_POSITIVE_REGULATION_OF_MITOTIC_NUCLEAR_DIVISION	2	51	0.319753	1	1.88625771623788	1950|8678	EGF|BECN1
GO_MICROTUBULE_POLYMERIZATION_OR_DEPOLYMERIZATION	2	41	0.319753	1	1.88625771623788	23332|6446	CLASP1|SGK1
GO_PHOSPHATIDYLCHOLINE_METABOLIC_PROCESS	2	64	0.319753	1	1.88625771623788	116519|4204	APOA5|MECP2
GO_REGULATION_OF_DNA_REPAIR	2	75	0.319753	1	1.88625771623788	322|5371	APBB1|PML
GO_CERAMIDE_BIOSYNTHETIC_PROCESS	2	43	0.319753	1	1.88625771623788	2055|6487	CLN8|ST3GAL3
GO_REGULATION_OF_MYOBLAST_DIFFERENTIATION	2	48	0.319753	1	1.88625771623788	3399|3486	ID3|IGFBP3
GO_CELLULAR_RESPONSE_TO_GLUCAGON_STIMULUS	2	38	0.319753	1	1.88625771623788	54331|9340	GNG2|GLP2R
GO_NIK_NF_KAPPAB_SIGNALING	2	83	0.319753	1	1.88625771623788	329|5708	BIRC2|PSMD2
GO_REGULATION_OF_MITOPHAGY	2	42	0.319753	1	1.88625771623788	2017|8678	CTTN|BECN1
GO_REGULATION_OF_MYOTUBE_DIFFERENTIATION	2	55	0.319753	1	1.88625771623788	10211|963	FLOT1|CD53
GO_HINDBRAIN_MORPHOGENESIS	2	40	0.319753	1	1.88625771623788	10395|2736	DLC1|GLI2
GO_REGULATION_OF_PEPTIDYL_THREONINE_PHOSPHORYLATION	2	37	0.319753	1	1.88625771623788	1950|4092	EGF|SMAD7
GO_ASPARTATE_FAMILY_AMINO_ACID_METABOLIC_PROCESS	2	55	0.319753	1	1.88625771623788	23057|55258	NMNAT2|THNSL2
GO_STEROL_TRANSPORT	2	50	0.319753	1	1.88625771623788	116519|19	APOA5|ABCA1
GO_SKELETAL_MUSCLE_CELL_DIFFERENTIATION	2	53	0.319753	1	1.88625771623788	27063|59269	ANKRD1|HIVEP3
GO_PROSTATE_GLAND_DEVELOPMENT	2	41	0.319753	1	1.88625771623788	10818|2736	FRS2|GLI2
GO_POSITIVE_REGULATION_OF_SMALL_GTPASE_MEDIATED_SIGNAL_TRANSDUCTION	2	39	0.319753	1	1.88625771623788	4853|9162	NOTCH2|DGKI
GO_REGULATION_OF_TELOMERE_MAINTENANCE_VIA_TELOMERE_LENGTHENING	2	50	0.319753	1	1.88625771623788	23293|5371	SMG6|PML
GO_LAMELLIPODIUM_ASSEMBLY	2	30	0.319753	1	1.88625771623788	1012|22885	CDH13|ABLIM3
GO_POSITIVE_REGULATION_OF_ALPHA_BETA_T_CELL_ACTIVATION	2	51	0.319753	1	1.88625771623788	114548|7704	NLRP3|ZBTB16
GO_CELLULAR_HOMEOSTASIS	15	676	0.322026	1	1.17405928201887	196527|22821|2335|26056|27032|366|3688|4688|50617|5145|5371|57217|6446|79054|94103	ANO6|RASA3|FN1|RAB11FIP5|ATP2C1|AQP9|ITGB1|NCF2|ATP6V0A4|PDE6A|PML|TTC7A|SGK1|TRPM8|ORMDL3
GO_REGULATION_OF_CANONICAL_WNT_SIGNALING_PATHWAY	6	236	0.322812	1	1.32639606945313	1601|23072|27122|5708|79971|81029	DAB2|HECW1|DKK3|PSMD2|WLS|WNT5B
GO_VIRAL_LIFE_CYCLE	6	290	0.322812	1	1.32639606945313	23601|3685|3688|3690|3693|81607	CLEC5A|ITGAV|ITGB1|ITGB3|ITGB5|NECTIN4
GO_LEUKOCYTE_CELL_CELL_ADHESION	6	255	0.322812	1	1.32639606945313	1021|1794|26191|2650|3688|7248	CDK6|DOCK2|PTPN22|GCNT1|ITGB1|TSC1
GO_PROTEIN_AUTOPHOSPHORYLATION	6	192	0.322812	1	1.32639606945313	10783|1436|3480|4293|5747|640	NEK6|CSF1R|IGF1R|MAP3K9|PTK2|BLK
GO_REPRODUCTIVE_SYSTEM_DEVELOPMENT	10	408	0.325019	1	1.22346958645162	10272|10818|174|2736|329|3294|3491|5747|6696|7046	FSTL3|FRS2|AFP|GLI2|BIRC2|HSD17B2|CCN1|PTK2|SPP1|TGFBR1
GO_REGULATION_OF_PROTEIN_BINDING	5	168	0.327386	1	1.36664238523428	10211|1601|22924|267|7046	FLOT1|DAB2|MAPRE3|AMFR|TGFBR1
GO_NEGATIVE_REGULATION_OF_CELL_GROWTH	5	170	0.327386	1	1.36664238523428	131566|322|4633|5371|6696	DCBLD2|APBB1|MYL2|PML|SPP1
GO_NEGATIVE_REGULATION_OF_EPITHELIAL_CELL_PROLIFERATION	3	115	0.330454	1	1.55685500461155	1021|55679|7046	CDK6|LIMS2|TGFBR1
GO_POSITIVE_REGULATION_OF_DNA_REPLICATION	3	86	0.330454	1	1.55685500461155	2736|3480|7126	GLI2|IGF1R|TNFAIP1
GO_ACTIVATION_OF_GTPASE_ACTIVITY	3	75	0.330454	1	1.55685500461155	23158|23216|7248	TBC1D9|TBC1D1|TSC1
GO_PALATE_DEVELOPMENT	3	85	0.330454	1	1.55685500461155	54796|60529|7046	BNC2|ALX4|TGFBR1
GO_MESENCHYMAL_CELL_DIFFERENTIATION	3	134	0.330454	1	1.55685500461155	3037|4017|7046	HAS2|LOXL2|TGFBR1
GO_FEMALE_GAMETE_GENERATION	3	96	0.330454	1	1.55685500461155	174|342977|56776	AFP|NANOS3|FMN2
GO_POSITIVE_REGULATION_OF_CELL_CYCLE_ARREST	3	85	0.330454	1	1.55685500461155	115426|2191|5371	UHRF2|FAP|PML
GO_NEGATIVE_REGULATION_OF_IMMUNE_RESPONSE	3	121	0.330454	1	1.55685500461155	127943|55061|966	FCRLB|SUSD4|CD59
GO_CELLULAR_RESPONSE_TO_MECHANICAL_STIMULUS	3	80	0.330454	1	1.55685500461155	27063|3688|7132	ANKRD1|ITGB1|TNFRSF1A
GO_NEGATIVE_REGULATION_OF_CELL_CELL_ADHESION	4	138	0.330606	1	1.43211311208929	26191|53827|5747|84959	PTPN22|FXYD5|PTK2|UBASH3B
GO_NEGATIVE_REGULATION_OF_CELLULAR_PROTEIN_LOCALIZATION	4	135	0.330606	1	1.43211311208929	114548|1601|51208|54741	NLRP3|DAB2|CLDN18|LEPROT
GO_CELLULAR_RESPONSE_TO_INORGANIC_SUBSTANCE	4	156	0.330606	1	1.43211311208929	10272|2335|241|8678	FSTL3|FN1|ALOX5AP|BECN1
GO_REGULATION_OF_RESPONSE_TO_CYTOKINE_STIMULUS	4	144	0.330606	1	1.43211311208929	329|7132|7837|81858	BIRC2|TNFRSF1A|PXDN|SHARPIN
GO_CHEMICAL_HOMEOSTASIS	20	874	0.331338	1	1.13828640337638	116519|19|2170|221395|22821|2335|26056|26249|27032|3037|366|3688|50617|5145|5371|57217|6446|6553|79054|94103	APOA5|ABCA1|FABP3|ADGRF5|RASA3|FN1|RAB11FIP5|KLHL3|ATP2C1|HAS2|AQP9|ITGB1|ATP6V0A4|PDE6A|PML|TTC7A|SGK1|SLC9A5|TRPM8|ORMDL3
GO_MITOTIC_CELL_CYCLE	15	766	0.331601	1	1.16500696786576	1012|1021|10617|10783|124997|1778|22924|23332|329|3688|5371|55909|5708|7508|8678	CDH13|CDK6|STAMBP|NEK6|WDR81|DYNC1H1|MAPRE3|CLASP1|BIRC2|ITGB1|PML|BIN3|PSMD2|XPC|BECN1
GO_VESICLE_LOCALIZATION	7	224	0.332324	1	1.27611631942276	124997|22872|23332|255928|8618|9570|966	WDR81|SEC31A|CLASP1|SYT14|CADPS|GOSR2|CD59
GO_ENDOCYTOSIS	12	509	0.333356	1	1.18875784846231	1212|1238|1601|1794|19|2017|3685|3688|4017|5747|8678|9902	CLTB|ACKR2|DAB2|DOCK2|ABCA1|CTTN|ITGAV|ITGB1|LOXL2|PTK2|BECN1|MRC2
GO_COGNITION	6	251	0.338931	1	1.29845646625996	2055|267|3688|4204|6446|9162	CLN8|AMFR|ITGB1|MECP2|SGK1|DGKI
GO_RESPONSE_TO_LIPID	20	888	0.339617	1	1.13181276737182	114548|114907|19|2170|2335|26191|27063|3294|3399|3688|4204|5054|5196|54331|6446|6696|7038|7046|7132|81029	NLRP3|FBXO32|ABCA1|FABP3|FN1|PTPN22|ANKRD1|HSD17B2|ID3|ITGB1|MECP2|SERPINE1|PF4|GNG2|SGK1|SPP1|TG|TGFBR1|TNFRSF1A|WNT5B
GO_CELL_CYCLE_PROCESS	22	1081	0.341407	1	1.12316860479102	1021|10617|10783|124997|1778|2191|22924|23332|23499|322|329|3688|4853|5371|55909|56776|5708|5898|7046|7248|7508|8678	CDK6|STAMBP|NEK6|WDR81|DYNC1H1|FAP|MAPRE3|CLASP1|MACF1|APBB1|BIRC2|ITGB1|NOTCH2|PML|BIN3|FMN2|PSMD2|RALA|TGFBR1|TSC1|XPC|BECN1
GO_PHOSPHOLIPID_METABOLIC_PROCESS	9	364	0.344836	1	1.21480978287645	10818|116519|1436|145567|1950|2055|2250|4204|56895	FRS2|APOA5|CSF1R|TTC7B|EGF|CLN8|FGF5|MECP2|AGPAT4
GO_REGENERATION	5	161	0.345416	1	1.33128681730832	116519|174|4853|55909|9315	APOA5|AFP|NOTCH2|BIN3|NREP
GO_RESPONSE_TO_INSULIN	5	205	0.345416	1	1.33128681730832	2170|2650|3480|50617|7248	FABP3|GCNT1|IGF1R|ATP6V0A4|TSC1
GO_PEPTIDYL_AMINO_ACID_MODIFICATION	19	841	0.347025	1	1.13011683558418	10783|1436|1523|1950|2250|25778|283208|322|3480|3713|4204|5371|5747|640|6446|6487|7046|7508|79739	NEK6|CSF1R|CUX1|EGF|FGF5|DSTYK|P4HA3|APBB1|IGF1R|IVL|MECP2|PML|PTK2|BLK|SGK1|ST3GAL3|TGFBR1|XPC|TTLL7
GO_REGULATION_OF_NERVOUS_SYSTEM_DEVELOPMENT	20	750	0.347945	1	1.12540903410345	1523|1950|2017|2335|23499|27063|2736|322|3688|4204|55754|5747|6383|6446|6696|6925|6935|7038|7424|9315	CUX1|EGF|CTTN|FN1|MACF1|ANKRD1|GLI2|APBB1|ITGB1|MECP2|TMEM30A|PTK2|SDC2|SGK1|SPP1|TCF4|ZEB1|TG|VEGFC|NREP
GO_LOCOMOTORY_BEHAVIOR	4	181	0.351338	1	1.38405469882847	127343|2055|4204|7248	DMBX1|CLN8|MECP2|TSC1
GO_STEM_CELL_DIFFERENTIATION	4	190	0.351338	1	1.38405469882847	1021|3037|4017|7046	CDK6|HAS2|LOXL2|TGFBR1
GO_REGULATION_OF_LIPID_METABOLIC_PROCESS	8	282	0.353117	1	1.22232940991365	116519|2170|221395|27122|32|3491|5747|7132	APOA5|FABP3|ADGRF5|DKK3|ACACB|CCN1|PTK2|TNFRSF1A
GO_PHENOL_CONTAINING_COMPOUND_METABOLIC_PROCESS	2	81	0.353165	1	1.72879633731794	27284|7038	SULT1B1|TG
GO_REGULATION_OF_VESICLE_FUSION	2	62	0.353165	1	1.72879633731794	23158|23216	TBC1D9|TBC1D1
GO_RESPIRATORY_GASEOUS_EXCHANGE	2	48	0.353165	1	1.72879633731794	23162|4204	MAPK8IP3|MECP2
GO_NEGATIVE_REGULATION_OF_ERBB_SIGNALING_PATHWAY	2	44	0.353165	1	1.72879633731794	1950|3672	EGF|ITGA1
GO_REGULATION_OF_STRIATED_MUSCLE_CELL_DIFFERENTIATION	2	85	0.353165	1	1.72879633731794	10211|963	FLOT1|CD53
GO_NUCLEOSIDE_BISPHOSPHATE_METABOLIC_PROCESS	2	37	0.353165	1	1.72879633731794	27284|32	SULT1B1|ACACB
GO_INTRINSIC_APOPTOTIC_SIGNALING_PATHWAY_IN_RESPONSE_TO_DNA_DAMAGE	2	71	0.353165	1	1.72879633731794	5371|7132	PML|TNFRSF1A
GO_RESPONSE_TO_GLUCAGON	2	48	0.353165	1	1.72879633731794	54331|9340	GNG2|GLP2R
GO_REGULATION_OF_SUBSTRATE_ADHESION_DEPENDENT_CELL_SPREADING	2	43	0.353165	1	1.72879633731794	3037|5747	HAS2|PTK2
GO_ORGAN_GROWTH	2	68	0.353165	1	1.72879633731794	54796|8470	BNC2|SORBS2
GO_PROTEOGLYCAN_BIOSYNTHETIC_PROCESS	2	58	0.353165	1	1.72879633731794	55454|55790	CSGALNACT2|CSGALNACT1
GO_POSITIVE_REGULATION_OF_WOUND_HEALING	2	48	0.353165	1	1.72879633731794	196527|5054	ANO6|SERPINE1
GO_REGULATION_OF_PLASMA_LIPOPROTEIN_PARTICLE_LEVELS	2	45	0.353165	1	1.72879633731794	116519|19	APOA5|ABCA1
GO_CELLULAR_RESPONSE_TO_AMINO_ACID_STIMULUS	2	53	0.353165	1	1.72879633731794	1278|6935	COL1A2|ZEB1
GO_MATERNAL_PROCESS_INVOLVED_IN_FEMALE_PREGNANCY	2	60	0.353165	1	1.72879633731794	3688|6696	ITGB1|SPP1
GO_POSITIVE_REGULATION_OF_NUCLEAR_DIVISION	2	62	0.353165	1	1.72879633731794	1950|8678	EGF|BECN1
GO_NEGATIVE_REGULATION_OF_OSTEOBLAST_DIFFERENTIATION	2	40	0.353165	1	1.72879633731794	1021|3399	CDK6|ID3
GO_LONG_CHAIN_FATTY_ACID_TRANSPORT	2	42	0.353165	1	1.72879633731794	2170|32	FABP3|ACACB
GO_MULTI_ORGANISM_BEHAVIOR	2	75	0.353165	1	1.72879633731794	2055|4204	CLN8|MECP2
GO_TRANSITION_METAL_ION_TRANSPORT	3	108	0.355457	1	1.48238544657316	27032|341208|50617	ATP2C1|HEPHL1|ATP6V0A4
GO_REGULATION_OF_FIBROBLAST_PROLIFERATION	3	81	0.355457	1	1.48238544657316	1021|2335|5371	CDK6|FN1|PML
GO_ACTION_POTENTIAL	3	94	0.355457	1	1.48238544657316	10052|6334|776	GJC1|SCN8A|CACNA1D
GO_REGULATION_OF_EMBRYONIC_DEVELOPMENT	3	114	0.355457	1	1.48238544657316	1289|23332|3909	COL5A1|CLASP1|LAMA3
GO_NEGATIVE_REGULATION_OF_DNA_METABOLIC_PROCESS	3	111	0.355457	1	1.48238544657316	23293|27063|5371	SMG6|ANKRD1|PML
GO_ION_HOMEOSTASIS	13	576	0.357429	1	1.15528194432095	19|2170|22821|26249|27032|3688|50617|5145|5371|57217|6446|6553|79054	ABCA1|FABP3|RASA3|KLHL3|ATP2C1|ITGB1|ATP6V0A4|PDE6A|PML|TTC7A|SGK1|SLC9A5|TRPM8
GO_REGULATION_OF_CELLULAR_COMPONENT_SIZE	10	337	0.361239	1	1.1808971121767	196527|2017|2055|2335|23499|342184|366|51474|6696|7248	ANO6|CTTN|CLN8|FN1|MACF1|FMN1|AQP9|LIMA1|SPP1|TSC1
GO_REGULATION_OF_AUTOPHAGY	7	249	0.361937	1	1.2322657825948	2017|23001|25827|26191|55332|7248|8678	CTTN|WDFY3|FBXL2|PTPN22|DRAM1|TSC1|BECN1
GO_POSITIVE_REGULATION_OF_DNA_METABOLIC_PROCESS	5	185	0.363507	1	1.29770086468189	2736|322|3480|5371|7126	GLI2|APBB1|IGF1R|PML|TNFAIP1
GO_NEGATIVE_REGULATION_OF_PROTEIN_COMPLEX_DISASSEMBLY	5	170	0.363507	1	1.29770086468189	10783|1778|23332|329|51474	NEK6|DYNC1H1|CLASP1|BIRC2|LIMA1
GO_POSITIVE_REGULATION_OF_ORGANELLE_ORGANIZATION	12	573	0.366234	1	1.15488233541224	11346|1950|2017|22885|23332|342184|5371|54741|5533|55733|8678|9776	SYNPO|EGF|CTTN|ABLIM3|CLASP1|FMN1|PML|LEPROT|PPP3CC|HHAT|BECN1|ATG13
GO_REGULATION_OF_METAL_ION_TRANSPORT	8	325	0.366895	1	1.20432338049016	10681|1950|196527|5371|53827|6446|776|84959	GNB5|EGF|ANO6|PML|FXYD5|SGK1|CACNA1D|UBASH3B
GO_GAMETE_GENERATION	9	595	0.370608	1	1.18348038150315	10272|124997|174|342977|3688|56776|7046|7704|84073	FSTL3|WDR81|AFP|NANOS3|ITGB1|FMN2|TGFBR1|ZBTB16|MYCBPAP
GO_INTRACELLULAR_PROTEIN_TRANSPORT	16	781	0.371379	1	1.12410419456273	1212|1950|2017|23158|23216|23499|3688|4053|5371|5878|5898|6447|6747|79971|8678|9570	CLTB|EGF|CTTN|TBC1D9|TBC1D1|MACF1|ITGB1|LTBP2|PML|RAB5C|RALA|SCG5|SSR3|WLS|BECN1|GOSR2
GO_SENSORY_ORGAN_MORPHOGENESIS	6	239	0.371395	1	1.24592282292249	10818|1289|2200|2736|6935|8412	FRS2|COL5A1|FBN1|GLI2|ZEB1|BCAR3
GO_RECEPTOR_MEDIATED_ENDOCYTOSIS	6	231	0.371395	1	1.24592282292249	1212|1238|1601|2017|3688|4017	CLTB|ACKR2|DAB2|CTTN|ITGB1|LOXL2
GO_NEGATIVE_REGULATION_OF_DEFENSE_RESPONSE	4	144	0.372078	1	1.33909614731794	114548|55061|7132|81858	NLRP3|SUSD4|TNFRSF1A|SHARPIN
GO_REGULATION_OF_LYMPHOCYTE_DIFFERENTIATION	4	132	0.372078	1	1.33909614731794	114548|2736|6935|7704	NLRP3|GLI2|ZEB1|ZBTB16
GO_REGULATION_OF_EXTENT_OF_CELL_GROWTH	4	101	0.372078	1	1.33909614731794	2017|2335|23499|6696	CTTN|FN1|MACF1|SPP1
GO_RESPONSE_TO_PEPTIDE	10	404	0.373437	1	1.16734394939637	2170|2200|26191|2650|3480|50617|54331|5747|7248|9340	FABP3|FBN1|PTPN22|GCNT1|IGF1R|ATP6V0A4|GNG2|PTK2|TSC1|GLP2R
GO_NEGATIVE_REGULATION_OF_NEURON_APOPTOTIC_PROCESS	3	135	0.380336	1	1.41468232597792	10617|4204|54463	STAMBP|MECP2|RETREG1
GO_ACTIVATION_OF_CYSTEINE_TYPE_ENDOPEPTIDASE_ACTIVITY	3	95	0.380336	1	1.41468232597792	10395|114548|5371	DLC1|NLRP3|PML
GO_ESTABLISHMENT_OF_LOCALIZATION_BY_MOVEMENT_ALONG_MICROTUBULE	3	97	0.380336	1	1.41468232597792	124997|3797|57584	WDR81|KIF3C|ARHGAP21
GO_NEGATIVE_REGULATION_OF_DEVELOPMENTAL_GROWTH	3	84	0.380336	1	1.41468232597792	5747|6696|80014	PTK2|SPP1|WWC2
GO_POSITIVE_REGULATION_OF_ENDOTHELIAL_CELL_MIGRATION	3	67	0.380336	1	1.41468232597792	25960|3690|7424	ADGRA2|ITGB3|VEGFC
GO_STRIATED_MUSCLE_CONTRACTION	3	99	0.380336	1	1.41468232597792	10052|1837|4633	GJC1|DTNA|MYL2
GO_RESPONSE_TO_FIBROBLAST_GROWTH_FACTOR	3	116	0.380336	1	1.41468232597792	10818|2250|25778	FRS2|FGF5|DSTYK
GO_NEGATIVE_REGULATION_OF_INFLAMMATORY_RESPONSE	3	100	0.380336	1	1.41468232597792	114548|7132|81858	NLRP3|TNFRSF1A|SHARPIN
GO_RESPONSE_TO_AMINO_ACID	3	112	0.380336	1	1.41468232597792	1278|441509|6935	COL1A2|GLRA4|ZEB1
GO_POSITIVE_REGULATION_OF_LYMPHOCYTE_DIFFERENTIATION	3	80	0.380336	1	1.41468232597792	114548|2736|7704	NLRP3|GLI2|ZBTB16
GO_STEROL_METABOLIC_PROCESS	3	123	0.380336	1	1.41468232597792	116519|19|2055	APOA5|ABCA1|CLN8
GO_MESODERM_DEVELOPMENT	3	118	0.380336	1	1.41468232597792	3688|3690|79971	ITGB1|ITGB3|WLS
GO_MESONEPHROS_DEVELOPMENT	3	90	0.380336	1	1.41468232597792	342184|4092|7704	FMN1|SMAD7|ZBTB16
GO_PROTEIN_HETEROOLIGOMERIZATION	3	113	0.380336	1	1.41468232597792	1278|329|7248	COL1A2|BIRC2|TSC1
GO_REGULATION_OF_CELLULAR_RESPONSE_TO_STRESS	16	691	0.380899	1	1.11627831314645	1021|10783|2017|23001|23162|26191|27063|322|3337|3480|4293|51283|5371|6696|7248|8678	CDK6|NEK6|CTTN|WDFY3|MAPK8IP3|PTPN22|ANKRD1|APBB1|DNAJB1|IGF1R|MAP3K9|BFAR|PML|SPP1|TSC1|BECN1
GO_EPIDERMAL_CELL_DIFFERENTIATION	5	142	0.381619	1	1.26574935380142	23022|2736|3713|81858|84648	PALLD|GLI2|IVL|SHARPIN|LCE3D
GO_CYTOKINE_MEDIATED_SIGNALING_PATHWAY	9	452	0.383567	1	1.16840298912707	1238|1436|329|51208|5196|5371|5708|7132|79883	ACKR2|CSF1R|BIRC2|CLDN18|PF4|PML|PSMD2|TNFRSF1A|PODNL1
GO_POSITIVE_REGULATION_OF_FAT_CELL_DIFFERENTIATION	2	51	0.385983	1	1.59545849381007	7704|81029	ZBTB16|WNT5B
GO_REGULATION_OF_LIGASE_ACTIVITY	2	130	0.385983	1	1.59545849381007	4092|5708	SMAD7|PSMD2
GO_NEURAL_PRECURSOR_CELL_PROLIFERATION	2	70	0.385983	1	1.59545849381007	10818|64399	FRS2|HHIP
GO_REGULATION_OF_INTERLEUKIN_1_PRODUCTION	2	58	0.385983	1	1.59545849381007	114548|5371	NLRP3|PML
GO_POSITIVE_REGULATION_OF_DENDRITE_DEVELOPMENT	2	64	0.385983	1	1.59545849381007	1523|6446	CUX1|SGK1
GO_MOLTING_CYCLE	2	83	0.385983	1	1.59545849381007	60529|9079	ALX4|LDB2
GO_CYTOKINE_SECRETION	2	38	0.385983	1	1.59545849381007	114548|19	NLRP3|ABCA1
GO_NEGATIVE_REGULATION_OF_HORMONE_SECRETION	2	74	0.385983	1	1.59545849381007	26056|80223	RAB11FIP5|RAB11FIP1
GO_CELLULAR_TRANSITION_METAL_ION_HOMEOSTASIS	2	77	0.385983	1	1.59545849381007	27032|57217	ATP2C1|TTC7A
GO_REGULATION_OF_POTASSIUM_ION_TRANSMEMBRANE_TRANSPORT	2	61	0.385983	1	1.59545849381007	196527|776	ANO6|CACNA1D
GO_POSITIVE_REGULATION_OF_RESPONSE_TO_DNA_DAMAGE_STIMULUS	2	64	0.385983	1	1.59545849381007	27063|322	ANKRD1|APBB1
GO_SYSTEM_PROCESS	29	1785	0.38621	1	1.07787499086198	10052|1278|1837|2055|26249|267|3037|366|3672|3688|3693|4162|4204|4633|50617|5145|54463|6334|6442|6446|6518|7045|7424|776|79054|800|8470|9162|9499	GJC1|COL1A2|DTNA|CLN8|KLHL3|AMFR|HAS2|AQP9|ITGA1|ITGB1|ITGB5|MCAM|MECP2|MYL2|ATP6V0A4|PDE6A|RETREG1|SCN8A|SGCA|SGK1|SLC2A5|TGFBI|VEGFC|CACNA1D|TRPM8|CALD1|SORBS2|DGKI|MYOT
GO_SENSORY_ORGAN_DEVELOPMENT	11	493	0.387246	1	1.14265477912449	10818|1289|2055|2200|23094|2736|54796|6935|7046|81029|8412	FRS2|COL5A1|CLN8|FBN1|SIPA1L3|GLI2|BNC2|ZEB1|TGFBR1|WNT5B|BCAR3
GO_EMBRYONIC_ORGAN_MORPHOGENESIS	6	279	0.387679	1	1.22120080794614	10818|2200|2736|60529|6935|7046	FRS2|FBN1|GLI2|ALX4|ZEB1|TGFBR1
GO_EMBRYO_DEVELOPMENT_ENDING_IN_BIRTH_OR_EGG_HATCHING	12	554	0.388405	1	1.1333176501282	10395|23162|2736|3294|3491|3688|4245|5898|60529|6935|7046|7248	DLC1|MAPK8IP3|GLI2|HSD17B2|CCN1|ITGB1|MGAT1|RALA|ALX4|ZEB1|TGFBR1|TSC1
GO_REGULATION_OF_NEURON_PROJECTION_DEVELOPMENT	12	408	0.388405	1	1.1333176501282	1523|2017|2335|23499|27063|322|3688|55754|5747|6383|6446|6696	CUX1|CTTN|FN1|MACF1|ANKRD1|APBB1|ITGB1|TMEM30A|PTK2|SDC2|SGK1|SPP1
GO_CARBOHYDRATE_METABOLIC_PROCESS	14	662	0.389837	1	1.11900029480034	117248|2650|3037|4204|4245|5016|55454|55568|55757|55790|56913|64399|6487|6518	GALNT15|GCNT1|HAS2|MECP2|MGAT1|OVGP1|CSGALNACT2|GALNT10|UGGT2|CSGALNACT1|C1GALT1|HHIP|ST3GAL3|SLC2A5
GO_REGULATION_OF_LEUKOCYTE_MIGRATION	4	149	0.392769	1	1.29694907896429	196527|5054|5196|7424	ANO6|SERPINE1|PF4|VEGFC
GO_REGULATION_OF_NEURON_APOPTOTIC_PROCESS	4	192	0.392769	1	1.29694907896429	10617|3672|4204|54463	STAMBP|ITGA1|MECP2|RETREG1
GO_CELLULAR_CARBOHYDRATE_METABOLIC_PROCESS	4	144	0.392769	1	1.29694907896429	3037|4204|55454|55790	HAS2|MECP2|CSGALNACT2|CSGALNACT1
GO_POSITIVE_REGULATION_OF_ERK1_AND_ERK2_CASCADE	4	172	0.392769	1	1.29694907896429	1436|25778|26191|6764	CSF1R|DSTYK|PTPN22|DENND2B
GO_CIRCULATORY_SYSTEM_PROCESS	8	366	0.394574	1	1.16983265791109	10052|1278|3672|4204|4633|6446|6518|7424	GJC1|COL1A2|ITGA1|MECP2|MYL2|SGK1|SLC2A5|VEGFC
GO_PATTERN_SPECIFICATION_PROCESS	9	418	0.396556	1	1.15369580241126	10818|1950|2736|60529|64399|6935|7046|7704|79971	FRS2|EGF|GLI2|ALX4|HHIP|ZEB1|TGFBR1|ZBTB16|WLS
GO_POSITIVE_REGULATION_OF_CELLULAR_COMPONENT_BIOGENESIS	10	406	0.397947	1	1.14112249773471	10211|11346|2017|23332|342184|4204|5898|7046|7248|9079	FLOT1|SYNPO|CTTN|CLASP1|FMN1|MECP2|RALA|TGFBR1|TSC1|LDB2
GO_REGULATION_OF_DEFENSE_RESPONSE_TO_VIRUS	5	190	0.399712	1	1.23531904563342	1794|25758|29995|329|5371	DOCK2|KIAA1549L|LMCD1|BIRC2|PML
GO_REGULATION_OF_INTRACELLULAR_TRANSPORT	13	621	0.39992	1	1.11597157149094	114548|1601|1950|22885|5174|5371|54741|5533|55733|55754|7046|84959|9776	NLRP3|DAB2|EGF|ABLIM3|PDZK1|PML|LEPROT|PPP3CC|HHAT|TMEM30A|TGFBR1|UBASH3B|ATG13
GO_NEGATIVE_REGULATION_OF_PROTEIN_MODIFICATION_PROCESS	13	616	0.39992	1	1.11597157149094	124997|26191|3300|3480|3486|4092|4204|5371|5708|79883|79899|80851|84959	WDR81|PTPN22|DNAJB2|IGF1R|IGFBP3|SMAD7|MECP2|PML|PSMD2|PODNL1|PRR5L|SH3BP5L|UBASH3B
GO_REGULATION_OF_CELL_PROJECTION_ORGANIZATION	16	558	0.400032	1	1.10093732890601	1523|2017|23216|2335|23499|27063|322|3688|55754|55909|5747|5898|6383|6446|6696|7046	CUX1|CTTN|TBC1D1|FN1|MACF1|ANKRD1|APBB1|ITGB1|TMEM30A|BIN3|PTK2|RALA|SDC2|SGK1|SPP1|TGFBR1
GO_POSITIVE_REGULATION_OF_BIOSYNTHETIC_PROCESS	40	1805	0.403244	1	1.05668314677659	1012|10272|114548|116519|148979|1601|19|1950|2170|221395|22885|22924|23085|253461|27063|2736|3037|322|347273|3480|3491|4092|4204|5054|51430|5196|59269|60529|64067|64764|6925|6935|7046|7126|7132|7704|81606|9079|9236|9612	CDH13|FSTL3|NLRP3|APOA5|GLIS1|DAB2|ABCA1|EGF|FABP3|ADGRF5|ABLIM3|MAPRE3|ERC1|ZBTB38|ANKRD1|GLI2|HAS2|APBB1|CAVIN4|IGF1R|CCN1|SMAD7|MECP2|SERPINE1|SUCO|PF4|HIVEP3|ALX4|NPAS3|CREB3L2|TCF4|ZEB1|TGFBR1|TNFAIP1|TNFRSF1A|ZBTB16|LBH|LDB2|CCPG1|NCOR2
GO_MEMBRANE_BUDDING	3	114	0.405	1	1.35286548276404	22872|9570|966	SEC31A|GOSR2|CD59
GO_REGULATION_OF_DNA_BIOSYNTHETIC_PROCESS	3	94	0.405	1	1.35286548276404	23293|27063|5371	SMG6|ANKRD1|PML
GO_POSITIVE_REGULATION_OF_PROTEIN_IMPORT	3	104	0.405	1	1.35286548276404	1601|1950|7046	DAB2|EGF|TGFBR1
GO_NEURAL_TUBE_FORMATION	3	94	0.405	1	1.35286548276404	10395|5898|7248	DLC1|RALA|TSC1
GO_PROTEIN_TETRAMERIZATION	3	135	0.405	1	1.35286548276404	32|3480|79054	ACACB|IGF1R|TRPM8
GO_CELLULAR_RESPONSE_TO_PEPTIDE	7	274	0.406679	1	1.17179346535696	2200|26191|3480|50617|54331|5747|9340	FBN1|PTPN22|IGF1R|ATP6V0A4|GNG2|PTK2|GLP2R
GO_ACTIVATION_OF_PROTEIN_KINASE_ACTIVITY	7	279	0.406679	1	1.17179346535696	10818|1950|23162|3672|3690|4293|7046	FRS2|EGF|MAPK8IP3|ITGA1|ITGB3|MAP3K9|TGFBR1
GO_SINGLE_ORGANISM_BEHAVIOR	8	384	0.408439	1	1.15330433709589	127343|2055|267|3688|4204|6446|7248|9162	DMBX1|CLN8|AMFR|ITGB1|MECP2|SGK1|TSC1|DGKI
GO_PROTEIN_LOCALIZATION_TO_MEMBRANE	8	376	0.408439	1	1.15330433709589	10098|10211|10979|145567|23499|57217|6747|7132	TSPAN5|FLOT1|FERMT2|TTC7B|MACF1|TTC7A|SSR3|TNFRSF1A
GO_REGULATION_OF_INFLAMMATORY_RESPONSE	8	294	0.408439	1	1.15330433709589	11343|114548|329|5054|55061|7132|81858|966	MGLL|NLRP3|BIRC2|SERPINE1|SUSD4|TNFRSF1A|SHARPIN|CD59
GO_CARBOHYDRATE_DERIVATIVE_BIOSYNTHETIC_PROCESS	13	595	0.410614	1	1.10654633696635	117248|2650|3037|32|4245|50617|55454|55568|55757|55790|56913|6383|6487	GALNT15|GCNT1|HAS2|ACACB|MGAT1|ATP6V0A4|CSGALNACT2|GALNT10|UGGT2|CSGALNACT1|C1GALT1|SDC2|ST3GAL3
GO_ORGANIC_ACID_TRANSMEMBRANE_TRANSPORT	4	103	0.413358	1	1.25735194540777	32|366|55238|6583	ACACB|AQP9|SLC38A7|SLC22A4
GO_RESPONSE_TO_NUTRIENT	4	191	0.413358	1	1.25735194540777	19|3688|6696|8678	ABCA1|ITGB1|SPP1|BECN1
GO_REGULATION_OF_TYROSINE_PHOSPHORYLATION_OF_STAT_PROTEIN	2	68	0.418054	1	1.48117324042101	1436|7132	CSF1R|TNFRSF1A
GO_IRE1_MEDIATED_UNFOLDED_PROTEIN_RESPONSE	2	56	0.418054	1	1.48117324042101	22872|9570	SEC31A|GOSR2
GO_PROTEIN_HOMOTETRAMERIZATION	2	59	0.418054	1	1.48117324042101	32|79054	ACACB|TRPM8
GO_OOGENESIS	2	65	0.418054	1	1.48117324042101	342977|56776	NANOS3|FMN2
GO_REGULATION_OF_EXTRACELLULAR_MATRIX_ORGANIZATION	2	29	0.418054	1	1.48117324042101	2191|23332	FAP|CLASP1
GO_POSITIVE_REGULATION_OF_INSULIN_SECRETION	2	66	0.418054	1	1.48117324042101	640|8111	BLK|GPR68
GO_CELLULAR_RESPONSE_TO_CORTICOSTEROID_STIMULUS	2	58	0.418054	1	1.48117324042101	114907|6446	FBXO32|SGK1
GO_RENAL_TUBULE_DEVELOPMENT	2	78	0.418054	1	1.48117324042101	26249|342184	KLHL3|FMN1
GO_REGULATION_OF_ALPHA_BETA_T_CELL_DIFFERENTIATION	2	46	0.418054	1	1.48117324042101	114548|7704	NLRP3|ZBTB16
GO_REGULATION_OF_SMOOTHENED_SIGNALING_PATHWAY	2	62	0.418054	1	1.48117324042101	2736|64399	GLI2|HHIP
GO_CELLULAR_GLUCOSE_HOMEOSTASIS	2	75	0.418054	1	1.48117324042101	2335|26056	FN1|RAB11FIP5
GO_POSITIVE_REGULATION_OF_ACTIN_FILAMENT_POLYMERIZATION	2	69	0.418054	1	1.48117324042101	2017|342184	CTTN|FMN1
GO_POSITIVE_REGULATION_OF_JUN_KINASE_ACTIVITY	2	63	0.418054	1	1.48117324042101	23162|4293	MAPK8IP3|MAP3K9
GO_FATTY_ACID_TRANSPORT	2	56	0.418054	1	1.48117324042101	2170|32	FABP3|ACACB
GO_POSITIVE_REGULATION_OF_IMMUNE_SYSTEM_PROCESS	17	867	0.418456	1	1.08325801358555	10211|114548|1436|196527|26191|2736|329|5054|5196|55061|5708|5747|640|7424|7704|8111|966	FLOT1|NLRP3|CSF1R|ANO6|PTPN22|GLI2|BIRC2|SERPINE1|PF4|SUSD4|PSMD2|PTK2|BLK|VEGFC|ZBTB16|GPR68|CD59
GO_POSITIVE_REGULATION_OF_KINASE_ACTIVITY	12	482	0.421855	1	1.10240024371377	10818|1436|1950|22924|23162|25778|3491|3672|3690|4293|5747|7046	FRS2|CSF1R|EGF|MAPRE3|MAPK8IP3|DSTYK|CCN1|ITGA1|ITGB3|MAP3K9|PTK2|TGFBR1
GO_ENDOMEMBRANE_SYSTEM_ORGANIZATION	12	465	0.421855	1	1.10240024371377	10098|10211|10783|1289|145567|19|196527|23332|23499|57217|57584|7132	TSPAN5|FLOT1|NEK6|COL5A1|TTC7B|ABCA1|ANO6|CLASP1|MACF1|TTC7A|ARHGAP21|TNFRSF1A
GO_CELLULAR_RESPONSE_TO_CYTOKINE_STIMULUS	12	606	0.421855	1	1.10240024371377	1238|1436|2335|27063|3037|329|51208|5196|5371|5708|7132|79883	ACKR2|CSF1R|FN1|ANKRD1|HAS2|BIRC2|CLDN18|PF4|PML|PSMD2|TNFRSF1A|PODNL1
GO_REGULATION_OF_MAP_KINASE_ACTIVITY	8	319	0.422299	1	1.13722244566136	10818|1950|23162|26191|3480|3672|4293|7046	FRS2|EGF|MAPK8IP3|PTPN22|IGF1R|ITGA1|MAP3K9|TGFBR1
GO_REGULATION_OF_NUCLEAR_DIVISION	3	163	0.429371	1	1.29620108026929	10783|1950|8678	NEK6|EGF|BECN1
GO_LEUKOCYTE_CHEMOTAXIS	3	117	0.429371	1	1.29620108026929	196527|3672|5196	ANO6|ITGA1|PF4
GO_AMINE_METABOLIC_PROCESS	3	131	0.429371	1	1.29620108026929	116519|27284|4204	APOA5|SULT1B1|MECP2
GO_NEURAL_TUBE_DEVELOPMENT	4	149	0.433793	1	1.22008360516412	10395|2736|5898|7248	DLC1|GLI2|RALA|TSC1
GO_NUCLEOBASE_CONTAINING_COMPOUND_TRANSPORT	4	199	0.433793	1	1.22008360516412	10211|23293|23443|7248	FLOT1|SMG6|SLC35A3|TSC1
GO_DEVELOPMENTAL_GROWTH	9	333	0.435556	1	1.11165978192138	116519|127343|2736|342184|3688|4853|54796|55909|8470	APOA5|DMBX1|GLI2|FMN1|ITGB1|NOTCH2|BNC2|BIN3|SORBS2
GO_REGULATION_OF_CELL_DIVISION	5	272	0.435698	1	1.17860722563385	10783|1950|2250|7424|8678	NEK6|EGF|FGF5|VEGFC|BECN1
GO_REGULATION_OF_CHROMOSOME_ORGANIZATION	6	278	0.43641	1	1.15252738265964	10783|115426|23293|4204|5371|8678	NEK6|UHRF2|SMG6|MECP2|PML|BECN1
GO_REGULATION_OF_CELL_CYCLE_PHASE_TRANSITION	6	321	0.43641	1	1.15252738265964	10630|10783|25959|5371|5708|7508	PDPN|NEK6|KANK2|PML|PSMD2|XPC
GO_REGULATION_OF_WNT_SIGNALING_PATHWAY	7	310	0.436468	1	1.13461795447964	1601|23072|23499|27122|5708|79971|81029	DAB2|HECW1|MACF1|DKK3|PSMD2|WLS|WNT5B
GO_CELL_CYCLE	25	1316	0.442133	1	1.05101306166016	1012|1021|10617|10783|115426|124997|1778|2191|22924|23332|23499|322|329|3688|4853|5371|55909|56776|5708|5898|7046|7248|7508|8678|9236	CDH13|CDK6|STAMBP|NEK6|UHRF2|WDR81|DYNC1H1|FAP|MAPRE3|CLASP1|MACF1|APBB1|BIRC2|ITGB1|NOTCH2|PML|BIN3|FMN2|PSMD2|RALA|TGFBR1|TSC1|XPC|BECN1|CCPG1
GO_REGULATION_OF_EPITHELIAL_CELL_APOPTOTIC_PROCESS	2	59	0.449254	1	1.38212457840718	196527|5054	ANO6|SERPINE1
GO_INTERMEDIATE_FILAMENT_BASED_PROCESS	2	43	0.449254	1	1.38212457840718	2055|23336	CLN8|SYNM
GO_REGULATION_OF_CALCIUM_MEDIATED_SIGNALING	2	76	0.449254	1	1.38212457840718	1012|29995	CDH13|LMCD1
GO_POSITIVE_REGULATION_OF_TYPE_I_INTERFERON_PRODUCTION	2	70	0.449254	1	1.38212457840718	10211|26191	FLOT1|PTPN22
GO_CELLULAR_RESPONSE_TO_RETINOIC_ACID	2	65	0.449254	1	1.38212457840718	19|81029	ABCA1|WNT5B
GO_CHLORIDE_TRANSPORT	2	99	0.449254	1	1.38212457840718	196527|441509	ANO6|GLRA4
GO_EMBRYONIC_PATTERN_SPECIFICATION	2	58	0.449254	1	1.38212457840718	10818|7704	FRS2|ZBTB16
GO_RECEPTOR_METABOLIC_PROCESS	2	82	0.449254	1	1.38212457840718	3688|8678	ITGB1|BECN1
GO_COLUMNAR_CUBOIDAL_EPITHELIAL_CELL_DEVELOPMENT	2	48	0.449254	1	1.38212457840718	1021|56913	CDK6|C1GALT1
GO_POSITIVE_REGULATION_OF_RESPONSE_TO_EXTRACELLULAR_STIMULUS	2	48	0.449254	1	1.38212457840718	23001|8678	WDFY3|BECN1
GO_REGULATION_OF_PLASMA_MEMBRANE_ORGANIZATION	2	73	0.449254	1	1.38212457840718	1601|3688	DAB2|ITGB1
GO_POSITIVE_REGULATION_OF_OSTEOBLAST_DIFFERENTIATION	2	60	0.449254	1	1.38212457840718	3491|51430	CCN1|SUCO
GO_POSITIVE_REGULATION_OF_LIPASE_ACTIVITY	2	66	0.449254	1	1.38212457840718	116519|3491	APOA5|CCN1
GO_BONE_MORPHOGENESIS	2	79	0.449254	1	1.38212457840718	3037|55790	HAS2|CSGALNACT1
GO_LYMPHOCYTE_ACTIVATION	7	342	0.45129	1	1.11688324135535	1021|1794|26191|3688|4853|57823|7248	CDK6|DOCK2|PTPN22|ITGB1|NOTCH2|SLAMF7|TSC1
GO_IN_UTERO_EMBRYONIC_DEVELOPMENT	7	311	0.45129	1	1.11688324135535	23162|2736|3294|3491|3688|4245|7046	MAPK8IP3|GLI2|HSD17B2|CCN1|ITGB1|MGAT1|TGFBR1
GO_FATTY_ACID_METABOLIC_PROCESS	7	296	0.45129	1	1.11688324135535	10630|11343|2170|241|32|55258|7132	PDPN|MGLL|FABP3|ALOX5AP|ACACB|THNSL2|TNFRSF1A
GO_REGULATION_OF_BINDING	7	283	0.45129	1	1.11688324135535	10211|1601|1950|22924|267|7046|9236	FLOT1|DAB2|EGF|MAPRE3|AMFR|TGFBR1|CCPG1
GO_RESPONSE_TO_CARBOHYDRATE	3	168	0.453377	1	1.24406441940792	2335|26056|6518	FN1|RAB11FIP5|SLC2A5
GO_ADENYLATE_CYCLASE_MODULATING_G_PROTEIN_COUPLED_RECEPTOR_SIGNALING_PATHWAY	3	145	0.453377	1	1.24406441940792	54331|776|9340	GNG2|CACNA1D|GLP2R
GO_RESPONSE_TO_RETINOIC_ACID	3	107	0.453377	1	1.24406441940792	19|3294|81029	ABCA1|HSD17B2|WNT5B
GO_TRANSMEMBRANE_RECEPTOR_PROTEIN_TYROSINE_KINASE_SIGNALING_PATHWAY	13	498	0.453436	1	1.07041153839692	10818|1436|1950|2250|3480|3685|3690|4688|50617|5747|6383|640|7424	FRS2|CSF1R|EGF|FGF5|IGF1R|ITGAV|ITGB3|NCF2|ATP6V0A4|PTK2|SDC2|BLK|VEGFC
GO_REGULATION_OF_CALCIUM_ION_TRANSPORT	5	209	0.453523	1	1.15214133682266	10681|1950|5371|776|84959	GNB5|EGF|PML|CACNA1D|UBASH3B
GO_MONOCARBOXYLIC_ACID_BIOSYNTHETIC_PROCESS	5	172	0.453523	1	1.15214133682266	11343|241|32|55258|5947	MGLL|ALOX5AP|ACACB|THNSL2|RBP1
GO_REGULATION_OF_PROTEIN_LOCALIZATION_TO_NUCLEUS	5	218	0.453523	1	1.15214133682266	114548|1601|1950|51208|7046	NLRP3|DAB2|EGF|CLDN18|TGFBR1
GO_CELL_CHEMOTAXIS	4	162	0.454028	1	1.18494447542364	196527|3672|5196|55742	ANO6|ITGA1|PF4|PARVA
GO_REGULATION_OF_ENDOTHELIAL_CELL_MIGRATION	4	114	0.454028	1	1.18494447542364	25960|3690|5747|7424	ADGRA2|ITGB3|PTK2|VEGFC
GO_POSITIVE_REGULATION_OF_PROTEIN_SERINE_THREONINE_KINASE_ACTIVITY	7	289	0.466037	1	1.09968553458747	10818|1436|1950|22924|23162|3672|4293	FRS2|CSF1R|EGF|MAPRE3|MAPK8IP3|ITGA1|MAP3K9
GO_NEGATIVE_REGULATION_OF_KINASE_ACTIVITY	6	250	0.468535	1	1.11081057985061	26191|3480|5635|79883|80851|84959	PTPN22|IGF1R|PRPSAP1|PODNL1|SH3BP5L|UBASH3B
GO_RESPONSE_TO_MECHANICAL_STIMULUS	6	210	0.468535	1	1.11081057985061	23258|27063|2736|3688|7132|7508	DENND5A|ANKRD1|GLI2|ITGB1|TNFRSF1A|XPC
GO_MULTICELLULAR_ORGANISM_REPRODUCTION	11	768	0.468897	1	1.06610070580073	10272|124997|174|3037|342977|3688|56776|6696|7046|7704|84073	FSTL3|WDR81|AFP|HAS2|NANOS3|ITGB1|FMN2|SPP1|TGFBR1|ZBTB16|MYCBPAP
GO_PHOSPHATIDYLINOSITOL_METABOLIC_PROCESS	5	193	0.471194	1	1.12681359207515	10818|1436|145567|1950|2250	FRS2|CSF1R|TTC7B|EGF|FGF5
GO_REGULATION_OF_CATION_TRANSMEMBRANE_TRANSPORT	5	208	0.471194	1	1.12681359207515	10681|196527|53827|776|84959	GNB5|ANO6|FXYD5|CACNA1D|UBASH3B
GO_REGULATION_OF_ION_HOMEOSTASIS	4	201	0.474021	1	1.15175713360885	22821|4092|5371|84959	RASA3|SMAD7|PML|UBASH3B
GO_GERM_CELL_DEVELOPMENT	4	209	0.474021	1	1.15175713360885	124997|342977|56776|7704	WDR81|NANOS3|FMN2|ZBTB16
GO_REGULATION_OF_TRANSMEMBRANE_TRANSPORT	9	426	0.474316	1	1.07259154482334	10681|1950|196527|3786|5174|53827|6334|776|84959	GNB5|EGF|ANO6|KCNQ3|PDZK1|FXYD5|SCN8A|CACNA1D|UBASH3B
GO_IMMUNE_RESPONSE	20	1100	0.476124	1	1.03710440567736	114548|1238|1436|1794|23601|3480|366|4688|4853|5196|5371|55061|5747|57823|640|6935|7126|7132|7248|7837	NLRP3|ACKR2|CSF1R|DOCK2|CLEC5A|IGF1R|AQP9|NCF2|NOTCH2|PF4|PML|SUSD4|PTK2|SLAMF7|BLK|ZEB1|TNFAIP1|TNFRSF1A|TSC1|PXDN
GO_CELL_ACTIVATION_INVOLVED_IN_IMMUNE_RESPONSE	3	139	0.476955	1	1.19593750892234	1794|4853|7248	DOCK2|NOTCH2|TSC1
GO_CELLULAR_LIPID_CATABOLIC_PROCESS	3	151	0.476955	1	1.19593750892234	11343|116519|2170	MGLL|APOA5|FABP3
GO_POSITIVE_REGULATION_OF_NUCLEOCYTOPLASMIC_TRANSPORT	3	121	0.476955	1	1.19593750892234	1601|1950|7046	DAB2|EGF|TGFBR1
GO_HYDROGEN_TRANSPORT	3	139	0.476955	1	1.19593750892234	23443|50617|6553	SLC35A3|ATP6V0A4|SLC9A5
GO_REGULATION_OF_DEFENSE_RESPONSE_TO_VIRUS_BY_HOST	3	135	0.476955	1	1.19593750892234	25758|29995|5371	KIAA1549L|LMCD1|PML
GO_REGULATION_OF_CAMP_METABOLIC_PROCESS	3	129	0.476955	1	1.19593750892234	19|5196|9568	ABCA1|PF4|GABBR2
GO_ZYMOGEN_ACTIVATION	3	112	0.476955	1	1.19593750892234	10395|114548|5371	DLC1|NLRP3|PML
GO_MEMBRANE_DEPOLARIZATION	2	61	0.479488	1	1.29545684004883	6334|776	SCN8A|CACNA1D
GO_REGULATION_OF_ALPHA_BETA_T_CELL_ACTIVATION	2	68	0.479488	1	1.29545684004883	114548|7704	NLRP3|ZBTB16
GO_L_AMINO_ACID_TRANSPORT	2	58	0.479488	1	1.29545684004883	2055|55238	CLN8|SLC38A7
GO_ALPHA_AMINO_ACID_CATABOLIC_PROCESS	2	95	0.479488	1	1.29545684004883	275|55258	AMT|THNSL2
GO_EPIDERMAL_GROWTH_FACTOR_RECEPTOR_SIGNALING_PATHWAY	2	55	0.479488	1	1.29545684004883	1950|5747	EGF|PTK2
GO_PHOSPHATIDYLINOSITOL_3_PHOSPHATE_BIOSYNTHETIC_PROCESS	2	49	0.479488	1	1.29545684004883	10818|2250	FRS2|FGF5
GO_REGULATION_OF_TELOMERE_MAINTENANCE	2	67	0.479488	1	1.29545684004883	23293|5371	SMG6|PML
GO_PROTEOGLYCAN_METABOLIC_PROCESS	2	83	0.479488	1	1.29545684004883	55454|55790	CSGALNACT2|CSGALNACT1
GO_RIBONUCLEOPROTEIN_COMPLEX_LOCALIZATION	2	118	0.479488	1	1.29545684004883	23293|7248	SMG6|TSC1
GO_REGULATION_OF_SYNAPSE_ASSEMBLY	2	79	0.479488	1	1.29545684004883	4204|5747	MECP2|PTK2
GO_REGULATION_OF_INTERLEUKIN_8_PRODUCTION	2	61	0.479488	1	1.29545684004883	26191|5054	PTPN22|SERPINE1
GO_ETHANOLAMINE_CONTAINING_COMPOUND_METABOLIC_PROCESS	2	85	0.479488	1	1.29545684004883	116519|4204	APOA5|MECP2
GO_WATER_HOMEOSTASIS	2	70	0.479488	1	1.29545684004883	3037|366	HAS2|AQP9
GO_REGULATION_OF_STEM_CELL_PROLIFERATION	2	88	0.479488	1	1.29545684004883	6935|7424	ZEB1|VEGFC
GO_REGULATION_OF_LIPID_CATABOLIC_PROCESS	2	52	0.479488	1	1.29545684004883	116519|32	APOA5|ACACB
GO_NEGATIVE_REGULATION_OF_PHOSPHORUS_METABOLIC_PROCESS	11	541	0.480476	1	1.05596452371049	124997|26191|3480|3486|4092|5635|79883|79899|80851|84959|9568	WDR81|PTPN22|IGF1R|IGFBP3|SMAD7|PRPSAP1|PODNL1|PRR5L|SH3BP5L|UBASH3B|GABBR2
GO_REGULATION_OF_DEVELOPMENTAL_GROWTH	7	289	0.480691	1	1.08307277250985	2017|2335|23499|32|5747|6696|80014	CTTN|FN1|MACF1|ACACB|PTK2|SPP1|WWC2
GO_CELLULAR_RESPONSE_TO_ABIOTIC_STIMULUS	7	263	0.480691	1	1.08307277250985	26056|27063|3688|5145|7132|7508|8111	RAB11FIP5|ANKRD1|ITGB1|PDE6A|TNFRSF1A|XPC|GPR68
GO_SIGNAL_TRANSDUCTION_BY_PROTEIN_PHOSPHORYLATION	10	404	0.483658	1	1.05782818439496	10818|1950|2250|22821|23162|3685|4293|5708|5747|7046	FRS2|EGF|FGF5|RASA3|MAPK8IP3|ITGAV|MAP3K9|PSMD2|PTK2|TGFBR1
GO_REGULATION_OF_HORMONE_SECRETION	6	262	0.484417	1	1.09104913841702	26056|640|6447|776|80223|8111	RAB11FIP5|BLK|SCG5|CACNA1D|RAB11FIP1|GPR68
GO_PROTEIN_MATURATION	5	265	0.488682	1	1.10256189726705	10098|10395|114548|5371|6447	TSPAN5|DLC1|NLRP3|PML|SCG5
GO_CELLULAR_COMPONENT_ASSEMBLY_INVOLVED_IN_MORPHOGENESIS	5	246	0.488682	1	1.10256189726705	10529|22885|27063|3688|4633	NEBL|ABLIM3|ANKRD1|ITGB1|MYL2
GO_POSITIVE_REGULATION_OF_MAP_KINASE_ACTIVITY	5	207	0.488682	1	1.10256189726705	10818|1950|23162|3672|4293	FRS2|EGF|MAPK8IP3|ITGA1|MAP3K9
GO_REGULATION_OF_ORGAN_MORPHOGENESIS	5	242	0.488682	1	1.10256189726705	10818|1601|5371|55679|5708	FRS2|DAB2|PML|LIMS2|PSMD2
GO_LEUKOCYTE_ACTIVATION	8	414	0.490947	1	1.06306312524464	10202|1021|1794|26191|3688|4853|57823|7248	DHRS2|CDK6|DOCK2|PTPN22|ITGB1|NOTCH2|SLAMF7|TSC1
GO_TISSUE_HOMEOSTASIS	4	171	0.493734	1	1.12034815977951	2055|221395|3688|9079	CLN8|ADGRF5|ITGB1|LDB2
GO_SENSORY_PERCEPTION_OF_LIGHT_STIMULUS	4	212	0.493734	1	1.12034815977951	10052|2055|5145|7045	GJC1|CLN8|PDE6A|TGFBI
GO_APPENDAGE_DEVELOPMENT	4	169	0.493734	1	1.12034815977951	2736|342184|60529|7704	GLI2|FMN1|ALX4|ZBTB16
GO_REGULATION_OF_JNK_CASCADE	4	159	0.493734	1	1.12034815977951	23162|26191|3480|4293	MAPK8IP3|PTPN22|IGF1R|MAP3K9
GO_PHAGOCYTOSIS	4	190	0.493734	1	1.12034815977951	19|3685|5747|8678	ABCA1|ITGAV|PTK2|BECN1
GO_POSITIVE_REGULATION_OF_TRANSFERASE_ACTIVITY	13	616	0.495963	1	1.03643373440172	10818|1436|1950|22924|23162|25778|3491|3672|3690|4293|5708|5747|7046	FRS2|CSF1R|EGF|MAPRE3|MAPK8IP3|DSTYK|CCN1|ITGA1|ITGB3|MAP3K9|PSMD2|PTK2|TGFBR1
GO_LIPID_BIOSYNTHETIC_PROCESS	12	539	0.499567	1	1.03633990122903	10818|11343|116519|2055|2250|241|32|3294|55258|56895|5947|6487	FRS2|MGLL|APOA5|CLN8|FGF5|ALOX5AP|ACACB|HSD17B2|THNSL2|AGPAT4|RBP1|ST3GAL3
GO_SMALL_GTPASE_MEDIATED_SIGNAL_TRANSDUCTION	9	352	0.499853	1	1.04796362238362	1012|1278|1794|23179|23348|55619|5878|5898|8412	CDH13|COL1A2|DOCK2|RGL1|DOCK9|DOCK10|RAB5C|RALA|BCAR3
GO_REGULATION_OF_PHOSPHATASE_ACTIVITY	3	128	0.500051	1	1.1513748658204	124997|3672|7248	WDR81|ITGA1|TSC1
GO_POSITIVE_REGULATION_OF_PROTEIN_LOCALIZATION_TO_NUCLEUS	3	129	0.500051	1	1.1513748658204	1601|1950|7046	DAB2|EGF|TGFBR1
GO_CELLULAR_HORMONE_METABOLIC_PROCESS	3	104	0.500051	1	1.1513748658204	10202|174|5947	DHRS2|AFP|RBP1
GO_CARBOHYDRATE_BIOSYNTHETIC_PROCESS	3	121	0.500051	1	1.1513748658204	3037|55454|55790	HAS2|CSGALNACT2|CSGALNACT1
GO_PRESYNAPTIC_PROCESS_INVOLVED_IN_SYNAPTIC_TRANSMISSION	3	116	0.500051	1	1.1513748658204	255928|8618|9162	SYT14|CADPS|DGKI
GO_DETECTION_OF_ABIOTIC_STIMULUS	3	117	0.500051	1	1.1513748658204	23258|5145|79054	DENND5A|PDE6A|TRPM8
GO_MULTICELLULAR_ORGANISMAL_SIGNALING	3	123	0.500051	1	1.1513748658204	10052|6334|776	GJC1|SCN8A|CACNA1D
GO_NEGATIVE_REGULATION_OF_CELL_ACTIVATION	3	158	0.500051	1	1.1513748658204	221395|26191|84959	ADGRF5|PTPN22|UBASH3B
GO_MONOVALENT_INORGANIC_CATION_HOMEOSTASIS	3	123	0.500051	1	1.1513748658204	50617|6446|6553	ATP6V0A4|SGK1|SLC9A5
GO_REGULATION_OF_RESPONSE_TO_DNA_DAMAGE_STIMULUS	3	145	0.500051	1	1.1513748658204	27063|322|5371	ANKRD1|APBB1|PML
GO_REGULATION_OF_CYSTEINE_TYPE_ENDOPEPTIDASE_ACTIVITY	5	213	0.50596	1	1.07939164030422	10395|114548|329|3491|5371	DLC1|NLRP3|BIRC2|CCN1|PML
GO_REGULATION_OF_PROTEIN_COMPLEX_DISASSEMBLY	5	217	0.50596	1	1.07939164030422	10783|1778|23332|329|51474	NEK6|DYNC1H1|CLASP1|BIRC2|LIMA1
GO_CYTOSOLIC_TRANSPORT	5	215	0.50596	1	1.07939164030422	23085|23258|255928|8618|9570	ERC1|DENND5A|SYT14|CADPS|GOSR2
GO_REGULATION_OF_CELL_CYCLE_PROCESS	10	558	0.507754	1	1.03615367962921	10630|10783|115426|1950|2191|25959|5371|5708|7508|8678	PDPN|NEK6|UHRF2|EGF|FAP|KANK2|PML|PSMD2|XPC|BECN1
GO_B_CELL_DIFFERENTIATION	2	89	0.508683	1	1.21897762970782	3688|4853	ITGB1|NOTCH2
GO_POST_GOLGI_VESICLE_MEDIATED_TRANSPORT	2	83	0.508683	1	1.21897762970782	23499|9570	MACF1|GOSR2
GO_MAINTENANCE_OF_LOCATION_IN_CELL	2	96	0.508683	1	1.21897762970782	5371|57584	PML|ARHGAP21
GO_ORGANELLE_MEMBRANE_FUSION	2	95	0.508683	1	1.21897762970782	255928|9570	SYT14|GOSR2
GO_REGULATION_OF_CALCIUM_ION_TRANSPORT_INTO_CYTOSOL	2	92	0.508683	1	1.21897762970782	5371|84959	PML|UBASH3B
GO_NOTCH_SIGNALING_PATHWAY	2	114	0.508683	1	1.21897762970782	1021|4853	CDK6|NOTCH2
GO_NEGATIVE_REGULATION_OF_OSSIFICATION	2	69	0.508683	1	1.21897762970782	1021|3399	CDK6|ID3
GO_NUCLEAR_TRANSCRIBED_MRNA_CATABOLIC_PROCESS_NONSENSE_MEDIATED_DECAY	2	118	0.508683	1	1.21897762970782	23293|9811	SMG6|CTIF
GO_NEGATIVE_REGULATION_OF_IMMUNE_EFFECTOR_PROCESS	2	102	0.508683	1	1.21897762970782	55061|966	SUSD4|CD59
GO_LIMBIC_SYSTEM_DEVELOPMENT	2	100	0.508683	1	1.21897762970782	1021|7248	CDK6|TSC1
GO_RHO_PROTEIN_SIGNAL_TRANSDUCTION	2	50	0.508683	1	1.21897762970782	1012|1278	CDH13|COL1A2
GO_RESPONSE_TO_LIGHT_STIMULUS	7	280	0.509653	1	1.0511523589366	3688|3713|4204|5145|5371|6446|7508	ITGB1|IVL|MECP2|PDE6A|PML|SGK1|XPC
GO_NEGATIVE_REGULATION_OF_PHOSPHORYLATION	9	422	0.512495	1	1.03606128381361	26191|3480|3486|4092|5635|79883|79899|80851|84959	PTPN22|IGF1R|IGFBP3|SMAD7|PRPSAP1|PODNL1|PRR5L|SH3BP5L|UBASH3B
GO_NEGATIVE_REGULATION_OF_CELLULAR_CATABOLIC_PROCESS	4	156	0.513132	1	1.09058970916481	26191|32|5371|7248	PTPN22|ACACB|PML|TSC1
GO_NEUROTRANSMITTER_TRANSPORT	4	155	0.513132	1	1.09058970916481	2055|255928|8618|9162	CLN8|SYT14|CADPS|DGKI
GO_REGULATION_OF_CARBOHYDRATE_METABOLIC_PROCESS	4	172	0.513132	1	1.09058970916481	1950|3037|32|3486	EGF|HAS2|ACACB|IGFBP3
GO_PROTEIN_DEPHOSPHORYLATION	4	190	0.513132	1	1.09058970916481	26191|53|5533|84959	PTPN22|ACP2|PPP3CC|UBASH3B
GO_NON_CANONICAL_WNT_SIGNALING_PATHWAY	3	140	0.522619	1	1.10997423857312	5145|54331|5708	PDE6A|GNG2|PSMD2
GO_KIDNEY_EPITHELIUM_DEVELOPMENT	3	125	0.522619	1	1.10997423857312	26249|342184|4092	KLHL3|FMN1|SMAD7
GO_PROTEIN_STABILIZATION	3	131	0.522619	1	1.10997423857312	4092|5371|7248	SMAD7|PML|TSC1
GO_REGULATION_OF_CELL_CYCLE_G1_S_PHASE_TRANSITION	3	147	0.522619	1	1.10997423857312	10630|25959|5371	PDPN|KANK2|PML
GO_REGULATION_OF_CELL_CYCLE_ARREST	3	108	0.522619	1	1.10997423857312	115426|2191|5371	UHRF2|FAP|PML
GO_DEVELOPMENTAL_GROWTH_INVOLVED_IN_MORPHOGENESIS	3	104	0.522619	1	1.10997423857312	342184|3688|55909	FMN1|ITGB1|BIN3
GO_PROTEIN_LOCALIZATION_TO_NUCLEUS	3	156	0.522619	1	1.10997423857312	1950|5371|7704	EGF|PML|ZBTB16
GO_AGING	5	264	0.523003	1	1.05709699003835	2055|267|4017|5054|5371	CLN8|AMFR|LOXL2|SERPINE1|PML
GO_REGULATION_OF_NEURON_DEATH	5	252	0.523003	1	1.05709699003835	10617|3672|4204|54463|7248	STAMBP|ITGA1|MECP2|RETREG1|TSC1
GO_REGULATION_OF_ANATOMICAL_STRUCTURE_SIZE	11	472	0.526207	1	1.01723555812921	196527|2017|2055|2335|23499|342184|366|3672|51474|6696|7248	ANO6|CTTN|CLN8|FN1|MACF1|FMN1|AQP9|ITGA1|LIMA1|SPP1|TSC1
GO_VESICLE_ORGANIZATION	6	280	0.531094	1	1.03578691276061	19|22872|255928|8618|9570|966	ABCA1|SEC31A|SYT14|CADPS|GOSR2|CD59
GO_CELLULAR_RESPONSE_TO_ORGANIC_CYCLIC_COMPOUND	10	465	0.531527	1	1.0153325230101	10211|114907|19|27063|2736|3399|366|3688|54331|6446	FLOT1|FBXO32|ABCA1|ANKRD1|GLI2|ID3|AQP9|ITGB1|GNG2|SGK1
GO_REGULATION_OF_PROTEIN_SERINE_THREONINE_KINASE_ACTIVITY	10	470	0.531527	1	1.0153325230101	10818|1436|1950|22924|23162|26191|3480|3672|4293|7046	FRS2|CSF1R|EGF|MAPRE3|MAPK8IP3|PTPN22|IGF1R|ITGA1|MAP3K9|TGFBR1
GO_REGULATION_OF_PROTEIN_IMPORT	4	183	0.532182	1	1.06242688790453	114548|1601|1950|7046	NLRP3|DAB2|EGF|TGFBR1
GO_MULTI_MULTICELLULAR_ORGANISM_PROCESS	4	213	0.532182	1	1.06242688790453	3688|5016|5673|6696	ITGB1|OVGP1|PSG5|SPP1
GO_SPINAL_CORD_DEVELOPMENT	2	106	0.536787	1	1.15099451886796	2055|2736	CLN8|GLI2
GO_METENCEPHALON_DEVELOPMENT	2	100	0.536787	1	1.15099451886796	2736|4204	GLI2|MECP2
GO_NEGATIVE_REGULATION_OF_LIPID_METABOLIC_PROCESS	2	80	0.536787	1	1.15099451886796	27122|32	DKK3|ACACB
GO_POSITIVE_REGULATION_OF_CARBOHYDRATE_METABOLIC_PROCESS	2	75	0.536787	1	1.15099451886796	1950|3037	EGF|HAS2
GO_PROTEIN_POLYMERIZATION	2	67	0.536787	1	1.15099451886796	2017|23332	CTTN|CLASP1
GO_PROTEIN_ACETYLATION	2	129	0.536787	1	1.15099451886796	322|4204	APBB1|MECP2
GO_ACUTE_INFLAMMATORY_RESPONSE	2	73	0.536787	1	1.15099451886796	196527|2335	ANO6|FN1
GO_MYELOID_LEUKOCYTE_ACTIVATION	2	98	0.536787	1	1.15099451886796	10202|1794	DHRS2|DOCK2
GO_NEPHRON_EPITHELIUM_DEVELOPMENT	2	93	0.536787	1	1.15099451886796	26249|342184	KLHL3|FMN1
GO_JNK_CASCADE	2	82	0.536787	1	1.15099451886796	23162|4293	MAPK8IP3|MAP3K9
GO_PROTEIN_SUMOYLATION	2	115	0.536787	1	1.15099451886796	5371|7508	PML|XPC
GO_REGULATION_OF_CARBOHYDRATE_BIOSYNTHETIC_PROCESS	2	87	0.536787	1	1.15099451886796	1950|3037	EGF|HAS2
GO_MICROTUBULE_ORGANIZING_CENTER_ORGANIZATION	2	84	0.536787	1	1.15099451886796	124997|23332	WDR81|CLASP1
GO_NEGATIVE_REGULATION_OF_CELL_CYCLE_G1_S_PHASE_TRANSITION	2	98	0.536787	1	1.15099451886796	25959|5371	KANK2|PML
GO_REGULATION_OF_STEROID_METABOLIC_PROCESS	2	74	0.536787	1	1.15099451886796	116519|27122	APOA5|DKK3
GO_NEGATIVE_REGULATION_OF_HOMOTYPIC_CELL_CELL_ADHESION	2	102	0.536787	1	1.15099451886796	26191|84959	PTPN22|UBASH3B
GO_CELLULAR_PROTEIN_COMPLEX_ASSEMBLY	7	346	0.538048	1	1.02103548032254	114548|1950|2017|23332|50617|5747|8618	NLRP3|EGF|CTTN|CLASP1|ATP6V0A4|PTK2|CADPS
GO_POSITIVE_REGULATION_OF_CELL_CYCLE	7	332	0.538048	1	1.02103548032254	115426|1950|2191|22924|5371|8678|9236	UHRF2|EGF|FAP|MAPRE3|PML|BECN1|CCPG1
GO_REGULATION_OF_HEART_CONTRACTION	5	221	0.53979	1	1.03569638265978	10052|10060|4092|4633|776	GJC1|ABCC9|SMAD7|MYL2|CACNA1D
GO_POSITIVE_REGULATION_OF_CELL_CYCLE_PROCESS	5	247	0.53979	1	1.03569638265978	115426|1950|2191|5371|8678	UHRF2|EGF|FAP|PML|BECN1
GO_NEGATIVE_REGULATION_OF_CATABOLIC_PROCESS	5	203	0.53979	1	1.03569638265978	26191|32|5371|56776|7248	PTPN22|ACACB|PML|FMN2|TSC1
GO_SEXUAL_REPRODUCTION	10	730	0.543269	1	1.00522682164952	10272|124997|174|342977|3688|5016|56776|7046|7704|84073	FSTL3|WDR81|AFP|NANOS3|ITGB1|OVGP1|FMN2|TGFBR1|ZBTB16|MYCBPAP
GO_EMBRYONIC_ORGAN_DEVELOPMENT	8	406	0.544209	1	1.01020255974227	10818|2200|2736|3399|3491|60529|6935|7046	FRS2|FBN1|GLI2|ID3|CCN1|ALX4|ZEB1|TGFBR1
GO_REGULATION_OF_EPITHELIAL_CELL_DIFFERENTIATION	3	122	0.54462	1	1.07149589375204	6935|7132|84162	ZEB1|TNFRSF1A|KIAA1109
GO_CYTOSKELETON_DEPENDENT_INTRACELLULAR_TRANSPORT	3	116	0.54462	1	1.07149589375204	124997|3797|57584	WDR81|KIF3C|ARHGAP21
GO_G_PROTEIN_COUPLED_RECEPTOR_SIGNALING_PATHWAY_COUPLED_TO_CYCLIC_NUCLEOTIDE_SECOND_MESSENGER	3	172	0.54462	1	1.07149589375204	54331|776|9340	GNG2|CACNA1D|GLP2R
GO_REGULATION_OF_STRESS_ACTIVATED_PROTEIN_KINASE_SIGNALING_CASCADE	4	197	0.550859	1	1.03560631016683	23162|26191|3480|4293	MAPK8IP3|PTPN22|IGF1R|MAP3K9
GO_CARBOHYDRATE_DERIVATIVE_CATABOLIC_PROCESS	4	174	0.550859	1	1.03560631016683	138050|4245|5016|6383	HGSNAT|MGAT1|OVGP1|SDC2
GO_POSITIVE_REGULATION_OF_CELL_GROWTH	4	148	0.550859	1	1.03560631016683	2335|23499|6446|7046	FN1|MACF1|SGK1|TGFBR1
GO_SINGLE_ORGANISM_CATABOLIC_PROCESS	17	957	0.556798	1	0.988223668775689	11343|116519|1278|1289|1293|2170|25758|267|275|29995|316|3300|55258|7837|8678|9776|9902	MGLL|APOA5|COL1A2|COL5A1|COL6A3|FABP3|KIAA1549L|AMFR|AMT|LMCD1|AOX1|DNAJB2|THNSL2|PXDN|BECN1|ATG13|MRC2
GO_REGULATION_OF_MITOTIC_CELL_CYCLE	8	468	0.557187	1	0.997787548057454	10630|10783|1950|25959|5371|5708|7508|8678	PDPN|NEK6|EGF|KANK2|PML|PSMD2|XPC|BECN1
GO_NEGATIVE_REGULATION_OF_GENE_EXPRESSION	29	1493	0.5573	1	0.986605148758043	114548|127343|148979|1523|1601|253461|25959|26191|27063|27122|2736|29995|32|329|3399|342977|4017|4092|4204|5054|5371|55061|60468|6935|7248|7704|80014|9612|966	NLRP3|DMBX1|GLIS1|CUX1|DAB2|ZBTB38|KANK2|PTPN22|ANKRD1|DKK3|GLI2|LMCD1|ACACB|BIRC2|ID3|NANOS3|LOXL2|SMAD7|MECP2|SERPINE1|PML|SUSD4|BACH2|ZEB1|TSC1|ZBTB16|WWC2|NCOR2|CD59
GO_REGULATION_OF_IMMUNE_RESPONSE	15	858	0.557325	1	0.988669673920772	10211|11126|114548|1278|127943|1308|26191|329|3688|55061|5708|5747|57823|640|966	FLOT1|CD160|NLRP3|COL1A2|FCRLB|COL17A1|PTPN22|BIRC2|ITGB1|SUSD4|PSMD2|PTK2|SLAMF7|BLK|CD59
GO_MULTICELLULAR_ORGANISMAL_HOMEOSTASIS	6	272	0.561221	1	1.0018826966263	2055|221395|3037|32|3688|9079	CLN8|ADGRF5|HAS2|ACACB|ITGB1|LDB2
GO_MEMORY	2	98	0.563767	1	1.09013490574539	4204|6446	MECP2|SGK1
GO_REGULATION_OF_SYSTEMIC_ARTERIAL_BLOOD_PRESSURE	2	84	0.563767	1	1.09013490574539	4204|6518	MECP2|SLC2A5
GO_OVULATION_CYCLE	2	113	0.563767	1	1.09013490574539	174|3037	AFP|HAS2
GO_REGULATION_OF_SODIUM_ION_TRANSPORT	2	77	0.563767	1	1.09013490574539	53827|6446	FXYD5|SGK1
GO_CELLULAR_AMINO_ACID_CATABOLIC_PROCESS	2	112	0.563767	1	1.09013490574539	275|55258	AMT|THNSL2
GO_REGULATION_OF_CALCIUM_ION_IMPORT	2	103	0.563767	1	1.09013490574539	1950|84959	EGF|UBASH3B
GO_REGULATION_OF_LIPASE_ACTIVITY	2	83	0.563767	1	1.09013490574539	116519|3491	APOA5|CCN1
GO_EPHRIN_RECEPTOR_SIGNALING_PATHWAY	2	85	0.563767	1	1.09013490574539	5747|6383	PTK2|SDC2
GO_REGULATION_OF_LYMPHOCYTE_MEDIATED_IMMUNITY	2	114	0.563767	1	1.09013490574539	114548|55061	NLRP3|SUSD4
GO_MICROTUBULE_BUNDLE_FORMATION	2	69	0.563767	1	1.09013490574539	23332|89796	CLASP1|NAV1
GO_INSULIN_RECEPTOR_SIGNALING_PATHWAY	2	80	0.563767	1	1.09013490574539	3480|50617	IGF1R|ATP6V0A4
GO_REGULATION_OF_PH	2	89	0.563767	1	1.09013490574539	50617|6553	ATP6V0A4|SLC9A5
GO_FIBROBLAST_GROWTH_FACTOR_RECEPTOR_SIGNALING_PATHWAY	2	84	0.563767	1	1.09013490574539	10818|2250	FRS2|FGF5
GO_HEART_PROCESS	2	85	0.563767	1	1.09013490574539	10052|4633	GJC1|MYL2
GO_REGULATION_OF_MUSCLE_ADAPTATION	2	63	0.563767	1	1.09013490574539	114907|29995	FBXO32|LMCD1
GO_LYMPHOCYTE_ACTIVATION_INVOLVED_IN_IMMUNE_RESPONSE	2	98	0.563767	1	1.09013490574539	4853|7248	NOTCH2|TSC1
GO_CARDIAC_CONDUCTION	2	82	0.563767	1	1.09013490574539	10052|776	GJC1|CACNA1D
GO_REGULATION_OF_POTASSIUM_ION_TRANSPORT	2	83	0.563767	1	1.09013490574539	196527|776	ANO6|CACNA1D
GO_HYDROGEN_ION_TRANSMEMBRANE_TRANSPORT	2	107	0.563767	1	1.09013490574539	50617|6553	ATP6V0A4|SLC9A5
GO_SPHINGOLIPID_METABOLIC_PROCESS	3	138	0.566021	1	1.03551669182444	2055|6487|94103	CLN8|ST3GAL3|ORMDL3
GO_CELLULAR_RESPONSE_TO_ALCOHOL	3	115	0.566021	1	1.03551669182444	114907|19|3688	FBXO32|ABCA1|ITGB1
GO_DNA_INTEGRITY_CHECKPOINT	3	146	0.566021	1	1.03551669182444	10783|5371|7508	NEK6|PML|XPC
GO_RNA_LOCALIZATION	3	185	0.566021	1	1.03551669182444	10211|23293|7248	FLOT1|SMG6|TSC1
GO_REGULATION_OF_DEFENSE_RESPONSE	15	759	0.566777	1	0.982166828286565	10211|11343|114548|1794|25758|26191|29995|329|5054|5371|55061|5708|7132|81858|966	FLOT1|MGLL|NLRP3|DOCK2|KIAA1549L|PTPN22|LMCD1|BIRC2|SERPINE1|PML|SUSD4|PSMD2|TNFRSF1A|SHARPIN|CD59
GO_REGULATION_OF_CELL_PROJECTION_ASSEMBLY	4	155	0.569137	1	1.01009952829042	23216|55909|5898|7046	TBC1D1|BIN3|RALA|TGFBR1
GO_MONOCARBOXYLIC_ACID_METABOLIC_PROCESS	11	503	0.570613	1	0.981188846990253	10630|11343|2170|241|275|32|55258|5947|6583|686|7132	PDPN|MGLL|FABP3|ALOX5AP|AMT|ACACB|THNSL2|RBP1|SLC22A4|BTD|TNFRSF1A
GO_REGULATION_OF_MUSCLE_SYSTEM_PROCESS	5	195	0.572513	1	0.995375874051033	114907|2017|29995|4092|4633	FBXO32|CTTN|LMCD1|SMAD7|MYL2
GO_NEGATIVE_REGULATION_OF_PEPTIDASE_ACTIVITY	5	245	0.572513	1	0.995375874051033	1293|144203|329|404203|5054	COL6A3|OVOS2|BIRC2|SPINK6|SERPINE1
GO_POSITIVE_REGULATION_OF_GENE_EXPRESSION	35	1733	0.577639	1	0.977307846664021	1012|1021|10272|114548|148979|1601|1950|22885|22924|23085|2335|253461|26191|27063|2736|322|347273|3491|4092|4204|5054|5196|59269|60529|64067|64764|6925|6935|7046|7132|7704|81606|9079|9236|9612	CDH13|CDK6|FSTL3|NLRP3|GLIS1|DAB2|EGF|ABLIM3|MAPRE3|ERC1|FN1|ZBTB38|PTPN22|ANKRD1|GLI2|APBB1|CAVIN4|CCN1|SMAD7|MECP2|SERPINE1|PF4|HIVEP3|ALX4|NPAS3|CREB3L2|TCF4|ZEB1|TGFBR1|TNFRSF1A|ZBTB16|LBH|LDB2|CCPG1|NCOR2
GO_RESPONSE_TO_DRUG	10	431	0.577818	1	0.976056789287111	19|2170|27063|3688|5174|55754|7424|7508|8412|8678	ABCA1|FABP3|ANKRD1|ITGB1|PDZK1|TMEM30A|VEGFC|XPC|BCAR3|BECN1
GO_REGULATION_OF_MEMBRANE_POTENTIAL	7	343	0.579333	1	0.978925808275776	10052|3786|4092|4204|6334|776|9162	GJC1|KCNQ3|SMAD7|MECP2|SCN8A|CACNA1D|DGKI
GO_CARBOHYDRATE_DERIVATIVE_METABOLIC_PROCESS	19	1047	0.581728	1	0.97244559335071	117248|138050|23443|2650|27284|3037|32|4204|4245|5016|50617|5145|55454|55568|55757|55790|56913|6383|6487	GALNT15|HGSNAT|SLC35A3|GCNT1|SULT1B1|HAS2|ACACB|MECP2|MGAT1|OVGP1|ATP6V0A4|PDE6A|CSGALNACT2|GALNT10|UGGT2|CSGALNACT1|C1GALT1|SDC2|ST3GAL3
GO_RESPONSE_TO_ABIOTIC_STIMULUS	22	1024	0.583894	1	0.971763220679165	23258|26056|27063|2736|329|366|3688|3713|4017|4204|5145|5371|56776|6383|6446|7038|7132|7248|7508|79054|8111|8678	DENND5A|RAB11FIP5|ANKRD1|GLI2|BIRC2|AQP9|ITGB1|IVL|LOXL2|MECP2|PDE6A|PML|FMN2|SDC2|SGK1|TG|TNFRSF1A|TSC1|XPC|TRPM8|GPR68|BECN1
GO_AMMONIUM_ION_METABOLIC_PROCESS	3	169	0.586797	1	1.00186847036186	116519|4204|6583	APOA5|MECP2|SLC22A4
GO_NEGATIVE_REGULATION_OF_SEQUENCE_SPECIFIC_DNA_BINDING_TRANSCRIPTION_FACTOR_ACTIVITY	3	136	0.586797	1	1.00186847036186	114548|3399|4092	NLRP3|ID3|SMAD7
GO_REGULATION_OF_CYCLIC_NUCLEOTIDE_METABOLIC_PROCESS	3	155	0.586797	1	1.00186847036186	19|5196|9568	ABCA1|PF4|GABBR2
GO_BONE_DEVELOPMENT	3	156	0.586797	1	1.00186847036186	196527|3037|55790	ANO6|HAS2|CSGALNACT1
GO_NEGATIVE_REGULATION_OF_CELL_MORPHOGENESIS_INVOLVED_IN_DIFFERENTIATION	3	117	0.586797	1	1.00186847036186	4092|5747|6696	SMAD7|PTK2|SPP1
GO_RESPONSE_TO_UV	3	126	0.586797	1	1.00186847036186	3713|5371|7508	IVL|PML|XPC
GO_TUBE_FORMATION	3	129	0.586797	1	1.00186847036186	10395|5898|7248	DLC1|RALA|TSC1
GO_NEGATIVE_REGULATION_OF_MULTI_ORGANISM_PROCESS	3	151	0.586797	1	1.00186847036186	3685|5016|5371	ITGAV|OVGP1|PML
GO_REGULATION_OF_PROTEIN_POLYMERIZATION	4	173	0.586996	1	0.985813407073753	2017|23332|342184|6446	CTTN|CLASP1|FMN1|SGK1
GO_PEPTIDYL_LYSINE_MODIFICATION	5	312	0.588414	1	0.976360010951153	322|3713|4204|5371|7508	APBB1|IVL|MECP2|PML|XPC
GO_REGULATION_OF_AXONOGENESIS	5	168	0.588414	1	0.976360010951153	2017|2335|23499|5747|6696	CTTN|FN1|MACF1|PTK2|SPP1
GO_STEROID_BIOSYNTHETIC_PROCESS	2	114	0.589601	1	1.03542752421007	116519|3294	APOA5|HSD17B2
GO_REGULATION_OF_SEQUESTERING_OF_CALCIUM_ION	2	107	0.589601	1	1.03542752421007	22821|84959	RASA3|UBASH3B
GO_XENOPHAGY	2	105	0.589601	1	1.03542752421007	25758|29995	KIAA1549L|LMCD1
GO_POSITIVE_REGULATION_OF_STAT_CASCADE	2	73	0.589601	1	1.03542752421007	1436|7132	CSF1R|TNFRSF1A
GO_SYNAPTIC_VESICLE_CYCLE	2	90	0.589601	1	1.03542752421007	255928|8618	SYT14|CADPS
GO_CELLULAR_MONOVALENT_INORGANIC_CATION_HOMEOSTASIS	2	96	0.589601	1	1.03542752421007	50617|6446	ATP6V0A4|SGK1
GO_LYMPHOCYTE_MEDIATED_IMMUNITY	2	147	0.589601	1	1.03542752421007	55061|57823	SUSD4|SLAMF7
GO_DEVELOPMENTAL_CELL_GROWTH	2	77	0.589601	1	1.03542752421007	3688|8470	ITGB1|SORBS2
GO_NUCLEAR_TRANSPORT	6	355	0.590409	1	0.970103972910441	1950|23293|5371|5878|5898|7248	EGF|SMG6|PML|RAB5C|RALA|TSC1
GO_CELLULAR_RESPONSE_TO_NITROGEN_COMPOUND	11	505	0.592174	1	0.96408184738027	10211|1278|2200|26191|3480|366|50617|54331|5747|6935|9340	FLOT1|COL1A2|FBN1|PTPN22|IGF1R|AQP9|ATP6V0A4|GNG2|PTK2|ZEB1|GLP2R
GO_INTERSPECIES_INTERACTION_BETWEEN_ORGANISMS	12	662	0.595186	1	0.961886042435617	10625|23601|25827|3685|3688|3690|3693|5371|5898|7132|81607|8678	IVNS1ABP|CLEC5A|FBXL2|ITGAV|ITGB1|ITGB3|ITGB5|PML|RALA|TNFRSF1A|NECTIN4|BECN1
GO_POSITIVE_REGULATION_OF_TRANSCRIPTION_FROM_RNA_POLYMERASE_II_PROMOTER	21	1004	0.596278	1	0.964367632483213	1012|10272|114548|148979|22885|253461|27063|2736|322|347273|3491|4092|5054|5196|60529|64764|6925|6935|7132|9079|9236	CDH13|FSTL3|NLRP3|GLIS1|ABLIM3|ZBTB38|ANKRD1|GLI2|APBB1|CAVIN4|CCN1|SMAD7|SERPINE1|PF4|ALX4|CREB3L2|TCF4|ZEB1|TNFRSF1A|LDB2|CCPG1
GO_HOMEOSTATIC_PROCESS	26	1337	0.596497	1	0.966014675953265	116519|19|196527|2055|2170|221395|22821|23293|2335|26056|26249|27032|3037|32|366|3688|4688|50617|5145|5371|57217|6446|6553|79054|9079|94103	APOA5|ABCA1|ANO6|CLN8|FABP3|ADGRF5|RASA3|SMG6|FN1|RAB11FIP5|KLHL3|ATP2C1|HAS2|ACACB|AQP9|ITGB1|NCF2|ATP6V0A4|PDE6A|PML|TTC7A|SGK1|SLC9A5|TRPM8|LDB2|ORMDL3
GO_NEGATIVE_REGULATION_OF_CYTOKINE_PRODUCTION	4	211	0.604418	1	0.962656607766052	114548|2335|26191|5371	NLRP3|FN1|PTPN22|PML
GO_DIVALENT_INORGANIC_CATION_HOMEOSTASIS	6	343	0.604619	1	0.954947252839452	22821|27032|3688|5145|5371|79054	RASA3|ATP2C1|ITGB1|PDE6A|PML|TRPM8
GO_RESPONSE_TO_IONIZING_RADIATION	3	145	0.606927	1	0.970330003389687	3688|4204|5371	ITGB1|MECP2|PML
GO_POSITIVE_REGULATION_OF_CELLULAR_AMIDE_METABOLIC_PROCESS	3	111	0.606927	1	0.970330003389687	3491|7132|9612	CCN1|TNFRSF1A|NCOR2
GO_REGULATION_OF_CHROMATIN_ORGANIZATION	3	152	0.606927	1	0.970330003389687	115426|4204|5371	UHRF2|MECP2|PML
GO_NEGATIVE_REGULATION_OF_NEURON_DEATH	3	171	0.606927	1	0.970330003389687	10617|4204|54463	STAMBP|MECP2|RETREG1
GO_REGULATION_OF_DENDRITE_DEVELOPMENT	3	120	0.606927	1	0.970330003389687	1523|6383|6446	CUX1|SDC2|SGK1
GO_REGULATION_OF_IMMUNE_EFFECTOR_PROCESS	8	424	0.607435	1	0.95098153604231	114548|1794|25758|29995|329|5371|55061|966	NLRP3|DOCK2|KIAA1549L|LMCD1|BIRC2|PML|SUSD4|CD59
GO_REGULATION_OF_ESTABLISHMENT_OF_PLANAR_POLARITY	2	110	0.614282	1	0.985884712800158	1601|5708	DAB2|PSMD2
GO_REGULATION_OF_ADAPTIVE_IMMUNE_RESPONSE	2	123	0.614282	1	0.985884712800158	114548|55061	NLRP3|SUSD4
GO_REGULATION_OF_STRIATED_MUSCLE_CONTRACTION	2	79	0.614282	1	0.985884712800158	4092|4633	SMAD7|MYL2
GO_REGULATION_OF_PEPTIDYL_SERINE_PHOSPHORYLATION	2	118	0.614282	1	0.985884712800158	4092|8412	SMAD7|BCAR3
GO_ERBB_SIGNALING_PATHWAY	2	79	0.614282	1	0.985884712800158	1950|5747	EGF|PTK2
GO_POSITIVE_REGULATION_OF_HORMONE_SECRETION	2	119	0.614282	1	0.985884712800158	640|8111	BLK|GPR68
GO_MITOTIC_DNA_INTEGRITY_CHECKPOINT	2	100	0.614282	1	0.985884712800158	5371|7508	PML|XPC
GO_POSITIVE_REGULATION_OF_CAMP_METABOLIC_PROCESS	2	89	0.614282	1	0.985884712800158	19|5196	ABCA1|PF4
GO_POSITIVE_REGULATION_OF_PROTEIN_KINASE_B_SIGNALING	2	81	0.614282	1	0.985884712800158	5747|7046	PTK2|TGFBR1
GO_POSITIVE_REGULATION_OF_CANONICAL_WNT_SIGNALING_PATHWAY	2	119	0.614282	1	0.985884712800158	5708|79971	PSMD2|WLS
GO_SPHINGOLIPID_BIOSYNTHETIC_PROCESS	2	77	0.614282	1	0.985884712800158	2055|6487	CLN8|ST3GAL3
GO_POSITIVE_REGULATION_OF_PEPTIDE_SECRETION	2	93	0.614282	1	0.985884712800158	640|8111	BLK|GPR68
GO_NEGATIVE_REGULATION_OF_AXONOGENESIS	2	65	0.614282	1	0.985884712800158	5747|6696	PTK2|SPP1
GO_POSITIVE_REGULATION_OF_AXONOGENESIS	2	69	0.614282	1	0.985884712800158	2335|23499	FN1|MACF1
GO_INNER_EAR_MORPHOGENESIS	2	92	0.614282	1	0.985884712800158	2736|6935	GLI2|ZEB1
GO_ORGANELLE_FUSION	2	131	0.614282	1	0.985884712800158	255928|9570	SYT14|GOSR2
GO_RESPONSE_TO_CYTOKINE	12	714	0.61534	1	0.946730164966678	1238|1436|2335|27063|3037|329|51208|5196|5371|5708|7132|79883	ACKR2|CSF1R|FN1|ANKRD1|HAS2|BIRC2|CLDN18|PF4|PML|PSMD2|TNFRSF1A|PODNL1
GO_FOREBRAIN_DEVELOPMENT	7	357	0.618772	1	0.940097203241665	1021|10395|10818|1436|23162|2736|7248	CDK6|DLC1|FRS2|CSF1R|MAPK8IP3|GLI2|TSC1
GO_POSITIVE_REGULATION_OF_CYTOKINE_PRODUCTION	7	370	0.618772	1	0.940097203241665	10211|114548|1436|23601|26191|5054|5196	FLOT1|NLRP3|CSF1R|CLEC5A|PTPN22|SERPINE1|PF4
GO_REGULATION_OF_RESPONSE_TO_BIOTIC_STIMULUS	5	237	0.619223	1	0.940400839945714	1794|25758|29995|329|5371	DOCK2|KIAA1549L|LMCD1|BIRC2|PML
GO_ALPHA_AMINO_ACID_METABOLIC_PROCESS	4	229	0.621388	1	0.940551495273714	23057|275|4204|55258	NMNAT2|AMT|MECP2|THNSL2
GO_POSITIVE_REGULATION_OF_ION_TRANSPORT	4	236	0.621388	1	0.940551495273714	196527|5174|6446|776	ANO6|PDZK1|SGK1|CACNA1D
GO_RESPONSE_TO_NITROGEN_COMPOUND	17	859	0.626107	1	0.943815144556199	10211|1278|2170|2200|26191|2650|329|3480|366|441509|50617|54331|5747|6383|6935|7248|9340	FLOT1|COL1A2|FABP3|FBN1|PTPN22|GCNT1|BIRC2|IGF1R|AQP9|GLRA4|ATP6V0A4|GNG2|PTK2|SDC2|ZEB1|TSC1|GLP2R
GO_POTASSIUM_ION_TRANSPORT	3	154	0.626396	1	0.94070138351529	10060|3786|7248	ABCC9|KCNQ3|TSC1
GO_PEPTIDYL_SERINE_MODIFICATION	3	148	0.626396	1	0.94070138351529	10783|6446|7046	NEK6|SGK1|TGFBR1
GO_POSITIVE_REGULATION_OF_APOPTOTIC_SIGNALING_PATHWAY	3	171	0.626396	1	0.94070138351529	5371|5533|7046	PML|PPP3CC|TGFBR1
GO_REGULATION_OF_CELL_ACTIVATION	8	484	0.631439	1	0.929154680696584	114548|221395|26191|2736|6935|7704|84959|966	NLRP3|ADGRF5|PTPN22|GLI2|ZEB1|ZBTB16|UBASH3B|CD59
GO_REGULATION_OF_ION_TRANSPORT	11	592	0.633768	1	0.931548551176916	10681|1950|196527|3786|5174|5371|53827|6334|6446|776|84959	GNB5|EGF|ANO6|KCNQ3|PDZK1|PML|FXYD5|SCN8A|SGK1|CACNA1D|UBASH3B
GO_CELLULAR_RESPONSE_TO_EXTERNAL_STIMULUS	5	264	0.634107	1	0.923383656398748	27063|3688|7132|7248|8678	ANKRD1|ITGB1|TNFRSF1A|TSC1|BECN1
GO_ANATOMICAL_STRUCTURE_HOMEOSTASIS	5	285	0.634107	1	0.923383656398748	2055|221395|23293|3688|9079	CLN8|ADGRF5|SMG6|ITGB1|LDB2
GO_REGULATION_OF_TUMOR_NECROSIS_FACTOR_SUPERFAMILY_CYTOKINE_PRODUCTION	2	101	0.637811	1	0.940850510785319	26191|5196	PTPN22|PF4
GO_CELLULAR_RESPONSE_TO_LIGHT_STIMULUS	2	91	0.637811	1	0.940850510785319	5145|7508	PDE6A|XPC
GO_MITOCHONDRIAL_MEMBRANE_ORGANIZATION	2	92	0.637811	1	0.940850510785319	2055|5533	CLN8|PPP3CC
GO_REGULATION_OF_SYNAPSE_ORGANIZATION	2	113	0.637811	1	0.940850510785319	4204|5747	MECP2|PTK2
GO_CALCIUM_ION_REGULATED_EXOCYTOSIS	2	81	0.637811	1	0.940850510785319	255928|8618	SYT14|CADPS
GO_NUCLEAR_IMPORT	2	129	0.637811	1	0.940850510785319	1950|5371	EGF|PML
GO_REGULATION_OF_TYPE_I_INTERFERON_PRODUCTION	2	111	0.637811	1	0.940850510785319	10211|26191	FLOT1|PTPN22
GO_SULFUR_COMPOUND_BIOSYNTHETIC_PROCESS	4	203	0.637894	1	0.919428086315956	32|55454|55790|6487	ACACB|CSGALNACT2|CSGALNACT1|ST3GAL3
GO_REGULATION_OF_NEUROTRANSMITTER_LEVELS	4	190	0.637894	1	0.919428086315956	2055|255928|8618|9162	CLN8|SYT14|CADPS|DGKI
GO_SENSORY_PERCEPTION	9	938	0.642968	1	0.920726295391822	10052|2055|4204|50617|5145|54463|7045|776|79054	GJC1|CLN8|MECP2|ATP6V0A4|PDE6A|RETREG1|TGFBI|CACNA1D|TRPM8
GO_RESPONSE_TO_INORGANIC_SUBSTANCE	9	479	0.642968	1	0.920726295391822	10272|22872|2335|241|322|366|4017|4204|8678	FSTL3|SEC31A|FN1|ALOX5AP|APBB1|AQP9|LOXL2|MECP2|BECN1
GO_SULFUR_COMPOUND_METABOLIC_PROCESS	7	359	0.643914	1	0.915848342622971	10560|27284|32|55454|55790|6487|686	SLC19A2|SULT1B1|ACACB|CSGALNACT2|CSGALNACT1|ST3GAL3|BTD
GO_RESPONSE_TO_EXTRACELLULAR_STIMULUS	7	441	0.643914	1	0.915848342622971	11167|19|32|3688|6696|7248|8678	FSTL1|ABCA1|ACACB|ITGB1|SPP1|TSC1|BECN1
GO_CIRCADIAN_RHYTHM	3	137	0.645194	1	0.912814369859239	3399|5054|5371	ID3|SERPINE1|PML
GO_REGULATION_OF_G_PROTEIN_COUPLED_RECEPTOR_PROTEIN_SIGNALING_PATHWAY	3	127	0.645194	1	0.912814369859239	11343|3688|5145	MGLL|ITGB1|PDE6A
GO_CELLULAR_RESPONSE_TO_RADIATION	3	137	0.645194	1	0.912814369859239	3688|5145|7508	ITGB1|PDE6A|XPC
GO_MEMBRANE_LIPID_METABOLIC_PROCESS	3	184	0.645194	1	0.912814369859239	2055|6487|94103	CLN8|ST3GAL3|ORMDL3
GO_DEFENSE_RESPONSE_TO_BACTERIUM	3	237	0.645194	1	0.912814369859239	11126|5054|7132	CD160|SERPINE1|TNFRSF1A
GO_HEAD_DEVELOPMENT	14	709	0.64678	1	0.926506277467059	1021|10395|10818|127343|1436|23162|2736|3688|4204|5533|7248|79971|81858|83716	CDK6|DLC1|FRS2|DMBX1|CSF1R|MAPK8IP3|GLI2|ITGB1|MECP2|PPP3CC|TSC1|WLS|SHARPIN|CRISPLD2
GO_TRANSITION_METAL_ION_HOMEOSTASIS	2	106	0.6602	1	0.899729667694605	27032|57217	ATP2C1|TTC7A
GO_B_CELL_ACTIVATION	2	132	0.6602	1	0.899729667694605	3688|4853	ITGB1|NOTCH2
GO_ENSHEATHMENT_OF_NEURONS	2	91	0.6602	1	0.899729667694605	6334|7248	SCN8A|TSC1
GO_RESPONSE_TO_CAMP	2	104	0.6602	1	0.899729667694605	329|366	BIRC2|AQP9
GO_TERPENOID_METABOLIC_PROCESS	2	106	0.6602	1	0.899729667694605	5947|6383	RBP1|SDC2
GO_CELL_CYCLE_G1_S_PHASE_TRANSITION	2	111	0.6602	1	0.899729667694605	1021|3688	CDK6|ITGB1
GO_REGULATION_OF_GLUCOSE_METABOLIC_PROCESS	2	106	0.6602	1	0.899729667694605	32|3486	ACACB|IGFBP3
GO_FAT_CELL_DIFFERENTIATION	2	106	0.6602	1	0.899729667694605	221395|81029	ADGRF5|WNT5B
GO_CELL_CELL_JUNCTION_ASSEMBLY	2	74	0.6602	1	0.899729667694605	10052|3688	GJC1|ITGB1
GO_NEUROMUSCULAR_PROCESS	2	97	0.6602	1	0.899729667694605	2055|4204	CLN8|MECP2
GO_POSITIVE_REGULATION_OF_AUTOPHAGY	2	75	0.6602	1	0.899729667694605	23001|8678	WDFY3|BECN1
GO_NEPHRON_DEVELOPMENT	2	115	0.6602	1	0.899729667694605	26249|342184	KLHL3|FMN1
GO_MEMBRANE_LIPID_BIOSYNTHETIC_PROCESS	2	114	0.6602	1	0.899729667694605	2055|6487	CLN8|ST3GAL3
GO_GOLGI_ORGANIZATION	2	84	0.6602	1	0.899729667694605	23332|57584	CLASP1|ARHGAP21
GO_POSITIVE_REGULATION_OF_GROWTH	5	238	0.662787	1	0.891108450462889	2335|23499|32|6446|7046	FN1|MACF1|ACACB|SGK1|TGFBR1
GO_POSITIVE_REGULATION_OF_DEVELOPMENTAL_GROWTH	3	156	0.663314	1	0.886519919531466	2335|23499|32	FN1|MACF1|ACACB
GO_INTRACELLULAR_RECEPTOR_SIGNALING_PATHWAY	3	168	0.663314	1	0.886519919531466	131566|4853|5371	DCBLD2|NOTCH2|PML
GO_CELL_CYCLE_CHECKPOINT	3	194	0.663314	1	0.886519919531466	10783|5371|7508	NEK6|PML|XPC
GO_RESPONSE_TO_PURINE_CONTAINING_COMPOUND	3	158	0.663314	1	0.886519919531466	329|366|6383	BIRC2|AQP9|SDC2
GO_MULTI_ORGANISM_REPRODUCTIVE_PROCESS	12	891	0.663505	1	0.910788481660564	10272|124997|174|342977|3688|5016|5673|56776|6696|7046|7704|84073	FSTL3|WDR81|AFP|NANOS3|ITGB1|OVGP1|PSG5|FMN2|SPP1|TGFBR1|ZBTB16|MYCBPAP
GO_MITOCHONDRION_ORGANIZATION	7	594	0.668069	1	0.892796026023304	2055|25758|29995|5533|81858|8678|9776	CLN8|KIAA1549L|LMCD1|PPP3CC|SHARPIN|BECN1|ATG13
GO_NUCLEOSIDE_PHOSPHATE_BIOSYNTHETIC_PROCESS	4	188	0.669478	1	0.879876138392967	23057|32|50617|5635	NMNAT2|ACACB|ATP6V0A4|PRPSAP1
GO_ESTABLISHMENT_OF_PROTEIN_LOCALIZATION_TO_ORGANELLE	5	361	0.676569	1	0.875790889610684	1950|5371|6747|8678|9570	EGF|PML|SSR3|BECN1|GOSR2
GO_MITOTIC_NUCLEAR_DIVISION	5	361	0.676569	1	0.875790889610684	10783|22924|23332|329|8678	NEK6|MAPRE3|CLASP1|BIRC2|BECN1
GO_REGULATION_OF_VASCULATURE_DEVELOPMENT	5	233	0.676569	1	0.875790889610684	25960|5054|5196|5371|7424	ADGRA2|SERPINE1|PF4|PML|VEGFC
GO_BEHAVIOR	8	516	0.676935	1	0.888314978240863	127343|2055|267|3688|4204|6446|7248|9162	DMBX1|CLN8|AMFR|ITGB1|MECP2|SGK1|TSC1|DGKI
GO_CELLULAR_RESPONSE_TO_EXTRACELLULAR_STIMULUS	3	188	0.680754	1	0.861685506225626	3688|7248|8678	ITGB1|TSC1|BECN1
GO_POSITIVE_REGULATION_OF_RESPONSE_TO_WOUNDING	3	162	0.680754	1	0.861685506225626	196527|5054|7132	ANO6|SERPINE1|TNFRSF1A
GO_REGULATION_OF_FAT_CELL_DIFFERENTIATION	2	106	0.681467	1	0.862033732438669	7704|81029	ZBTB16|WNT5B
GO_EAR_MORPHOGENESIS	2	112	0.681467	1	0.862033732438669	2736|6935	GLI2|ZEB1
GO_PROTEIN_DNA_COMPLEX_SUBUNIT_ORGANIZATION	2	229	0.681467	1	0.862033732438669	6925|7508	TCF4|XPC
GO_NUCLEAR_EXPORT	2	147	0.681467	1	0.862033732438669	23293|7248	SMG6|TSC1
GO_POSITIVE_REGULATION_OF_INFLAMMATORY_RESPONSE	2	113	0.681467	1	0.862033732438669	5054|7132	SERPINE1|TNFRSF1A
GO_POSITIVE_REGULATION_OF_CYCLIC_NUCLEOTIDE_METABOLIC_PROCESS	2	109	0.681467	1	0.862033732438669	19|5196	ABCA1|PF4
GO_PROTEIN_TARGETING	6	406	0.683898	1	0.872965961084071	1950|4053|5371|6747|8678|9570	EGF|LTBP2|PML|SSR3|BECN1|GOSR2
GO_REGULATION_OF_NUCLEOCYTOPLASMIC_TRANSPORT	4	220	0.684544	1	0.861335477354287	114548|1601|1950|7046	NLRP3|DAB2|EGF|TGFBR1
GO_REGULATION_OF_TRANSCRIPTION_FROM_RNA_POLYMERASE_II_PROMOTER	35	1784	0.690595	1	0.924882842546396	1012|10272|11167|114548|127343|148979|1523|2200|22885|253461|25959|27063|2736|29995|322|3399|347273|3491|4092|4204|5054|5196|60468|60529|64067|64764|649|6925|6935|7132|7704|80014|9079|9236|9612	CDH13|FSTL3|FSTL1|NLRP3|DMBX1|GLIS1|CUX1|FBN1|ABLIM3|ZBTB38|KANK2|ANKRD1|GLI2|LMCD1|APBB1|ID3|CAVIN4|CCN1|SMAD7|MECP2|SERPINE1|PF4|BACH2|ALX4|NPAS3|CREB3L2|BMP1|TCF4|ZEB1|TNFRSF1A|ZBTB16|WWC2|LDB2|CCPG1|NCOR2
GO_NEGATIVE_REGULATION_OF_CELL_DEVELOPMENT	6	303	0.696052	1	0.860629948551613	3688|4092|4204|51208|5747|6696	ITGB1|SMAD7|MECP2|CLDN18|PTK2|SPP1
GO_REGULATION_OF_MUSCLE_CONTRACTION	3	147	0.697516	1	0.838192896671972	2017|4092|4633	CTTN|SMAD7|MYL2
GO_CELLULAR_RESPONSE_TO_OXYGEN_LEVELS	3	143	0.697516	1	0.838192896671972	27063|56776|7248	ANKRD1|FMN2|TSC1
GO_NEGATIVE_REGULATION_OF_TRANSCRIPTION_FROM_RNA_POLYMERASE_II_PROMOTER	15	740	0.69756	1	0.893633306406508	127343|148979|1523|25959|27063|2736|29995|3399|4092|4204|60468|6935|7704|80014|9612	DMBX1|GLIS1|CUX1|KANK2|ANKRD1|GLI2|LMCD1|ID3|SMAD7|MECP2|BACH2|ZEB1|ZBTB16|WWC2|NCOR2
GO_REGULATION_OF_TRANSPORTER_ACTIVITY	4	198	0.699122	1	0.843551218729362	10681|53827|6446|776	GNB5|FXYD5|SGK1|CACNA1D
GO_SINGLE_ORGANISM_MEMBRANE_FUSION	2	128	0.701635	1	0.827352218965919	255928|9570	SYT14|GOSR2
GO_NEGATIVE_REGULATION_OF_PROTEIN_CATABOLIC_PROCESS	2	109	0.701635	1	0.827352218965919	5371|56776	PML|FMN2
GO_REGULATION_OF_CALCIUM_ION_TRANSMEMBRANE_TRANSPORT	2	116	0.701635	1	0.827352218965919	10681|84959	GNB5|UBASH3B
GO_PURINE_NUCLEOSIDE_BIOSYNTHETIC_PROCESS	2	89	0.701635	1	0.827352218965919	32|50617	ACACB|ATP6V0A4
GO_COLUMNAR_CUBOIDAL_EPITHELIAL_CELL_DIFFERENTIATION	2	111	0.701635	1	0.827352218965919	1021|56913	CDK6|C1GALT1
GO_REGULATION_OF_CYTOKINE_PRODUCTION	10	563	0.70277	1	0.874194601415775	10211|114548|1436|2335|23601|26191|329|5054|5196|5371	FLOT1|NLRP3|CSF1R|FN1|CLEC5A|PTPN22|BIRC2|SERPINE1|PF4|PML
GO_CELLULAR_MACROMOLECULAR_COMPLEX_ASSEMBLY	10	727	0.70277	1	0.874194601415775	114548|1778|1950|2017|23332|50617|5747|6925|7508|8618	NLRP3|DYNC1H1|EGF|CTTN|CLASP1|ATP6V0A4|PTK2|TCF4|XPC|CADPS
GO_NEGATIVE_REGULATION_OF_LOCOMOTION	6	263	0.707893	1	0.84863172635841	10395|23332|3486|3685|4092|5054	DLC1|CLASP1|IGFBP3|ITGAV|SMAD7|SERPINE1
GO_ORGANONITROGEN_COMPOUND_CATABOLIC_PROCESS	6	343	0.707893	1	0.84863172635841	138050|275|316|5016|55258|6383	HGSNAT|AMT|AOX1|OVGP1|THNSL2|SDC2
GO_CHROMOSOME_SEGREGATION	4	272	0.713212	1	0.826478031940007	10783|23332|56776|8678	NEK6|CLASP1|FMN2|BECN1
GO_REGULATION_OF_ACTIN_FILAMENT_LENGTH	3	156	0.713604	1	0.815936276445966	2017|342184|51474	CTTN|FMN1|LIMA1
GO_DEVELOPMENT_OF_PRIMARY_SEXUAL_CHARACTERISTICS	3	216	0.713604	1	0.815936276445966	10272|174|7046	FSTL3|AFP|TGFBR1
GO_POSITIVE_REGULATION_OF_TRANSMEMBRANE_TRANSPORT	2	131	0.720732	1	0.795337663447358	196527|5174	ANO6|PDZK1
GO_POSITIVE_REGULATION_OF_STRESS_ACTIVATED_PROTEIN_KINASE_SIGNALING_CASCADE	2	135	0.720732	1	0.795337663447358	23162|4293	MAPK8IP3|MAP3K9
GO_MITOTIC_CELL_CYCLE_CHECKPOINT	2	139	0.720732	1	0.795337663447358	5371|7508	PML|XPC
GO_REGULATION_OF_SMOOTH_MUSCLE_CELL_PROLIFERATION	2	100	0.720732	1	0.795337663447358	1012|3486	CDH13|IGFBP3
GO_REGULATION_OF_LEUKOCYTE_MEDIATED_IMMUNITY	2	156	0.720732	1	0.795337663447358	114548|55061	NLRP3|SUSD4
GO_REGULATION_OF_ORGANELLE_ASSEMBLY	2	148	0.720732	1	0.795337663447358	23216|640	TBC1D1|BLK
GO_STRESS_ACTIVATED_PROTEIN_KINASE_SIGNALING_CASCADE	2	103	0.720732	1	0.795337663447358	23162|4293	MAPK8IP3|MAP3K9
GO_RESPONSE_TO_ORGANIC_CYCLIC_COMPOUND	17	917	0.726518	1	0.879255893643638	10211|114907|19|2335|27063|2736|329|3399|366|3688|4204|54331|6383|6446|6696|7046|8678	FLOT1|FBXO32|ABCA1|FN1|ANKRD1|GLI2|BIRC2|ID3|AQP9|ITGB1|MECP2|GNG2|SDC2|SGK1|SPP1|TGFBR1|BECN1
GO_ORGANIC_ACID_BIOSYNTHETIC_PROCESS	5	270	0.727891	1	0.819380965278893	11343|241|32|55258|5947	MGLL|ALOX5AP|ACACB|THNSL2|RBP1
GO_REGULATION_OF_BLOOD_CIRCULATION	5	295	0.727891	1	0.819380965278893	10052|10060|4092|4633|776	GJC1|ABCC9|SMAD7|MYL2|CACNA1D
GO_NEGATIVE_REGULATION_OF_MITOTIC_CELL_CYCLE	3	199	0.729025	1	0.794820662808195	25959|5371|7508	KANK2|PML|XPC
GO_CARBOHYDRATE_HOMEOSTASIS	3	170	0.729025	1	0.794820662808195	221395|2335|26056	ADGRF5|FN1|RAB11FIP5
GO_NEUROLOGICAL_SYSTEM_PROCESS	14	1242	0.737017	1	0.863086515910948	10052|2055|267|3688|4204|50617|5145|54463|6334|6446|7045|776|79054|9162	GJC1|CLN8|AMFR|ITGB1|MECP2|ATP6V0A4|PDE6A|RETREG1|SCN8A|SGK1|TGFBI|CACNA1D|TRPM8|DGKI
GO_PHOSPHATIDYLINOSITOL_BIOSYNTHETIC_PROCESS	2	120	0.738789	1	0.765693987713648	10818|2250	FRS2|FGF5
GO_ISOPRENOID_METABOLIC_PROCESS	2	126	0.738789	1	0.765693987713648	5947|6383	RBP1|SDC2
GO_RESPONSE_TO_CORTICOSTEROID	3	176	0.743788	1	0.774760554626748	114907|2335|6446	FBXO32|FN1|SGK1
GO_NEGATIVE_REGULATION_OF_CELLULAR_AMIDE_METABOLIC_PROCESS	3	131	0.743788	1	0.774760554626748	342977|5371|7248	NANOS3|PML|TSC1
GO_RESPONSE_TO_ALCOHOL	7	362	0.74434	1	0.820359634029531	114907|19|329|3688|4204|6696|7046	FBXO32|ABCA1|BIRC2|ITGB1|MECP2|SPP1|TGFBR1
GO_RHYTHMIC_PROCESS	5	298	0.751251	1	0.793778503445807	174|3037|3399|5054|5371	AFP|HAS2|ID3|SERPINE1|PML
GO_REPRODUCTION	19	1297	0.75176	1	0.867936848865733	10272|10818|124997|174|2736|3037|329|3294|342977|3491|3688|5016|5673|56776|5747|6696|7046|7704|84073	FSTL3|FRS2|WDR81|AFP|GLI2|HAS2|BIRC2|HSD17B2|NANOS3|CCN1|ITGB1|OVGP1|PSG5|FMN2|PTK2|SPP1|TGFBR1|ZBTB16|MYCBPAP
GO_LIPID_MODIFICATION	4	210	0.752565	1	0.779122814129014	10818|145567|1950|2250	FRS2|TTC7B|EGF|FGF5
GO_REGULATION_OF_RECEPTOR_ACTIVITY	2	117	0.755842	1	0.738228381878193	1950|5054	EGF|SERPINE1
GO_POSITIVE_REGULATION_OF_MITOTIC_CELL_CYCLE	2	123	0.755842	1	0.738228381878193	1950|8678	EGF|BECN1
GO_INTRINSIC_APOPTOTIC_SIGNALING_PATHWAY	2	152	0.755842	1	0.738228381878193	5371|7132	PML|TNFRSF1A
GO_NEGATIVE_REGULATION_OF_CELL_CYCLE_PHASE_TRANSITION	2	146	0.755842	1	0.738228381878193	25959|5371	KANK2|PML
GO_POSITIVE_REGULATION_OF_SYNAPTIC_TRANSMISSION	2	110	0.755842	1	0.738228381878193	10211|4204	FLOT1|MECP2
GO_NUCLEUS_ORGANIZATION	2	136	0.755842	1	0.738228381878193	10783|5371	NEK6|PML
GO_RESPONSE_TO_CALCIUM_ION	2	115	0.755842	1	0.738228381878193	22872|241	SEC31A|ALOX5AP
GO_POSITIVE_REGULATION_OF_HOMEOSTATIC_PROCESS	3	216	0.757905	1	0.755678779114536	5371|6696|8111	PML|SPP1|GPR68
GO_RAS_PROTEIN_SIGNAL_TRANSDUCTION	3	143	0.757905	1	0.755678779114536	1012|1278|5898	CDH13|COL1A2|RALA
GO_REGULATION_OF_PROTEIN_STABILITY	3	221	0.757905	1	0.755678779114536	4092|5371|7248	SMAD7|PML|TSC1
GO_POSITIVE_REGULATION_OF_PROTEIN_COMPLEX_ASSEMBLY	3	197	0.757905	1	0.755678779114536	2017|23332|342184	CTTN|CLASP1|FMN1
GO_LIPID_CATABOLIC_PROCESS	3	247	0.757905	1	0.755678779114536	11343|116519|2170	MGLL|APOA5|FABP3
GO_NUCLEAR_CHROMOSOME_SEGREGATION	3	228	0.757905	1	0.755678779114536	23332|56776|8678	CLASP1|FMN2|BECN1
GO_CELL_PROJECTION_ASSEMBLY	5	264	0.76236	1	0.781558961760826	1012|196527|2017|22885|53827	CDH13|ANO6|CTTN|ABLIM3|FXYD5
GO_REGULATION_OF_INNATE_IMMUNE_RESPONSE	5	357	0.76236	1	0.781558961760826	10211|26191|329|55061|5708	FLOT1|PTPN22|BIRC2|SUSD4|PSMD2
GO_DETECTION_OF_STIMULUS	4	675	0.764724	1	0.764567727093524	114548|23258|5145|79054	NLRP3|DENND5A|PDE6A|TRPM8
GO_NEURON_PROJECTION_GUIDANCE	4	205	0.764724	1	0.764567727093524	1436|23162|2736|5747	CSF1R|MAPK8IP3|GLI2|PTK2
GO_INNATE_IMMUNE_RESPONSE	9	619	0.768703	1	0.813102581407876	114548|1436|23601|4688|5371|55061|5747|57823|640	NLRP3|CSF1R|CLEC5A|NCF2|PML|SUSD4|PTK2|SLAMF7|BLK
GO_GLIOGENESIS	3	175	0.771389	1	0.737566537892853	1021|2250|2335	CDK6|FGF5|FN1
GO_NEGATIVE_REGULATION_OF_CELL_PROJECTION_ORGANIZATION	3	144	0.771389	1	0.737566537892853	3688|5747|6696	ITGB1|PTK2|SPP1
GO_SYNAPTIC_VESICLE_LOCALIZATION	2	106	0.771926	1	0.712599898418903	255928|8618	SYT14|CADPS
GO_RESPONSE_TO_ORGANOPHOSPHORUS	2	139	0.771926	1	0.712599898418903	329|366	BIRC2|AQP9
GO_PROTEIN_IMPORT	2	155	0.771926	1	0.712599898418903	1950|5371	EGF|PML
GO_LEUKOCYTE_MEDIATED_IMMUNITY	2	189	0.771926	1	0.712599898418903	55061|57823	SUSD4|SLAMF7
GO_POSITIVE_REGULATION_OF_NF_KAPPAB_TRANSCRIPTION_FACTOR_ACTIVITY	2	132	0.771926	1	0.712599898418903	114548|23085	NLRP3|ERC1
GO_POSITIVE_REGULATION_OF_NUCLEOTIDE_METABOLIC_PROCESS	2	133	0.771926	1	0.712599898418903	19|5196	ABCA1|PF4
GO_CELL_CYCLE_G2_M_PHASE_TRANSITION	2	138	0.771926	1	0.712599898418903	1778|23332	DYNC1H1|CLASP1
GO_GLIAL_CELL_DIFFERENTIATION	2	136	0.771926	1	0.712599898418903	1021|2250	CDK6|FGF5
GO_NEGATIVE_REGULATION_OF_HYDROLASE_ACTIVITY	7	397	0.772975	1	0.792725294802227	124997|1293|144203|329|404203|5054|9162	WDR81|COL6A3|OVOS2|BIRC2|SPINK6|SERPINE1|DGKI
GO_DEPHOSPHORYLATION	5	286	0.773091	1	0.76976511679535	26191|53|55258|5533|84959	PTPN22|ACP2|THNSL2|PPP3CC|UBASH3B
GO_CELL_CYCLE_PHASE_TRANSITION	4	255	0.776414	1	0.750482987583139	1021|1778|23332|3688	CDK6|DYNC1H1|CLASP1|ITGB1
GO_PROTEIN_LOCALIZATION_TO_ORGANELLE	7	556	0.781981	1	0.783975229189952	1950|5371|55754|6747|7704|8678|9570	EGF|PML|TMEM30A|SSR3|ZBTB16|BECN1|GOSR2
GO_GLYCEROLIPID_BIOSYNTHETIC_PROCESS	3	211	0.784253	1	0.720238414837266	10818|2250|56895	FRS2|FGF5|AGPAT4
GO_REGULATION_OF_NUCLEOTIDE_METABOLIC_PROCESS	3	211	0.784253	1	0.720238414837266	19|5196|9568	ABCA1|PF4|GABBR2
GO_SYNAPSE_ORGANIZATION	2	145	0.78708	1	0.688679846543076	4204|7248	MECP2|TSC1
GO_ENERGY_DERIVATION_BY_OXIDATION_OF_ORGANIC_COMPOUNDS	2	217	0.78708	1	0.688679846543076	221395|4204	ADGRF5|MECP2
GO_SISTER_CHROMATID_SEGREGATION	2	176	0.78708	1	0.688679846543076	23332|8678	CLASP1|BECN1
GO_REGULATION_OF_SIGNAL_TRANSDUCTION_BY_P53_CLASS_MEDIATOR	2	162	0.78708	1	0.688679846543076	27063|5371	ANKRD1|PML
GO_REGULATION_OF_ANION_TRANSPORT	2	138	0.78708	1	0.688679846543076	196527|5174	ANO6|PDZK1
GO_RESPONSE_TO_STARVATION	2	154	0.78708	1	0.688679846543076	11167|8678	FSTL1|BECN1
GO_REGULATION_OF_CELLULAR_AMIDE_METABOLIC_PROCESS	7	354	0.790719	1	0.775353549931092	342977|3491|5371|7132|7248|9612|9811	NANOS3|CCN1|PML|TNFRSF1A|TSC1|NCOR2|CTIF
GO_ORGANELLE_FISSION	6	496	0.791223	1	0.763367817052312	10783|22924|23332|329|56776|8678	NEK6|MAPRE3|CLASP1|BIRC2|FMN2|BECN1
GO_GLYCOSYL_COMPOUND_METABOLIC_PROCESS	5	368	0.79344	1	0.74708597206157	27284|32|4204|50617|5145	SULT1B1|ACACB|MECP2|ATP6V0A4|PDE6A
GO_RESPONSE_TO_KETONE	3	182	0.796515	1	0.703697851254834	114907|2335|54331	FBXO32|FN1|GNG2
GO_NUCLEOSIDE_MONOPHOSPHATE_METABOLIC_PROCESS	3	239	0.796515	1	0.703697851254834	4204|50617|5145	MECP2|ATP6V0A4|PDE6A
GO_ORGANIC_ACID_METABOLIC_PROCESS	17	953	0.797125	1	0.830925671519455	10630|11343|2170|23057|241|27284|275|32|4204|55258|55454|55790|5947|6487|6583|686|7132	PDPN|MGLL|FABP3|NMNAT2|ALOX5AP|SULT1B1|AMT|ACACB|MECP2|THNSL2|CSGALNACT2|CSGALNACT1|RBP1|ST3GAL3|SLC22A4|BTD|TNFRSF1A
GO_REGULATION_OF_PEPTIDE_TRANSPORT	4	256	0.798417	1	0.723795860627063	114548|640|776|8111	NLRP3|BLK|CACNA1D|GPR68
GO_MEMBRANE_FUSION	2	157	0.801342	1	0.666302957799128	255928|9570	SYT14|GOSR2
GO_ANTIGEN_RECEPTOR_MEDIATED_SIGNALING_PATHWAY	2	195	0.801342	1	0.666302957799128	5708|640	PSMD2|BLK
GO_CELLULAR_RESPONSE_TO_INSULIN_STIMULUS	2	146	0.801342	1	0.666302957799128	3480|50617	IGF1R|ATP6V0A4
GO_GLYCOSYL_COMPOUND_BIOSYNTHETIC_PROCESS	2	120	0.801342	1	0.666302957799128	32|50617	ACACB|ATP6V0A4
GO_CELLULAR_RESPONSE_TO_HORMONE_STIMULUS	9	552	0.807664	1	0.778027705346838	114907|2200|2335|3480|50617|54331|5747|6446|9340	FBXO32|FBN1|FN1|IGF1R|ATP6V0A4|GNG2|PTK2|SGK1|GLP2R
GO_NEGATIVE_REGULATION_OF_PROTEIN_COMPLEX_ASSEMBLY	2	107	0.814751	1	0.645324605483521	329|6446	BIRC2|SGK1
GO_COENZYME_BIOSYNTHETIC_PROCESS	2	127	0.814751	1	0.645324605483521	23057|32	NMNAT2|ACACB
GO_POSITIVE_REGULATION_OF_CHROMOSOME_ORGANIZATION	2	150	0.814751	1	0.645324605483521	5371|8678	PML|BECN1
GO_DNA_REPLICATION	2	208	0.814751	1	0.645324605483521	1950|7126	EGF|TNFAIP1
GO_MALE_SEX_DIFFERENTIATION	2	148	0.814751	1	0.645324605483521	10272|7046	FSTL3|TGFBR1
GO_REGULATION_OF_MULTI_ORGANISM_PROCESS	7	470	0.823051	1	0.742643982363305	1794|25758|29995|329|3685|5016|5371	DOCK2|KIAA1549L|LMCD1|BIRC2|ITGAV|OVGP1|PML
GO_ORGANOPHOSPHATE_METABOLIC_PROCESS	15	885	0.824952	1	0.801390129375584	10818|116519|1436|145567|1950|2055|2250|23057|27284|32|4204|50617|5145|5635|56895	FRS2|APOA5|CSF1R|TTC7B|EGF|CLN8|FGF5|NMNAT2|SULT1B1|ACACB|MECP2|ATP6V0A4|PDE6A|PRPSAP1|AGPAT4
GO_FC_RECEPTOR_SIGNALING_PATHWAY	2	206	0.827346	1	0.625617681216668	5708|5747	PSMD2|PTK2
GO_PALLIUM_DEVELOPMENT	2	153	0.827346	1	0.625617681216668	1021|7248	CDK6|TSC1
GO_MAINTENANCE_OF_CELL_NUMBER	2	132	0.827346	1	0.625617681216668	4853|9079	NOTCH2|LDB2
GO_REGULATION_OF_PROTEIN_KINASE_B_SIGNALING	2	121	0.827346	1	0.625617681216668	5747|7046	PTK2|TGFBR1
GO_POSITIVE_REGULATION_OF_CELL_ACTIVATION	4	311	0.828114	1	0.68710066719467	114548|2736|7704|966	NLRP3|GLI2|ZBTB16|CD59
GO_RESPONSE_TO_RADIATION	7	413	0.830495	1	0.734883698564536	3688|3713|4204|5145|5371|6446|7508	ITGB1|IVL|MECP2|PDE6A|PML|SGK1|XPC
GO_PURINE_CONTAINING_COMPOUND_METABOLIC_PROCESS	6	394	0.833299	1	0.718098738001721	27284|316|32|4204|50617|5145	SULT1B1|AOX1|ACACB|MECP2|ATP6V0A4|PDE6A
GO_RESPONSE_TO_HORMONE	15	893	0.835674	1	0.792724775075816	114907|2170|2200|2335|2650|3480|3688|4204|50617|54331|5747|6446|6696|7248|9340	FBXO32|FABP3|FBN1|FN1|GCNT1|IGF1R|ITGB1|MECP2|ATP6V0A4|GNG2|PTK2|SGK1|SPP1|TSC1|GLP2R
GO_MALE_GAMETE_GENERATION	4	486	0.837172	1	0.67567095492461	10272|342977|7704|84073	FSTL3|NANOS3|ZBTB16|MYCBPAP
GO_SENSORY_PERCEPTION_OF_MECHANICAL_STIMULUS	2	155	0.839167	1	0.607070021688804	50617|776	ATP6V0A4|CACNA1D
GO_POSITIVE_REGULATION_OF_VASCULATURE_DEVELOPMENT	2	133	0.839167	1	0.607070021688804	5054|7424	SERPINE1|VEGFC
GO_NEGATIVE_REGULATION_OF_MAPK_CASCADE	2	145	0.839167	1	0.607070021688804	26191|3480	PTPN22|IGF1R
GO_REGULATION_OF_EXOCYTOSIS	3	186	0.839875	1	0.644427136585092	23332|255928|5898	CLASP1|SYT14|RALA
GO_ORGANOPHOSPHATE_BIOSYNTHETIC_PROCESS	7	450	0.844642	1	0.719828649279398	10818|2250|23057|32|50617|5635|56895	FRS2|FGF5|NMNAT2|ACACB|ATP6V0A4|PRPSAP1|AGPAT4
GO_PHOSPHOLIPID_BIOSYNTHETIC_PROCESS	3	235	0.849385	1	0.631121444914844	10818|2250|56895	FRS2|FGF5|AGPAT4
GO_REGULATION_OF_PEPTIDE_SECRETION	3	209	0.849385	1	0.631121444914844	640|776|8111	BLK|CACNA1D|GPR68
GO_CYTOKINE_PRODUCTION	2	120	0.850251	1	0.589582275806878	114548|19	NLRP3|ABCA1
GO_TRANSCRIPTION_INITIATION_FROM_RNA_POLYMERASE_II_PROMOTER	2	153	0.850251	1	0.589582275806878	4853|6925	NOTCH2|TCF4
GO_RESPONSE_TO_OXIDATIVE_STRESS	5	352	0.85357	1	0.677107434776296	10202|2055|2335|5371|7837	DHRS2|CLN8|FN1|PML|PXDN
GO_NUCLEOBASE_CONTAINING_SMALL_MOLECULE_METABOLIC_PROCESS	8	535	0.855231	1	0.720963758618736	23057|27284|316|32|4204|50617|5145|5635	NMNAT2|SULT1B1|AOX1|ACACB|MECP2|ATP6V0A4|PDE6A|PRPSAP1
GO_NEGATIVE_REGULATION_OF_NEURON_DIFFERENTIATION	3	191	0.858401	1	0.618347990790308	3688|5747|6696	ITGB1|PTK2|SPP1
GO_ADAPTIVE_IMMUNE_RESPONSE	3	288	0.858401	1	0.618347990790308	55061|57823|7248	SUSD4|SLAMF7|TSC1
GO_SEX_DIFFERENTIATION	3	266	0.858401	1	0.618347990790308	10272|174|7046	FSTL3|AFP|TGFBR1
GO_REGULATION_OF_SYNAPTIC_PLASTICITY	2	140	0.860636	1	0.573066126794473	4204|9162	MECP2|DGKI
GO_REGULATION_OF_CYTOSOLIC_CALCIUM_ION_CONCENTRATION	2	203	0.860636	1	0.573066126794473	22821|5145	RASA3|PDE6A
GO_NEGATIVE_REGULATION_OF_NITROGEN_COMPOUND_METABOLIC_PROCESS	25	1517	0.865712	1	0.806997671349559	114548|127343|148979|1523|1601|23293|253461|25959|27063|27122|2736|29995|3399|342977|4017|4092|4204|5371|60468|6935|7248|7704|80014|9568|9612	NLRP3|DMBX1|GLIS1|CUX1|DAB2|SMG6|ZBTB38|KANK2|ANKRD1|DKK3|GLI2|LMCD1|ID3|NANOS3|LOXL2|SMAD7|MECP2|PML|BACH2|ZEB1|TSC1|ZBTB16|WWC2|GABBR2|NCOR2
GO_NEGATIVE_REGULATION_OF_NERVOUS_SYSTEM_DEVELOPMENT	4	262	0.869504	1	0.633468828901372	3688|4204|5747|6696	ITGB1|MECP2|PTK2|SPP1
GO_REGULATION_OF_LEUKOCYTE_PROLIFERATION	2	206	0.879457	1	0.542641819023072	26191|966	PTPN22|CD59
GO_MITOCHONDRIAL_TRANSPORT	2	177	0.879457	1	0.542641819023072	32|5533	ACACB|PPP3CC
GO_COFACTOR_BIOSYNTHETIC_PROCESS	2	166	0.879457	1	0.542641819023072	23057|32	NMNAT2|ACACB
GO_APOPTOTIC_SIGNALING_PATHWAY	3	289	0.882673	1	0.582919837828206	3685|5371|7132	ITGAV|PML|TNFRSF1A
GO_SMALL_MOLECULE_BIOSYNTHETIC_PROCESS	6	443	0.886226	1	0.655684163305482	11343|116519|241|32|55258|5947	MGLL|APOA5|ALOX5AP|ACACB|THNSL2|RBP1
GO_CILIUM_MORPHOGENESIS	2	207	0.887962	1	0.528599921379338	22885|55742	ABLIM3|PARVA
GO_REGULATION_OF_SYMBIOSIS_ENCOMPASSING_MUTUALISM_THROUGH_PARASITISM	2	205	0.887962	1	0.528599921379338	3685|5371	ITGAV|PML
GO_ORGANIC_ACID_CATABOLIC_PROCESS	2	205	0.887962	1	0.528599921379338	275|55258	AMT|THNSL2
GO_NUCLEOSIDE_TRIPHOSPHATE_METABOLIC_PROCESS	2	228	0.887962	1	0.528599921379338	4204|50617	MECP2|ATP6V0A4
GO_PURINE_CONTAINING_COMPOUND_BIOSYNTHETIC_PROCESS	2	139	0.887962	1	0.528599921379338	32|50617	ACACB|ATP6V0A4
GO_CELLULAR_AMINO_ACID_METABOLIC_PROCESS	4	332	0.889989	1	0.605075802214036	23057|275|4204|55258	NMNAT2|AMT|MECP2|THNSL2
GO_DNA_TEMPLATED_TRANSCRIPTION_INITIATION	2	202	0.895909	1	0.515260177782063	4853|6925	NOTCH2|TCF4
GO_ACTIVATION_OF_INNATE_IMMUNE_RESPONSE	2	204	0.895909	1	0.515260177782063	329|5708	BIRC2|PSMD2
GO_REGULATION_OF_SYNAPSE_STRUCTURE_OR_ACTIVITY	3	232	0.896729	1	0.561449125424676	4204|5747|9162	MECP2|PTK2|DGKI
GO_ORGANIC_HYDROXY_COMPOUND_METABOLIC_PROCESS	7	482	0.896992	1	0.658921301500493	116519|19|2055|27284|4204|6583|7038	APOA5|ABCA1|CLN8|SULT1B1|MECP2|SLC22A4|TG
GO_REGULATION_OF_PROTEIN_COMPLEX_ASSEMBLY	6	375	0.896993	1	0.641708952775285	2017|23332|329|342184|640|6446	CTTN|CLASP1|BIRC2|FMN1|BLK|SGK1
GO_CELLULAR_RESPONSE_TO_STRESS	25	1565	0.901583	1	0.777613808737907	10202|10211|10783|116519|22872|23162|253461|25758|267|27063|29995|3037|322|3300|4293|5371|56776|6446|64764|7132|7508|8678|9315|9570|9776	DHRS2|FLOT1|NEK6|APOA5|SEC31A|MAPK8IP3|ZBTB38|KIAA1549L|AMFR|ANKRD1|LMCD1|HAS2|APBB1|DNAJB2|MAP3K9|PML|FMN2|SGK1|CREB3L2|TNFRSF1A|XPC|BECN1|NREP|GOSR2|ATG13
GO_IMMUNE_RESPONSE_REGULATING_CELL_SURFACE_RECEPTOR_SIGNALING_PATHWAY	3	323	0.903174	1	0.551289657622345	5708|5747|640	PSMD2|PTK2|BLK
GO_EAR_DEVELOPMENT	2	195	0.903329	1	0.502571210117103	2736|6935	GLI2|ZEB1
GO_CELLULAR_RESPONSE_TO_OXIDATIVE_STRESS	2	184	0.903329	1	0.502571210117103	10202|5371	DHRS2|PML
GO_ACTIVATION_OF_IMMUNE_RESPONSE	5	427	0.903737	1	0.611417016887144	329|55061|5708|5747|640	BIRC2|SUSD4|PSMD2|PTK2|BLK
GO_REGULATION_OF_SEQUENCE_SPECIFIC_DNA_BINDING_TRANSCRIPTION_FACTOR_ACTIVITY	5	365	0.903737	1	0.611417016887144	114548|23085|3399|4092|6446	NLRP3|ERC1|ID3|SMAD7|SGK1
GO_TELENCEPHALON_DEVELOPMENT	3	228	0.909255	1	0.541486618180005	1021|1436|7248	CDK6|CSF1R|TSC1
GO_CELLULAR_MODIFIED_AMINO_ACID_METABOLIC_PROCESS	2	220	0.910254	1	0.490486532801829	27284|7038	SULT1B1|TG
GO_RNA_CATABOLIC_PROCESS	2	227	0.910254	1	0.490486532801829	23293|9811	SMG6|CTIF
GO_DEVELOPMENTAL_MATURATION	2	193	0.910254	1	0.490486532801829	196527|4204	ANO6|MECP2
GO_POSITIVE_REGULATION_OF_DEFENSE_RESPONSE	4	364	0.912904	1	0.57090399903533	329|5054|5708|7132	BIRC2|SERPINE1|PSMD2|TNFRSF1A
GO_SINGLE_ORGANISM_BIOSYNTHETIC_PROCESS	20	1340	0.919977	1	0.739948790313982	10818|11343|116519|1289|2055|2250|23057|241|3037|32|3294|50617|55258|55454|55790|5635|56895|5947|6383|6487	FRS2|MGLL|APOA5|COL5A1|CLN8|FGF5|NMNAT2|ALOX5AP|HAS2|ACACB|HSD17B2|ATP6V0A4|THNSL2|CSGALNACT2|CSGALNACT1|PRPSAP1|AGPAT4|RBP1|SDC2|ST3GAL3
GO_GENERATION_OF_PRECURSOR_METABOLITES_AND_ENERGY	2	292	0.922734	1	0.467965398931146	221395|4204	ADGRF5|MECP2
GO_POSTTRANSCRIPTIONAL_REGULATION_OF_GENE_EXPRESSION	6	448	0.928088	1	0.597069118491918	342977|5371|5708|7248|9612|9811	NANOS3|PML|PSMD2|TSC1|NCOR2|CTIF
GO_CELLULAR_RESPONSE_TO_STEROID_HORMONE_STIMULUS	2	218	0.938431	1	0.437777749443681	114907|6446	FBXO32|SGK1
GO_OXIDATION_REDUCTION_PROCESS	11	898	0.941841	1	0.648640439808032	10202|221395|283208|316|3294|341208|4017|4204|4688|64399|7837	DHRS2|ADGRF5|P4HA3|AOX1|HSD17B2|HEPHL1|LOXL2|MECP2|NCF2|HHIP|PXDN
GO_POSITIVE_REGULATION_OF_IMMUNE_RESPONSE	6	563	0.941876	1	0.574182669127677	114548|329|55061|5708|5747|640	NLRP3|BIRC2|SUSD4|PSMD2|PTK2|BLK
GO_ALCOHOL_METABOLIC_PROCESS	4	348	0.946398	1	0.51281073142897	116519|19|2055|4204	APOA5|ABCA1|CLN8|MECP2
GO_NEGATIVE_REGULATION_OF_CELL_CYCLE_PROCESS	2	214	0.947162	1	0.41970602927873	25959|5371	KANK2|PML
GO_ORGANONITROGEN_COMPOUND_METABOLIC_PROCESS	25	1796	0.948744	1	0.726674934667929	10560|116519|138050|2055|23057|27284|275|3037|316|32|4204|5016|50617|5145|55258|55454|55790|6383|6447|6487|6583|686|7038|8678|94103	SLC19A2|APOA5|HGSNAT|CLN8|NMNAT2|SULT1B1|AMT|HAS2|AOX1|ACACB|MECP2|OVGP1|ATP6V0A4|PDE6A|THNSL2|CSGALNACT2|CSGALNACT1|SDC2|SCG5|ST3GAL3|SLC22A4|BTD|TG|BECN1|ORMDL3
GO_POSITIVE_REGULATION_OF_INNATE_IMMUNE_RESPONSE	2	246	0.951073	1	0.411212268195774	329|5708	BIRC2|PSMD2
GO_RESPONSE_TO_TOXIC_SUBSTANCE	2	241	0.951073	1	0.411212268195774	10202|7837	DHRS2|PXDN
GO_COVALENT_CHROMATIN_MODIFICATION	3	345	0.953528	1	0.459548673746656	322|4017|4204	APBB1|LOXL2|MECP2
GO_MODULATION_OF_SYNAPTIC_TRANSMISSION	3	301	0.953528	1	0.459548673746656	10211|4204|9162	FLOT1|MECP2|DGKI
GO_TRANSCRIPTION_FROM_RNA_POLYMERASE_II_PROMOTER	8	724	0.954624	1	0.58763532393549	148979|2736|4853|59269|60468|60529|64764|6925	GLIS1|GLI2|NOTCH2|HIVEP3|BACH2|ALX4|CREB3L2|TCF4
GO_CELLULAR_AMIDE_METABOLIC_PROCESS	7	727	0.956027	1	0.567628564446286	2055|32|6447|6487|686|8678|94103	CLN8|ACACB|SCG5|ST3GAL3|BTD|BECN1|ORMDL3
GO_REGULATION_OF_REACTIVE_OXYGEN_SPECIES_METABOLIC_PROCESS	2	152	0.958083	1	0.39520470353486	329|8678	BIRC2|BECN1
GO_CELLULAR_RESPONSE_TO_DNA_DAMAGE_STIMULUS	8	720	0.95898	1	0.579011811149637	10783|253461|322|5371|56776|6446|7132|7508	NEK6|ZBTB38|APBB1|PML|FMN2|SGK1|TNFRSF1A|XPC
GO_METHYLATION	2	284	0.961217	1	0.387653923687811	275|4204	AMT|MECP2
GO_COFACTOR_METABOLIC_PROCESS	3	334	0.964773	1	0.433235680804836	23057|32|686	NMNAT2|ACACB|BTD
GO_ORGANIC_CYCLIC_COMPOUND_CATABOLIC_PROCESS	4	427	0.965566	1	0.470741765092105	23293|316|4245|9811	SMG6|AOX1|MGAT1|CTIF
GO_POSITIVE_REGULATION_OF_SEQUENCE_SPECIFIC_DNA_BINDING_TRANSCRIPTION_FACTOR_ACTIVITY	2	228	0.966825	1	0.373376011904228	114548|23085	NLRP3|ERC1
GO_SMALL_MOLECULE_METABOLIC_PROCESS	26	1767	0.972238	1	0.692111443583861	10560|10630|11343|116519|174|19|2055|2170|23057|241|27284|275|316|32|4204|50617|5145|55258|55454|55790|5635|5947|6487|6583|686|7132	SLC19A2|PDPN|MGLL|APOA5|AFP|ABCA1|CLN8|FABP3|NMNAT2|ALOX5AP|SULT1B1|AMT|AOX1|ACACB|MECP2|ATP6V0A4|PDE6A|THNSL2|CSGALNACT2|CSGALNACT1|PRPSAP1|RBP1|ST3GAL3|SLC22A4|BTD|TNFRSF1A
GO_DNA_METABOLIC_PROCESS	6	758	0.977716	1	0.493386096475217	115426|1950|23293|322|7126|7508	UHRF2|EGF|SMG6|APBB1|TNFAIP1|XPC
GO_COENZYME_METABOLIC_PROCESS	2	265	0.980936	1	0.330656842715082	23057|32	NMNAT2|ACACB
GO_RESPONSE_TO_STEROID_HORMONE	5	497	0.985564	1	0.439276319894126	114907|2335|4204|6446|6696	FBXO32|FN1|MECP2|SGK1|SPP1
GO_SMALL_MOLECULE_CATABOLIC_PROCESS	2	328	0.991505	1	0.284037702016253	275|55258	AMT|THNSL2
GO_RIBONUCLEOPROTEIN_COMPLEX_BIOGENESIS	2	440	0.991505	1	0.284037702016253	1778|7248	DYNC1H1|TSC1
GO_DNA_REPAIR	2	480	0.993356	1	0.272475992012606	322|7508	APBB1|XPC
GO_ORGANONITROGEN_COMPOUND_BIOSYNTHETIC_PROCESS	10	1024	0.995406	1	0.480035338391456	2055|23057|3037|32|50617|55258|55454|55790|6383|6487	CLN8|NMNAT2|HAS2|ACACB|ATP6V0A4|THNSL2|CSGALNACT2|CSGALNACT1|SDC2|ST3GAL3
GO_CHROMATIN_MODIFICATION	3	539	0.996916	1	0.29337920976319	322|4017|4204	APBB1|LOXL2|MECP2
GO_CHROMOSOME_ORGANIZATION	7	1009	0.997816	1	0.398958435028964	23293|23332|322|4017|4204|7508|8678	SMG6|CLASP1|APBB1|LOXL2|MECP2|XPC|BECN1
GO_AMIDE_BIOSYNTHETIC_PROCESS	2	507	0.99852	1	0.218769124906771	2055|6487	CLN8|ST3GAL3
GO_PEPTIDE_METABOLIC_PROCESS	2	571	0.99864	1	0.216388468417875	6447|8678	SCG5|BECN1
GO_CHROMATIN_ORGANIZATION	3	663	0.998883	1	0.259944122109374	322|4017|4204	APBB1|LOXL2|MECP2
GO_MRNA_METABOLIC_PROCESS	2	611	0.998945	1	0.209540997471189	23293|9811	SMG6|CTIF

## Sheet: Cluster 2 DEGs-prox DARs
Table S8: GO terms "Biological Processes" enriched among cluster 2 DEGs of highly correlated proximal DARs and DEGs
Term	Count	Size	p-value	adj.P.Val	odds ratio	Entrez	Symbol
GO_EMBRYONIC_ORGAN_MORPHOGENESIS	10	279	4.31286e-05	0.191318	5.67143731268759	1857|29|4237|50515|5396|64220|65009|6932|90|9645	DVL3|ABR|MFAP2|CHST11|PRRX1|STRA6|NDRG4|TCF7|ACVR1|MICAL2
GO_EMBRYONIC_MORPHOGENESIS	13	539	0.00106325	0.638783	2.99647650976386	1857|29|3678|3914|4237|50515|5396|64220|65009|6932|7476|90|9645	DVL3|ABR|ITGA5|LAMB3|MFAP2|CHST11|PRRX1|STRA6|NDRG4|TCF7|WNT7A|ACVR1|MICAL2
GO_NUCLEOSIDE_DIPHOSPHATE_METABOLIC_PROCESS	5	84	0.00114611	0.638783	7.65741727348299	203|272|29922|5214|669	AK1|AMPD3|NME7|PFKP|BPGM
GO_MEGAKARYOCYTE_DIFFERENTIATION	2	20	0.00142665	0.638783	Inf	25946|3589	ZNF385A|IL11
GO_POSITIVE_REGULATION_OF_VASCULAR_ENDOTHELIAL_GROWTH_FACTOR_RECEPTOR_SIGNALING_PATHWAY	3	16	0.0016703	0.638783	19.3263010736438	2887|3553|3678	GRB10|IL1B|ITGA5
GO_LOCOMOTION	22	1114	0.00172674	0.638783	2.17451980785528	10188|123920|23768|3553|3577|3678|3728|4046|5144|5328|54210|54437|5624|65009|6710|7145|7476|80031|83700|85458|90|960	TNK2|CMTM3|FLRT2|IL1B|CXCR1|ITGA5|JUP|LSP1|PDE4D|PLAU|TREM1|SEMA5B|PROC|NDRG4|SPTB|TNS1|WNT7A|SEMA6D|JAM3|DIXDC1|ACVR1|CD44
GO_EMBRYONIC_ORGAN_DEVELOPMENT	10	406	0.00193827	0.638783	3.30789285054461	1857|29|4237|50515|5396|64220|65009|6932|90|9645	DVL3|ABR|MFAP2|CHST11|PRRX1|STRA6|NDRG4|TCF7|ACVR1|MICAL2
GO_ADP_METABOLIC_PROCESS	4	47	0.00195488	0.638783	9.41988926177173	203|272|5214|669	AK1|AMPD3|PFKP|BPGM
GO_CYTOKINE_SECRETION	4	38	0.00195488	0.638783	9.41988926177173	115362|3937|54210|79400	GBP5|LCP2|TREM1|NOX5
GO_EXTRACELLULAR_STRUCTURE_ORGANIZATION	10	304	0.00210763	0.638783	3.26631444531615	23768|3371|3678|3914|4237|4314|4319|83700|84947|960	FLRT2|TNC|ITGA5|LAMB3|MFAP2|MMP3|MMP10|JAM3|SERAC1|CD44
GO_LEUKOCYTE_MIGRATION	8	259	0.00211792	0.638783	3.89592319542068	3553|3577|3678|5144|54210|5624|83700|960	IL1B|CXCR1|ITGA5|PDE4D|TREM1|PROC|JAM3|CD44
GO_CELL_MOTILITY	18	835	0.00221033	0.638783	2.31430663428439	10188|3553|3577|3678|3728|5144|5328|54210|54437|5624|65009|7145|7476|80031|83700|85458|90|960	TNK2|IL1B|CXCR1|ITGA5|JUP|PDE4D|PLAU|TREM1|SEMA5B|PROC|NDRG4|TNS1|WNT7A|SEMA6D|JAM3|DIXDC1|ACVR1|CD44
GO_IMMUNE_SYSTEM_PROCESS	28	1984	0.00222995	0.638783	1.95049913536201	10100|10188|115362|135228|163702|22861|23648|25946|272|3553|3577|3589|3678|3937|3984|4063|50615|5144|51561|5238|54210|5624|6932|79109|83700|8743|960|9632	TSPAN2|TNK2|GBP5|CD109|IFNLR1|NLRP1|SSBP3|ZNF385A|AMPD3|IL1B|CXCR1|IL11|ITGA5|LCP2|LIMK1|LY9|IL21R|PDE4D|IL23A|PGM3|TREM1|PROC|TCF7|MAPKAP1|JAM3|TNFSF10|CD44|SEC24C
GO_PURINE_CONTAINING_COMPOUND_METABOLIC_PROCESS	10	394	0.00228875	0.638783	3.22574958970902	113|203|272|29922|3553|358|5144|5214|669|8654	ADCY7|AK1|AMPD3|NME7|IL1B|AQP1|PDE4D|PFKP|BPGM|PDE5A
GO_CYCLIC_NUCLEOTIDE_METABOLIC_PROCESS	4	57	0.00253026	0.638783	8.63424365344269	113|358|5144|8654	ADCY7|AQP1|PDE4D|PDE5A
GO_RIBONUCLEOTIDE_CATABOLIC_PROCESS	3	28	0.00259836	0.638783	15.4617688520374	272|5144|8654	AMPD3|PDE4D|PDE5A
GO_SMOOTH_MUSCLE_CONTRACTION	3	45	0.00259836	0.638783	15.4617688520374	3352|3778|5144	HTR1D|KCNMA1|PDE4D
GO_EMBRYONIC_HEART_TUBE_MORPHOGENESIS	3	62	0.00259836	0.638783	15.4617688520374	65009|90|9645	NDRG4|ACVR1|MICAL2
GO_SYSTEM_PROCESS	22	1785	0.00273599	0.638783	2.0855880496235	113|1687|25946|29|3352|3553|358|3678|3768|3778|5144|5269|54437|55107|64220|65009|83700|83988|8654|8787|89797|9948	ADCY7|GSDME|ZNF385A|ABR|HTR1D|IL1B|AQP1|ITGA5|KCNJ12|KCNMA1|PDE4D|SERPINB6|SEMA5B|ANO1|STRA6|NDRG4|JAM3|NCALD|PDE5A|RGS9|NAV2|WDR1
GO_NEGATIVE_REGULATION_OF_RESPONSE_TO_STIMULUS	23	1360	0.00311018	0.678525	2.02778062682839	135228|1857|23768|25946|284207|2887|29|3553|50515|51701|5328|54437|5624|5791|5999|6001|65009|79109|80031|8743|8787|90|960	CD109|DVL3|FLRT2|ZNF385A|METRNL|GRB10|ABR|IL1B|CHST11|NLK|PLAU|SEMA5B|PROC|PTPRE|RGS4|RGS10|NDRG4|MAPKAP1|SEMA6D|TNFSF10|RGS9|ACVR1|CD44
GO_NUCLEOTIDE_PHOSPHORYLATION	4	61	0.00321213	0.678525	7.96968250820379	203|29922|5214|669	AK1|NME7|PFKP|BPGM
GO_NEGATIVE_REGULATION_OF_CELLULAR_RESPONSE_TO_INSULIN_STIMULUS	3	31	0.00378964	0.710258	12.8824861896678	2887|3553|5791	GRB10|IL1B|PTPRE
GO_REGULATION_OF_INTERLEUKIN_17_PRODUCTION	2	22	0.00417308	0.710258	51.2256289717137	4063|51561	LY9|IL23A
GO_POSITIVE_REGULATION_OF_INTERLEUKIN_17_PRODUCTION	2	13	0.00417308	0.710258	51.2256289717137	4063|51561	LY9|IL23A
GO_ORGAN_MORPHOGENESIS	16	841	0.00455631	0.710258	2.25530113923614	1857|23768|29|3371|358|401138|4237|50515|5396|64220|64651|65009|6932|7476|90|9645	DVL3|FLRT2|ABR|TNC|AQP1|AMTN|MFAP2|CHST11|PRRX1|STRA6|CSRNP1|NDRG4|TCF7|WNT7A|ACVR1|MICAL2
GO_PROTEIN_SECRETION	5	116	0.00485336	0.710258	5.19881434152951	11069|115362|3937|54210|79400	RAPGEF4|GBP5|LCP2|TREM1|NOX5
GO_REGULATION_OF_SMOOTH_MUSCLE_CELL_MIGRATION	4	49	0.00493052	0.710258	6.90382810888674	5031|5328|65009|80031	P2RY6|PLAU|NDRG4|SEMA6D
GO_RIBONUCLEOSIDE_DIPHOSPHATE_METABOLIC_PROCESS	4	64	0.00493052	0.710258	6.90382810888674	203|272|5214|669	AK1|AMPD3|PFKP|BPGM
GO_NEURAL_CREST_CELL_MIGRATION	3	51	0.00526417	0.710258	11.0440096889779	54437|80031|90	SEMA5B|SEMA6D|ACVR1
GO_REGULATION_OF_INSULIN_RECEPTOR_SIGNALING_PATHWAY	3	43	0.00526417	0.710258	11.0440096889779	2887|3553|5791	GRB10|IL1B|PTPRE
GO_REGULATION_OF_NEUTROPHIL_CHEMOTAXIS	3	27	0.00526417	0.710258	11.0440096889779	3553|51561|83700	IL1B|IL23A|JAM3
GO_TAXIS	11	464	0.00536634	0.710258	2.66934204841632	123920|23768|3553|3577|4046|5144|5328|54210|54437|6710|80031	CMTM3|FLRT2|IL1B|CXCR1|LSP1|PDE4D|PLAU|TREM1|SEMA5B|SPTB|SEMA6D
GO_G_PROTEIN_COUPLED_RECEPTOR_SIGNALING_PATHWAY	13	1193	0.0054637	0.710258	2.43310851293145	11069|113|1606|221393|3352|3577|5031|5144|55107|57121|6001|80045|8787	RAPGEF4|ADCY7|DGKA|ADGRF4|HTR1D|CXCR1|P2RY6|PDE4D|ANO1|LPAR5|RGS10|GPR157|RGS9
GO_BLOOD_VESSEL_MORPHOGENESIS	10	364	0.0056042	0.710258	2.80630390086635	11082|1306|3678|5328|5396|64220|7476|79400|83700|90	ESM1|COL15A1|ITGA5|PLAU|PRRX1|STRA6|WNT7A|NOX5|JAM3|ACVR1
GO_POSITIVE_REGULATION_OF_RESPONSE_TO_STIMULUS	28	1929	0.00611309	0.710258	1.79479091120765	11082|115362|123920|1687|1857|25946|2887|3553|3589|3678|3728|3937|3984|4216|4314|5144|51561|5396|55107|64220|65009|7476|84632|85458|8654|8743|90|960	ESM1|GBP5|CMTM3|GSDME|DVL3|ZNF385A|GRB10|IL1B|IL11|ITGA5|JUP|LCP2|LIMK1|MAP3K4|MMP3|PDE4D|IL23A|PRRX1|ANO1|STRA6|NDRG4|WNT7A|AFAP1L2|DIXDC1|PDE5A|TNFSF10|ACVR1|CD44
GO_POSITIVE_REGULATION_OF_PEPTIDYL_TYROSINE_PHOSPHORYLATION	6	162	0.0064572	0.710258	4.0107287480265	10188|3589|3678|51561|84632|960	TNK2|IL11|ITGA5|IL23A|AFAP1L2|CD44
GO_EMBRYONIC_HEART_TUBE_DEVELOPMENT	3	73	0.00703858	0.710258	9.66303690518002	65009|90|9645	NDRG4|ACVR1|MICAL2
GO_REGULATION_OF_VASCULAR_ENDOTHELIAL_GROWTH_FACTOR_RECEPTOR_SIGNALING_PATHWAY	3	27	0.00703858	0.710258	9.66303690518002	2887|3553|3678	GRB10|IL1B|ITGA5
GO_POSITIVE_REGULATION_OF_SMOOTH_MUSCLE_CELL_MIGRATION	3	30	0.00703858	0.710258	9.66303690518002	5031|5328|80031	P2RY6|PLAU|SEMA6D
GO_HEAD_MORPHOGENESIS	3	36	0.00703858	0.710258	9.66303690518002	23648|64220|64651	SSBP3|STRA6|CSRNP1
GO_CANONICAL_WNT_SIGNALING_PATHWAY	4	95	0.00717679	0.710258	6.08859491550681	1857|6932|7476|85458	DVL3|TCF7|WNT7A|DIXDC1
GO_CELL_CELL_ADHESION	12	608	0.00789501	0.710258	2.40669040269197	3553|3678|3728|4063|5098|51561|5317|56097|6932|83700|9069|960	IL1B|ITGA5|JUP|LY9|PCDHGC3|IL23A|PKP1|PCDHGC5|TCF7|JAM3|CLDN12|CD44
GO_POSITIVE_REGULATION_OF_PHOSPHORUS_METABOLIC_PROCESS	17	1036	0.00805877	0.710258	2.05811977319139	10188|113|1857|23141|2887|3553|3589|3678|3937|4216|51561|65009|7476|84632|8654|90|960	TNK2|ADCY7|DVL3|ANKLE2|GRB10|IL1B|IL11|ITGA5|LCP2|MAP3K4|IL23A|NDRG4|WNT7A|AFAP1L2|PDE5A|ACVR1|CD44
GO_NEUROLOGICAL_SYSTEM_PROCESS	14	1242	0.00811351	0.710258	2.2289608882533	1687|25946|29|3553|3678|5269|54437|55107|64220|65009|83700|8787|89797|9948	GSDME|ZNF385A|ABR|IL1B|ITGA5|SERPINB6|SEMA5B|ANO1|STRA6|NDRG4|JAM3|RGS9|NAV2|WDR1
GO_NEGATIVE_REGULATION_OF_INTRINSIC_APOPTOTIC_SIGNALING_PATHWAY_BY_P53_CLASS_MEDIATOR	2	18	0.0081384	0.710258	25.6164442395493	25946|960	ZNF385A|CD44
GO_CELLULAR_RESPONSE_TO_NITRIC_OXIDE	2	15	0.0081384	0.710258	25.6164442395493	358|4314	AQP1|MMP3
GO_REGULATION_OF_INTRINSIC_APOPTOTIC_SIGNALING_PATHWAY_IN_RESPONSE_TO_DNA_DAMAGE_BY_P53_CLASS_MEDIATOR	2	14	0.0081384	0.710258	25.6164442395493	25946|960	ZNF385A|CD44
GO_REGULATION_OF_GRANULOCYTE_MACROPHAGE_COLONY_STIMULATING_FACTOR_PRODUCTION	2	15	0.0081384	0.710258	25.6164442395493	3553|51561	IL1B|IL23A
GO_REGULATION_OF_INTRINSIC_APOPTOTIC_SIGNALING_PATHWAY_BY_P53_CLASS_MEDIATOR	2	22	0.0081384	0.710258	25.6164442395493	25946|960	ZNF385A|CD44
GO_GTP_METABOLIC_PROCESS	2	23	0.0081384	0.710258	25.6164442395493	272|29922	AMPD3|NME7
GO_VASCULATURE_DEVELOPMENT	11	469	0.00818156	0.710258	2.50415105835766	11082|1306|3678|5328|5396|57381|64220|7476|79400|83700|90	ESM1|COL15A1|ITGA5|PLAU|PRRX1|RHOJ|STRA6|WNT7A|NOX5|JAM3|ACVR1
GO_HEMATOPOIETIC_PROGENITOR_CELL_DIFFERENTIATION	4	98	0.00851694	0.710258	5.75004462994237	23648|25946|3589|83700	SSBP3|ZNF385A|IL11|JAM3
GO_BODY_MORPHOGENESIS	3	44	0.0091264	0.710258	8.58914537261746	23648|64220|64651	SSBP3|STRA6|CSRNP1
GO_REGULATION_OF_GRANULOCYTE_CHEMOTAXIS	3	39	0.0091264	0.710258	8.58914537261746	3553|51561|83700	IL1B|IL23A|JAM3
GO_REGULATION_OF_NEUTROPHIL_MIGRATION	3	32	0.0091264	0.710258	8.58914537261746	3553|51561|83700	IL1B|IL23A|JAM3
GO_NEURAL_CREST_CELL_DIFFERENTIATION	3	75	0.0091264	0.710258	8.58914537261746	54437|80031|90	SEMA5B|SEMA6D|ACVR1
GO_NEGATIVE_CHEMOTAXIS	3	39	0.0091264	0.710258	8.58914537261746	23768|54437|80031	FLRT2|SEMA5B|SEMA6D
GO_REGULATION_OF_RESPONSE_TO_WOUNDING	10	413	0.00995216	0.756572	2.55567913632117	115362|135228|22861|284207|29|3553|51561|5328|5624|90527	GBP5|CD109|NLRP1|METRNL|ABR|IL1B|IL23A|PLAU|PROC|DUOXA1
GO_REGULATION_OF_INFLAMMATORY_RESPONSE	8	294	0.0101988	0.756572	2.91011600973297	115362|22861|284207|29|3553|51561|5624|90527	GBP5|NLRP1|METRNL|ABR|IL1B|IL23A|PROC|DUOXA1
GO_ANATOMICAL_STRUCTURE_FORMATION_INVOLVED_IN_MORPHOGENESIS	17	957	0.0102332	0.756572	2.00084710700355	11082|1306|135228|1857|199221|23648|25946|3678|3914|5328|58529|64220|7476|79400|83700|90|9948	ESM1|COL15A1|CD109|DVL3|DZIP1L|SSBP3|ZNF385A|ITGA5|LAMB3|PLAU|MYOZ1|STRA6|WNT7A|NOX5|JAM3|ACVR1|WDR1
GO_EMBRYO_DEVELOPMENT	15	894	0.0106467	0.772347	2.08944095178505	1857|23648|26115|29|3678|3914|4237|50515|5396|64220|65009|6932|7476|90|9645	DVL3|SSBP3|TANC2|ABR|ITGA5|LAMB3|MFAP2|CHST11|PRRX1|STRA6|NDRG4|TCF7|WNT7A|ACVR1|MICAL2
GO_REGULATION_OF_CELLULAR_COMPONENT_MOVEMENT	16	771	0.0109165	0.772347	2.03083246061932	23768|29|3553|3678|3728|4319|5031|5144|51561|5328|54437|65009|7476|80031|83700|90	FLRT2|ABR|IL1B|ITGA5|JUP|MMP10|P2RY6|PDE4D|IL23A|PLAU|SEMA5B|NDRG4|WNT7A|SEMA6D|JAM3|ACVR1
GO_POSITIVE_REGULATION_OF_MULTICELLULAR_ORGANISMAL_PROCESS	22	1395	0.0111322	0.772347	1.81857538079866	115362|22861|23187|23768|284207|3553|358|3678|3984|401138|4063|5144|51561|5328|65009|7476|7732|84632|8654|90|90527|9260	GBP5|NLRP1|PHLDB1|FLRT2|METRNL|IL1B|AQP1|ITGA5|LIMK1|AMTN|LY9|PDE4D|IL23A|PLAU|NDRG4|WNT7A|RNF112|AFAP1L2|PDE5A|ACVR1|DUOXA1|PDLIM7
GO_BIOLOGICAL_ADHESION	17	1032	0.0114838	0.772347	1.97333420464792	1306|23768|3371|3553|3678|3728|3914|401138|4063|5098|51561|5317|56097|6932|83700|9069|960	COL15A1|FLRT2|TNC|IL1B|ITGA5|JUP|LAMB3|AMTN|LY9|PCDHGC3|IL23A|PKP1|PCDHGC5|TCF7|JAM3|CLDN12|CD44
GO_ENDOTHELIAL_CELL_DIFFERENTIATION	3	72	0.0115383	0.772347	7.7303789632109	5144|7476|90	PDE4D|WNT7A|ACVR1
GO_POSITIVE_REGULATION_OF_INTERFERON_GAMMA_PRODUCTION	3	65	0.0115383	0.772347	7.7303789632109	3553|5144|51561	IL1B|PDE4D|IL23A
GO_REGULATION_OF_REPRODUCTIVE_PROCESS	4	129	0.0116653	0.772347	5.17374617670112	51343|5328|79400|8654	FZR1|PLAU|NOX5|PDE5A
GO_CYTOKINE_PRODUCTION	5	120	0.0119962	0.773611	4.05548553223688	115362|3553|3937|54210|79400	GBP5|IL1B|LCP2|TREM1|NOX5
GO_ACTIN_FILAMENT_BASED_PROCESS	11	450	0.0120332	0.773611	2.35787699527007	26037|26499|29|358|3984|55785|57381|58529|9260|9645|9948	SIPA1L1|PLEK2|ABR|AQP1|LIMK1|FGD6|RHOJ|MYOZ1|PDLIM7|MICAL2|WDR1
GO_CIRCULATORY_SYSTEM_DEVELOPMENT	15	788	0.0130975	0.778466	2.03372607165082	11082|1306|1857|23768|3678|5328|5396|57381|64220|65009|7476|79400|83700|90|9645	ESM1|COL15A1|DVL3|FLRT2|ITGA5|PLAU|PRRX1|RHOJ|STRA6|NDRG4|WNT7A|NOX5|JAM3|ACVR1|MICAL2
GO_POSITIVE_REGULATION_OF_DEVELOPMENTAL_PROCESS	19	1142	0.0131098	0.778466	1.87024707196177	23187|23648|23768|25946|284207|3553|358|3678|3984|401138|51561|5624|65009|7476|7732|8654|90|90527|9260	PHLDB1|SSBP3|FLRT2|ZNF385A|METRNL|IL1B|AQP1|ITGA5|LIMK1|AMTN|IL23A|PROC|NDRG4|WNT7A|RNF112|PDE5A|ACVR1|DUOXA1|PDLIM7
GO_REGULATION_OF_ENDOTHELIAL_CELL_DEVELOPMENT	2	12	0.0132274	0.778466	17.0841654222155	3553|5624	IL1B|PROC
GO_NEGATIVE_REGULATION_OF_GLUCOSE_TRANSPORT	2	17	0.0132274	0.778466	17.0841654222155	2887|3553	GRB10|IL1B
GO_NEGATIVE_REGULATION_OF_SIGNAL_TRANSDUCTION_BY_P53_CLASS_MEDIATOR	2	27	0.0132274	0.778466	17.0841654222155	25946|960	ZNF385A|CD44
GO_POSITIVE_REGULATION_OF_NF_KAPPAB_IMPORT_INTO_NUCLEUS	2	27	0.0132274	0.778466	17.0841654222155	3553|51561	IL1B|IL23A
GO_POSITIVE_REGULATION_OF_PROTEIN_MODIFICATION_PROCESS	17	1135	0.0133371	0.778466	1.93775264111633	10188|113|1857|23141|3553|3589|3678|3937|4216|51343|51561|65009|7476|84632|8654|90|960	TNK2|ADCY7|DVL3|ANKLE2|IL1B|IL11|ITGA5|LCP2|MAP3K4|FZR1|IL23A|NDRG4|WNT7A|AFAP1L2|PDE5A|ACVR1|CD44
GO_REGULATION_OF_PROTEIN_MODIFICATION_PROCESS	23	1710	0.0137916	0.794541	1.75587331657633	10188|113|135228|1857|23141|23768|339745|3553|3589|3678|3937|3984|4216|51343|5144|51561|5999|65009|7476|84632|8654|90|960	TNK2|ADCY7|CD109|DVL3|ANKLE2|FLRT2|SPOPL|IL1B|IL11|ITGA5|LCP2|LIMK1|MAP3K4|FZR1|PDE4D|IL23A|RGS4|NDRG4|WNT7A|AFAP1L2|PDE5A|ACVR1|CD44
GO_LEUKOCYTE_CELL_CELL_ADHESION	6	255	0.014195	0.801877	3.32220435222767	3553|3678|4063|51561|6932|960	IL1B|ITGA5|LY9|IL23A|TCF7|CD44
GO_PURINE_CONTAINING_COMPOUND_CATABOLIC_PROCESS	3	50	0.0142823	0.801877	7.02525458701307	272|5144|8654	AMPD3|PDE4D|PDE5A
GO_INFLAMMATORY_RESPONSE	9	454	0.0144613	0.801877	2.53777796291217	10100|115362|22861|3553|3577|51561|83700|84632|90	TSPAN2|GBP5|NLRP1|IL1B|CXCR1|IL23A|JAM3|AFAP1L2|ACVR1
GO_MOVEMENT_OF_CELL_OR_SUBCELLULAR_COMPONENT	21	1275	0.0147355	0.80577	1.78954460546851	10188|23768|3553|3577|3678|3728|4046|5144|5328|54210|54437|5624|65009|6710|7145|7476|80031|83700|85458|90|960	TNK2|FLRT2|IL1B|CXCR1|ITGA5|JUP|LSP1|PDE4D|PLAU|TREM1|SEMA5B|PROC|NDRG4|SPTB|TNS1|WNT7A|SEMA6D|JAM3|DIXDC1|ACVR1|CD44
GO_REGULATION_OF_CELL_DEVELOPMENT	16	836	0.0148947	0.80577	1.95258506107421	23187|23768|26037|3553|3984|5396|54437|5624|65009|7476|7732|80031|85458|8654|90527|9948	PHLDB1|FLRT2|SIPA1L1|IL1B|LIMK1|PRRX1|SEMA5B|PROC|NDRG4|WNT7A|RNF112|SEMA6D|DIXDC1|PDE5A|DUOXA1|WDR1
GO_EXTRACELLULAR_MATRIX_DISASSEMBLY	4	76	0.0154772	0.808886	4.70115308721475	3914|4314|4319|960	LAMB3|MMP3|MMP10|CD44
GO_REGULATION_OF_PHOSPHORUS_METABOLIC_PROCESS	22	1618	0.0156286	0.808886	1.75450499603915	10188|113|135228|1857|23141|23768|2887|3553|3589|3678|3937|4216|5144|51561|5999|65009|669|7476|84632|8654|90|960	TNK2|ADCY7|CD109|DVL3|ANKLE2|FLRT2|GRB10|IL1B|IL11|ITGA5|LCP2|MAP3K4|PDE4D|IL23A|RGS4|NDRG4|BPGM|WNT7A|AFAP1L2|PDE5A|ACVR1|CD44
GO_NEGATIVE_REGULATION_OF_RESPONSE_TO_EXTERNAL_STIMULUS	7	274	0.015905	0.808886	2.89853972767938	135228|284207|29|5328|54437|5624|80031	CD109|METRNL|ABR|PLAU|SEMA5B|PROC|SEMA6D
GO_REGULATION_OF_CELL_DIFFERENTIATION	23	1492	0.0159648	0.808886	1.72920237472309	135228|23187|23461|23768|25946|26037|284207|3553|3984|51561|5396|54437|5624|65009|7476|7732|80031|85458|8654|90|90527|9260|9948	CD109|PHLDB1|ABCA5|FLRT2|ZNF385A|SIPA1L1|METRNL|IL1B|LIMK1|IL23A|PRRX1|SEMA5B|PROC|NDRG4|WNT7A|RNF112|SEMA6D|DIXDC1|PDE5A|ACVR1|DUOXA1|PDLIM7|WDR1
GO_NUCLEOBASE_CONTAINING_SMALL_MOLECULE_METABOLIC_PROCESS	10	535	0.0165054	0.808886	2.3455542072893	113|203|272|29922|3553|358|5144|5214|669|8654	ADCY7|AK1|AMPD3|NME7|IL1B|AQP1|PDE4D|PFKP|BPGM|PDE5A
GO_REGULATION_OF_PEPTIDYL_TYROSINE_PHOSPHORYLATION	6	213	0.0168488	0.808886	3.18520757813599	10188|3589|3678|51561|84632|960	TNK2|IL11|ITGA5|IL23A|AFAP1L2|CD44
GO_CELLULAR_RESPONSE_TO_CARBOHYDRATE_STIMULUS	3	74	0.0173642	0.808886	6.43890335313795	2030|3553|5328	SLC29A1|IL1B|PLAU
GO_CELLULAR_RESPONSE_TO_FATTY_ACID	3	51	0.0173642	0.808886	6.43890335313795	3371|3553|5031	TNC|IL1B|P2RY6
GO_REGULATION_OF_GLIAL_CELL_DIFFERENTIATION	3	59	0.0173642	0.808886	6.43890335313795	3553|7732|9948	IL1B|RNF112|WDR1
GO_ANGIOGENESIS	8	293	0.017527	0.808886	2.61445246474097	11082|1306|3678|5328|7476|79400|83700|90	ESM1|COL15A1|ITGA5|PLAU|WNT7A|NOX5|JAM3|ACVR1
GO_LEUKOCYTE_CHEMOTAXIS	4	117	0.0176447	0.808886	4.49587028465307	3553|3577|5144|54210	IL1B|CXCR1|PDE4D|TREM1
GO_NUCLEOSIDE_TRIPHOSPHATE_METABOLIC_PROCESS	5	228	0.0182712	0.808886	3.60168219460744	203|272|29922|5214|669	AK1|AMPD3|NME7|PFKP|BPGM
GO_PURINE_CONTAINING_COMPOUND_BIOSYNTHETIC_PROCESS	5	139	0.0182712	0.808886	3.60168219460744	113|203|272|29922|358	ADCY7|AK1|AMPD3|NME7|AQP1
GO_CARBOHYDRATE_DERIVATIVE_METABOLIC_PROCESS	15	1047	0.0193063	0.808886	1.93042215656031	113|203|272|29922|3553|358|50515|5144|5214|5238|6482|669|8654|960|9956	ADCY7|AK1|AMPD3|NME7|IL1B|AQP1|CHST11|PDE4D|PFKP|PGM3|ST3GAL1|BPGM|PDE5A|CD44|HS3ST2
GO_REGULATION_OF_HETEROTYPIC_CELL_CELL_ADHESION	2	18	0.0193502	0.808886	12.8130351014175	3553|960	IL1B|CD44
GO_CGMP_METABOLIC_PROCESS	2	23	0.0193502	0.808886	12.8130351014175	358|8654	AQP1|PDE5A
GO_INTERLEUKIN_1_PRODUCTION	2	15	0.0193502	0.808886	12.8130351014175	115362|3553	GBP5|IL1B
GO_CYCLIC_NUCLEOTIDE_CATABOLIC_PROCESS	2	17	0.0193502	0.808886	12.8130351014175	5144|8654	PDE4D|PDE5A
GO_AXON_REGENERATION	2	24	0.0193502	0.808886	12.8130351014175	3371|83700	TNC|JAM3
GO_TRANSEPITHELIAL_TRANSPORT	2	13	0.0193502	0.808886	12.8130351014175	358|5031	AQP1|P2RY6
GO_WOUND_HEALING_SPREADING_OF_EPIDERMAL_CELLS	2	11	0.0193502	0.808886	12.8130351014175	3678|7476	ITGA5|WNT7A
GO_POSITIVE_REGULATION_OF_T_CELL_MEDIATED_IMMUNITY	2	32	0.0193502	0.808886	12.8130351014175	3553|51561	IL1B|IL23A
GO_CELLULAR_RESPONSE_TO_REACTIVE_NITROGEN_SPECIES	2	19	0.0193502	0.808886	12.8130351014175	358|4314	AQP1|MMP3
GO_UTERUS_DEVELOPMENT	2	18	0.0193502	0.808886	12.8130351014175	64220|7476	STRA6|WNT7A
GO_POSITIVE_REGULATION_OF_STRESS_ACTIVATED_PROTEIN_KINASE_SIGNALING_CASCADE	4	135	0.0199925	0.808886	4.30776367864825	1857|3553|4216|7476	DVL3|IL1B|MAP3K4|WNT7A
GO_MUCOPOLYSACCHARIDE_METABOLIC_PROCESS	4	108	0.0199925	0.808886	4.30776367864825	3553|50515|6482|960	IL1B|CHST11|ST3GAL1|CD44
GO_NEGATIVE_REGULATION_OF_RESPONSE_TO_WOUNDING	5	156	0.0201231	0.808886	3.50366931711884	135228|284207|29|5328|5624	CD109|METRNL|ABR|PLAU|PROC
GO_GRANULOCYTE_MIGRATION	3	75	0.0207874	0.808886	5.94218773357454	3553|5144|54210	IL1B|PDE4D|TREM1
GO_CELLULAR_GLUCOSE_HOMEOSTASIS	3	75	0.0207874	0.808886	5.94218773357454	2030|3553|5328	SLC29A1|IL1B|PLAU
GO_POSITIVE_REGULATION_OF_JUN_KINASE_ACTIVITY	3	63	0.0207874	0.808886	5.94218773357454	1857|3553|4216	DVL3|IL1B|MAP3K4
GO_REGULATION_OF_CELLULAR_RESPONSE_TO_INSULIN_STIMULUS	3	59	0.0207874	0.808886	5.94218773357454	2887|3553|5791	GRB10|IL1B|PTPRE
GO_CAMP_MEDIATED_SIGNALING	3	37	0.0207874	0.808886	5.94218773357454	11069|113|5144	RAPGEF4|ADCY7|PDE4D
GO_EAR_DEVELOPMENT	5	195	0.022094	0.852254	3.41073123549331	1687|1857|29|5396|64220	GSDME|DVL3|ABR|PRRX1|STRA6
GO_REGULATION_OF_NERVOUS_SYSTEM_DEVELOPMENT	14	750	0.0223735	0.855592	1.93787422635714	1857|23768|26037|3553|3984|5396|54437|65009|7476|7732|80031|85458|90527|9948	DVL3|FLRT2|SIPA1L1|IL1B|LIMK1|PRRX1|SEMA5B|NDRG4|WNT7A|RNF112|SEMA6D|DIXDC1|DUOXA1|WDR1
GO_NEGATIVE_REGULATION_OF_CELL_COMMUNICATION	18	1192	0.0233642	0.885844	1.77417470624353	135228|1857|23768|25946|2887|3553|3589|50515|51701|5791|5999|6001|65009|79109|8743|8787|90|960	CD109|DVL3|FLRT2|ZNF385A|GRB10|IL1B|IL11|CHST11|NLK|PTPRE|RGS4|RGS10|NDRG4|MAPKAP1|TNFSF10|RGS9|ACVR1|CD44
GO_DEVELOPMENTAL_GROWTH	8	333	0.0236932	0.890269	2.45777126827963	3371|50515|5144|5328|54437|64220|65009|7476	TNC|CHST11|PDE4D|PLAU|SEMA5B|STRA6|NDRG4|WNT7A
GO_SENSORY_ORGAN_DEVELOPMENT	9	493	0.0239041	0.890269	2.30935954132363	1687|1857|29|4237|51343|5396|57381|64220|7476	GSDME|DVL3|ABR|MFAP2|FZR1|PRRX1|RHOJ|STRA6|WNT7A
GO_NEGATIVE_REGULATION_OF_WOUND_HEALING	3	58	0.0245535	0.890269	5.51727571555738	135228|5328|5624	CD109|PLAU|PROC
GO_CYCLIC_NUCLEOTIDE_MEDIATED_SIGNALING	3	46	0.0245535	0.890269	5.51727571555738	11069|113|5144	RAPGEF4|ADCY7|PDE4D
GO_AMINOGLYCAN_BIOSYNTHETIC_PROCESS	4	107	0.0252426	0.890269	3.9749272485375	3553|50515|6482|9956	IL1B|CHST11|ST3GAL1|HS3ST2
GO_AMINOGLYCAN_METABOLIC_PROCESS	5	166	0.0264026	0.890269	3.23878646853741	3553|50515|6482|960|9956	IL1B|CHST11|ST3GAL1|CD44|HS3ST2
GO_LENS_FIBER_CELL_DIFFERENTIATION	2	25	0.0264222	0.890269	10.2528083015876	51343|7476	FZR1|WNT7A
GO_MYELOID_CELL_DEVELOPMENT	2	44	0.0264222	0.890269	10.2528083015876	10100|25946	TSPAN2|ZNF385A
GO_CELL_PROLIFERATION_IN_FOREBRAIN	2	27	0.0264222	0.890269	10.2528083015876	7476|85458	WNT7A|DIXDC1
GO_REGULATION_OF_DNA_DAMAGE_RESPONSE_SIGNAL_TRANSDUCTION_BY_P53_CLASS_MEDIATOR	2	28	0.0264222	0.890269	10.2528083015876	25946|960	ZNF385A|CD44
GO_BROWN_FAT_CELL_DIFFERENTIATION	2	30	0.0264222	0.890269	10.2528083015876	284207|3914	METRNL|LAMB3
GO_ESTABLISHMENT_OF_ENDOTHELIAL_BARRIER	2	30	0.0264222	0.890269	10.2528083015876	5144|7476	PDE4D|WNT7A
GO_AMP_METABOLIC_PROCESS	2	14	0.0264222	0.890269	10.2528083015876	203|272	AK1|AMPD3
GO_RESPONSE_TO_NITRIC_OXIDE	2	21	0.0264222	0.890269	10.2528083015876	358|4314	AQP1|MMP3
GO_SINGLE_ORGANISM_CELL_ADHESION	9	459	0.0264913	0.890269	2.26381103030753	3553|3678|3728|4063|51561|5317|6932|83700|960	IL1B|ITGA5|JUP|LY9|IL23A|PKP1|TCF7|JAM3|CD44
GO_REGULATION_OF_CELL_PROLIFERATION	21	1496	0.0271789	0.906508	1.66905254917023	10188|11082|135228|163702|1687|23648|3371|3553|358|3589|3728|50515|51343|51561|5328|5396|65009|6595|6932|7476|8654	TNK2|ESM1|CD109|IFNLR1|GSDME|SSBP3|TNC|IL1B|AQP1|IL11|JUP|CHST11|FZR1|IL23A|PLAU|PRRX1|NDRG4|SMARCA2|TCF7|WNT7A|PDE5A
GO_POSITIVE_REGULATION_OF_REACTIVE_OXYGEN_SPECIES_METABOLIC_PROCESS	4	86	0.0281508	0.931917	3.82709913297342	3553|5328|79400|90527	IL1B|PLAU|NOX5|DUOXA1
GO_MULTICELLULAR_ORGANISMAL_MACROMOLECULE_METABOLIC_PROCESS	3	79	0.0286624	0.932512	5.14898466912844	1306|4314|4319	COL15A1|MMP3|MMP10
GO_REGULATION_OF_ACTIN_FILAMENT_BASED_PROCESS	7	312	0.0290042	0.932512	2.53099658509229	3728|3984|5144|6710|83700|85458|9948	JUP|LIMK1|PDE4D|SPTB|JAM3|DIXDC1|WDR1
GO_POSITIVE_REGULATION_OF_PROTEIN_METABOLIC_PROCESS	20	1492	0.0291655	0.932512	1.67594441071021	10188|113|1857|22861|23034|23141|3553|3589|3678|3937|4216|51343|51561|65009|7476|84632|8654|8743|90|960	TNK2|ADCY7|DVL3|NLRP1|SAMD4A|ANKLE2|IL1B|IL11|ITGA5|LCP2|MAP3K4|FZR1|IL23A|NDRG4|WNT7A|AFAP1L2|PDE5A|TNFSF10|ACVR1|CD44
GO_POSITIVE_REGULATION_OF_CELL_COMMUNICATION	22	1532	0.0304188	0.932512	1.62814728276415	11082|123920|1687|1857|25946|2887|3553|3589|3678|3728|4216|51561|5396|55107|65009|7476|84632|85458|8654|8743|90|960	ESM1|CMTM3|GSDME|DVL3|ZNF385A|GRB10|IL1B|IL11|ITGA5|JUP|MAP3K4|IL23A|PRRX1|ANO1|NDRG4|WNT7A|AFAP1L2|DIXDC1|PDE5A|TNFSF10|ACVR1|CD44
GO_WOUND_HEALING	9	470	0.0307354	0.932512	2.19883721460204	1606|3371|3553|3678|3937|5328|5624|7476|7975	DGKA|TNC|IL1B|ITGA5|LCP2|PLAU|PROC|WNT7A|MAFK
GO_CARBOHYDRATE_DERIVATIVE_BIOSYNTHETIC_PROCESS	10	595	0.0310046	0.932512	2.09522616737187	113|203|272|29922|3553|358|50515|5238|6482|9956	ADCY7|AK1|AMPD3|NME7|IL1B|AQP1|CHST11|PGM3|ST3GAL1|HS3ST2
GO_HEART_MORPHOGENESIS	5	212	0.0312144	0.932512	3.08322825791047	1857|23768|65009|90|9645	DVL3|FLRT2|NDRG4|ACVR1|MICAL2
GO_REGULATION_OF_CELLULAR_COMPONENT_SIZE	8	337	0.0312491	0.932512	2.31848152578476	358|3778|3984|54437|6710|7476|80031|9948	AQP1|KCNMA1|LIMK1|SEMA5B|SPTB|WNT7A|SEMA6D|WDR1
GO_SYNAPSE_ORGANIZATION	4	145	0.0312506	0.932512	3.68907035402307	3371|5098|56097|7476	TNC|PCDHGC3|PCDHGC5|WNT7A
GO_RESPONSE_TO_WOUNDING	10	563	0.0324055	0.932512	2.07821652253824	1606|3371|3553|3678|3937|5328|5624|7476|7975|83700	DGKA|TNC|IL1B|ITGA5|LCP2|PLAU|PROC|WNT7A|MAFK|JAM3
GO_REGULATION_OF_INTERFERON_GAMMA_PRODUCTION	3	97	0.0331121	0.932512	4.825633834945	3553|5144|51561	IL1B|PDE4D|IL23A
GO_ENDOTHELIUM_DEVELOPMENT	3	90	0.0331121	0.932512	4.825633834945	5144|7476|90	PDE4D|WNT7A|ACVR1
GO_NEGATIVE_REGULATION_OF_APOPTOTIC_SIGNALING_PATHWAY	5	200	0.0338136	0.932512	3.01087181374186	25946|3553|8743|90|960	ZNF385A|IL1B|TNFSF10|ACVR1|CD44
GO_CELLULAR_RESPONSE_TO_PROSTAGLANDIN_STIMULUS	2	24	0.0343635	0.932512	8.54458102792396	3371|5031	TNC|P2RY6
GO_POSITIVE_REGULATION_OF_GLIAL_CELL_DIFFERENTIATION	2	32	0.0343635	0.932512	8.54458102792396	3553|7732	IL1B|RNF112
GO_REGULATION_OF_CARDIAC_MUSCLE_CELL_CONTRACTION	2	27	0.0343635	0.932512	8.54458102792396	3728|5144	JUP|PDE4D
GO_NEGATIVE_REGULATION_OF_INTRINSIC_APOPTOTIC_SIGNALING_PATHWAY_IN_RESPONSE_TO_DNA_DAMAGE	2	27	0.0343635	0.932512	8.54458102792396	25946|960	ZNF385A|CD44
GO_NEGATIVE_REGULATION_OF_AXON_GUIDANCE	2	27	0.0343635	0.932512	8.54458102792396	54437|80031	SEMA5B|SEMA6D
GO_NEGATIVE_REGULATION_OF_SMOOTH_MUSCLE_CELL_MIGRATION	2	16	0.0343635	0.932512	8.54458102792396	65009|80031	NDRG4|SEMA6D
GO_NEGATIVE_REGULATION_OF_HEART_CONTRACTION	2	22	0.0343635	0.932512	8.54458102792396	5144|8654	PDE4D|PDE5A
GO_EPIBOLY	2	23	0.0343635	0.932512	8.54458102792396	3678|7476	ITGA5|WNT7A
GO_HEART_VALVE_DEVELOPMENT	2	34	0.0343635	0.932512	8.54458102792396	64220|90	STRA6|ACVR1
GO_REGULATION_OF_ACTIN_FILAMENT_BASED_MOVEMENT	2	32	0.0343635	0.932512	8.54458102792396	3728|5144	JUP|PDE4D
GO_POSITIVE_REGULATION_OF_INTERLEUKIN_2_PRODUCTION	2	31	0.0343635	0.932512	8.54458102792396	3553|5144	IL1B|PDE4D
GO_NEURON_DEATH	2	47	0.0343635	0.932512	8.54458102792396	22861|5328	NLRP1|PLAU
GO_REGULATION_OF_CELL_KILLING	2	63	0.0343635	0.932512	8.54458102792396	3589|51561	IL11|IL23A
GO_EMBRYONIC_CRANIAL_SKELETON_MORPHOGENESIS	2	46	0.0343635	0.932512	8.54458102792396	50515|5396	CHST11|PRRX1
GO_EMBRYO_IMPLANTATION	2	39	0.0343635	0.932512	8.54458102792396	3553|5328	IL1B|PLAU
GO_CELLULAR_RESPONSE_TO_ALCOHOL	4	115	0.0345436	0.932512	3.56139708268264	113|3371|358|3728	ADCY7|TNC|AQP1|JUP
GO_ER_TO_GOLGI_VESICLE_MEDIATED_TRANSPORT	4	167	0.0345436	0.932512	3.56139708268264	5624|6710|79090|9632	PROC|SPTB|TRAPPC6A|SEC24C
GO_REGULATION_OF_NEURON_DIFFERENTIATION	11	554	0.0346854	0.932512	1.97582379550876	26037|3553|3984|5396|54437|65009|7476|7732|80031|85458|90527	SIPA1L1|IL1B|LIMK1|PRRX1|SEMA5B|NDRG4|WNT7A|RNF112|SEMA6D|DIXDC1|DUOXA1
GO_CELLULAR_COMPONENT_DISASSEMBLY	8	515	0.0365013	0.942487	2.24231771334049	1857|3914|4314|4319|5214|54210|960|9645	DVL3|LAMB3|MMP3|MMP10|PFKP|TREM1|CD44|MICAL2
GO_NUCLEOSIDE_PHOSPHATE_CATABOLIC_PROCESS	3	69	0.0378995	0.942487	4.54125684742975	272|5144|8654	AMPD3|PDE4D|PDE5A
GO_REGULATION_OF_CARDIAC_MUSCLE_CONTRACTION	3	66	0.0378995	0.942487	4.54125684742975	3728|5144|8654	JUP|PDE4D|PDE5A
GO_CARTILAGE_DEVELOPMENT	4	147	0.0380309	0.942487	3.44195767521783	50515|5396|7476|960	CHST11|PRRX1|WNT7A|CD44
GO_STEM_CELL_DIFFERENTIATION	4	190	0.0380309	0.942487	3.44195767521783	54437|7476|80031|90	SEMA5B|WNT7A|SEMA6D|ACVR1
GO_POSITIVE_REGULATION_OF_CYTOKINE_PRODUCTION	7	370	0.0387719	0.946399	2.36407044363305	115362|22861|3553|4063|5144|51561|84632	GBP5|NLRP1|IL1B|LY9|PDE4D|IL23A|AFAP1L2
GO_TUBE_MORPHOGENESIS	7	323	0.0387719	0.946399	2.36407044363305	1857|3371|64220|65009|6932|90|9645	DVL3|TNC|STRA6|NDRG4|TCF7|ACVR1|MICAL2
GO_POSITIVE_REGULATION_OF_LOCOMOTION	9	420	0.0388288	0.946399	2.09804373339172	3553|3678|5031|51561|5328|54437|7476|80031|90	IL1B|ITGA5|P2RY6|IL23A|PLAU|SEMA5B|WNT7A|SEMA6D|ACVR1
GO_TISSUE_DEVELOPMENT	22	1518	0.0409833	0.948028	1.57106362167535	135228|1857|23648|3371|353145|3678|3914|401138|50515|51343|5144|5328|5396|54437|64220|65009|6932|7476|80031|90|960|9645	CD109|DVL3|SSBP3|TNC|LCE3E|ITGA5|LAMB3|AMTN|CHST11|FZR1|PDE4D|PLAU|PRRX1|SEMA5B|STRA6|NDRG4|TCF7|WNT7A|SEMA6D|ACVR1|CD44|MICAL2
GO_NUCLEOSIDE_PHOSPHATE_BIOSYNTHETIC_PROCESS	5	188	0.0424014	0.948028	2.81267131642019	113|203|272|29922|358	ADCY7|AK1|AMPD3|NME7|AQP1
GO_REGULATION_OF_BODY_FLUID_LEVELS	9	506	0.0424393	0.948028	2.06032212837555	113|1606|2030|25946|358|3937|5328|5624|7975	ADCY7|DGKA|SLC29A1|ZNF385A|AQP1|LCP2|PLAU|PROC|MAFK
GO_REGULATION_OF_ANATOMICAL_STRUCTURE_SIZE	9	472	0.0424393	0.948028	2.06032212837555	3352|358|3778|3984|54437|6710|7476|80031|9948	HTR1D|AQP1|KCNMA1|LIMK1|SEMA5B|SPTB|WNT7A|SEMA6D|WDR1
GO_HEMOSTASIS	6	311	0.0426438	0.948028	2.51002016422346	1606|25946|3937|5328|5624|7975	DGKA|ZNF385A|LCP2|PLAU|PROC|MAFK
GO_MYELOID_LEUKOCYTE_MIGRATION	3	99	0.0430199	0.948028	4.28819498902107	3553|5144|54210	IL1B|PDE4D|TREM1
GO_REGULATION_OF_SYSTEMIC_ARTERIAL_BLOOD_PRESSURE	3	84	0.0430199	0.948028	4.28819498902107	5144|83988|89797	PDE4D|NCALD|NAV2
GO_SPECIFICATION_OF_SYMMETRY	3	117	0.0430199	0.948028	4.28819498902107	65009|90|9645	NDRG4|ACVR1|MICAL2
GO_RESPONSE_TO_FATTY_ACID	3	83	0.0430199	0.948028	4.28819498902107	3371|3553|5031	TNC|IL1B|P2RY6
GO_RESPONSE_TO_OSMOTIC_STRESS	3	63	0.0430199	0.948028	4.28819498902107	358|3778|5269	AQP1|KCNMA1|SERPINB6
GO_REGULATION_OF_ENDOTHELIAL_CELL_DIFFERENTIATION	2	27	0.0430989	0.948028	7.32174988872873	3553|5624	IL1B|PROC
GO_VENTRICULAR_SYSTEM_DEVELOPMENT	2	26	0.0430989	0.948028	7.32174988872873	358|80031	AQP1|SEMA6D
GO_EMBRYONIC_DIGESTIVE_TRACT_DEVELOPMENT	2	33	0.0430989	0.948028	7.32174988872873	64220|6932	STRA6|TCF7
GO_RENAL_WATER_HOMEOSTASIS	2	34	0.0430989	0.948028	7.32174988872873	113|358	ADCY7|AQP1
GO_CRANIAL_SKELETAL_SYSTEM_DEVELOPMENT	2	55	0.0430989	0.948028	7.32174988872873	50515|5396	CHST11|PRRX1
GO_CYCLIC_NUCLEOTIDE_BIOSYNTHETIC_PROCESS	2	34	0.0430989	0.948028	7.32174988872873	113|358	ADCY7|AQP1
GO_REGULATION_OF_T_CELL_MEDIATED_IMMUNITY	2	52	0.0430989	0.948028	7.32174988872873	3553|51561	IL1B|IL23A
GO_REGULATION_OF_INTRINSIC_APOPTOTIC_SIGNALING_PATHWAY_IN_RESPONSE_TO_DNA_DAMAGE	2	34	0.0430989	0.948028	7.32174988872873	25946|960	ZNF385A|CD44
GO_DEFENSE_RESPONSE	15	1231	0.0431699	0.948028	1.71906946127806	10100|10188|115362|163702|22861|3553|3577|4046|4063|51561|54210|83700|84632|90|960	TSPAN2|TNK2|GBP5|IFNLR1|NLRP1|IL1B|CXCR1|LSP1|LY9|IL23A|TREM1|JAM3|AFAP1L2|ACVR1|CD44
GO_REGULATION_OF_RESPONSE_TO_EXTERNAL_STIMULUS	15	926	0.0431699	0.948028	1.71906946127806	115362|135228|163702|22861|284207|29|3553|51561|5328|54210|54437|5624|80031|83700|90527	GBP5|CD109|IFNLR1|NLRP1|METRNL|ABR|IL1B|IL23A|PLAU|TREM1|SEMA5B|PROC|SEMA6D|JAM3|DUOXA1
GO_REGULATION_OF_CHEMOTAXIS	5	180	0.0455309	0.986533	2.75222459982887	3553|51561|54437|80031|83700	IL1B|IL23A|SEMA5B|SEMA6D|JAM3
GO_SENSORY_PERCEPTION_OF_MECHANICAL_STIMULUS	4	155	0.0455904	0.986533	3.22545842900084	1687|5269|89797|9948	GSDME|SERPINB6|NAV2|WDR1
GO_REGULATION_OF_LEUKOCYTE_MIGRATION	4	149	0.0455904	0.986533	3.22545842900084	29|3553|51561|83700	ABR|IL1B|IL23A|JAM3
GO_EPITHELIUM_DEVELOPMENT	15	945	0.0458328	0.986963	1.70343092704732	135228|1857|23648|3371|353145|3678|3914|51343|5144|64220|65009|6932|7476|90|9645	CD109|DVL3|SSBP3|TNC|LCE3E|ITGA5|LAMB3|FZR1|PDE4D|STRA6|NDRG4|TCF7|WNT7A|ACVR1|MICAL2
GO_GAMETE_GENERATION	7	595	0.0479837	1	2.24533012941234	3553|5238|5328|6595|83700|84953|90	IL1B|PGM3|PLAU|SMARCA2|JAM3|MICALCL|ACVR1
GO_MULTICELLULAR_ORGANISM_METABOLIC_PROCESS	3	93	0.0484677	1	4.06179685741295	1306|4314|4319	COL15A1|MMP3|MMP10
GO_CELL_SUBSTRATE_JUNCTION_ASSEMBLY	3	41	0.0484677	1	4.06179685741295	3678|3914|7145	ITGA5|LAMB3|TNS1
GO_REGULATION_OF_JUN_KINASE_ACTIVITY	3	81	0.0484677	1	4.06179685741295	1857|3553|4216	DVL3|IL1B|MAP3K4
GO_POSITIVE_REGULATION_OF_MAPK_CASCADE	8	470	0.0487267	1	2.10355181875942	1857|3553|3589|4216|65009|7476|8654|960	DVL3|IL1B|IL11|MAP3K4|NDRG4|WNT7A|PDE5A|CD44
GO_REGULATION_OF_MULTICELLULAR_ORGANISMAL_DEVELOPMENT	23	1672	0.0488492	1	1.52309977702225	135228|1857|23187|23768|26037|3553|358|3678|3984|401138|51561|5328|5396|54437|5624|65009|7476|7732|80031|85458|90|90527|9948	CD109|DVL3|PHLDB1|FLRT2|SIPA1L1|IL1B|AQP1|ITGA5|LIMK1|AMTN|IL23A|PLAU|PRRX1|SEMA5B|PROC|NDRG4|WNT7A|RNF112|SEMA6D|DIXDC1|ACVR1|DUOXA1|WDR1
GO_REGULATION_OF_WNT_SIGNALING_PATHWAY	6	310	0.0509113	1	2.39263114831065	1857|2887|3728|51701|7476|85458	DVL3|GRB10|JUP|NLK|WNT7A|DIXDC1
GO_GROWTH	8	410	0.0509953	1	2.0819669763945	3371|50515|5144|5328|54437|64220|65009|7476	TNC|CHST11|PDE4D|PLAU|SEMA5B|STRA6|NDRG4|WNT7A
GO_COGNITION	5	251	0.0521943	1	2.63873300783521	25946|3553|3678|64220|65009	ZNF385A|IL1B|ITGA5|STRA6|NDRG4
GO_REGULATION_OF_REACTIVE_OXYGEN_SPECIES_METABOLIC_PROCESS	5	152	0.0521943	1	2.63873300783521	3553|4314|5328|79400|90527	IL1B|MMP3|PLAU|NOX5|DUOXA1
GO_ENDOTHELIAL_CELL_DEVELOPMENT	2	45	0.0525575	1	6.40691619048512	5144|7476	PDE4D|WNT7A
GO_POSITIVE_REGULATION_OF_INTERLEUKIN_8_PRODUCTION	2	45	0.0525575	1	6.40691619048512	3553|84632	IL1B|AFAP1L2
GO_RESPONSE_TO_AXON_INJURY	2	48	0.0525575	1	6.40691619048512	3371|83700	TNC|JAM3
GO_HYALURONAN_METABOLIC_PROCESS	2	31	0.0525575	1	6.40691619048512	3553|960	IL1B|CD44
GO_POSITIVE_REGULATION_OF_NEUTROPHIL_MIGRATION	2	27	0.0525575	1	6.40691619048512	3553|51561	IL1B|IL23A
GO_RESPONSE_TO_PROSTAGLANDIN	2	34	0.0525575	1	6.40691619048512	3371|5031	TNC|P2RY6
GO_PEPTIDYL_THREONINE_MODIFICATION	2	46	0.0525575	1	6.40691619048512	51701|90	NLK|ACVR1
GO_REGULATION_OF_NF_KAPPAB_IMPORT_INTO_NUCLEUS	2	48	0.0525575	1	6.40691619048512	3553|51561	IL1B|IL23A
GO_NEURON_PROJECTION_REGENERATION	2	33	0.0525575	1	6.40691619048512	3371|83700	TNC|JAM3
GO_RESPONSE_TO_DEXAMETHASONE	2	33	0.0525575	1	6.40691619048512	3553|358	IL1B|AQP1
GO_EMBRYONIC_EYE_MORPHOGENESIS	2	33	0.0525575	1	6.40691619048512	4237|64220	MFAP2|STRA6
GO_CELLULAR_RESPONSE_TO_OSMOTIC_STRESS	2	21	0.0525575	1	6.40691619048512	358|5269	AQP1|SERPINB6
GO_CELL_VOLUME_HOMEOSTASIS	2	28	0.0525575	1	6.40691619048512	358|3778	AQP1|KCNMA1
GO_REGULATION_OF_RESPONSE_TO_STRESS	19	1468	0.0528392	1	1.57110458851469	115362|135228|163702|1857|22861|25946|284207|29|3553|4216|4314|51561|5328|5396|54210|5624|7476|90527|960	GBP5|CD109|IFNLR1|DVL3|NLRP1|ZNF385A|METRNL|ABR|IL1B|MAP3K4|MMP3|IL23A|PLAU|PRRX1|TREM1|PROC|WNT7A|DUOXA1|CD44
GO_RESPONSE_TO_BACTERIUM	7	528	0.0530724	1	2.19030775373716	22861|29|3553|5144|51561|5328|54210	NLRP1|ABR|IL1B|PDE4D|IL23A|PLAU|TREM1
GO_REGULATION_OF_STRIATED_MUSCLE_CONTRACTION	3	79	0.0542362	1	3.85815520801296	3728|5144|8654	JUP|PDE4D|PDE5A
GO_PALATE_DEVELOPMENT	3	85	0.0542362	1	3.85815520801296	5396|64651|7476	PRRX1|CSRNP1|WNT7A
GO_REGULATION_OF_PEPTIDYL_SERINE_PHOSPHORYLATION	3	118	0.0542362	1	3.85815520801296	3589|5144|960	IL11|PDE4D|CD44
GO_MESENCHYMAL_CELL_DIFFERENTIATION	3	134	0.0542362	1	3.85815520801296	54437|80031|90	SEMA5B|SEMA6D|ACVR1
GO_POSITIVE_REGULATION_OF_CANONICAL_WNT_SIGNALING_PATHWAY	3	119	0.0542362	1	3.85815520801296	3728|7476|85458	JUP|WNT7A|DIXDC1
GO_REGULATION_OF_GLIOGENESIS	3	90	0.0542362	1	3.85815520801296	3553|7732|9948	IL1B|RNF112|WDR1
GO_INNER_EAR_MORPHOGENESIS	3	92	0.0542362	1	3.85815520801296	1857|29|5396	DVL3|ABR|PRRX1
GO_CELLULAR_RESPONSE_TO_NITROGEN_COMPOUND	9	505	0.0546115	1	1.95468102190619	113|2887|3553|358|3728|4314|5144|5328|6001	ADCY7|GRB10|IL1B|AQP1|JUP|MMP3|PDE4D|PLAU|RGS10
GO_HEAD_DEVELOPMENT	11	709	0.0562392	1	1.80866759976361	10100|23648|29|358|64220|64651|65009|7476|79109|80031|85458	TSPAN2|SSBP3|ABR|AQP1|STRA6|CSRNP1|NDRG4|WNT7A|MAPKAP1|SEMA6D|DIXDC1
GO_INTRACELLULAR_SIGNAL_TRANSDUCTION	22	1572	0.0564983	1	1.50894492336662	10188|11069|113|1606|1857|25946|26499|29|3553|3937|3984|4216|5144|51701|54210|5596|57381|6710|79109|83988|84727|8787	TNK2|RAPGEF4|ADCY7|DGKA|DVL3|ZNF385A|PLEK2|ABR|IL1B|LCP2|LIMK1|MAP3K4|PDE4D|NLK|TREM1|MAPK4|RHOJ|SPTB|MAPKAP1|NCALD|SPSB2|RGS9
GO_CELL_CHEMOTAXIS	4	162	0.0583874	1	2.94711516487549	3553|3577|5144|54210	IL1B|CXCR1|PDE4D|TREM1
GO_MYELOID_CELL_DIFFERENTIATION	4	189	0.0583874	1	2.94711516487549	10100|135228|25946|3589	TSPAN2|CD109|ZNF385A|IL11
GO_CELL_CELL_ADHESION_VIA_PLASMA_MEMBRANE_ADHESION_MOLECULES	4	204	0.0583874	1	2.94711516487549	3678|5098|56097|9069	ITGA5|PCDHGC3|PCDHGC5|CLDN12
GO_SENSORY_ORGAN_MORPHOGENESIS	5	239	0.0593987	1	2.53400545483849	1857|29|4237|5396|64220	DVL3|ABR|MFAP2|PRRX1|STRA6
GO_CELLULAR_RESPONSE_TO_ORGANIC_CYCLIC_COMPOUND	8	465	0.0607486	1	2.00005430251163	3371|3553|358|3728|5031|5144|5328|90	TNC|IL1B|AQP1|JUP|P2RY6|PDE4D|PLAU|ACVR1
GO_IMMUNE_SYSTEM_DEVELOPMENT	9	582	0.061475	1	1.90569703169035	10100|135228|23648|25946|3589|4063|5238|6932|83700	TSPAN2|CD109|SSBP3|ZNF385A|IL11|LY9|PGM3|TCF7|JAM3
GO_SKELETAL_MUSCLE_TISSUE_REGENERATION	2	27	0.0626729	1	5.69422351168146	5328|7476	PLAU|WNT7A
GO_ATP_GENERATION_FROM_ADP	2	39	0.0626729	1	5.69422351168146	5214|669	PFKP|BPGM
GO_NEGATIVE_REGULATION_OF_COAGULATION	2	48	0.0626729	1	5.69422351168146	5328|5624	PLAU|PROC
GO_GUANOSINE_CONTAINING_COMPOUND_METABOLIC_PROCESS	2	46	0.0626729	1	5.69422351168146	272|29922	AMPD3|NME7
GO_POSITIVE_REGULATION_OF_BIOMINERAL_TISSUE_DEVELOPMENT	2	38	0.0626729	1	5.69422351168146	401138|90	AMTN|ACVR1
GO_MORPHOGENESIS_OF_AN_EPITHELIAL_SHEET	2	43	0.0626729	1	5.69422351168146	3678|7476	ITGA5|WNT7A
GO_DIGESTIVE_TRACT_MORPHOGENESIS	2	48	0.0626729	1	5.69422351168146	64220|6932	STRA6|TCF7
GO_DEFENSE_RESPONSE_TO_GRAM_NEGATIVE_BACTERIUM	2	43	0.0626729	1	5.69422351168146	51561|54210	IL23A|TREM1
GO_RESPONSE_TO_VITAMIN_D	2	33	0.0626729	1	5.69422351168146	3371|3553	TNC|IL1B
GO_CAMP_METABOLIC_PROCESS	2	34	0.0626729	1	5.69422351168146	113|5144	ADCY7|PDE4D
GO_REGULATION_OF_INTERLEUKIN_2_PRODUCTION	2	48	0.0626729	1	5.69422351168146	3553|5144	IL1B|PDE4D
GO_HETEROTYPIC_CELL_CELL_ADHESION	2	27	0.0626729	1	5.69422351168146	3678|3728	ITGA5|JUP
GO_POSITIVE_REGULATION_OF_GLIOGENESIS	2	47	0.0626729	1	5.69422351168146	3553|7732	IL1B|RNF112
GO_REGULATION_OF_CELL_SIZE	5	172	0.0632037	1	2.48478840758228	358|3778|3984|54437|80031	AQP1|KCNMA1|LIMK1|SEMA5B|SEMA6D
GO_REGULATION_OF_INTRACELLULAR_SIGNAL_TRANSDUCTION	22	1656	0.0642954	1	1.48367653278695	1687|1857|23768|25946|26037|29|3553|3589|4216|5144|51561|51701|55701|55785|57381|5999|65009|7476|79109|8654|8743|960	GSDME|DVL3|FLRT2|ZNF385A|SIPA1L1|ABR|IL1B|IL11|MAP3K4|PDE4D|IL23A|NLK|ARHGEF40|FGD6|RHOJ|RGS4|NDRG4|WNT7A|MAPKAP1|PDE5A|TNFSF10|CD44
GO_RESPONSE_TO_FIBROBLAST_GROWTH_FACTOR	3	116	0.066704	1	3.50576386313408	23768|3371|960	FLRT2|TNC|CD44
GO_NEGATIVE_REGULATION_OF_INFLAMMATORY_RESPONSE	3	100	0.066704	1	3.50576386313408	284207|29|5624	METRNL|ABR|PROC
GO_FAT_CELL_DIFFERENTIATION	3	106	0.066704	1	3.50576386313408	284207|3589|3914	METRNL|IL11|LAMB3
GO_REGULATION_OF_AXONOGENESIS	5	168	0.0671435	1	2.43739523460226	26037|3984|54437|7476|80031	SIPA1L1|LIMK1|SEMA5B|WNT7A|SEMA6D
GO_REGULATION_OF_JNK_CASCADE	4	159	0.0678772	1	2.78661674570942	1857|3553|4216|7476	DVL3|IL1B|MAP3K4|WNT7A
GO_DEVELOPMENTAL_PROCESS_INVOLVED_IN_REPRODUCTION	9	602	0.0688696	1	1.85906237658136	3371|3553|4216|64220|6595|6932|7476|83700|90	TNC|IL1B|MAP3K4|STRA6|SMARCA2|TCF7|WNT7A|JAM3|ACVR1
GO_CELLULAR_RESPONSE_TO_ENDOGENOUS_STIMULUS	14	1008	0.0691017	1	1.62412036900472	113|23768|2887|3371|3553|358|3728|5031|5144|51701|5328|7476|90|960	ADCY7|FLRT2|GRB10|TNC|IL1B|AQP1|JUP|P2RY6|PDE4D|NLK|PLAU|WNT7A|ACVR1|CD44
GO_SECRETION	10	588	0.0703732	1	1.78514400530497	11069|115362|2030|358|3937|54210|7476|79400|8492|9948	RAPGEF4|GBP5|SLC29A1|AQP1|LCP2|TREM1|WNT7A|NOX5|PRSS12|WDR1
GO_IMMUNE_RESPONSE	13	1100	0.0721528	1	1.64368002265888	10188|115362|163702|22861|3553|3937|4063|51561|54210|6932|83700|8743|960	TNK2|GBP5|IFNLR1|NLRP1|IL1B|LCP2|LY9|IL23A|TREM1|TCF7|JAM3|TNFSF10|CD44
GO_AMEBOIDAL_TYPE_CELL_MIGRATION	4	154	0.072904	1	2.71270208084997	54437|7145|80031|90	SEMA5B|TNS1|SEMA6D|ACVR1
GO_CELLULAR_RESPONSE_TO_OXYGEN_CONTAINING_COMPOUND	12	799	0.0729293	1	1.67702897962915	113|2030|2887|3371|3553|358|3728|4314|5031|5144|5328|6001	ADCY7|SLC29A1|GRB10|TNC|IL1B|AQP1|JUP|MMP3|P2RY6|PDE4D|PLAU|RGS10
GO_CYTOSKELETON_ORGANIZATION	14	838	0.0729506	1	1.609100189609	256979|26037|26499|29|358|3728|3984|5317|55785|57381|58529|9260|9645|9948	SUN3|SIPA1L1|PLEK2|ABR|AQP1|JUP|LIMK1|PKP1|FGD6|RHOJ|MYOZ1|PDLIM7|MICAL2|WDR1
GO_POSITIVE_REGULATION_OF_REPRODUCTIVE_PROCESS	2	52	0.0733821	1	5.12423105550551	5328|8654	PLAU|PDE5A
GO_POSITIVE_REGULATION_OF_ADAPTIVE_IMMUNE_RESPONSE	2	73	0.0733821	1	5.12423105550551	3553|51561	IL1B|IL23A
GO_NEGATIVE_REGULATION_OF_AXON_EXTENSION	2	38	0.0733821	1	5.12423105550551	54437|80031	SEMA5B|SEMA6D
GO_POSITIVE_REGULATION_OF_TRANSCRIPTION_FACTOR_IMPORT_INTO_NUCLEUS	2	51	0.0733821	1	5.12423105550551	3553|51561	IL1B|IL23A
GO_NEGATIVE_REGULATION_OF_RESPONSE_TO_DNA_DAMAGE_STIMULUS	2	52	0.0733821	1	5.12423105550551	25946|960	ZNF385A|CD44
GO_REGULATION_OF_AXON_GUIDANCE	2	39	0.0733821	1	5.12423105550551	54437|80031	SEMA5B|SEMA6D
GO_REGULATION_OF_BEHAVIOR	2	65	0.0733821	1	5.12423105550551	3352|64220	HTR1D|STRA6
GO_ARTERY_MORPHOGENESIS	2	51	0.0733821	1	5.12423105550551	5396|64220	PRRX1|STRA6
GO_NEGATIVE_REGULATION_OF_BLOOD_CIRCULATION	2	36	0.0733821	1	5.12423105550551	5144|8654	PDE4D|PDE5A
GO_CELLULAR_RESPONSE_TO_CAMP	2	50	0.0733821	1	5.12423105550551	358|5144	AQP1|PDE4D
GO_ADENYLATE_CYCLASE_INHIBITING_G_PROTEIN_COUPLED_RECEPTOR_SIGNALING_PATHWAY	2	68	0.0733821	1	5.12423105550551	113|3352	ADCY7|HTR1D
GO_INTERACTION_WITH_SYMBIONT	2	52	0.0733821	1	5.12423105550551	358|54210	AQP1|TREM1
GO_SEMAPHORIN_PLEXIN_SIGNALING_PATHWAY	2	36	0.0733821	1	5.12423105550551	54437|80031	SEMA5B|SEMA6D
GO_GENITALIA_DEVELOPMENT	2	42	0.0733821	1	5.12423105550551	64220|6932	STRA6|TCF7
GO_NEGATIVE_REGULATION_OF_EXTRINSIC_APOPTOTIC_SIGNALING_PATHWAY	3	98	0.0733858	1	3.3526503088995	3553|8743|90	IL1B|TNFSF10|ACVR1
GO_EAR_MORPHOGENESIS	3	112	0.0733858	1	3.3526503088995	1857|29|5396	DVL3|ABR|PRRX1
GO_POSITIVE_REGULATION_OF_PROTEIN_IMPORT	3	104	0.0733858	1	3.3526503088995	3553|3728|51561	IL1B|JUP|IL23A
GO_POSITIVE_REGULATION_OF_INFLAMMATORY_RESPONSE	3	113	0.0733858	1	3.3526503088995	115362|3553|51561	GBP5|IL1B|IL23A
GO_RENAL_SYSTEM_PROCESS	3	102	0.0733858	1	3.3526503088995	113|358|3778	ADCY7|AQP1|KCNMA1
GO_ODONTOGENESIS	3	105	0.0733858	1	3.3526503088995	3371|358|401138	TNC|AQP1|AMTN
GO_MUSCLE_SYSTEM_PROCESS	6	282	0.0737935	1	2.15655488140909	3352|3553|3768|3778|5144|8654	HTR1D|IL1B|KCNJ12|KCNMA1|PDE4D|PDE5A
GO_MULTICELLULAR_ORGANISM_REPRODUCTION	8	768	0.0774525	1	1.88837975475934	113|3553|5238|5328|6595|83700|84953|90	ADCY7|IL1B|PGM3|PLAU|SMARCA2|JAM3|MICALCL|ACVR1
GO_NEGATIVE_REGULATION_OF_PHOSPHORYLATION	7	422	0.0800626	1	1.97187068953087	135228|23141|23768|2887|3553|5144|5999	CD109|ANKLE2|FLRT2|GRB10|IL1B|PDE4D|RGS4
GO_REGULATION_OF_LEUKOCYTE_CHEMOTAXIS	3	96	0.0803534	1	3.21228798822127	3553|51561|83700	IL1B|IL23A|JAM3
GO_REGULATION_OF_STRESS_ACTIVATED_PROTEIN_KINASE_SIGNALING_CASCADE	4	197	0.0835081	1	2.57612019796875	1857|3553|4216|7476	DVL3|IL1B|MAP3K4|WNT7A
GO_SECOND_MESSENGER_MEDIATED_SIGNALING	4	160	0.0835081	1	2.57612019796875	11069|113|5144|83988	RAPGEF4|ADCY7|PDE4D|NCALD
GO_CARBOHYDRATE_DERIVATIVE_CATABOLIC_PROCESS	4	174	0.0835081	1	2.57612019796875	272|5144|8654|960	AMPD3|PDE4D|PDE5A|CD44
GO_REGENERATION	4	161	0.0835081	1	2.57612019796875	3371|5328|7476|83700	TNC|PLAU|WNT7A|JAM3
GO_CELLULAR_RESPONSE_TO_ACID_CHEMICAL	4	175	0.0835081	1	2.57612019796875	3371|3553|358|5031	TNC|IL1B|AQP1|P2RY6
GO_POSITIVE_REGULATION_OF_HOMEOSTATIC_PROCESS	4	216	0.0835081	1	2.57612019796875	284207|3553|4216|55107	METRNL|IL1B|MAP3K4|ANO1
GO_RESPONSE_TO_MECHANICAL_STIMULUS	5	210	0.0842362	1	2.26441690032875	3371|3553|358|3728|64220	TNC|IL1B|AQP1|JUP|STRA6
GO_RESPONSE_TO_AMMONIUM_ION	2	51	0.0846265	1	4.65765842496492	5328|6001	PLAU|RGS10
GO_NEGATIVE_REGULATION_OF_CHEMOTAXIS	2	51	0.0846265	1	4.65765842496492	54437|80031	SEMA5B|SEMA6D
GO_REGULATION_OF_MEMBRANE_POTENTIAL	6	343	0.0851445	1	2.06890375383147	2030|3728|3778|64208|7476|9948	SLC29A1|JUP|KCNMA1|POPDC3|WNT7A|WDR1
GO_CELL_CELL_SIGNALING	9	767	0.0852747	1	1.77201905640178	11069|2030|3352|3371|3553|3589|6001|7476|8743	RAPGEF4|SLC29A1|HTR1D|TNC|IL1B|IL11|RGS10|WNT7A|TNFSF10
GO_MORPHOGENESIS_OF_AN_EPITHELIUM	7	400	0.0869761	1	1.92904222670535	1857|3371|3678|65009|7476|90|9645	DVL3|TNC|ITGA5|NDRG4|WNT7A|ACVR1|MICAL2
GO_NEUROGENESIS	19	1402	0.0869964	1	1.46208629055882	10100|1687|23768|26037|3371|3553|3984|5396|54437|54587|65009|6710|7476|7732|80031|83700|85458|90527|9948	TSPAN2|GSDME|FLRT2|SIPA1L1|TNC|IL1B|LIMK1|PRRX1|SEMA5B|MXRA8|NDRG4|SPTB|WNT7A|RNF112|SEMA6D|JAM3|DIXDC1|DUOXA1|WDR1
GO_NEGATIVE_REGULATION_OF_PROTEIN_MODIFICATION_BY_SMALL_PROTEIN_CONJUGATION_OR_REMOVAL	3	139	0.0875967	1	3.08316990993562	339745|3984|51343	SPOPL|LIMK1|FZR1
GO_REGULATION_OF_T_CELL_PROLIFERATION	3	147	0.0875967	1	3.08316990993562	3553|51561|8654	IL1B|IL23A|PDE5A
GO_RESPONSE_TO_CARBOHYDRATE	3	168	0.0875967	1	3.08316990993562	2030|3553|5328	SLC29A1|IL1B|PLAU
GO_ADENYLATE_CYCLASE_MODULATING_G_PROTEIN_COUPLED_RECEPTOR_SIGNALING_PATHWAY	3	145	0.0875967	1	3.08316990993562	113|3352|5144	ADCY7|HTR1D|PDE4D
GO_REGULATION_OF_LEUKOCYTE_MEDIATED_IMMUNITY	3	156	0.0875967	1	3.08316990993562	29|3553|51561	ABR|IL1B|IL23A
GO_REGULATION_OF_STAT_CASCADE	3	144	0.0875967	1	3.08316990993562	23768|51561|51701	FLRT2|IL23A|NLK
GO_POST_EMBRYONIC_DEVELOPMENT	3	89	0.0875967	1	3.08316990993562	4237|50515|64651	MFAP2|CHST11|CSRNP1
GO_TUBE_DEVELOPMENT	9	552	0.0882195	1	1.75828600479501	1857|23648|3371|64220|65009|6932|7476|90|9645	DVL3|SSBP3|TNC|STRA6|NDRG4|TCF7|WNT7A|ACVR1|MICAL2
GO_LEUKOCYTE_DIFFERENTIATION	5	292	0.0888377	1	2.22483471770947	10100|135228|3589|4063|6932	TSPAN2|CD109|IL11|LY9|TCF7
GO_SKELETAL_SYSTEM_MORPHOGENESIS	4	201	0.0890794	1	2.51247987312947	50515|5396|64651|7476	CHST11|PRRX1|CSRNP1|WNT7A
GO_ORGANOPHOSPHATE_METABOLIC_PROCESS	12	885	0.091624	1	1.60516906325407	113|203|272|29922|358|5144|5214|5238|669|84947|8654|8821	ADCY7|AK1|AMPD3|NME7|AQP1|PDE4D|PFKP|PGM3|BPGM|SERAC1|PDE5A|INPP4B
GO_POSITIVE_REGULATION_OF_CELL_DIFFERENTIATION	12	823	0.091624	1	1.60516906325407	25946|284207|3553|3984|51561|5624|65009|7732|8654|90|90527|9260	ZNF385A|METRNL|IL1B|LIMK1|IL23A|PROC|NDRG4|RNF112|PDE5A|ACVR1|DUOXA1|PDLIM7
GO_REGULATION_OF_APOPTOTIC_SIGNALING_PATHWAY	6	363	0.0932202	1	2.01428191058584	1687|25946|3553|8743|90|960	GSDME|ZNF385A|IL1B|TNFSF10|ACVR1|CD44
GO_INNATE_IMMUNE_RESPONSE	8	619	0.0932928	1	1.80408688430821	10188|115362|163702|22861|4063|51561|54210|960	TNK2|GBP5|IFNLR1|NLRP1|LY9|IL23A|TREM1|CD44
GO_REGULATION_OF_NUCLEOTIDE_METABOLIC_PROCESS	4	211	0.0948256	1	2.45217820205845	113|5144|669|8654	ADCY7|PDE4D|BPGM|PDE5A
GO_RESPONSE_TO_REACTIVE_OXYGEN_SPECIES	4	191	0.0948256	1	2.45217820205845	3553|358|4314|79400	IL1B|AQP1|MMP3|NOX5
GO_RESPONSE_TO_ETHANOL	3	136	0.0951051	1	2.96397425869859	113|3371|3553	ADCY7|TNC|IL1B
GO_POSITIVE_REGULATION_OF_NUCLEOCYTOPLASMIC_TRANSPORT	3	121	0.0951051	1	2.96397425869859	3553|3728|51561	IL1B|JUP|IL23A
GO_REGULATION_OF_DEFENSE_RESPONSE_TO_VIRUS_BY_HOST	3	135	0.0951051	1	2.96397425869859	163702|51561|54210	IFNLR1|IL23A|TREM1
GO_NEGATIVE_REGULATION_OF_TRANSMEMBRANE_RECEPTOR_PROTEIN_SERINE_THREONINE_KINASE_SIGNALING_PATHWAY	3	102	0.0951051	1	2.96397425869859	135228|50515|90	CD109|CHST11|ACVR1
GO_ZYMOGEN_ACTIVATION	3	112	0.0951051	1	2.96397425869859	22861|8492|8743	NLRP1|PRSS12|TNFSF10
GO_RESPIRATORY_GASEOUS_EXCHANGE	2	48	0.0963505	1	4.26885720738434	50515|669	CHST11|BPGM
GO_EMBRYONIC_SKELETAL_SYSTEM_MORPHOGENESIS	2	93	0.0963505	1	4.26885720738434	50515|5396	CHST11|PRRX1
GO_POSITIVE_REGULATION_OF_SYNAPSE_ASSEMBLY	2	61	0.0963505	1	4.26885720738434	23768|7476	FLRT2|WNT7A
GO_PHOSPHOLIPASE_C_ACTIVATING_G_PROTEIN_COUPLED_RECEPTOR_SIGNALING_PATHWAY	2	83	0.0963505	1	4.26885720738434	5031|55107	P2RY6|ANO1
GO_MYOFIBRIL_ASSEMBLY	2	48	0.0963505	1	4.26885720738434	58529|9948	MYOZ1|WDR1
GO_POSITIVE_REGULATION_OF_PHAGOCYTOSIS	2	46	0.0963505	1	4.26885720738434	29|3553	ABR|IL1B
GO_REGULATION_OF_TRANSFERASE_ACTIVITY	12	946	0.0967224	1	1.58811551855417	113|1857|23768|3553|3937|3984|4216|51343|51561|5999|84632|8654	ADCY7|DVL3|FLRT2|IL1B|LCP2|LIMK1|MAP3K4|FZR1|IL23A|RGS4|AFAP1L2|PDE5A
GO_REGULATION_OF_ANATOMICAL_STRUCTURE_MORPHOGENESIS	15	1021	0.0981965	1	1.5035984921327	1857|23187|26037|29|3553|358|3678|3984|401138|5328|54437|55785|57381|7476|80031	DVL3|PHLDB1|SIPA1L1|ABR|IL1B|AQP1|ITGA5|LIMK1|AMTN|PLAU|SEMA5B|FGD6|RHOJ|WNT7A|SEMA6D
GO_MALE_GAMETE_GENERATION	5	486	0.0984253	1	2.14964344827953	5238|5328|6595|83700|84953	PGM3|PLAU|SMARCA2|JAM3|MICALCL
GO_REGULATION_OF_HOMOTYPIC_CELL_CELL_ADHESION	5	307	0.0984253	1	2.14964344827953	3553|51561|79109|8654|960	IL1B|IL23A|MAPKAP1|PDE5A|CD44
GO_CELLULAR_RESPONSE_TO_CYTOKINE_STIMULUS	8	606	0.100116	1	1.77248481689362	115362|163702|23768|3553|3577|50615|6932|960	GBP5|IFNLR1|FLRT2|IL1B|CXCR1|IL21R|TCF7|CD44
GO_NUCLEOSIDE_MONOPHOSPHATE_METABOLIC_PROCESS	4	239	0.100743	1	2.39464638667963	203|272|5214|669	AK1|AMPD3|PFKP|BPGM
GO_REGULATION_OF_PEPTIDASE_ACTIVITY	6	392	0.101696	1	1.96239914489416	135228|22861|358|5269|8743|960	CD109|NLRP1|AQP1|SERPINB6|TNFSF10|CD44
GO_POSITIVE_REGULATION_OF_INTRACELLULAR_SIGNAL_TRANSDUCTION	12	876	0.101991	1	1.57140460578521	1687|1857|25946|3553|3589|4216|51561|65009|7476|8654|8743|960	GSDME|DVL3|ZNF385A|IL1B|IL11|MAP3K4|IL23A|NDRG4|WNT7A|PDE5A|TNFSF10|CD44
GO_PROTEOLYSIS	12	1208	0.101991	1	1.57140460578521	124739|22861|339745|4314|4319|51343|5328|55220|5624|8492|8743|91039	USP43|NLRP1|SPOPL|MMP3|MMP10|FZR1|PLAU|KLHDC8A|PROC|PRSS12|TNFSF10|DPP9
GO_CARDIAC_SEPTUM_DEVELOPMENT	3	85	0.102868	1	2.85360475138743	1857|64220|90	DVL3|STRA6|ACVR1
GO_POSITIVE_REGULATION_OF_PROTEIN_LOCALIZATION_TO_NUCLEUS	3	129	0.102868	1	2.85360475138743	3553|3728|51561	IL1B|JUP|IL23A
GO_ORGANOPHOSPHATE_CATABOLIC_PROCESS	3	113	0.102868	1	2.85360475138743	272|5144|8654	AMPD3|PDE4D|PDE5A
GO_DETECTION_OF_ABIOTIC_STIMULUS	3	117	0.102868	1	2.85360475138743	3728|54437|55107	JUP|SEMA5B|ANO1
GO_MULTICELLULAR_ORGANISMAL_SIGNALING	3	123	0.102868	1	2.85360475138743	3728|3768|83700	JUP|KCNJ12|JAM3
GO_MESENCHYME_DEVELOPMENT	3	190	0.102868	1	2.85360475138743	54437|80031|90	SEMA5B|SEMA6D|ACVR1
GO_RESPONSE_TO_ABIOTIC_STIMULUS	14	1024	0.103838	1	1.51091291153951	2030|284207|3371|3553|358|3728|3778|4216|5269|5328|54437|55107|64220|65009	SLC29A1|METRNL|TNC|IL1B|AQP1|JUP|KCNMA1|MAP3K4|SERPINB6|PLAU|SEMA5B|ANO1|STRA6|NDRG4
GO_RESPONSE_TO_EXTERNAL_STIMULUS	20	1821	0.104133	1	1.4094954252188	123920|163702|22861|23768|29|3371|3553|3577|358|3728|4046|5144|51561|5328|54210|54437|55107|64220|6710|80031	CMTM3|IFNLR1|NLRP1|FLRT2|ABR|TNC|IL1B|CXCR1|AQP1|JUP|LSP1|PDE4D|IL23A|PLAU|TREM1|SEMA5B|ANO1|STRA6|SPTB|SEMA6D
GO_LEUKOCYTE_ACTIVATION	6	414	0.106082	1	1.93743451420422	3589|3937|4063|50615|51561|6932	IL11|LCP2|LY9|IL21R|IL23A|TCF7
GO_CELL_FATE_COMMITMENT	4	227	0.106827	1	2.33968237775763	4063|5396|7476|90	LY9|PRRX1|WNT7A|ACVR1
GO_POSITIVE_REGULATION_OF_FAT_CELL_DIFFERENTIATION	2	51	0.108502	1	3.93997714530347	25946|284207	ZNF385A|METRNL
GO_ALPHA_BETA_T_CELL_DIFFERENTIATION	2	45	0.108502	1	3.93997714530347	4063|6932	LY9|TCF7
GO_REGULATION_OF_LIGASE_ACTIVITY	2	130	0.108502	1	3.93997714530347	3984|51343	LIMK1|FZR1
GO_NEURAL_PRECURSOR_CELL_PROLIFERATION	2	70	0.108502	1	3.93997714530347	7476|85458	WNT7A|DIXDC1
GO_REGULATION_OF_BIOMINERAL_TISSUE_DEVELOPMENT	2	75	0.108502	1	3.93997714530347	401138|90	AMTN|ACVR1
GO_POSITIVE_REGULATION_OF_LYMPHOCYTE_MEDIATED_IMMUNITY	2	69	0.108502	1	3.93997714530347	3553|51561	IL1B|IL23A
GO_CHONDROCYTE_DIFFERENTIATION	2	60	0.108502	1	3.93997714530347	50515|7476	CHST11|WNT7A
GO_ENDODERMAL_CELL_DIFFERENTIATION	2	40	0.108502	1	3.93997714530347	3678|3914	ITGA5|LAMB3
GO_AMINO_SUGAR_METABOLIC_PROCESS	2	40	0.108502	1	3.93997714530347	5238|6482	PGM3|ST3GAL1
GO_FACE_DEVELOPMENT	2	50	0.108502	1	3.93997714530347	64220|64651	STRA6|CSRNP1
GO_MULTICELLULAR_ORGANISMAL_WATER_HOMEOSTASIS	2	58	0.108502	1	3.93997714530347	113|358	ADCY7|AQP1
GO_NEGATIVE_REGULATION_OF_HORMONE_SECRETION	2	74	0.108502	1	3.93997714530347	3553|3589	IL1B|IL11
GO_CARDIAC_SEPTUM_MORPHOGENESIS	2	49	0.108502	1	3.93997714530347	1857|90	DVL3|ACVR1
GO_ADENYLATE_CYCLASE_ACTIVATING_G_PROTEIN_COUPLED_RECEPTOR_SIGNALING_PATHWAY	2	73	0.108502	1	3.93997714530347	113|5144	ADCY7|PDE4D
GO_LENS_DEVELOPMENT_IN_CAMERA_TYPE_EYE	2	66	0.108502	1	3.93997714530347	51343|7476	FZR1|WNT7A
GO_ORGANOPHOSPHATE_BIOSYNTHETIC_PROCESS	7	450	0.109689	1	1.81071168438186	113|203|272|29922|358|84947|8821	ADCY7|AK1|AMPD3|NME7|AQP1|SERAC1|INPP4B
GO_RESPONSE_TO_ORGANOPHOSPHORUS	3	139	0.110873	1	2.75111510919869	3553|358|5144	IL1B|AQP1|PDE4D
GO_NON_CANONICAL_WNT_SIGNALING_PATHWAY	3	140	0.110873	1	2.75111510919869	1857|51701|7476	DVL3|NLK|WNT7A
GO_NEGATIVE_REGULATION_OF_CELL_DEATH	12	872	0.113038	1	1.53897026160434	25946|3553|358|3589|3678|50515|5624|6932|7476|8743|90|960	ZNF385A|IL1B|AQP1|IL11|ITGA5|CHST11|PROC|TCF7|WNT7A|TNFSF10|ACVR1|CD44
GO_SULFUR_COMPOUND_BIOSYNTHETIC_PROCESS	4	203	0.113075	1	2.28733071173244	23305|23597|50515|6482	ACSL6|ACOT9|CHST11|ST3GAL1
GO_CELLULAR_PROCESS_INVOLVED_IN_REPRODUCTION_IN_MULTICELLULAR_ORGANISM	4	252	0.113075	1	2.28733071173244	3553|6595|83700|90	IL1B|SMARCA2|JAM3|ACVR1
GO_REGULATION_OF_HYDROLASE_ACTIVITY	18	1327	0.113186	1	1.41650535957409	10188|11069|135228|1857|22861|23141|26037|29|358|5269|55701|55785|5999|6001|6710|8743|8787|960	TNK2|RAPGEF4|CD109|DVL3|NLRP1|ANKLE2|SIPA1L1|ABR|AQP1|SERPINB6|ARHGEF40|FGD6|RGS4|RGS10|SPTB|TNFSF10|RGS9|CD44
GO_CELLULAR_RESPONSE_TO_LIPID	7	457	0.113756	1	1.79240519532556	3371|3553|358|5031|5144|5328|90	TNC|IL1B|AQP1|P2RY6|PDE4D|PLAU|ACVR1
GO_RESPONSE_TO_OXYGEN_CONTAINING_COMPOUND	17	1381	0.115585	1	1.42602120015075	113|2030|22861|2887|29|3371|3553|358|3728|3778|4314|5031|5144|5328|6001|7476|79400	ADCY7|SLC29A1|NLRP1|GRB10|ABR|TNC|IL1B|AQP1|JUP|KCNMA1|MMP3|P2RY6|PDE4D|PLAU|RGS10|WNT7A|NOX5
GO_POSITIVE_REGULATION_OF_CELL_PROLIFERATION	11	814	0.116106	1	1.56264044023693	11082|23648|3371|3553|358|3589|51343|51561|5328|5396|7476	ESM1|SSBP3|TNC|IL1B|AQP1|IL11|FZR1|IL23A|PLAU|PRRX1|WNT7A
GO_POSITIVE_REGULATION_OF_NERVOUS_SYSTEM_DEVELOPMENT	7	437	0.117903	1	1.77445592440822	23768|3553|3984|65009|7476|7732|90527	FLRT2|IL1B|LIMK1|NDRG4|WNT7A|RNF112|DUOXA1
GO_SECRETION_BY_CELL	8	486	0.118372	1	1.69786542514332	11069|115362|3937|54210|7476|79400|8492|9948	RAPGEF4|GBP5|LCP2|TREM1|WNT7A|NOX5|PRSS12|WDR1
GO_CELL_ACTIVATION	8	568	0.118372	1	1.69786542514332	1606|3589|3937|4063|50615|51561|6932|7476	DGKA|IL11|LCP2|LY9|IL21R|IL23A|TCF7|WNT7A
GO_REGULATION_OF_DEFENSE_RESPONSE	10	759	0.118811	1	1.59260760820557	115362|163702|22861|284207|29|3553|51561|54210|5624|90527	GBP5|IFNLR1|NLRP1|METRNL|ABR|IL1B|IL23A|TREM1|PROC|DUOXA1
GO_NEGATIVE_REGULATION_OF_NERVOUS_SYSTEM_DEVELOPMENT	5	262	0.119089	1	2.01351405343686	3553|54437|7476|80031|85458	IL1B|SEMA5B|WNT7A|SEMA6D|DIXDC1
GO_FORMATION_OF_PRIMARY_GERM_LAYER	3	110	0.11911	1	2.65569437529405	3678|3914|90	ITGA5|LAMB3|ACVR1
GO_REGULATION_OF_EPITHELIAL_CELL_DIFFERENTIATION	3	122	0.11911	1	2.65569437529405	135228|3553|5624	CD109|IL1B|PROC
GO_MAINTENANCE_OF_LOCATION	3	138	0.11911	1	2.65569437529405	256979|3553|3728	SUN3|IL1B|JUP
GO_POSITIVE_REGULATION_OF_WNT_SIGNALING_PATHWAY	3	152	0.11911	1	2.65569437529405	3728|7476|85458	JUP|WNT7A|DIXDC1
GO_G_PROTEIN_COUPLED_RECEPTOR_SIGNALING_PATHWAY_COUPLED_TO_CYCLIC_NUCLEOTIDE_SECOND_MESSENGER	3	172	0.11911	1	2.65569437529405	113|3352|5144	ADCY7|HTR1D|PDE4D
GO_CELL_JUNCTION_ASSEMBLY	4	129	0.119481	1	2.23703552260528	3678|3728|3914|7145	ITGA5|JUP|LAMB3|TNS1
GO_CELLULAR_RESPONSE_TO_ORGANIC_SUBSTANCE	21	1848	0.119807	1	1.36853156514004	10954|113|115362|163702|2030|23768|2887|3371|3553|3577|358|3728|5031|50615|5144|51701|5328|6932|7476|90|960	PDIA5|ADCY7|GBP5|IFNLR1|SLC29A1|FLRT2|GRB10|TNC|IL1B|CXCR1|AQP1|JUP|P2RY6|IL21R|PDE4D|NLK|PLAU|TCF7|WNT7A|ACVR1|CD44
GO_CYTOKINE_MEDIATED_SIGNALING_PATHWAY	6	452	0.119818	1	1.86617495116059	163702|23768|3553|3577|50615|960	IFNLR1|FLRT2|IL1B|CXCR1|IL21R|CD44
GO_REGULATION_OF_MAPK_CASCADE	9	660	0.120953	1	1.63150273618167	1857|3553|3589|4216|5999|65009|7476|8654|960	DVL3|IL1B|IL11|MAP3K4|RGS4|NDRG4|WNT7A|PDE5A|CD44
GO_PROTEIN_HOMOTETRAMERIZATION	2	59	0.121033	1	3.6575468639327	115362|3768	GBP5|KCNJ12
GO_CELLULAR_RESPONSE_TO_CORTICOSTEROID_STIMULUS	2	58	0.121033	1	3.6575468639327	358|90	AQP1|ACVR1
GO_ALPHA_BETA_T_CELL_ACTIVATION	2	54	0.121033	1	3.6575468639327	4063|6932	LY9|TCF7
GO_REGULATION_OF_ACTIN_FILAMENT_DEPOLYMERIZATION	2	48	0.121033	1	3.6575468639327	6710|9948	SPTB|WDR1
GO_POSITIVE_REGULATION_OF_PEPTIDYL_SERINE_PHOSPHORYLATION	2	88	0.121033	1	3.6575468639327	3589|960	IL11|CD44
GO_SENSORY_PERCEPTION	7	938	0.122128	1	1.75682204978252	1687|5269|54437|55107|8787|89797|9948	GSDME|SERPINB6|SEMA5B|ANO1|RGS9|NAV2|WDR1
GO_PHOSPHATE_CONTAINING_COMPOUND_METABOLIC_PROCESS	23	1977	0.125479	1	1.34090259026356	10188|113|1606|203|272|29922|3553|358|3984|4216|5144|51701|5214|5238|5596|5791|6482|669|6710|84947|8654|8821|90	TNK2|ADCY7|DGKA|AK1|AMPD3|NME7|IL1B|AQP1|LIMK1|MAP3K4|PDE4D|NLK|PFKP|PGM3|MAPK4|PTPRE|ST3GAL1|BPGM|SPTB|SERAC1|PDE5A|INPP4B|ACVR1
GO_CONNECTIVE_TISSUE_DEVELOPMENT	4	194	0.126041	1	2.18904500911687	50515|5396|7476|960	CHST11|PRRX1|WNT7A|CD44
GO_REGULATION_OF_WOUND_HEALING	3	126	0.127566	1	2.5668155295249	135228|5328|5624	CD109|PLAU|PROC
GO_REGULATION_OF_INTRINSIC_APOPTOTIC_SIGNALING_PATHWAY	3	145	0.127566	1	2.5668155295249	1687|25946|960	GSDME|ZNF385A|CD44
GO_RESPONSE_TO_GROWTH_FACTOR	7	475	0.130809	1	1.72256125925756	23768|3371|51701|5328|7476|90|960	FLRT2|TNC|NLK|PLAU|WNT7A|ACVR1|CD44
GO_REPRODUCTION	13	1297	0.132248	1	1.46446235795429	113|3371|3553|4216|5238|5328|64220|6595|6932|7476|83700|84953|90	ADCY7|TNC|IL1B|MAP3K4|PGM3|PLAU|STRA6|SMARCA2|TCF7|WNT7A|JAM3|MICALCL|ACVR1
GO_PROTEIN_MATURATION	4	265	0.13275	1	2.14281169828734	22861|5624|8492|8743	NLRP1|PROC|PRSS12|TNFSF10
GO_POSITIVE_REGULATION_OF_MAP_KINASE_ACTIVITY	4	207	0.13275	1	2.14281169828734	1857|3553|4216|8654	DVL3|IL1B|MAP3K4|PDE5A
GO_RESPONSE_TO_HEAT	2	89	0.133897	1	3.41322640855394	3553|55107	IL1B|ANO1
GO_SINGLE_ORGANISM_MEMBRANE_BUDDING	2	72	0.133897	1	3.41322640855394	79090|9632	TRAPPC6A|SEC24C
GO_CELLULAR_RESPONSE_TO_RETINOIC_ACID	2	65	0.133897	1	3.41322640855394	3371|358	TNC|AQP1
GO_CHLORIDE_TRANSPORT	2	99	0.133897	1	3.41322640855394	5031|55107	P2RY6|ANO1
GO_NUCLEOSIDE_TRIPHOSPHATE_BIOSYNTHETIC_PROCESS	2	64	0.133897	1	3.41322640855394	203|29922	AK1|NME7
GO_TISSUE_REGENERATION	2	52	0.133897	1	3.41322640855394	5328|7476	PLAU|WNT7A
GO_VESICLE_COATING	2	75	0.133897	1	3.41322640855394	79090|9632	TRAPPC6A|SEC24C
GO_ENDODERM_FORMATION	2	50	0.133897	1	3.41322640855394	3678|3914	ITGA5|LAMB3
GO_ODONTOGENESIS_OF_DENTIN_CONTAINING_TOOTH	2	75	0.133897	1	3.41322640855394	3371|401138	TNC|AMTN
GO_POSITIVE_REGULATION_OF_OSTEOBLAST_DIFFERENTIATION	2	60	0.133897	1	3.41322640855394	90|9260	ACVR1|PDLIM7
GO_PYRUVATE_METABOLIC_PROCESS	2	65	0.133897	1	3.41322640855394	5214|669	PFKP|BPGM
GO_NEGATIVE_REGULATION_OF_PROTEIN_MODIFICATION_PROCESS	8	616	0.134179	1	1.64243097557401	135228|23768|339745|3553|3984|51343|5144|5999	CD109|FLRT2|SPOPL|IL1B|LIMK1|FZR1|PDE4D|RGS4
GO_SEXUAL_REPRODUCTION	7	730	0.135264	1	1.70591534207673	3553|5238|5328|6595|83700|84953|90	IL1B|PGM3|PLAU|SMARCA2|JAM3|MICALCL|ACVR1
GO_LYMPHOCYTE_ACTIVATION	5	342	0.135824	1	1.92207242030582	3589|4063|50615|51561|6932	IL11|LY9|IL21R|IL23A|TCF7
GO_REGULATION_OF_CYCLIC_NUCLEOTIDE_METABOLIC_PROCESS	3	155	0.136231	1	2.48323987273636	113|5144|8654	ADCY7|PDE4D|PDE5A
GO_NEGATIVE_REGULATION_OF_NEURON_DIFFERENTIATION	4	191	0.139603	1	2.09853071770892	3553|54437|80031|85458	IL1B|SEMA5B|SEMA6D|DIXDC1
GO_REGULATION_OF_CANONICAL_WNT_SIGNALING_PATHWAY	4	236	0.139603	1	2.09853071770892	1857|3728|7476|85458	DVL3|JUP|WNT7A|DIXDC1
GO_REGULATION_OF_CYSTEINE_TYPE_ENDOPEPTIDASE_ACTIVITY	4	213	0.139603	1	2.09853071770892	22861|358|8743|960	NLRP1|AQP1|TNFSF10|CD44
GO_CELL_DIVISION	6	460	0.144562	1	1.75806725877314	151011|23141|51343|7476|79400|85458	SEPTIN10|ANKLE2|FZR1|WNT7A|NOX5|DIXDC1
GO_NEGATIVE_REGULATION_OF_DEFENSE_RESPONSE	3	144	0.145092	1	2.40516467233708	284207|29|5624	METRNL|ABR|PROC
GO_REGULATION_OF_EXTENT_OF_CELL_GROWTH	3	101	0.145092	1	2.40516467233708	3984|54437|80031	LIMK1|SEMA5B|SEMA6D
GO_EMBRYONIC_DIGIT_MORPHOGENESIS	2	61	0.147051	1	3.19928162431379	50515|7476	CHST11|WNT7A
GO_MYELOID_LEUKOCYTE_DIFFERENTIATION	2	96	0.147051	1	3.19928162431379	10100|135228	TSPAN2|CD109
GO_GLIAL_CELL_DEVELOPMENT	2	76	0.147051	1	3.19928162431379	10100|54587	TSPAN2|MXRA8
GO_MODIFICATION_OF_MORPHOLOGY_OR_PHYSIOLOGY_OF_OTHER_ORGANISM	2	100	0.147051	1	3.19928162431379	358|54210	AQP1|TREM1
GO_FATTY_ACYL_COA_METABOLIC_PROCESS	2	51	0.147051	1	3.19928162431379	23305|23597	ACSL6|ACOT9
GO_REGULATION_OF_SYNAPSE_ASSEMBLY	2	79	0.147051	1	3.19928162431379	23768|7476	FLRT2|WNT7A
GO_REGULATION_OF_INTERLEUKIN_8_PRODUCTION	2	61	0.147051	1	3.19928162431379	3553|84632	IL1B|AFAP1L2
GO_REGULATION_OF_HEART_RATE	2	86	0.147051	1	3.19928162431379	3728|5144	JUP|PDE4D
GO_ENDODERM_DEVELOPMENT	2	71	0.147051	1	3.19928162431379	3678|3914	ITGA5|LAMB3
GO_WATER_HOMEOSTASIS	2	70	0.147051	1	3.19928162431379	113|358	ADCY7|AQP1
GO_PURINE_NUCLEOSIDE_MONOPHOSPHATE_BIOSYNTHETIC_PROCESS	2	62	0.147051	1	3.19928162431379	203|272	AK1|AMPD3
GO_SPERMATID_DIFFERENTIATION	2	127	0.147051	1	3.19928162431379	6595|83700	SMARCA2|JAM3
GO_THIOESTER_BIOSYNTHETIC_PROCESS	2	54	0.147051	1	3.19928162431379	23305|23597	ACSL6|ACOT9
GO_REGULATION_OF_INTERLEUKIN_6_PRODUCTION	2	104	0.147051	1	3.19928162431379	3553|84632	IL1B|AFAP1L2
GO_POSITIVE_REGULATION_OF_LEUKOCYTE_MEDIATED_IMMUNITY	2	85	0.147051	1	3.19928162431379	3553|51561	IL1B|IL23A
GO_GLYCOSYL_COMPOUND_METABOLIC_PROCESS	5	368	0.147532	1	1.86555696501302	203|272|29922|5214|669	AK1|AMPD3|NME7|PFKP|BPGM
GO_RESPONSE_TO_ALCOHOL	6	362	0.149776	1	1.73791389322549	113|3371|3553|358|3728|7476	ADCY7|TNC|IL1B|AQP1|JUP|WNT7A
GO_REGULATION_OF_HEART_CONTRACTION	4	221	0.153723	1	2.01544387051467	3728|3768|5144|8654	JUP|KCNJ12|PDE4D|PDE5A
GO_POTASSIUM_ION_TRANSPORT	3	154	0.154138	1	2.33172295519266	358|3768|3778	AQP1|KCNJ12|KCNMA1
GO_CELLULAR_RESPONSE_TO_BIOTIC_STIMULUS	3	163	0.154138	1	2.33172295519266	3553|5144|5328	IL1B|PDE4D|PLAU
GO_POSITIVE_REGULATION_OF_VASCULATURE_DEVELOPMENT	3	133	0.154138	1	2.33172295519266	3553|358|3678	IL1B|AQP1|ITGA5
GO_POSITIVE_REGULATION_OF_ERK1_AND_ERK2_CASCADE	3	172	0.154138	1	2.33172295519266	3553|65009|960	IL1B|NDRG4|CD44
GO_POSITIVE_REGULATION_OF_CATALYTIC_ACTIVITY	19	1518	0.155759	1	1.33029245788213	11069|113|1857|22861|26037|29|3553|3937|4216|51343|55701|55785|5999|6001|6710|84632|8654|8743|8787	RAPGEF4|ADCY7|DVL3|NLRP1|SIPA1L1|ABR|IL1B|LCP2|MAP3K4|FZR1|ARHGEF40|FGD6|RGS4|RGS10|SPTB|AFAP1L2|PDE5A|TNFSF10|RGS9
GO_REGULATION_OF_GTPASE_ACTIVITY	11	673	0.156057	1	1.46230415774062	10188|11069|1857|26037|29|55701|55785|5999|6001|6710|8787	TNK2|RAPGEF4|DVL3|SIPA1L1|ABR|ARHGEF40|FGD6|RGS4|RGS10|SPTB|RGS9
GO_CELL_DEVELOPMENT	17	1426	0.159359	1	1.34669439011143	10100|23768|25946|3371|3553|50515|5144|54437|54587|58529|6595|6710|7476|80031|83700|90|9948	TSPAN2|FLRT2|ZNF385A|TNC|IL1B|CHST11|PDE4D|SEMA5B|MXRA8|MYOZ1|SMARCA2|SPTB|WNT7A|SEMA6D|JAM3|ACVR1|WDR1
GO_REGULATION_OF_CELLULAR_RESPONSE_TO_GROWTH_FACTOR_STIMULUS	5	229	0.159657	1	1.8120559151454	135228|2887|3553|3678|50515	CD109|GRB10|IL1B|ITGA5|CHST11
GO_NEGATIVE_REGULATION_OF_TRANSFERASE_ACTIVITY	5	351	0.159657	1	1.8120559151454	23768|3553|3984|51343|5999	FLRT2|IL1B|LIMK1|FZR1|RGS4
GO_REGULATION_OF_CELL_ACTIVATION	6	484	0.160452	1	1.69893499970924	29|3553|51561|5791|79109|8654	ABR|IL1B|IL23A|PTPRE|MAPKAP1|PDE5A
GO_MYELOID_CELL_HOMEOSTASIS	2	88	0.160456	1	3.01050727146694	272|83700	AMPD3|JAM3
GO_REGULATION_OF_COAGULATION	2	88	0.160456	1	3.01050727146694	5328|5624	PLAU|PROC
GO_PROTEIN_N_LINKED_GLYCOSYLATION	2	75	0.160456	1	3.01050727146694	5238|6482	PGM3|ST3GAL1
GO_EMBRYONIC_SKELETAL_SYSTEM_DEVELOPMENT	2	122	0.160456	1	3.01050727146694	50515|5396	CHST11|PRRX1
GO_VESICLE_TARGETING	2	77	0.160456	1	3.01050727146694	79090|9632	TRAPPC6A|SEC24C
GO_MAINTENANCE_OF_LOCATION_IN_CELL	2	96	0.160456	1	3.01050727146694	256979|3728	SUN3|JUP
GO_RESPONSE_TO_VITAMIN	2	98	0.160456	1	3.01050727146694	3371|3553	TNC|IL1B
GO_NUCLEAR_ENVELOPE_ORGANIZATION	2	81	0.160456	1	3.01050727146694	23141|256979	ANKLE2|SUN3
GO_REGULATION_OF_PHAGOCYTOSIS	2	68	0.160456	1	3.01050727146694	29|3553	ABR|IL1B
GO_RHO_PROTEIN_SIGNAL_TRANSDUCTION	2	50	0.160456	1	3.01050727146694	3984|57381	LIMK1|RHOJ
GO_RESPONSE_TO_ACTIVITY	2	69	0.160456	1	3.01050727146694	284207|5328	METRNL|PLAU
GO_DEFENSE_RESPONSE_TO_BACTERIUM	3	237	0.163356	1	2.26278338561133	22861|51561|54210	NLRP1|IL23A|TREM1
GO_NEGATIVE_REGULATION_OF_PHOSPHORUS_METABOLIC_PROCESS	7	541	0.163515	1	1.61227777370953	135228|23141|23768|2887|3553|5144|5999	CD109|ANKLE2|FLRT2|GRB10|IL1B|PDE4D|RGS4
GO_NEGATIVE_REGULATION_OF_CATALYTIC_ACTIVITY	10	829	0.165866	1	1.4704461365065	10188|135228|23768|3553|358|3984|51343|5269|5999|960	TNK2|CD109|FLRT2|IL1B|AQP1|LIMK1|FZR1|SERPINB6|RGS4|CD44
GO_EYE_DEVELOPMENT	5	326	0.165868	1	1.78653377781128	4237|51343|57381|64220|7476	MFAP2|FZR1|RHOJ|STRA6|WNT7A
GO_REGULATION_OF_SMALL_GTPASE_MEDIATED_SIGNAL_TRANSDUCTION	6	278	0.165913	1	1.68008061149556	26037|29|55701|55785|57381|79109	SIPA1L1|ABR|ARHGEF40|FGD6|RHOJ|MAPKAP1
GO_NEGATIVE_REGULATION_OF_PEPTIDASE_ACTIVITY	4	245	0.168358	1	1.93853531597659	135228|358|5269|960	CD109|AQP1|SERPINB6|CD44
GO_REGULATION_OF_KINASE_ACTIVITY	10	776	0.169821	1	1.46179270264573	113|1857|23768|3553|3937|4216|51561|5999|84632|8654	ADCY7|DVL3|FLRT2|IL1B|LCP2|MAP3K4|IL23A|RGS4|AFAP1L2|PDE5A
GO_NEGATIVE_REGULATION_OF_CELL_DEVELOPMENT	5	303	0.172175	1	1.76166872281767	3553|54437|7476|80031|85458	IL1B|SEMA5B|WNT7A|SEMA6D|DIXDC1
GO_REGULATION_OF_BLOOD_PRESSURE	3	169	0.172736	1	2.19760007592186	5144|83988|89797	PDE4D|NCALD|NAV2
GO_NEURAL_TUBE_DEVELOPMENT	3	149	0.172736	1	2.19760007592186	1857|23648|6932	DVL3|SSBP3|TCF7
GO_GASTRULATION	3	155	0.172736	1	2.19760007592186	3678|3914|90	ITGA5|LAMB3|ACVR1
GO_RESPONSE_TO_PURINE_CONTAINING_COMPOUND	3	158	0.172736	1	2.19760007592186	3553|358|5144	IL1B|AQP1|PDE4D
GO_POSITIVE_REGULATION_OF_TRANSFERASE_ACTIVITY	8	616	0.173421	1	1.52970750800716	113|1857|3553|3937|4216|51343|84632|8654	ADCY7|DVL3|IL1B|LCP2|MAP3K4|FZR1|AFAP1L2|PDE5A
GO_RESPONSE_TO_CYTOKINE	8	714	0.173421	1	1.52970750800716	115362|163702|23768|3553|3577|50615|6932|960	GBP5|IFNLR1|FLRT2|IL1B|CXCR1|IL21R|TCF7|CD44
GO_POSITIVE_REGULATION_OF_CELL_DEVELOPMENT	7	472	0.173485	1	1.58325423641887	3553|3984|5624|65009|7732|8654|90527	IL1B|LIMK1|PROC|NDRG4|RNF112|PDE5A|DUOXA1
GO_ENZYME_LINKED_RECEPTOR_PROTEIN_SIGNALING_PATHWAY	10	689	0.173822	1	1.453236503455	10188|23768|26037|2887|3937|51701|5791|64651|84985|90	TNK2|FLRT2|SIPA1L1|GRB10|LCP2|NLK|PTPRE|CSRNP1|FAM83A|ACVR1
GO_POSITIVE_REGULATION_OF_T_CELL_PROLIFERATION	2	95	0.174073	1	2.84270145820167	3553|51561	IL1B|IL23A
GO_REGULATION_OF_TRANSCRIPTION_FACTOR_IMPORT_INTO_NUCLEUS	2	95	0.174073	1	2.84270145820167	3553|51561	IL1B|IL23A
GO_ACUTE_INFLAMMATORY_RESPONSE	2	73	0.174073	1	2.84270145820167	3553|90	IL1B|ACVR1
GO_CELLULAR_RESPONSE_TO_KETONE	2	73	0.174073	1	2.84270145820167	358|5031	AQP1|P2RY6
GO_BODY_FLUID_SECRETION	2	71	0.174073	1	2.84270145820167	2030|358	SLC29A1|AQP1
GO_MUSCLE_CONTRACTION	4	233	0.175855	1	1.90222916743588	3352|3768|3778|5144	HTR1D|KCNJ12|KCNMA1|PDE4D
GO_POSITIVE_REGULATION_OF_CELL_CELL_ADHESION	4	243	0.175855	1	1.90222916743588	3553|51561|79109|960	IL1B|IL23A|MAPKAP1|CD44
GO_SKELETAL_SYSTEM_DEVELOPMENT	6	455	0.177067	1	1.64357443929802	25946|50515|5396|64651|7476|960	ZNF385A|CHST11|PRRX1|CSRNP1|WNT7A|CD44
GO_EMBRYO_DEVELOPMENT_ENDING_IN_BIRTH_OR_EGG_HATCHING	7	554	0.178567	1	1.56912084365879	1857|23648|26115|50515|5396|6932|90	DVL3|SSBP3|TANC2|CHST11|PRRX1|TCF7|ACVR1
GO_REGULATION_OF_NEURON_PROJECTION_DEVELOPMENT	7	408	0.178567	1	1.56912084365879	26037|3984|5396|54437|65009|7476|80031	SIPA1L1|LIMK1|PRRX1|SEMA5B|NDRG4|WNT7A|SEMA6D
GO_CIRCULATORY_SYSTEM_PROCESS	5	366	0.178573	1	1.73746536122769	29|3352|5144|83988|89797	ABR|HTR1D|PDE4D|NCALD|NAV2
GO_WNT_SIGNALING_PATHWAY	5	351	0.178573	1	1.73746536122769	1857|51701|6932|7476|85458	DVL3|NLK|TCF7|WNT7A|DIXDC1
GO_RESPONSE_TO_OXYGEN_LEVELS	5	311	0.178573	1	1.73746536122769	2030|3553|358|3778|5328	SLC29A1|IL1B|AQP1|KCNMA1|PLAU
GO_RESPONSE_TO_TRANSFORMING_GROWTH_FACTOR_BETA	3	144	0.182265	1	2.13605850264008	51701|7476|90	NLK|WNT7A|ACVR1
GO_PROTEIN_FOLDING	3	224	0.182265	1	2.13605850264008	10954|25822|8787	PDIA5|DNAJB5|RGS9
GO_POSITIVE_REGULATION_OF_RESPONSE_TO_WOUNDING	3	162	0.182265	1	2.13605850264008	115362|3553|51561	GBP5|IL1B|IL23A
GO_RESPONSE_TO_TEMPERATURE_STIMULUS	3	148	0.182265	1	2.13605850264008	284207|3553|55107	METRNL|IL1B|ANO1
GO_POSITIVE_REGULATION_OF_I_KAPPAB_KINASE_NF_KAPPAB_SIGNALING	3	179	0.182265	1	2.13605850264008	3553|51561|8743	IL1B|IL23A|TNFSF10
GO_POSITIVE_REGULATION_OF_CELLULAR_COMPONENT_BIOGENESIS	6	406	0.182757	1	1.62589736798191	115362|23187|23768|3984|4314|7476	GBP5|PHLDB1|FLRT2|LIMK1|MMP3|WNT7A
GO_BEHAVIOR	6	516	0.182757	1	1.62589736798191	25946|3553|3678|64220|65009|89797	ZNF385A|IL1B|ITGA5|STRA6|NDRG4|NAV2
GO_SINGLE_ORGANISM_BEHAVIOR	5	384	0.185061	1	1.7139069485572	25946|3553|3678|64220|65009	ZNF385A|IL1B|ITGA5|STRA6|NDRG4
GO_MEMORY	2	98	0.187868	1	2.6925548734033	3553|3678	IL1B|ITGA5
GO_NEGATIVE_REGULATION_OF_MAP_KINASE_ACTIVITY	2	73	0.187868	1	2.6925548734033	3553|5999	IL1B|RGS4
GO_NEGATIVE_REGULATION_OF_INTRINSIC_APOPTOTIC_SIGNALING_PATHWAY	2	90	0.187868	1	2.6925548734033	25946|960	ZNF385A|CD44
GO_REGULATION_OF_LYMPHOCYTE_MEDIATED_IMMUNITY	2	114	0.187868	1	2.6925548734033	3553|51561	IL1B|IL23A
GO_NEGATIVE_REGULATION_OF_TRANSFORMING_GROWTH_FACTOR_BETA_RECEPTOR_SIGNALING_PATHWAY	2	66	0.187868	1	2.6925548734033	135228|50515	CD109|CHST11
GO_CARDIAC_CONDUCTION	2	82	0.187868	1	2.6925548734033	3728|3768	JUP|KCNJ12
GO_REGULATION_OF_TISSUE_REMODELING	2	62	0.187868	1	2.6925548734033	29|51561	ABR|IL23A
GO_GOLGI_VESICLE_TRANSPORT	4	319	0.191183	1	1.8333362480008	5624|6710|79090|9632	PROC|SPTB|TRAPPC6A|SEC24C
GO_REGULATION_OF_MAP_KINASE_ACTIVITY	5	319	0.191635	1	1.690968028343	1857|3553|4216|5999|8654	DVL3|IL1B|MAP3K4|RGS4|PDE5A
GO_CARDIAC_CHAMBER_DEVELOPMENT	3	144	0.191932	1	2.07788962057991	1857|64220|90	DVL3|STRA6|ACVR1
GO_REGULATION_OF_LEUKOCYTE_PROLIFERATION	3	206	0.191932	1	2.07788962057991	3553|51561|8654	IL1B|IL23A|PDE5A
GO_REGULATION_OF_MUSCLE_CONTRACTION	3	147	0.191932	1	2.07788962057991	3728|5144|8654	JUP|PDE4D|PDE5A
GO_CELLULAR_RESPONSE_TO_OXYGEN_LEVELS	3	143	0.191932	1	2.07788962057991	2030|358|5328	SLC29A1|AQP1|PLAU
GO_REGULATION_OF_EXTRINSIC_APOPTOTIC_SIGNALING_PATHWAY	3	153	0.191932	1	2.07788962057991	3553|8743|90	IL1B|TNFSF10|ACVR1
GO_GERM_CELL_DEVELOPMENT	3	209	0.191932	1	2.07788962057991	6595|83700|90	SMARCA2|JAM3|ACVR1
GO_POSITIVE_REGULATION_OF_KINASE_ACTIVITY	7	482	0.194189	1	1.52815740861951	113|1857|3553|3937|4216|84632|8654	ADCY7|DVL3|IL1B|LCP2|MAP3K4|AFAP1L2|PDE5A
GO_REGULATION_OF_CELL_MORPHOGENESIS_INVOLVED_IN_DIFFERENTIATION	6	337	0.194352	1	1.59163597294001	23187|26037|3984|54437|7476|80031	PHLDB1|SIPA1L1|LIMK1|SEMA5B|WNT7A|SEMA6D
GO_MULTI_ORGANISM_REPRODUCTIVE_PROCESS	8	891	0.197238	1	1.47335290158814	113|3553|5238|5328|6595|83700|84953|90	ADCY7|IL1B|PGM3|PLAU|SMARCA2|JAM3|MICALCL|ACVR1
GO_REGULATION_OF_PEPTIDE_TRANSPORT	4	256	0.199001	1	1.80082640831464	11069|3553|51561|55107	RAPGEF4|IL1B|IL23A|ANO1
GO_REGULATION_OF_MULTI_ORGANISM_PROCESS	6	470	0.200253	1	1.57502939655267	163702|51561|5328|54210|79400|8654	IFNLR1|IL23A|PLAU|TREM1|NOX5|PDE5A
GO_APPENDAGE_DEVELOPMENT	3	169	0.201726	1	2.02276644377172	50515|5396|7476	CHST11|PRRX1|WNT7A
GO_NEGATIVE_REGULATION_OF_SECRETION	3	200	0.201726	1	2.02276644377172	29|3553|3589	ABR|IL1B|IL11
GO_NEGATIVE_REGULATION_OF_WNT_SIGNALING_PATHWAY	3	197	0.201726	1	2.02276644377172	1857|2887|51701	DVL3|GRB10|NLK
GO_THIOESTER_METABOLIC_PROCESS	2	83	0.201808	1	2.55721937714108	23305|23597	ACSL6|ACOT9
GO_POSITIVE_REGULATION_OF_LEUKOCYTE_CHEMOTAXIS	2	81	0.201808	1	2.55721937714108	3553|51561	IL1B|IL23A
GO_POSITIVE_REGULATION_OF_OSSIFICATION	2	84	0.201808	1	2.55721937714108	90|9260	ACVR1|PDLIM7
GO_SINGLE_ORGANISM_CATABOLIC_PROCESS	10	957	0.203045	1	1.3959330266874	1306|272|4314|4319|5144|5214|54210|669|8654|960	COL15A1|AMPD3|MMP3|MMP10|PDE4D|PFKP|TREM1|BPGM|PDE5A|CD44
GO_REGULATION_OF_IMMUNE_RESPONSE	9	858	0.203161	1	1.42459971785277	115362|123920|29|3553|3937|3984|5144|51561|54210	GBP5|CMTM3|ABR|IL1B|LCP2|LIMK1|PDE4D|IL23A|TREM1
GO_REGULATION_OF_CYTOKINE_PRODUCTION	7	563	0.21034	1	1.48923192306934	115362|22861|3553|4063|5144|51561|84632	GBP5|NLRP1|IL1B|LY9|PDE4D|IL23A|AFAP1L2
GO_ORGANONITROGEN_COMPOUND_BIOSYNTHETIC_PROCESS	11	1024	0.210365	1	1.35980825067739	113|203|272|29922|3553|358|50515|51312|6482|79631|9956	ADCY7|AK1|AMPD3|NME7|IL1B|AQP1|CHST11|SLC25A37|ST3GAL1|EFL1|HS3ST2
GO_CARBOHYDRATE_HOMEOSTASIS	3	170	0.211635	1	1.97047189524005	2030|3553|5328	SLC29A1|IL1B|PLAU
GO_REGULATION_OF_RHO_PROTEIN_SIGNAL_TRANSDUCTION	3	109	0.211635	1	1.97047189524005	29|55701|55785	ABR|ARHGEF40|FGD6
GO_REGULATION_OF_CELL_DEATH	17	1472	0.214226	1	1.27117187243828	1687|22861|25946|29|3553|358|3589|3678|3778|4314|50515|5624|6932|7476|8743|90|960	GSDME|NLRP1|ZNF385A|ABR|IL1B|AQP1|IL11|ITGA5|KCNMA1|MMP3|CHST11|PROC|TCF7|WNT7A|TNFSF10|ACVR1|CD44
GO_REGULATION_OF_HORMONE_SECRETION	4	262	0.214921	1	1.7390290234984	11069|3553|3589|55107	RAPGEF4|IL1B|IL11|ANO1
GO_CARDIAC_CHAMBER_MORPHOGENESIS	2	104	0.215863	1	2.43510173936235	1857|90	DVL3|ACVR1
GO_REGULATION_OF_ADAPTIVE_IMMUNE_RESPONSE	2	123	0.215863	1	2.43510173936235	3553|51561	IL1B|IL23A
GO_ARTERY_DEVELOPMENT	2	75	0.215863	1	2.43510173936235	5396|64220	PRRX1|STRA6
GO_NUCLEOSIDE_MONOPHOSPHATE_BIOSYNTHETIC_PROCESS	2	83	0.215863	1	2.43510173936235	203|272	AK1|AMPD3
GO_POSITIVE_REGULATION_OF_CELL_CYCLE_ARREST	2	85	0.215863	1	2.43510173936235	25946|7732	ZNF385A|RNF112
GO_NEGATIVE_REGULATION_OF_AXONOGENESIS	2	65	0.215863	1	2.43510173936235	54437|80031	SEMA5B|SEMA6D
GO_CELLULAR_RESPONSE_TO_MECHANICAL_STIMULUS	2	80	0.215863	1	2.43510173936235	3553|358	IL1B|AQP1
GO_VESICLE_MEDIATED_TRANSPORT	14	1239	0.218102	1	1.29885856587805	10188|11069|3577|3984|5624|65009|6710|7476|79090|83988|8492|9260|9632|9948	TNK2|RAPGEF4|CXCR1|LIMK1|PROC|NDRG4|SPTB|WNT7A|TRAPPC6A|NCALD|PRSS12|PDLIM7|SEC24C|WDR1
GO_REGULATION_OF_IMMUNE_SYSTEM_PROCESS	14	1403	0.218102	1	1.29885856587805	115362|123920|163702|29|3553|3937|3984|5144|51561|54210|5791|79109|83700|8654	GBP5|CMTM3|IFNLR1|ABR|IL1B|LCP2|LIMK1|PDE4D|IL23A|TREM1|PTPRE|MAPKAP1|JAM3|PDE5A
GO_POSITIVE_REGULATION_OF_TRANSCRIPTION_FROM_RNA_POLYMERASE_II_PROMOTER	12	1004	0.220383	1	1.32522213308486	169792|23648|3553|3589|51561|5396|64651|6595|7476|7975|90|9645	GLIS3|SSBP3|IL1B|IL11|IL23A|PRRX1|CSRNP1|SMARCA2|WNT7A|MAFK|ACVR1|MICAL2
GO_CENTRAL_NERVOUS_SYSTEM_DEVELOPMENT	10	872	0.22064	1	1.36509371292173	10100|23648|29|358|65009|7476|79109|80031|85458|89797	TSPAN2|SSBP3|ABR|AQP1|NDRG4|WNT7A|MAPKAP1|SEMA6D|DIXDC1|NAV2
GO_RESPONSE_TO_CORTICOSTEROID	3	176	0.221649	1	1.92080365260196	3553|358|90	IL1B|AQP1|ACVR1
GO_NEGATIVE_REGULATION_OF_CELL_GROWTH	3	170	0.221649	1	1.92080365260196	54437|6595|80031	SEMA5B|SMARCA2|SEMA6D
GO_REGULATION_OF_PROTEIN_IMPORT	3	183	0.221649	1	1.92080365260196	3553|3728|51561	IL1B|JUP|IL23A
GO_MULTI_MULTICELLULAR_ORGANISM_PROCESS	3	213	0.221649	1	1.92080365260196	113|3553|5328	ADCY7|IL1B|PLAU
GO_COENZYME_METABOLIC_PROCESS	4	265	0.223012	1	1.70965699821445	23305|23597|5214|669	ACSL6|ACOT9|PFKP|BPGM
GO_RESPONSE_TO_MOLECULE_OF_BACTERIAL_ORIGIN	4	321	0.223012	1	1.70965699821445	29|3553|5144|5328	ABR|IL1B|PDE4D|PLAU
GO_NEGATIVE_REGULATION_OF_INTRACELLULAR_SIGNAL_TRANSDUCTION	6	437	0.224497	1	1.5118623053723	23768|25946|3553|5999|79109|960	FLRT2|ZNF385A|IL1B|RGS4|MAPKAP1|CD44
GO_SIGNAL_TRANSDUCTION_BY_PROTEIN_PHOSPHORYLATION	6	404	0.224497	1	1.5118623053723	3553|4216|51701|5596|6710|90	IL1B|MAP3K4|NLK|MAPK4|SPTB|ACVR1
GO_RESPONSE_TO_ENDOGENOUS_STIMULUS	16	1450	0.224889	1	1.26770636536006	113|22861|23768|2887|3371|3553|358|3728|5031|5144|51701|5328|7476|8787|90|960	ADCY7|NLRP1|FLRT2|GRB10|TNC|IL1B|AQP1|JUP|P2RY6|PDE4D|NLK|PLAU|WNT7A|RGS9|ACVR1|CD44
GO_SULFUR_COMPOUND_METABOLIC_PROCESS	5	359	0.225674	1	1.58476344891787	23305|23597|50515|6482|9645	ACSL6|ACOT9|CHST11|ST3GAL1|MICAL2
GO_TISSUE_MORPHOGENESIS	7	533	0.226978	1	1.45218820425243	1857|3371|3678|65009|7476|90|9645	DVL3|TNC|ITGA5|NDRG4|WNT7A|ACVR1|MICAL2
GO_REGULATION_OF_PROTEOLYSIS	8	711	0.227484	1	1.41082076281421	135228|22861|3553|358|51343|5269|8743|960	CD109|NLRP1|IL1B|AQP1|FZR1|SERPINB6|TNFSF10|CD44
GO_PROTEIN_UBIQUITINATION_INVOLVED_IN_UBIQUITIN_DEPENDENT_PROTEIN_CATABOLIC_PROCESS	2	134	0.230003	1	2.32386004147263	51343|55220	FZR1|KLHDC8A
GO_REGULATION_OF_SYNAPSE_ORGANIZATION	2	113	0.230003	1	2.32386004147263	23768|7476	FLRT2|WNT7A
GO_ACTOMYOSIN_STRUCTURE_ORGANIZATION	2	77	0.230003	1	2.32386004147263	58529|9948	MYOZ1|WDR1
GO_REGULATION_OF_EMBRYONIC_DEVELOPMENT	2	114	0.230003	1	2.32386004147263	1857|23187	DVL3|PHLDB1
GO_MACROMITOPHAGY	2	134	0.230003	1	2.32386004147263	5214|54210	PFKP|TREM1
GO_REGULATION_OF_RAS_PROTEIN_SIGNAL_TRANSDUCTION	4	184	0.231181	1	1.68124725165593	29|55701|55785|79109	ABR|ARHGEF40|FGD6|MAPKAP1
GO_REGULATION_OF_ION_TRANSPORT	7	592	0.238319	1	1.42847246409176	3553|3768|3778|5144|55107|79400|9948	IL1B|KCNJ12|KCNMA1|PDE4D|ANO1|NOX5|WDR1
GO_RESPONSE_TO_NITROGEN_COMPOUND	10	859	0.238826	1	1.33553237516021	113|22861|2887|3553|358|3728|4314|5144|5328|6001	ADCY7|NLRP1|GRB10|IL1B|AQP1|JUP|MMP3|PDE4D|PLAU|RGS10
GO_CELL_JUNCTION_ORGANIZATION	4	185	0.239425	1	1.65375325066434	3678|3728|3914|7145	ITGA5|JUP|LAMB3|TNS1
GO_RESPONSE_TO_LIPID	10	888	0.243458	1	1.32833244954881	29|3371|3553|358|5031|5144|5328|7476|8787|90	ABR|TNC|IL1B|AQP1|P2RY6|PDE4D|PLAU|WNT7A|RGS9|ACVR1
GO_ACTIVATION_OF_CYSTEINE_TYPE_ENDOPEPTIDASE_ACTIVITY	2	95	0.244203	1	2.22247164409869	22861|8743	NLRP1|TNFSF10
GO_NEGATIVE_REGULATION_OF_DEVELOPMENTAL_GROWTH	2	84	0.244203	1	2.22247164409869	54437|80031	SEMA5B|SEMA6D
GO_ENSHEATHMENT_OF_NEURONS	2	91	0.244203	1	2.22247164409869	10100|83700	TSPAN2|JAM3
GO_RESPONSE_TO_CAMP	2	104	0.244203	1	2.22247164409869	358|5144	AQP1|PDE4D
GO_TERPENOID_METABOLIC_PROCESS	2	106	0.244203	1	2.22247164409869	3553|64220	IL1B|STRA6
GO_REGULATION_OF_GLUCOSE_METABOLIC_PROCESS	2	106	0.244203	1	2.22247164409869	2887|669	GRB10|BPGM
GO_POSITIVE_REGULATION_OF_CYTOKINE_SECRETION	2	96	0.244203	1	2.22247164409869	22861|3553	NLRP1|IL1B
GO_POSITIVE_REGULATION_OF_LYMPHOCYTE_DIFFERENTIATION	2	80	0.244203	1	2.22247164409869	3553|51561	IL1B|IL23A
GO_OXIDOREDUCTION_COENZYME_METABOLIC_PROCESS	2	107	0.244203	1	2.22247164409869	5214|669	PFKP|BPGM
GO_NEUROMUSCULAR_PROCESS	2	97	0.244203	1	2.22247164409869	29|64220	ABR|STRA6
GO_ORGANONITROGEN_COMPOUND_METABOLIC_PROCESS	17	1796	0.244582	1	1.23627200175677	113|203|272|29922|3553|358|50515|51312|5144|5214|5624|6482|669|79631|8654|960|9956	ADCY7|AK1|AMPD3|NME7|IL1B|AQP1|CHST11|SLC25A37|PDE4D|PFKP|PROC|ST3GAL1|BPGM|EFL1|PDE5A|CD44|HS3ST2
GO_REGULATION_OF_CELL_CELL_ADHESION	5	380	0.246914	1	1.52710629792106	3553|51561|79109|8654|960	IL1B|IL23A|MAPKAP1|PDE5A|CD44
GO_POSITIVE_REGULATION_OF_HYDROLASE_ACTIVITY	12	905	0.24927	1	1.28456745735373	11069|1857|22861|26037|29|55701|55785|5999|6001|6710|8743|8787	RAPGEF4|DVL3|NLRP1|SIPA1L1|ABR|ARHGEF40|FGD6|RGS4|RGS10|SPTB|TNFSF10|RGS9
GO_PATTERN_SPECIFICATION_PROCESS	5	418	0.25411	1	1.50879618486433	23648|65009|7476|90|9645	SSBP3|NDRG4|WNT7A|ACVR1|MICAL2
GO_POSITIVE_REGULATION_OF_IMMUNE_RESPONSE	6	563	0.256068	1	1.43954957508415	115362|3553|3937|3984|5144|51561	GBP5|IL1B|LCP2|LIMK1|PDE4D|IL23A
GO_MULTICELLULAR_ORGANISMAL_HOMEOSTASIS	4	272	0.256111	1	1.60134100304198	113|272|3553|358	ADCY7|AMPD3|IL1B|AQP1
GO_REGULATION_OF_BLOOD_CIRCULATION	4	295	0.256111	1	1.60134100304198	3728|3768|5144|8654	JUP|KCNJ12|PDE4D|PDE5A
GO_REGULATION_OF_FAT_CELL_DIFFERENTIATION	2	106	0.258438	1	2.12938275235762	25946|284207	ZNF385A|METRNL
GO_INORGANIC_ANION_TRANSPORT	2	128	0.258438	1	2.12938275235762	5031|55107	P2RY6|ANO1
GO_MACROMOLECULAR_COMPLEX_DISASSEMBLY	2	182	0.258438	1	2.12938275235762	1857|9645	DVL3|MICAL2
GO_MEMBRANE_BUDDING	2	114	0.258438	1	2.12938275235762	79090|9632	TRAPPC6A|SEC24C
GO_POSITIVE_REGULATION_OF_LEUKOCYTE_MIGRATION	2	109	0.258438	1	2.12938275235762	3553|51561	IL1B|IL23A
GO_LEARNING	2	131	0.258438	1	2.12938275235762	64220|65009	STRA6|NDRG4
GO_REGULATION_OF_GLUCOSE_TRANSPORT	2	100	0.258438	1	2.12938275235762	2887|3553	GRB10|IL1B
GO_HOMOPHILIC_CELL_ADHESION_VIA_PLASMA_MEMBRANE_ADHESION_MOLECULES	2	153	0.258438	1	2.12938275235762	5098|56097	PCDHGC3|PCDHGC5
GO_REACTIVE_OXYGEN_SPECIES_METABOLIC_PROCESS	2	96	0.258438	1	2.12938275235762	79400|90527	NOX5|DUOXA1
GO_PROTEIN_TETRAMERIZATION	2	135	0.258438	1	2.12938275235762	115362|3768	GBP5|KCNJ12
GO_RESPONSE_TO_BIOTIC_STIMULUS	8	886	0.259299	1	1.35322496183888	163702|22861|29|3553|5144|51561|5328|54210	IFNLR1|NLRP1|ABR|IL1B|PDE4D|IL23A|PLAU|TREM1
GO_REGULATION_OF_DEFENSE_RESPONSE_TO_VIRUS	3	190	0.26254	1	1.74460948544202	163702|51561|54210	IFNLR1|IL23A|TREM1
GO_STRIATED_MUSCLE_CELL_DIFFERENTIATION	3	173	0.26254	1	1.74460948544202	58529|90|9948	MYOZ1|ACVR1|WDR1
GO_RESPONSE_TO_KETONE	3	182	0.26254	1	1.74460948544202	3553|358|5031	IL1B|AQP1|P2RY6
GO_LYMPHOCYTE_DIFFERENTIATION	3	209	0.26254	1	1.74460948544202	3589|4063|6932	IL11|LY9|TCF7
GO_PHOSPHORYLATION	14	1228	0.263988	1	1.24165863420746	10188|1606|203|29922|3553|3984|4216|51701|5214|5596|6482|669|6710|90	TNK2|DGKA|AK1|NME7|IL1B|LIMK1|MAP3K4|NLK|PFKP|MAPK4|ST3GAL1|BPGM|SPTB|ACVR1
GO_HEART_DEVELOPMENT	6	466	0.26903	1	1.41248221797636	1857|23768|64220|65009|90|9645	DVL3|FLRT2|STRA6|NDRG4|ACVR1|MICAL2
GO_REGULATION_OF_CELL_MORPHOGENESIS	8	552	0.270203	1	1.33502344506871	23187|26037|3984|54437|55785|57381|7476|80031	PHLDB1|SIPA1L1|LIMK1|SEMA5B|FGD6|RHOJ|WNT7A|SEMA6D
GO_NEGATIVE_REGULATION_OF_PROTEIN_METABOLIC_PROCESS	12	1087	0.270731	1	1.25694138818324	135228|23034|23768|339745|3553|358|3984|51343|5144|5269|5999|960	CD109|SAMD4A|FLRT2|SPOPL|IL1B|AQP1|LIMK1|FZR1|PDE4D|SERPINB6|RGS4|CD44
GO_NEGATIVE_REGULATION_OF_MULTICELLULAR_ORGANISMAL_PROCESS	11	983	0.271578	1	1.27018071999405	29|3553|5144|51561|5328|54437|5624|7476|80031|85458|8654	ABR|IL1B|PDE4D|IL23A|PLAU|SEMA5B|PROC|WNT7A|SEMA6D|DIXDC1|PDE5A
GO_CARBOHYDRATE_CATABOLIC_PROCESS	2	113	0.272685	1	2.04378548335857	5214|669	PFKP|BPGM
GO_REGULATION_OF_NUCLEAR_DIVISION	2	163	0.272685	1	2.04378548335857	3553|51343	IL1B|FZR1
GO_POSITIVE_REGULATION_OF_LEUKOCYTE_PROLIFERATION	2	136	0.272685	1	2.04378548335857	3553|51561	IL1B|IL23A
GO_PURINE_NUCLEOSIDE_BIOSYNTHETIC_PROCESS	2	89	0.272685	1	2.04378548335857	203|29922	AK1|NME7
GO_NEGATIVE_REGULATION_OF_CYSTEINE_TYPE_ENDOPEPTIDASE_ACTIVITY	2	88	0.272685	1	2.04378548335857	358|960	AQP1|CD44
GO_TRANSFORMING_GROWTH_FACTOR_BETA_RECEPTOR_SIGNALING_PATHWAY	2	95	0.272685	1	2.04378548335857	51701|90	NLK|ACVR1
GO_CELLULAR_RESPONSE_TO_REACTIVE_OXYGEN_SPECIES	2	104	0.272685	1	2.04378548335857	358|4314	AQP1|MMP3
GO_TRANSMEMBRANE_RECEPTOR_PROTEIN_TYROSINE_KINASE_SIGNALING_PATHWAY	7	498	0.273386	1	1.36163690504632	10188|23768|26037|2887|3937|64651|84985	TNK2|FLRT2|SIPA1L1|GRB10|LCP2|CSRNP1|FAM83A
GO_CELL_DEATH	11	1001	0.276166	1	1.26420687197641	1687|22861|25946|3553|358|5328|64651|79400|8743|90529|960	GSDME|NLRP1|ZNF385A|IL1B|AQP1|PLAU|CSRNP1|NOX5|TNFSF10|STPG1|CD44
GO_POSITIVE_REGULATION_OF_MOLECULAR_FUNCTION	20	1791	0.281838	1	1.18085352065327	11069|113|1857|22861|26037|29|3553|3728|3937|4216|51343|55701|55785|5999|6001|6710|84632|8654|8743|8787	RAPGEF4|ADCY7|DVL3|NLRP1|SIPA1L1|ABR|IL1B|JUP|LCP2|MAP3K4|FZR1|ARHGEF40|FGD6|RGS4|RGS10|SPTB|AFAP1L2|PDE5A|TNFSF10|RGS9
GO_CELL_SUBSTRATE_ADHESION	3	164	0.283345	1	1.66800604805028	3678|83700|960	ITGA5|JAM3|CD44
GO_REGULATION_OF_ENDOCYTOSIS	3	199	0.283345	1	1.66800604805028	10188|29|3553	TNK2|ABR|IL1B
GO_REGULATION_OF_CELLULAR_RESPONSE_TO_STRESS	8	691	0.286803	1	1.30859562286043	1857|25946|3553|4216|4314|5396|7476|960	DVL3|ZNF385A|IL1B|MAP3K4|MMP3|PRRX1|WNT7A|CD44
GO_T_CELL_RECEPTOR_SIGNALING_PATHWAY	2	146	0.286922	1	1.96476489502725	3937|5144	LCP2|PDE4D
GO_RESPONSE_TO_RETINOIC_ACID	2	107	0.286922	1	1.96476489502725	3371|358	TNC|AQP1
GO_T_CELL_DIFFERENTIATION	2	123	0.286922	1	1.96476489502725	4063|6932	LY9|TCF7
GO_PROTEIN_O_LINKED_GLYCOSYLATION	2	101	0.286922	1	1.96476489502725	5238|6482	PGM3|ST3GAL1
GO_REPRODUCTIVE_SYSTEM_DEVELOPMENT	5	408	0.290803	1	1.42333960344798	3371|4216|64220|6932|7476	TNC|MAP3K4|STRA6|TCF7|WNT7A
GO_REGULATION_OF_IMMUNE_EFFECTOR_PROCESS	5	424	0.290803	1	1.42333960344798	163702|29|3553|51561|54210	IFNLR1|ABR|IL1B|IL23A|TREM1
GO_REGULATION_OF_PROTEIN_LOCALIZATION_TO_NUCLEUS	3	218	0.293805	1	1.63214725820627	3553|3728|51561	IL1B|JUP|IL23A
GO_ESTABLISHMENT_OR_MAINTENANCE_OF_CELL_POLARITY	3	141	0.293805	1	1.63214725820627	358|7476|83700	AQP1|WNT7A|JAM3
GO_REGULATION_OF_TRANSMEMBRANE_TRANSPORT	5	426	0.298261	1	1.40737527015491	3768|3778|5144|55107|9948	KCNJ12|KCNMA1|PDE4D|ANO1|WDR1
GO_POSITIVE_REGULATION_OF_PROTEIN_SERINE_THREONINE_KINASE_ACTIVITY	4	289	0.29874	1	1.48360612241982	1857|3553|4216|8654	DVL3|IL1B|MAP3K4|PDE5A
GO_CELLULAR_RESPONSE_TO_INTERFERON_GAMMA	2	122	0.301131	1	1.89162597515614	115362|960	GBP5|CD44
GO_REGULATION_OF_T_CELL_DIFFERENTIATION	2	107	0.301131	1	1.89162597515614	3553|51561	IL1B|IL23A
GO_LOCALIZATION_WITHIN_MEMBRANE	2	122	0.301131	1	1.89162597515614	79090|9632	TRAPPC6A|SEC24C
GO_REGULATION_OF_CAMP_METABOLIC_PROCESS	2	129	0.301131	1	1.89162597515614	113|5144	ADCY7|PDE4D
GO_ISOPRENOID_METABOLIC_PROCESS	2	126	0.301131	1	1.89162597515614	3553|64220	IL1B|STRA6
GO_RESPONSE_TO_ORGANIC_CYCLIC_COMPOUND	10	917	0.301352	1	1.24738496230016	3371|3553|358|3728|5031|5144|5328|7476|8787|90	TNC|IL1B|AQP1|JUP|P2RY6|PDE4D|PLAU|WNT7A|RGS9|ACVR1
GO_COFACTOR_METABOLIC_PROCESS	4	334	0.307381	1	1.46207901787967	23305|23597|5214|669	ACSL6|ACOT9|PFKP|BPGM
GO_SMALL_GTPASE_MEDIATED_SIGNAL_TRANSDUCTION	5	352	0.313269	1	1.37647646030498	10188|11069|29|3984|57381	TNK2|RAPGEF4|ABR|LIMK1|RHOJ
GO_NEGATIVE_REGULATION_OF_HYDROLASE_ACTIVITY	5	397	0.313269	1	1.37647646030498	10188|135228|358|5269|960	TNK2|CD109|AQP1|SERPINB6|CD44
GO_CELLULAR_COMPONENT_ASSEMBLY_INVOLVED_IN_MORPHOGENESIS	3	246	0.314793	1	1.56481771821089	199221|58529|9948	DZIP1L|MYOZ1|WDR1
GO_REGULATION_OF_NUCLEOCYTOPLASMIC_TRANSPORT	3	220	0.314793	1	1.56481771821089	3553|3728|51561	IL1B|JUP|IL23A
GO_REGULATION_OF_PEPTIDE_SECRETION	3	209	0.314793	1	1.56481771821089	11069|3553|55107	RAPGEF4|IL1B|ANO1
GO_REGULATION_OF_ORGAN_MORPHOGENESIS	3	242	0.314793	1	1.56481771821089	1857|401138|5328	DVL3|AMTN|PLAU
GO_POSITIVE_REGULATION_OF_ENDOCYTOSIS	2	114	0.315293	1	1.82355603926493	29|3553	ABR|IL1B
GO_REGULATION_OF_RECEPTOR_ACTIVITY	2	117	0.315293	1	1.82355603926493	5144|5328	PDE4D|PLAU
GO_CARBOHYDRATE_BIOSYNTHETIC_PROCESS	2	121	0.315293	1	1.82355603926493	50515|669	CHST11|BPGM
GO_NEGATIVE_REGULATION_OF_CELL_ACTIVATION	2	158	0.315293	1	1.82355603926493	29|8654	ABR|PDE5A
GO_NUCLEUS_ORGANIZATION	2	136	0.315293	1	1.82355603926493	23141|256979	ANKLE2|SUN3
GO_POSITIVE_REGULATION_OF_MULTI_ORGANISM_PROCESS	2	157	0.315293	1	1.82355603926493	5328|8654	PLAU|PDE5A
GO_REGULATION_OF_RESPONSE_TO_DNA_DAMAGE_STIMULUS	2	145	0.315293	1	1.82355603926493	25946|960	ZNF385A|CD44
GO_VASCULAR_PROCESS_IN_CIRCULATORY_SYSTEM	2	163	0.315293	1	1.82355603926493	29|3352	ABR|HTR1D
GO_ORGANELLE_ASSEMBLY	5	495	0.320812	1	1.36152003058852	199221|58529|79090|79631|9948	DZIP1L|MYOZ1|TRAPPC6A|EFL1|WDR1
GO_IMMUNE_EFFECTOR_PROCESS	5	486	0.320812	1	1.36152003058852	163702|3984|4063|51561|54210	IFNLR1|LIMK1|LY9|IL23A|TREM1
GO_REGULATION_OF_CYTOSKELETON_ORGANIZATION	6	502	0.322314	1	1.3134713808175	23187|3984|6710|83700|85458|9948	PHLDB1|LIMK1|SPTB|JAM3|DIXDC1|WDR1
GO_RESPONSE_TO_ACID_CHEMICAL	4	319	0.324736	1	1.42081896387505	3371|3553|358|5031	TNC|IL1B|AQP1|P2RY6
GO_RESPONSE_TO_LIGHT_STIMULUS	4	280	0.324736	1	1.42081896387505	358|4216|54437|65009	AQP1|MAP3K4|SEMA5B|NDRG4
GO_SINGLE_ORGANISM_BIOSYNTHETIC_PROCESS	13	1340	0.325286	1	1.18490642700998	113|124739|203|272|29922|3553|358|50515|6482|669|84947|8821|9956	ADCY7|USP43|AK1|AMPD3|NME7|IL1B|AQP1|CHST11|ST3GAL1|BPGM|SERAC1|INPP4B|HS3ST2
GO_REGULATION_OF_I_KAPPAB_KINASE_NF_KAPPAB_SIGNALING	3	233	0.325304	1	1.53317188087745	3553|51561|8743	IL1B|IL23A|TNFSF10
GO_SEX_DIFFERENTIATION	3	266	0.325304	1	1.53317188087745	64220|6932|7476	STRA6|TCF7|WNT7A
GO_NEGATIVE_REGULATION_OF_CELL_PROLIFERATION	7	643	0.328246	1	1.27204907349202	135228|163702|1687|3553|65009|6595|8654	CD109|IFNLR1|GSDME|IL1B|NDRG4|SMARCA2|PDE5A
GO_REGULATION_OF_SYSTEM_PROCESS	6	507	0.329096	1	1.30203710205711	3553|358|3728|3768|5144|8654	IL1B|AQP1|JUP|KCNJ12|PDE4D|PDE5A
GO_PROTEIN_STABILIZATION	2	131	0.32939	1	1.76036060659049	1857|51701	DVL3|NLK
GO_REGULATION_OF_CELL_CYCLE_ARREST	2	108	0.32939	1	1.76036060659049	25946|7732	ZNF385A|RNF112
GO_GLIAL_CELL_DIFFERENTIATION	2	136	0.32939	1	1.76036060659049	10100|54587	TSPAN2|MXRA8
GO_DEVELOPMENTAL_GROWTH_INVOLVED_IN_MORPHOGENESIS	2	104	0.32939	1	1.76036060659049	3371|54437	TNC|SEMA5B
GO_EYE_MORPHOGENESIS	2	136	0.32939	1	1.76036060659049	4237|64220	MFAP2|STRA6
GO_GLYCOPROTEIN_METABOLIC_PROCESS	4	353	0.333441	1	1.40103676355762	3553|50515|5238|6482	IL1B|CHST11|PGM3|ST3GAL1
GO_POSITIVE_REGULATION_OF_INTRACELLULAR_PROTEIN_TRANSPORT	3	258	0.335816	1	1.50277266718575	3553|3728|51561	IL1B|JUP|IL23A
GO_SKIN_DEVELOPMENT	3	211	0.335816	1	1.50277266718575	135228|353145|3728	CD109|LCE3E|JUP
GO_REGULATION_OF_HOMEOSTATIC_PROCESS	5	447	0.335962	1	1.33254983687475	284207|3553|4216|5144|55107	METRNL|IL1B|MAP3K4|PDE4D|ANO1
GO_REGULATION_OF_CELL_ADHESION	8	629	0.338003	1	1.23502238912047	3371|3553|3678|51561|5328|79109|8654|960	TNC|IL1B|ITGA5|IL23A|PLAU|MAPKAP1|PDE5A|CD44
GO_POSITIVE_REGULATION_OF_NEURON_DIFFERENTIATION	4	306	0.342158	1	1.38178916646857	3984|65009|7732|90527	LIMK1|NDRG4|RNF112|DUOXA1
GO_RESPONSE_TO_ALKALOID	2	137	0.343409	1	1.70130695141825	3553|5328	IL1B|PLAU
GO_GLUCOSE_METABOLIC_PROCESS	2	119	0.343409	1	1.70130695141825	5214|669	PFKP|BPGM
GO_REGULATION_OF_SIGNAL_TRANSDUCTION_BY_P53_CLASS_MEDIATOR	2	162	0.343409	1	1.70130695141825	25946|960	ZNF385A|CD44
GO_POSITIVE_REGULATION_OF_IMMUNE_EFFECTOR_PROCESS	2	156	0.343409	1	1.70130695141825	3553|51561	IL1B|IL23A
GO_RESPONSE_TO_INTERFERON_GAMMA	2	144	0.343409	1	1.70130695141825	115362|960	GBP5|CD44
GO_BRANCHING_MORPHOGENESIS_OF_AN_EPITHELIAL_TUBE	2	131	0.343409	1	1.70130695141825	3371|90	TNC|ACVR1
GO_REGULATION_OF_ANION_TRANSPORT	2	138	0.343409	1	1.70130695141825	3553|55107	IL1B|ANO1
GO_REGULATION_OF_ERK1_AND_ERK2_CASCADE	3	238	0.346321	1	1.47354166681489	3553|65009|960	IL1B|NDRG4|CD44
GO_POSITIVE_REGULATION_OF_CELL_CYCLE_PROCESS	3	247	0.346321	1	1.47354166681489	25946|3553|7732	ZNF385A|IL1B|RNF112
GO_RESPONSE_TO_ESTROGEN	3	218	0.346321	1	1.47354166681489	3553|7476|8787	IL1B|WNT7A|RGS9
GO_POSITIVE_REGULATION_OF_CELL_DEATH	7	605	0.346944	1	1.24467154400599	1687|22861|29|3553|3778|4314|8743	GSDME|NLRP1|ABR|IL1B|KCNMA1|MMP3|TNFSF10
GO_POSITIVE_REGULATION_OF_CELLULAR_COMPONENT_ORGANIZATION	12	1152	0.347662	1	1.17086833106566	115362|23187|23768|29|3553|3984|4216|4314|65009|7476|8743|9948	GBP5|PHLDB1|FLRT2|ABR|IL1B|LIMK1|MAP3K4|MMP3|NDRG4|WNT7A|TNFSF10|WDR1
GO_NEGATIVE_REGULATION_OF_LOCOMOTION	4	263	0.350883	1	1.36305474623012	29|54437|65009|80031	ABR|SEMA5B|NDRG4|SEMA6D
GO_ORGANONITROGEN_COMPOUND_CATABOLIC_PROCESS	4	343	0.350883	1	1.36305474623012	272|5144|8654|960	AMPD3|PDE4D|PDE5A|CD44
GO_POSITIVE_REGULATION_OF_PROTEOLYSIS	4	363	0.350883	1	1.36305474623012	22861|3553|51343|8743	NLRP1|IL1B|FZR1|TNFSF10
GO_NEURON_PROJECTION_DEVELOPMENT	7	545	0.353207	1	1.23579739866003	10100|23768|3371|54437|6710|7476|83700	TSPAN2|FLRT2|TNC|SEMA5B|SPTB|WNT7A|JAM3
GO_CELLULAR_RESPONSE_TO_HORMONE_STIMULUS	6	552	0.356398	1	1.25817407309781	113|2887|3371|358|5031|90	ADCY7|GRB10|TNC|AQP1|P2RY6|ACVR1
GO_POSITIVE_REGULATION_OF_CYTOPLASMIC_TRANSPORT	3	282	0.356813	1	1.44541395701527	3553|3728|51561	IL1B|JUP|IL23A
GO_RECEPTOR_MEDIATED_ENDOCYTOSIS	3	231	0.356813	1	1.44541395701527	3577|8492|9260	CXCR1|PRSS12|PDLIM7
GO_MUSCLE_CELL_DIFFERENTIATION	3	237	0.356813	1	1.44541395701527	58529|90|9948	MYOZ1|ACVR1|WDR1
GO_ANTIGEN_RECEPTOR_MEDIATED_SIGNALING_PATHWAY	2	195	0.357334	1	1.64606022097316	3937|5144	LCP2|PDE4D
GO_DEFENSE_RESPONSE_TO_VIRUS	2	164	0.357334	1	1.64606022097316	163702|51561	IFNLR1|IL23A
GO_ESTABLISHMENT_OF_CELL_POLARITY	2	88	0.357334	1	1.64606022097316	7476|83700	WNT7A|JAM3
GO_CELLULAR_RESPONSE_TO_INORGANIC_SUBSTANCE	2	156	0.357334	1	1.64606022097316	358|4314	AQP1|MMP3
GO_DNA_INTEGRITY_CHECKPOINT	2	146	0.357334	1	1.64606022097316	25946|51343	ZNF385A|FZR1
GO_GLYCOSYL_COMPOUND_BIOSYNTHETIC_PROCESS	2	120	0.357334	1	1.64606022097316	203|29922	AK1|NME7
GO_ORGANELLE_DISASSEMBLY	2	185	0.357334	1	1.64606022097316	5214|54210	PFKP|TREM1
GO_NEGATIVE_REGULATION_OF_PROTEIN_SERINE_THREONINE_KINASE_ACTIVITY	2	126	0.357334	1	1.64606022097316	3553|5999	IL1B|RGS4
GO_POSITIVE_REGULATION_OF_CELL_ADHESION	5	376	0.358797	1	1.29127351486698	3553|3678|51561|79109|960	IL1B|ITGA5|IL23A|MAPKAP1|CD44
GO_NEGATIVE_REGULATION_OF_PROTEOLYSIS	4	329	0.35961	1	1.34481320894824	135228|358|5269|960	CD109|AQP1|SERPINB6|CD44
GO_POSITIVE_REGULATION_OF_GENE_EXPRESSION	17	1733	0.364217	1	1.12527236877146	169792|1857|23034|23648|3371|3553|3589|3728|51561|5396|64651|6595|7476|7975|84632|90|9645	GLIS3|DVL3|SAMD4A|SSBP3|TNC|IL1B|IL11|JUP|IL23A|PRRX1|CSRNP1|SMARCA2|WNT7A|MAFK|AFAP1L2|ACVR1|MICAL2
GO_RESPONSE_TO_RADIATION	5	413	0.366426	1	1.27806497604556	3553|358|4216|54437|65009	IL1B|AQP1|MAP3K4|SEMA5B|NDRG4
GO_REGULATION_OF_PROTEIN_MODIFICATION_BY_SMALL_PROTEIN_CONJUGATION_OR_REMOVAL	3	280	0.367282	1	1.41832812817041	339745|3984|51343	SPOPL|LIMK1|FZR1
GO_NEGATIVE_REGULATION_OF_GROWTH	3	236	0.367282	1	1.41832812817041	54437|6595|80031	SEMA5B|SMARCA2|SEMA6D
GO_REGULATION_OF_MUSCLE_SYSTEM_PROCESS	3	195	0.367282	1	1.41832812817041	3728|5144|8654	JUP|PDE4D|PDE5A
GO_RESPONSE_TO_OXIDATIVE_STRESS	4	352	0.368336	1	1.3270534120255	3553|358|4314|79400	IL1B|AQP1|MMP3|NOX5
GO_DIGESTIVE_SYSTEM_DEVELOPMENT	2	148	0.371153	1	1.59426389606378	64220|6932	STRA6|TCF7
GO_NEGATIVE_REGULATION_OF_CELL_MORPHOGENESIS_INVOLVED_IN_DIFFERENTIATION	2	117	0.371153	1	1.59426389606378	54437|80031	SEMA5B|SEMA6D
GO_POSITIVE_REGULATION_OF_PEPTIDASE_ACTIVITY	2	154	0.371153	1	1.59426389606378	22861|8743	NLRP1|TNFSF10
GO_RESPONSE_TO_UV	2	126	0.371153	1	1.59426389606378	358|4216	AQP1|MAP3K4
GO_COENZYME_BIOSYNTHETIC_PROCESS	2	127	0.371153	1	1.59426389606378	23305|23597	ACSL6|ACOT9
GO_REGULATION_OF_OSTEOBLAST_DIFFERENTIATION	2	112	0.371153	1	1.59426389606378	90|9260	ACVR1|PDLIM7
GO_POSITIVE_REGULATION_OF_CHROMOSOME_ORGANIZATION	2	150	0.371153	1	1.59426389606378	3553|4216	IL1B|MAP3K4
GO_LOCOMOTORY_BEHAVIOR	2	181	0.371153	1	1.59426389606378	25946|89797	ZNF385A|NAV2
GO_POSITIVE_REGULATION_OF_IMMUNE_SYSTEM_PROCESS	8	867	0.372925	1	1.19025025373031	115362|123920|3553|3937|3984|5144|51561|79109	GBP5|CMTM3|IL1B|LCP2|LIMK1|PDE4D|IL23A|MAPKAP1
GO_REGULATION_OF_SYNAPSE_STRUCTURE_OR_ACTIVITY	3	232	0.377724	1	1.39222723136206	23768|26037|7476	FLRT2|SIPA1L1|WNT7A
GO_DETECTION_OF_STIMULUS	3	675	0.377724	1	1.39222723136206	3728|54437|55107	JUP|SEMA5B|ANO1
GO_NEURON_PROJECTION_GUIDANCE	3	205	0.377724	1	1.39222723136206	23768|54437|6710	FLRT2|SEMA5B|SPTB
GO_POSITIVE_REGULATION_OF_BIOSYNTHETIC_PROCESS	18	1805	0.377968	1	1.1106138742612	113|169792|1857|23034|23648|3553|3589|3728|4216|51561|5396|64651|6595|7476|7975|84632|90|9645	ADCY7|GLIS3|DVL3|SAMD4A|SSBP3|IL1B|IL11|JUP|MAP3K4|IL23A|PRRX1|CSRNP1|SMARCA2|WNT7A|MAFK|AFAP1L2|ACVR1|MICAL2
GO_FC_RECEPTOR_SIGNALING_PATHWAY	2	206	0.384854	1	1.54560497509318	3937|3984	LCP2|LIMK1
GO_REGULATION_OF_LYMPHOCYTE_DIFFERENTIATION	2	132	0.384854	1	1.54560497509318	3553|51561	IL1B|IL23A
GO_MAINTENANCE_OF_CELL_NUMBER	2	132	0.384854	1	1.54560497509318	5396|7476	PRRX1|WNT7A
GO_REGULATION_OF_CELLULAR_RESPONSE_TO_TRANSFORMING_GROWTH_FACTOR_BETA_STIMULUS	2	99	0.384854	1	1.54560497509318	135228|50515	CD109|CHST11
GO_POSITIVE_REGULATION_OF_PROTEIN_SECRETION	3	211	0.38813	1	1.36705839115416	22861|3553|55107	NLRP1|IL1B|ANO1
GO_IMMUNE_RESPONSE_REGULATING_CELL_SURFACE_RECEPTOR_SIGNALING_PATHWAY	3	323	0.38813	1	1.36705839115416	3937|3984|5144	LCP2|LIMK1|PDE4D
GO_NEGATIVE_REGULATION_OF_MOLECULAR_FUNCTION	10	1079	0.393555	1	1.1422148350011	10188|135228|23768|3553|358|3984|51343|5269|5999|960	TNK2|CD109|FLRT2|IL1B|AQP1|LIMK1|FZR1|SERPINB6|RGS4|CD44
GO_SYNAPTIC_SIGNALING	4	424	0.394463	1	1.27640975395174	2030|3352|6001|7476	SLC29A1|HTR1D|RGS10|WNT7A
GO_RESPONSE_TO_HORMONE	9	893	0.395092	1	1.15091230949578	113|2887|3371|3553|358|5031|7476|8787|90	ADCY7|GRB10|TNC|IL1B|AQP1|P2RY6|WNT7A|RGS9|ACVR1
GO_REGULATION_OF_CELL_GROWTH	5	391	0.396948	1	1.22777043241067	11082|3984|54437|6595|80031	ESM1|LIMK1|SEMA5B|SMARCA2|SEMA6D
GO_RESPONSE_TO_ESTRADIOL	2	146	0.398426	1	1.49981398857697	3553|7476	IL1B|WNT7A
GO_NEGATIVE_REGULATION_OF_MAPK_CASCADE	2	145	0.398426	1	1.49981398857697	3553|5999	IL1B|RGS4
GO_NEGATIVE_REGULATION_OF_CELLULAR_RESPONSE_TO_GROWTH_FACTOR_STIMULUS	2	121	0.398426	1	1.49981398857697	135228|50515	CD109|CHST11
GO_POSITIVE_REGULATION_OF_CYTOSKELETON_ORGANIZATION	2	175	0.398426	1	1.49981398857697	3984|9948	LIMK1|WDR1
GO_HOMEOSTASIS_OF_NUMBER_OF_CELLS	2	175	0.398426	1	1.49981398857697	272|83700	AMPD3|JAM3
GO_POSITIVE_REGULATION_OF_CHEMOTAXIS	2	120	0.398426	1	1.49981398857697	3553|51561	IL1B|IL23A
GO_MUSCLE_CELL_DEVELOPMENT	2	128	0.398426	1	1.49981398857697	58529|9948	MYOZ1|WDR1
GO_POSITIVE_REGULATION_OF_APOPTOTIC_SIGNALING_PATHWAY	2	171	0.398426	1	1.49981398857697	1687|8743	GSDME|TNFSF10
GO_REGULATION_OF_TRANSMEMBRANE_RECEPTOR_PROTEIN_SERINE_THREONINE_KINASE_SIGNALING_PATHWAY	3	207	0.398496	1	1.3427824708945	135228|50515|90	CD109|CHST11|ACVR1
GO_REGULATION_OF_RESPONSE_TO_BIOTIC_STIMULUS	3	237	0.398496	1	1.3427824708945	163702|51561|54210	IFNLR1|IL23A|TREM1
GO_CELLULAR_RESPONSE_TO_EXTERNAL_STIMULUS	3	264	0.408815	1	1.31933148546339	3371|3553|358	TNC|IL1B|AQP1
GO_REGULATION_OF_PROTEIN_TARGETING	3	307	0.408815	1	1.31933148546339	3553|3728|51561	IL1B|JUP|IL23A
GO_REGULATION_OF_G_PROTEIN_COUPLED_RECEPTOR_PROTEIN_SIGNALING_PATHWAY	2	127	0.411858	1	1.45664082100934	5999|8787	RGS4|RGS9
GO_PLATELET_ACTIVATION	2	142	0.411858	1	1.45664082100934	1606|3937	DGKA|LCP2
GO_CARDIAC_MUSCLE_TISSUE_DEVELOPMENT	2	140	0.411858	1	1.45664082100934	65009|90	NDRG4|ACVR1
GO_RESPONSE_TO_NUTRIENT	2	191	0.411858	1	1.45664082100934	3371|3553	TNC|IL1B
GO_REGULATION_OF_TRANSPORT	17	1804	0.416002	1	1.08529825565584	10188|11069|22861|2887|29|3553|358|3589|3728|3768|3778|5144|51561|55107|65009|79400|9948	TNK2|RAPGEF4|NLRP1|GRB10|ABR|IL1B|AQP1|IL11|JUP|KCNJ12|KCNMA1|PDE4D|IL23A|ANO1|NDRG4|NOX5|WDR1
GO_NEGATIVE_REGULATION_OF_KINASE_ACTIVITY	3	250	0.419081	1	1.29667527540596	23768|3553|5999	FLRT2|IL1B|RGS4
GO_REGULATION_OF_PROTEIN_SERINE_THREONINE_KINASE_ACTIVITY	5	470	0.419768	1	1.19251678399184	1857|3553|4216|5999|8654	DVL3|IL1B|MAP3K4|RGS4|PDE5A
GO_DEFENSE_RESPONSE_TO_OTHER_ORGANISM	4	505	0.42043	1	1.22942636958443	163702|22861|51561|54210	IFNLR1|NLRP1|IL23A|TREM1
GO_POSITIVE_REGULATION_OF_LEUKOCYTE_DIFFERENTIATION	2	131	0.425143	1	1.41586656980928	3553|51561	IL1B|IL23A
GO_CELL_CYCLE_CHECKPOINT	2	194	0.425143	1	1.41586656980928	25946|51343	ZNF385A|FZR1
GO_CELL_GROWTH	2	135	0.425143	1	1.41586656980928	54437|65009	SEMA5B|NDRG4
GO_REGULATION_OF_VESICLE_MEDIATED_TRANSPORT	5	462	0.427347	1	1.1812007137673	10188|11069|29|3553|65009	TNK2|RAPGEF4|ABR|IL1B|NDRG4
GO_REGULATION_OF_CYTOKINE_SECRETION	2	149	0.438271	1	1.37729631838228	22861|3553	NLRP1|IL1B
GO_VESICLE_LOCALIZATION	3	224	0.439434	1	1.25359088993066	7476|79090|9632	WNT7A|TRAPPC6A|SEC24C
GO_POSITIVE_REGULATION_OF_CELL_ACTIVATION	3	311	0.439434	1	1.25359088993066	3553|51561|79109	IL1B|IL23A|MAPKAP1
GO_REGULATION_OF_VASCULATURE_DEVELOPMENT	3	233	0.439434	1	1.25359088993066	3553|358|3678	IL1B|AQP1|ITGA5
GO_NEGATIVE_REGULATION_OF_DEVELOPMENTAL_PROCESS	8	801	0.443328	1	1.1094536568796	23461|29|3553|51343|54437|7476|80031|85458	ABCA5|ABR|IL1B|FZR1|SEMA5B|WNT7A|SEMA6D|DIXDC1
GO_REGULATION_OF_CELL_PROJECTION_ORGANIZATION	7	558	0.447685	1	1.11599047186704	26037|3984|5396|54437|65009|7476|80031	SIPA1L1|LIMK1|PRRX1|SEMA5B|NDRG4|WNT7A|SEMA6D
GO_CELL_MATRIX_ADHESION	2	119	0.451237	1	1.34076602780203	83700|960	JAM3|CD44
GO_MORPHOGENESIS_OF_A_BRANCHING_STRUCTURE	2	167	0.451237	1	1.34076602780203	3371|90	TNC|ACVR1
GO_HEXOSE_METABOLIC_PROCESS	2	157	0.451237	1	1.34076602780203	5214|669	PFKP|BPGM
GO_COFACTOR_BIOSYNTHETIC_PROCESS	2	166	0.451237	1	1.34076602780203	23305|23597	ACSL6|ACOT9
GO_REGULATION_OF_MITOTIC_CELL_CYCLE	4	468	0.454634	1	1.17182129096082	25946|3553|51343|84632	ZNF385A|IL1B|FZR1|AFAP1L2
GO_REGULATION_OF_HORMONE_LEVELS	5	478	0.457456	1	1.13795674685805	11069|3553|3589|55107|90527	RAPGEF4|IL1B|IL11|ANO1|DUOXA1
GO_ENDOCYTOSIS	5	509	0.457456	1	1.13795674685805	10188|3577|3984|8492|9260	TNK2|CXCR1|LIMK1|PRSS12|PDLIM7
GO_VESICLE_ORGANIZATION	3	280	0.459514	1	1.21324151118444	25946|79090|9632	ZNF385A|TRAPPC6A|SEC24C
GO_REGULATION_OF_ACTIN_FILAMENT_LENGTH	2	156	0.464032	1	1.30609528532634	6710|9948	SPTB|WDR1
GO_SENSORY_PERCEPTION_OF_LIGHT_STIMULUS	2	212	0.464032	1	1.30609528532634	54437|8787	SEMA5B|RGS9
GO_CELLULAR_RESPONSE_TO_STRESS	14	1565	0.465483	1	1.05674228981996	10954|124739|2030|25946|3371|358|4314|51343|5214|5269|5328|54210|55107|83700	PDIA5|USP43|SLC29A1|ZNF385A|TNC|AQP1|MMP3|FZR1|PFKP|SERPINB6|PLAU|TREM1|ANO1|JAM3
GO_CARBOHYDRATE_METABOLIC_PROCESS	6	662	0.465911	1	1.10813787381466	50515|5214|5238|6482|669|79802	CHST11|PFKP|PGM3|ST3GAL1|BPGM|HHIPL2
GO_NEURON_DIFFERENTIATION	9	874	0.466696	1	1.07728284462625	10100|1687|23768|3371|5396|54437|6710|7476|83700	TSPAN2|GSDME|FLRT2|TNC|PRRX1|SEMA5B|SPTB|WNT7A|JAM3
GO_NEUROTRANSMITTER_TRANSPORT	2	155	0.476652	1	1.27315772056174	7476|9899	WNT7A|SV2B
GO_REGULATION_OF_CARBOHYDRATE_METABOLIC_PROCESS	2	172	0.476652	1	1.27315772056174	2887|669	GRB10|BPGM
GO_RESPONSE_TO_TOPOLOGICALLY_INCORRECT_PROTEIN	2	163	0.476652	1	1.27315772056174	10954|25822	PDIA5|DNAJB5
GO_MUSCLE_TISSUE_DEVELOPMENT	3	275	0.479288	1	1.17537471284244	64220|65009|90	STRA6|NDRG4|ACVR1
GO_NEGATIVE_REGULATION_OF_CELL_DIFFERENTIATION	6	609	0.479372	1	1.09178274466521	23461|3553|54437|7476|80031|85458	ABCA5|IL1B|SEMA5B|WNT7A|SEMA6D|DIXDC1
GO_POSITIVE_REGULATION_OF_ORGANELLE_ORGANIZATION	5	573	0.479756	1	1.10749163238913	3553|3984|4216|8743|9948	IL1B|LIMK1|MAP3K4|TNFSF10|WDR1
GO_NEGATIVE_REGULATION_OF_TRANSPORT	4	458	0.479856	1	1.1319771123464	2887|29|3553|3589	GRB10|ABR|IL1B|IL11
GO_RESPONSE_TO_STEROID_HORMONE	5	497	0.487124	1	1.09768103805539	3553|358|7476|8787|90	IL1B|AQP1|WNT7A|RGS9|ACVR1
GO_REGULATION_OF_EPITHELIAL_CELL_PROLIFERATION	3	285	0.489049	1	1.15730175360788	135228|5328|7476	CD109|PLAU|WNT7A
GO_ACTIVATION_OF_PROTEIN_KINASE_ACTIVITY	3	279	0.489049	1	1.15730175360788	113|3553|4216	ADCY7|IL1B|MAP3K4
GO_POSITIVE_REGULATION_OF_HEMOPOIESIS	2	163	0.489091	1	1.2418265589022	3553|51561	IL1B|IL23A
GO_SIGNAL_RELEASE	2	173	0.489091	1	1.2418265589022	11069|7476	RAPGEF4|WNT7A
GO_CELLULAR_RESPONSE_TO_OXIDATIVE_STRESS	2	184	0.489091	1	1.2418265589022	358|4314	AQP1|MMP3
GO_CELLULAR_HOMEOSTASIS	6	676	0.492735	1	1.07588849945413	10954|2030|3553|358|3778|5328	PDIA5|SLC29A1|IL1B|AQP1|KCNMA1|PLAU
GO_POSITIVE_REGULATION_OF_SECRETION	4	370	0.496423	1	1.10685311322837	22861|3553|358|55107	NLRP1|IL1B|AQP1|ANO1
GO_RAS_PROTEIN_SIGNAL_TRANSDUCTION	2	143	0.501345	1	1.21198708443183	3984|57381	LIMK1|RHOJ
GO_REGULATION_OF_PROTEIN_STABILITY	2	221	0.501345	1	1.21198708443183	1857|51701	DVL3|NLK
GO_POSITIVE_REGULATION_OF_PROTEIN_COMPLEX_ASSEMBLY	2	197	0.501345	1	1.21198708443183	115362|4314	GBP5|MMP3
GO_REGULATION_OF_CELL_SHAPE	2	139	0.501345	1	1.21198708443183	55785|57381	FGD6|RHOJ
GO_REGULATION_OF_ORGANELLE_ORGANIZATION	10	1178	0.5027	1	1.03905469058022	23187|3553|3984|4216|51343|6710|83700|85458|8743|9948	PHLDB1|IL1B|LIMK1|MAP3K4|FZR1|SPTB|JAM3|DIXDC1|TNFSF10|WDR1
GO_CELL_MORPHOGENESIS_INVOLVED_IN_NEURON_DIFFERENTIATION	4	368	0.504624	1	1.09468879067752	23768|54437|6710|7476	FLRT2|SEMA5B|SPTB|WNT7A
GO_POSITIVE_REGULATION_OF_ESTABLISHMENT_OF_PROTEIN_LOCALIZATION	5	514	0.509005	1	1.06923898024075	22861|3553|3728|51561|55107	NLRP1|IL1B|JUP|IL23A|ANO1
GO_ORGANIC_HYDROXY_COMPOUND_TRANSPORT	2	155	0.51341	1	1.1835352378277	23461|358	ABCA5|AQP1
GO_GLIOGENESIS	2	175	0.51341	1	1.1835352378277	10100|54587	TSPAN2|MXRA8
GO_NEGATIVE_REGULATION_OF_CELL_PROJECTION_ORGANIZATION	2	144	0.51341	1	1.1835352378277	54437|80031	SEMA5B|SEMA6D
GO_MONOSACCHARIDE_METABOLIC_PROCESS	2	202	0.51341	1	1.1835352378277	5214|669	PFKP|BPGM
GO_CATABOLIC_PROCESS	14	1773	0.513594	1	1.02063583560803	124739|1306|272|339745|4314|4319|51343|5144|5214|54210|55220|669|8654|960	USP43|COL15A1|AMPD3|SPOPL|MMP3|MMP10|FZR1|PDE4D|PFKP|TREM1|KLHDC8A|BPGM|PDE5A|CD44
GO_CELL_MORPHOGENESIS_INVOLVED_IN_DIFFERENTIATION	5	513	0.516218	1	1.06014343854088	23768|25946|54437|6710|7476	FLRT2|ZNF385A|SEMA5B|SPTB|WNT7A
GO_CELLULAR_CHEMICAL_HOMEOSTASIS	5	570	0.516218	1	1.06014343854088	2030|3553|358|3778|5328	SLC29A1|IL1B|AQP1|KCNMA1|PLAU
GO_DEPHOSPHORYLATION	3	286	0.517788	1	1.10622217954539	5791|669|8821	PTPRE|BPGM|INPP4B
GO_RESPONSE_TO_PEPTIDE	4	404	0.520849	1	1.07112877911291	113|22861|2887|3553	ADCY7|NLRP1|GRB10|IL1B
GO_GENERATION_OF_PRECURSOR_METABOLITES_AND_ENERGY	2	292	0.525283	1	1.1563764071078	5214|669	PFKP|BPGM
GO_REGULATION_OF_OSSIFICATION	2	178	0.525283	1	1.1563764071078	90|9260	ACVR1|PDLIM7
GO_REGULATION_OF_SECRETION	7	699	0.533679	1	1.02281377075253	11069|22861|29|3553|358|3589|55107	RAPGEF4|NLRP1|ABR|IL1B|AQP1|IL11|ANO1
GO_REGULATION_OF_DEVELOPMENTAL_GROWTH	3	289	0.536462	1	1.07454312107668	3984|54437|80031	LIMK1|SEMA5B|SEMA6D
GO_CELLULAR_RESPONSE_TO_ABIOTIC_STIMULUS	3	263	0.536462	1	1.07454312107668	3553|358|5269	IL1B|AQP1|SERPINB6
GO_INORGANIC_ION_TRANSMEMBRANE_TRANSPORT	5	583	0.537589	1	1.03354494087936	358|3768|3778|51312|55107	AQP1|KCNJ12|KCNMA1|SLC25A37|ANO1
GO_PROTEIN_PHOSPHORYLATION	9	944	0.541957	1	1.0074851114571	10188|3553|3984|4216|51701|5596|6482|6710|90	TNK2|IL1B|LIMK1|MAP3K4|NLK|MAPK4|ST3GAL1|SPTB|ACVR1
GO_EPITHELIAL_CELL_DIFFERENTIATION	5	495	0.544619	1	1.02496629246588	353145|51343|5144|7476|90	LCE3E|FZR1|PDE4D|WNT7A|ACVR1
GO_EPIDERMIS_DEVELOPMENT	3	253	0.545646	1	1.05943297322743	135228|353145|3914	CD109|LCE3E|LAMB3
GO_POSITIVE_REGULATION_OF_DEFENSE_RESPONSE	3	364	0.554725	1	1.04466963386382	115362|3553|51561	GBP5|IL1B|IL23A
GO_REGULATION_OF_CELL_DIVISION	2	272	0.559721	1	1.08181095976476	3553|51343	IL1B|FZR1
GO_CELLULAR_RESPONSE_TO_STEROID_HORMONE_STIMULUS	2	218	0.559721	1	1.08181095976476	358|90	AQP1|ACVR1
GO_PROTEIN_HOMOOLIGOMERIZATION	2	248	0.559721	1	1.08181095976476	115362|3768	GBP5|KCNJ12
GO_TRANSMEMBRANE_RECEPTOR_PROTEIN_SERINE_THREONINE_KINASE_SIGNALING_PATHWAY	2	190	0.559721	1	1.08181095976476	51701|90	NLK|ACVR1
GO_MONOVALENT_INORGANIC_CATION_TRANSPORT	4	435	0.560281	1	1.0164275567915	358|3768|3778|79400	AQP1|KCNJ12|KCNMA1|NOX5
GO_POSITIVE_REGULATION_OF_INTRACELLULAR_TRANSPORT	3	370	0.563696	1	1.03030725789117	3553|3728|51561	IL1B|JUP|IL23A
GO_CELL_PROLIFERATION	6	672	0.563956	1	0.995984812520596	51561|65009|7476|79400|84985|85458	IL23A|NDRG4|WNT7A|NOX5|FAM83A|DIXDC1
GO_MUSCLE_STRUCTURE_DEVELOPMENT	4	432	0.567958	1	1.00612821643906	58529|64220|90|9948	MYOZ1|STRA6|ACVR1|WDR1
GO_REGULATION_OF_CYTOPLASMIC_TRANSPORT	4	481	0.567958	1	1.00612821643906	3553|3728|5144|51561	IL1B|JUP|PDE4D|IL23A
GO_MACROAUTOPHAGY	2	281	0.570801	1	1.05908402541317	5214|54210	PFKP|TREM1
GO_RESPONSE_TO_VIRUS	2	247	0.570801	1	1.05908402541317	163702|51561	IFNLR1|IL23A
GO_POSITIVE_REGULATION_OF_CELL_CYCLE	3	332	0.572557	1	1.01633041137217	25946|3553|7732	ZNF385A|IL1B|RNF112
GO_PROTEIN_CATABOLIC_PROCESS	4	579	0.575562	1	0.996032614062773	124739|339745|51343|55220	USP43|SPOPL|FZR1|KLHDC8A
GO_REGULATION_OF_INTRACELLULAR_TRANSPORT	5	621	0.578995	1	0.984081755805758	3553|3728|5144|51561|65009	IL1B|JUP|PDE4D|IL23A|NDRG4
GO_NEURON_DEVELOPMENT	7	687	0.580474	1	0.975995653283525	10100|23768|3371|54437|6710|7476|83700	TSPAN2|FLRT2|TNC|SEMA5B|SPTB|WNT7A|JAM3
GO_REGULATION_OF_EXOCYTOSIS	2	186	0.581679	1	1.03721936580648	11069|29	RAPGEF4|ABR
GO_REGULATION_OF_PROTEIN_SECRETION	4	389	0.583091	1	0.98613335766816	11069|22861|3553|55107	RAPGEF4|NLRP1|IL1B|ANO1
GO_PROTEIN_UBIQUITINATION	4	629	0.583091	1	0.98613335766816	339745|51343|55220|84727	SPOPL|FZR1|KLHDC8A|SPSB2
GO_POSITIVE_REGULATION_OF_CELLULAR_PROTEIN_LOCALIZATION	3	360	0.589945	1	0.989474347894085	3553|3728|51561	IL1B|JUP|IL23A
GO_POSITIVE_REGULATION_OF_RESPONSE_TO_EXTERNAL_STIMULUS	3	296	0.589945	1	0.989474347894085	115362|3553|51561	GBP5|IL1B|IL23A
GO_REGULATION_OF_INTRACELLULAR_PROTEIN_TRANSPORT	3	381	0.589945	1	0.989474347894085	3553|3728|51561	IL1B|JUP|IL23A
GO_NEURON_PROJECTION_MORPHOGENESIS	4	402	0.590544	1	0.976424401813517	23768|54437|6710|7476	FLRT2|SEMA5B|SPTB|WNT7A
GO_PHOSPHOLIPID_BIOSYNTHETIC_PROCESS	2	235	0.592354	1	1.01623440977345	84947|8821	SERAC1|INPP4B
GO_PROTEASOMAL_PROTEIN_CATABOLIC_PROCESS	2	271	0.592354	1	1.01623440977345	339745|51343	SPOPL|FZR1
GO_RESPONSE_TO_TOXIC_SUBSTANCE	2	241	0.592354	1	1.01623440977345	3352|3553	HTR1D|IL1B
GO_POSITIVE_REGULATION_OF_PROTEIN_CATABOLIC_PROCESS	2	263	0.602827	1	0.996079290279317	3553|51343	IL1B|FZR1
GO_ADAPTIVE_IMMUNE_RESPONSE	2	288	0.602827	1	0.996079290279317	4063|83700	LY9|JAM3
GO_REGULATION_OF_PROTEIN_COMPLEX_DISASSEMBLY	2	217	0.602827	1	0.996079290279317	6710|9948	SPTB|WDR1
GO_PROTEIN_AUTOPHOSPHORYLATION	2	192	0.602827	1	0.996079290279317	10188|51701	TNK2|NLK
GO_RESPONSE_TO_INORGANIC_SUBSTANCE	4	479	0.605215	1	0.957555858505028	3553|358|3778|4314	IL1B|AQP1|KCNMA1|MMP3
GO_REGULATION_OF_CELL_CYCLE_PROCESS	4	558	0.605215	1	0.957555858505028	25946|3553|51343|7732	ZNF385A|IL1B|FZR1|RNF112
GO_CELLULAR_COMPONENT_MORPHOGENESIS	8	900	0.605511	1	0.951801238151552	199221|23768|25946|54437|58529|6710|7476|9948	DZIP1L|FLRT2|ZNF385A|SEMA5B|MYOZ1|SPTB|WNT7A|WDR1
GO_EXOCYTOSIS	3	310	0.606877	1	0.963980241534331	11069|8492|9948	RAPGEF4|PRSS12|WDR1
GO_TRANSMEMBRANE_TRANSPORT	9	1098	0.608139	1	0.949932561408973	2030|23461|358|3768|3778|51312|55107|83988|9899	SLC29A1|ABCA5|AQP1|KCNJ12|KCNMA1|SLC25A37|ANO1|NCALD|SV2B
GO_CELL_PROJECTION_ORGANIZATION	9	902	0.613038	1	0.945762473939782	10100|199221|23768|3371|54437|55785|6710|7476|83700	TSPAN2|DZIP1L|FLRT2|TNC|SEMA5B|FGD6|SPTB|WNT7A|JAM3
GO_EPITHELIAL_CELL_DEVELOPMENT	2	186	0.613096	1	0.976701800088379	5144|7476	PDE4D|WNT7A
GO_AGING	2	264	0.613096	1	0.976701800088379	3553|5144	IL1B|PDE4D
GO_REGULATION_OF_CELL_SUBSTRATE_ADHESION	2	173	0.613096	1	0.976701800088379	3678|5328	ITGA5|PLAU
GO_REGULATION_OF_CELLULAR_LOCALIZATION	11	1277	0.613609	1	0.947002728759907	11069|1857|22861|29|3553|3589|3728|5144|51561|55107|65009	RAPGEF4|DVL3|NLRP1|ABR|IL1B|IL11|JUP|PDE4D|IL23A|ANO1|NDRG4
GO_RESPIRATORY_SYSTEM_DEVELOPMENT	2	197	0.623163	1	0.958055325116874	3371|64220	TNC|STRA6
GO_GLYCOSYLATION	2	267	0.623163	1	0.958055325116874	5238|6482	PGM3|ST3GAL1
GO_FOREBRAIN_DEVELOPMENT	3	357	0.623343	1	0.939744715538784	358|7476|85458	AQP1|WNT7A|DIXDC1
GO_REGULATION_OF_CELLULAR_COMPONENT_BIOGENESIS	7	767	0.630318	1	0.928015626166401	115362|23187|23768|3984|4314|6710|7476	GBP5|PHLDB1|FLRT2|LIMK1|MMP3|SPTB|WNT7A
GO_PROTEIN_MODIFICATION_BY_SMALL_PROTEIN_CONJUGATION_OR_REMOVAL	5	873	0.631031	1	0.924879836165417	124739|339745|51343|55220|84727	USP43|SPOPL|FZR1|KLHDC8A|SPSB2
GO_REGULATION_OF_MICROTUBULE_BASED_PROCESS	2	243	0.633028	1	0.940099268962983	23187|85458	PHLDB1|DIXDC1
GO_APOPTOTIC_SIGNALING_PATHWAY	2	289	0.633028	1	0.940099268962983	3553|8743	IL1B|TNFSF10
GO_POSITIVE_REGULATION_OF_SEQUENCE_SPECIFIC_DNA_BINDING_TRANSCRIPTION_FACTOR_ACTIVITY	2	228	0.642691	1	0.922795986197844	3553|3728	IL1B|JUP
GO_OSSIFICATION	2	251	0.642691	1	0.922795986197844	3371|9260	TNC|PDLIM7
GO_PROTEIN_OLIGOMERIZATION	3	434	0.647154	1	0.90555468900708	115362|3728|3768	GBP5|JUP|KCNJ12
GO_NEGATIVE_REGULATION_OF_CELL_ADHESION	2	223	0.652155	1	0.90611051905652	3371|8654	TNC|PDE5A
GO_CHEMICAL_HOMEOSTASIS	7	874	0.656547	1	0.903263078865359	113|2030|3553|358|3778|51312|5328	ADCY7|SLC29A1|IL1B|AQP1|KCNMA1|SLC25A37|PLAU
GO_REGULATION_OF_LEUKOCYTE_DIFFERENTIATION	2	232	0.661419	1	0.890010361823407	3553|51561	IL1B|IL23A
GO_ACTIVATION_OF_IMMUNE_RESPONSE	3	427	0.662431	1	0.884086170073317	3937|3984|5144	LCP2|LIMK1|PDE4D
GO_REGULATION_OF_PROTEIN_LOCALIZATION	8	950	0.665391	1	0.898444220344544	11069|1857|22861|3553|3728|51561|55107|7476	RAPGEF4|DVL3|NLRP1|IL1B|JUP|IL23A|ANO1|WNT7A
GO_REGULATION_OF_CHROMOSOME_ORGANIZATION	2	278	0.670485	1	0.874465249572884	3553|4216	IL1B|MAP3K4
GO_REGULATION_OF_CELL_CYCLE_PHASE_TRANSITION	2	321	0.670485	1	0.874465249572884	25946|51343	ZNF385A|FZR1
GO_TELENCEPHALON_DEVELOPMENT	2	228	0.670485	1	0.874465249572884	358|85458	AQP1|DIXDC1
GO_ORGANIC_CYCLIC_COMPOUND_CATABOLIC_PROCESS	3	427	0.677228	1	0.863593238692617	272|5144|8654	AMPD3|PDE4D|PDE5A
GO_SMALL_MOLECULE_METABOLIC_PROCESS	14	1767	0.679072	1	0.904032513058139	113|203|23305|272|29922|3553|358|50515|5144|5214|6482|669|8654|8821	ADCY7|AK1|ACSL6|AMPD3|NME7|IL1B|AQP1|CHST11|PDE4D|PFKP|ST3GAL1|BPGM|PDE5A|INPP4B
GO_CATION_TRANSPORT	6	796	0.685067	1	0.871437404932869	358|3768|3778|51312|55107|79400	AQP1|KCNJ12|KCNMA1|SLC25A37|ANO1|NOX5
GO_REGULATED_EXOCYTOSIS	2	224	0.688031	1	0.844929184486773	11069|9948	RAPGEF4|WDR1
GO_POSITIVE_REGULATION_OF_NEURON_PROJECTION_DEVELOPMENT	2	232	0.688031	1	0.844929184486773	3984|65009	LIMK1|NDRG4
GO_REGULATION_OF_GROWTH	5	633	0.695927	1	0.853923918802528	11082|3984|54437|6595|80031	ESM1|LIMK1|SEMA5B|SMARCA2|SEMA6D
GO_CELL_PART_MORPHOGENESIS	5	633	0.701424	1	0.847992714524263	199221|23768|54437|6710|7476	DZIP1L|FLRT2|SEMA5B|SPTB|WNT7A
GO_ENDOMEMBRANE_SYSTEM_ORGANIZATION	4	465	0.704671	1	0.83591802863486	23141|256979|25946|3728	ANKLE2|SUN3|ZNF385A|JUP
GO_REGULATION_OF_CELLULAR_PROTEIN_LOCALIZATION	4	552	0.704671	1	0.83591802863486	1857|3553|3728|51561	DVL3|IL1B|JUP|IL23A
GO_MITOTIC_NUCLEAR_DIVISION	2	361	0.704807	1	0.817298265164884	23141|51343	ANKLE2|FZR1
GO_LIPID_LOCALIZATION	2	264	0.704807	1	0.817298265164884	23461|3553	ABCA5|IL1B
GO_AMIDE_BIOSYNTHETIC_PROCESS	3	507	0.705383	1	0.82527971876191	51312|6482|79631	SLC25A37|ST3GAL1|EFL1
GO_PEPTIDE_METABOLIC_PROCESS	3	571	0.712123	1	0.8162161846497	51312|5624|79631	SLC25A37|PROC|EFL1
GO_CELL_CYCLE	9	1316	0.712413	1	0.86203835748137	151011|203|23141|25946|51343|5596|79400|85458|90	SEPTIN10|AK1|ANKLE2|ZNF385A|FZR1|MAPK4|NOX5|DIXDC1|ACVR1
GO_REGIONALIZATION	2	311	0.72083	1	0.791393931176729	23648|7476	SSBP3|WNT7A
GO_ION_TRANSMEMBRANE_TRANSPORT	6	822	0.725018	1	0.831548024068682	358|3768|3778|51312|55107|83988	AQP1|KCNJ12|KCNMA1|SLC25A37|ANO1|NCALD
GO_NEGATIVE_REGULATION_OF_TRANSCRIPTION_FROM_RNA_POLYMERASE_II_PROMOTER	6	740	0.725018	1	0.831548024068682	169792|25822|3553|5396|6595|6932	GLIS3|DNAJB5|IL1B|PRRX1|SMARCA2|TCF7
GO_HOMEOSTATIC_PROCESS	10	1337	0.725935	1	0.855603731468581	10954|113|2030|272|3553|358|3778|51312|5328|83700	PDIA5|ADCY7|SLC29A1|AMPD3|IL1B|AQP1|KCNMA1|SLC25A37|PLAU|JAM3
GO_REGULATION_OF_CELLULAR_AMIDE_METABOLIC_PROCESS	3	354	0.737909	1	0.781830408681348	23034|25946|669	SAMD4A|ZNF385A|BPGM
GO_CELLULAR_RESPONSE_TO_PEPTIDE	2	274	0.743495	1	0.755436628556713	113|2887	ADCY7|GRB10
GO_CELLULAR_LIPID_METABOLIC_PROCESS	7	913	0.745631	1	0.819698390753907	23305|3553|64220|6482|80205|84947|8821	ACSL6|IL1B|STRA6|ST3GAL1|CHD9|SERAC1|INPP4B
GO_REGULATION_OF_TRANSCRIPTION_FROM_RNA_POLYMERASE_II_PROMOTER	14	1784	0.747206	1	0.855604744628177	169792|23648|25822|3553|3589|51561|5396|64651|6595|6932|7476|7975|90|9645	GLIS3|SSBP3|DNAJB5|IL1B|IL11|IL23A|PRRX1|CSRNP1|SMARCA2|TCF7|WNT7A|MAFK|ACVR1|MICAL2
GO_REGULATION_OF_CELL_CYCLE	6	949	0.748144	1	0.808349686557514	203|25946|3553|51343|7732|84632	AK1|ZNF385A|IL1B|FZR1|RNF112|AFAP1L2
GO_CELLULAR_AMIDE_METABOLIC_PROCESS	4	727	0.749802	1	0.782608076673698	51312|5624|6482|79631	SLC25A37|PROC|ST3GAL1|EFL1
GO_REGULATION_OF_PROTEIN_COMPLEX_ASSEMBLY	3	375	0.750105	1	0.765679294275489	115362|4314|6710	GBP5|MMP3|SPTB
GO_MODULATION_OF_SYNAPTIC_TRANSMISSION	2	301	0.750694	1	0.744155779670699	26037|7476	SIPA1L1|WNT7A
GO_POSITIVE_REGULATION_OF_TRANSPORT	7	936	0.753994	1	0.811752985455352	22861|29|3553|358|3728|51561|55107	NLRP1|ABR|IL1B|AQP1|JUP|IL23A|ANO1
GO_CELL_PROJECTION_ASSEMBLY	2	264	0.75772	1	0.733201855126527	199221|55785	DZIP1L|FGD6
GO_IN_UTERO_EMBRYONIC_DEVELOPMENT	2	311	0.764575	1	0.722560846801998	26115|90	TANC2|ACVR1
GO_GLAND_DEVELOPMENT	3	395	0.76755	1	0.742639966858504	2030|3371|64220	SLC29A1|TNC|STRA6
GO_ORGANELLE_LOCALIZATION	3	415	0.76755	1	0.742639966858504	7476|79090|9632	WNT7A|TRAPPC6A|SEC24C
GO_REGULATION_OF_HEMOPOIESIS	2	314	0.777784	1	0.702165436468467	3553|51561	IL1B|IL23A
GO_NEGATIVE_REGULATION_OF_IMMUNE_SYSTEM_PROCESS	2	372	0.784144	1	0.692386748542653	29|8654	ABR|PDE5A
GO_METAL_ION_TRANSPORT	4	582	0.784832	1	0.741105461654832	358|3768|3778|51312	AQP1|KCNJ12|KCNMA1|SLC25A37
GO_PROTEIN_COMPLEX_SUBUNIT_ORGANIZATION	10	1527	0.785962	1	0.805457730171761	115362|1857|23648|3728|3768|5317|6932|79090|9632|9645	GBP5|DVL3|SSBP3|JUP|KCNJ12|PKP1|TCF7|TRAPPC6A|SEC24C|MICAL2
GO_RESPONSE_TO_METAL_ION	2	333	0.790345	1	0.682872308532298	358|3778	AQP1|KCNMA1
GO_DNA_REPAIR	2	480	0.796389	1	0.673611548425506	124739|51343	USP43|FZR1
GO_REGULATION_OF_PROTEIN_CATABOLIC_PROCESS	2	393	0.802279	1	0.664594456298059	3553|51343	IL1B|FZR1
GO_PROTEIN_COMPLEX_BIOGENESIS	7	1132	0.803619	1	0.763474604289438	115362|23648|3728|3768|6932|79090|9632	GBP5|SSBP3|JUP|KCNJ12|TCF7|TRAPPC6A|SEC24C
GO_AUTOPHAGY	2	394	0.81361	1	0.647253794900632	5214|54210	PFKP|TREM1
GO_NITROGEN_COMPOUND_TRANSPORT	3	507	0.818677	1	0.674754654877814	11069|2030|358	RAPGEF4|SLC29A1|AQP1
GO_RESPONSE_TO_DRUG	3	431	0.823228	1	0.668626840802773	1857|3553|358	DVL3|IL1B|AQP1
GO_MITOTIC_CELL_CYCLE	4	766	0.824052	1	0.693631752438443	23141|25946|51343|90	ANKLE2|ZNF385A|FZR1|ACVR1
GO_POSITIVE_REGULATION_OF_CELL_PROJECTION_ORGANIZATION	2	303	0.829527	1	0.622848200129685	3984|65009	LIMK1|NDRG4
GO_MACROMOLECULE_CATABOLIC_PROCESS	5	926	0.831535	1	0.704969637379679	124739|339745|51343|55220|960	USP43|SPOPL|FZR1|KLHDC8A|CD44
GO_UROGENITAL_SYSTEM_DEVELOPMENT	2	299	0.834556	1	0.615109787799231	3371|64220	TNC|STRA6
GO_OXIDATION_REDUCTION_PROCESS	5	898	0.835056	1	0.700864155203037	10954|5214|79400|79802|9645	PDIA5|PFKP|NOX5|HHIPL2|MICAL2
GO_PHOSPHOLIPID_METABOLIC_PROCESS	2	364	0.844215	1	0.600185635465252	84947|8821	SERAC1|INPP4B
GO_RESPONSE_TO_EXTRACELLULAR_STIMULUS	2	441	0.844215	1	0.600185635465252	3371|3553	TNC|IL1B
GO_ORGANELLE_FISSION	2	496	0.848852	1	0.592986893250587	23141|51343	ANKLE2|FZR1
GO_MITOCHONDRION_ORGANIZATION	2	594	0.853364	1	0.585955542740104	5214|54210	PFKP|TREM1
GO_MACROMOLECULAR_COMPLEX_ASSEMBLY	8	1398	0.853881	1	0.723475396506204	115362|23648|3728|3768|6932|79090|79631|9632	GBP5|SSBP3|JUP|KCNJ12|TCF7|TRAPPC6A|EFL1|SEC24C
GO_REGULATION_OF_SEQUENCE_SPECIFIC_DNA_BINDING_TRANSCRIPTION_FACTOR_ACTIVITY	2	365	0.857753	1	0.579085812586032	3553|3728	IL1B|JUP
GO_ESTABLISHMENT_OF_PROTEIN_LOCALIZATION	9	1423	0.859745	1	0.728077273038275	11069|115362|3728|3937|54210|57381|79400|90527|9632	RAPGEF4|GBP5|JUP|LCP2|TREM1|RHOJ|NOX5|DUOXA1|SEC24C
GO_POSITIVE_REGULATION_OF_CATABOLIC_PROCESS	2	395	0.866175	1	0.565809424684152	3553|51343	IL1B|FZR1
GO_CELL_CYCLE_PROCESS	6	1081	0.866409	1	0.681678570412851	203|23141|25946|51343|79400|90	AK1|ANKLE2|ZNF385A|FZR1|NOX5|ACVR1
GO_PEPTIDYL_AMINO_ACID_MODIFICATION	5	841	0.867077	1	0.662198181655601	10188|51701|5624|6482|90	TNK2|NLK|PROC|ST3GAL1|ACVR1
GO_MONOCARBOXYLIC_ACID_METABOLIC_PROCESS	3	503	0.867185	1	0.607743050213043	23305|5214|669	ACSL6|PFKP|BPGM
GO_ION_HOMEOSTASIS	3	576	0.877382	1	0.592968547397297	3553|3778|51312	IL1B|KCNMA1|SLC25A37
GO_DNA_METABOLIC_PROCESS	3	758	0.877382	1	0.592968547397297	124739|51343|6932	USP43|FZR1|TCF7
GO_NEGATIVE_REGULATION_OF_CELL_CYCLE	2	433	0.877958	1	0.546977032307418	203|25946	AK1|ZNF385A
GO_ION_TRANSPORT	8	1262	0.880786	1	0.693875350995681	358|3768|3778|5031|51312|55107|79400|83988	AQP1|KCNJ12|KCNMA1|P2RY6|SLC25A37|ANO1|NOX5|NCALD
GO_CELLULAR_CATABOLIC_PROCESS	7	1322	0.882014	1	0.678865501567846	124739|272|339745|51343|5144|55220|8654	USP43|AMPD3|SPOPL|FZR1|PDE4D|KLHDC8A|PDE5A
GO_LIPID_BIOSYNTHETIC_PROCESS	3	539	0.883791	1	0.583500594277498	6482|84947|8821	ST3GAL1|SERAC1|INPP4B
GO_ANION_TRANSPORT	3	507	0.903947	1	0.552555406327175	358|5031|55107	AQP1|P2RY6|ANO1
GO_INTERSPECIES_INTERACTION_BETWEEN_ORGANISMS	3	662	0.9091	1	0.544290465544629	358|3678|54210	AQP1|ITGA5|TREM1
GO_MEMBRANE_ORGANIZATION	5	899	0.915691	1	0.595964026626892	23141|256979|3728|79090|9632	ANKLE2|SUN3|JUP|TRAPPC6A|SEC24C
GO_LIPID_METABOLIC_PROCESS	7	1158	0.91662	1	0.63411232746456	23305|3553|64220|6482|80205|84947|8821	ACSL6|IL1B|STRA6|ST3GAL1|CHD9|SERAC1|INPP4B
GO_PROTEIN_LOCALIZATION	11	1805	0.91799	1	0.681734854794047	11069|115362|256979|3728|3937|54210|57381|7476|79400|90527|9632	RAPGEF4|GBP5|SUN3|JUP|LCP2|TREM1|RHOJ|WNT7A|NOX5|DUOXA1|SEC24C
GO_CHROMATIN_MODIFICATION	2	539	0.918783	1	0.477815832602375	6595|80205	SMARCA2|CHD9
GO_TRANSCRIPTION_FROM_RNA_POLYMERASE_II_PROMOTER	3	724	0.923098	1	0.520872956887853	169792|64651|7975	GLIS3|CSRNP1|MAFK
GO_POSTTRANSCRIPTIONAL_REGULATION_OF_GENE_EXPRESSION	2	448	0.923794	1	0.468665789421299	23034|25946	SAMD4A|ZNF385A
GO_CELLULAR_RESPONSE_TO_DNA_DAMAGE_STIMULUS	3	720	0.92731	1	0.513494783517861	124739|25946|51343	USP43|ZNF385A|FZR1
GO_ORGANIC_ACID_METABOLIC_PROCESS	5	953	0.938248	1	0.559371122121236	23305|50515|5214|6482|669	ACSL6|CHST11|PFKP|ST3GAL1|BPGM
GO_CHROMATIN_ORGANIZATION	2	663	0.946553	1	0.42388432011861	6595|80205	SMARCA2|CHD9
GO_SINGLE_ORGANISM_CELLULAR_LOCALIZATION	4	898	0.949228	1	0.509675630782692	3728|7476|79090|9632	JUP|WNT7A|TRAPPC6A|SEC24C
GO_REGULATION_OF_CATABOLIC_PROCESS	3	731	0.963783	1	0.438518104673668	3553|51343|669	IL1B|FZR1|BPGM
GO_NEGATIVE_REGULATION_OF_CELLULAR_COMPONENT_ORGANIZATION	3	684	0.964846	1	0.43585013422117	54437|6710|80031	SEMA5B|SPTB|SEMA6D
GO_NEGATIVE_REGULATION_OF_GENE_EXPRESSION	7	1493	0.974167	1	0.526196799810229	169792|23034|25822|3553|5396|6595|6932	GLIS3|SAMD4A|DNAJB5|IL1B|PRRX1|SMARCA2|TCF7
GO_NEGATIVE_REGULATION_OF_NITROGEN_COMPOUND_METABOLIC_PROCESS	7	1517	0.978711	1	0.512578817124234	169792|23034|25822|3553|5396|6595|6932	GLIS3|SAMD4A|DNAJB5|IL1B|PRRX1|SMARCA2|TCF7
GO_CELLULAR_MACROMOLECULE_LOCALIZATION	4	1234	0.992722	1	0.371772896549845	256979|25946|3728|9632	SUN3|ZNF385A|JUP|SEC24C
GO_CHROMOSOME_ORGANIZATION	2	1009	0.99395	1	0.270698943814321	6595|80205	SMARCA2|CHD9
GO_ESTABLISHMENT_OF_LOCALIZATION_IN_CELL	6	1676	0.995225	1	0.408745132536382	51312|5624|6710|7476|79090|9632	SLC25A37|PROC|SPTB|WNT7A|TRAPPC6A|SEC24C

## Sheet: Cluster 3 DEGs-prox DARs
Table S8: GO terms "Biological Processes" enriched among cluster 3 DEGs of highly correlated proximal DARs and DEGs
Term	Count	Size	p-value	adj.P.Val	odds ratio	Entrez	Symbol
GO_SMALL_MOLECULE_METABOLIC_PROCESS	79	1767	7.68171e-08	0.000340761	2.1450883647362	10165|10331|1056|10632|10846|10891|109|11001|114879|115004|124975|130367|132|132158|1350|1374|1382|158835|1800|1807|1907|195814|2171|2194|220|223|23590|2523|255189|25874|2631|27010|2766|284|3248|3628|3635|3705|3991|4191|4363|440|445|4724|4938|501|50808|5091|5092|5096|51099|51302|51540|5166|5447|54583|5468|55350|56997|60490|64768|6715|6783|7364|7407|785|79993|80221|8309|8424|84650|8604|8803|883|88…	SLC25A13|B3GNT3|CEL|ATP5MG|PDE10A|PPARGC1A|ADCY3|SLC27A2|OSBPL5|CGAS|GGT6|SGPP2|ADK|GLYCTK|COX7C|CPT1A|CRABP2|AWAT2|DPEP1|DPYS|EDN2|SDR16C5|FABP5|FASN|ALDH1A3|ALDH9A1|PDSS1|FUT1|PLA2G4F|MPC2|NIPSNAP2|TPK1|GMPR|ANGPT1|HPGD|INPP1|INPP5D|ITPK1|LIPE|MDH2|ABCC1|ASNS|ASS1|NDUFS4|OAS1|ALDH7A1|AK3|PC|PCBD1|PCCB|ABHD5|CYP39A1|SCLY|PDK4|POR|EGLN1|PPARG|VNN3|COQ8A|PPCDC|IPPK|SRD5A1|SULT1E1|UGT2B7|VARS1|CACN…
GO_SINGLE_ORGANISM_BIOSYNTHETIC_PROCESS	61	1340	3.86059e-07	0.000856279	2.26006537813502	10165|10331|10632|10891|109|11001|115004|124975|130367|132|132001|133522|151742|165679|1907|2171|2194|220|223|23590|2525|255189|25874|2631|284|29842|3291|3635|4191|4257|440|445|4891|4938|501|50808|5091|51099|51302|55224|5618|56997|5980|60490|6119|65008|6715|79993|8309|8424|84803|84962|85476|8604|8612|8803|883|8864|92579|9508|9524	SLC25A13|B3GNT3|ATP5MG|PPARGC1A|ADCY3|SLC27A2|CGAS|GGT6|SGPP2|ADK|TAMM41|PPARGC1B|PPM1L|SPTSSB|EDN2|FABP5|FASN|ALDH1A3|ALDH9A1|PDSS1|FUT3|PLA2G4F|MPC2|NIPSNAP2|ANGPT1|TFCP2L1|HSD11B2|INPP5D|MDH2|MGST1|ASNS|ASS1|SLC11A2|OAS1|ALDH7A1|AK3|PC|ABHD5|CYP39A1|ETNK2|PRLR|COQ8A|REV3L|PPCDC|RPA3|MRPL1|SRD5A1|ELOVL7|ACOX2|BBOX1|GPAT3|AJUBA|GFM1|SLC25A12|PLPP2|SUCLA2|KYAT1|PER2|G6PC3|ADAMTS3|TECR
GO_LIPID_METABOLIC_PROCESS	57	1158	1.86358e-06	0.0021105	2.19203872933418	1056|10891|11001|114879|124975|124976|130367|132001|1374|1382|145957|151742|158835|165679|1800|1839|1907|195814|2171|2194|220|23590|255189|29842|3248|3291|3628|3635|3991|4363|5091|5096|51099|51302|5346|5447|5468|55224|5618|60526|6715|6783|6907|7364|768239|79993|80221|8309|84650|84803|84962|8612|8864|9227|948|9524|9542	CEL|PPARGC1A|SLC27A2|OSBPL5|GGT6|SPNS2|SGPP2|TAMM41|CPT1A|CRABP2|NRG4|PPM1L|AWAT2|SPTSSB|DPEP1|HBEGF|EDN2|SDR16C5|FABP5|FASN|ALDH1A3|PDSS1|PLA2G4F|TFCP2L1|HPGD|HSD11B2|INPP1|INPP5D|LIPE|ABCC1|PC|PCCB|ABHD5|CYP39A1|PLIN1|POR|PPARG|ETNK2|PRLR|LDAH|SRD5A1|SULT1E1|TBL1X|UGT2B7|PSAPL1|ELOVL7|ACSF2|ACOX2|EBPL|GPAT3|AJUBA|PLPP2|PER2|LRAT|CD36|TECR|NRG2
GO_RNA_PROCESSING	33	835	1.92698e-06	0.0021105	2.90287268934159	10212|10283|10492|10891|10907|10969|154007|23016|23450|23517|2967|3183|4154|51010|51106|51118|51645|54931|54960|56915|57703|6138|6144|6165|6168|6434|6894|708|7536|80004|84154|84294|92345	DDX39A|CWC27|SYNCRIP|PPARGC1A|TXNL4A|EBNA1BP2|SNRNP48|EXOSC7|SF3B3|MTREX|GTF2H3|HNRNPC|MBNL1|EXOSC3|TFB1M|UTP11|PPIL1|TRMT10C|GEMIN8|EXOSC5|CWC22|RPL15|RPL21|RPL35A|RPL37A|TRA2B|TARBP1|C1QBP|SF1|ESRP2|RPF2|UTP23|NAF1
GO_ORGANONITROGEN_COMPOUND_METABOLIC_PROCESS	70	1796	2.37883e-06	0.0021105	2.00791919693367	10165|10331|10632|10846|109|10987|1116|1117|124975|124976|130367|132|1350|1362|1374|151742|165679|1800|1807|2171|2194|223|22849|255189|25874|2631|27010|2766|284|2967|3646|4128|4191|4257|4363|440|445|4724|4891|4938|501|50808|5091|5092|5096|51540|54332|5447|54583|55350|57115|60490|6138|6144|6165|6168|65008|6715|6783|7407|7458|768239|785|79085|8424|85476|8604|8612|8803|883	SLC25A13|B3GNT3|ATP5MG|PDE10A|ADCY3|COPS5|CHI3L1|CHI3L2|GGT6|SPNS2|SGPP2|ADK|COX7C|CPD|CPT1A|PPM1L|SPTSSB|DPEP1|DPYS|FABP5|FASN|ALDH9A1|CPEB3|PLA2G4F|MPC2|NIPSNAP2|TPK1|GMPR|ANGPT1|GTF2H3|EIF3E|MAOA|MDH2|MGST1|ABCC1|ASNS|ASS1|NDUFS4|SLC11A2|OAS1|ALDH7A1|AK3|PC|PCBD1|PCCB|SCLY|GDAP1|POR|EGLN1|VNN3|PGLYRP4|PPCDC|RPL15|RPL21|RPL35A|RPL37A|MRPL1|SRD5A1|SULT1E1|VARS1|EIF4H|PSAPL1|CACNB4|SLC25A23|BBOX1…
GO_MONOCARBOXYLIC_ACID_METABOLIC_PROCESS	32	503	3.93901e-06	0.00291224	2.83919743701538	1056|10891|11001|124975|1374|1382|1800|1907|2194|220|223|255189|25874|3248|3991|4363|5091|5096|51099|51302|5447|54583|5468|55350|7364|79993|80221|8309|8424|8864|9227|9524	CEL|PPARGC1A|SLC27A2|GGT6|CPT1A|CRABP2|DPEP1|EDN2|FASN|ALDH1A3|ALDH9A1|PLA2G4F|MPC2|HPGD|LIPE|ABCC1|PC|PCCB|ABHD5|CYP39A1|POR|EGLN1|PPARG|VNN3|UGT2B7|ELOVL7|ACSF2|ACOX2|BBOX1|PER2|LRAT|TECR
GO_RIBONUCLEOPROTEIN_COMPLEX_BIOGENESIS	22	440	7.84274e-06	0.00497005	3.52913493933227	10907|10969|23016|23517|29889|3646|51010|51106|51118|54960|55341|56915|6138|6144|6165|6168|708|7458|7536|84154|84294|92345	TXNL4A|EBNA1BP2|EXOSC7|MTREX|GNL2|EIF3E|EXOSC3|TFB1M|UTP11|GEMIN8|LSG1|EXOSC5|RPL15|RPL21|RPL35A|RPL37A|C1QBP|EIF4H|SF1|RPF2|UTP23|NAF1
GO_MRNA_METABOLIC_PROCESS	26	611	1.45782e-05	0.00654652	2.98046918731371	10212|10283|10492|10891|10907|154007|23016|23450|23517|2967|3183|3646|4154|51010|51645|54960|56915|57703|6138|6144|6165|6168|6434|708|7536|80004	DDX39A|CWC27|SYNCRIP|PPARGC1A|TXNL4A|SNRNP48|EXOSC7|SF3B3|MTREX|GTF2H3|HNRNPC|EIF3E|MBNL1|EXOSC3|PPIL1|GEMIN8|EXOSC5|CWC22|RPL15|RPL21|RPL35A|RPL37A|TRA2B|C1QBP|SF1|ESRP2
GO_RESPONSE_TO_FOLLICLE_STIMULATING_HORMONE	5	11	1.58978e-05	0.00654652	Inf	10891|440|5447|6715|7049	PPARGC1A|ASNS|POR|SRD5A1|TGFBR3
GO_RIBOSOME_BIOGENESIS	17	308	1.62028e-05	0.00654652	4.14630271373865	10969|23016|23517|29889|51010|51106|51118|55341|56915|6138|6144|6165|6168|708|84154|84294|92345	EBNA1BP2|EXOSC7|MTREX|GNL2|EXOSC3|TFB1M|UTP11|LSG1|EXOSC5|RPL15|RPL21|RPL35A|RPL37A|C1QBP|RPF2|UTP23|NAF1
GO_FATTY_ACID_METABOLIC_PROCESS	21	296	1.75148e-05	0.00654652	3.42850793572005	1056|10891|11001|124975|1374|1800|1907|2194|255189|3248|3991|4363|5096|51099|5447|5468|79993|80221|8309|8864|9524	CEL|PPARGC1A|SLC27A2|GGT6|CPT1A|DPEP1|EDN2|FASN|PLA2G4F|HPGD|LIPE|ABCC1|PCCB|ABHD5|POR|PPARG|ELOVL7|ACSF2|ACOX2|PER2|TECR
GO_SMALL_MOLECULE_BIOSYNTHETIC_PROCESS	26	443	1.77092e-05	0.00654652	2.93948156908462	10165|10891|11001|124975|1907|2171|2194|220|223|23590|255189|4191|440|445|5091|51302|56997|79993|8309|8424|8604|8803|883|8864|92579|9524	SLC25A13|PPARGC1A|SLC27A2|GGT6|EDN2|FABP5|FASN|ALDH1A3|ALDH9A1|PDSS1|PLA2G4F|MDH2|ASNS|ASS1|PC|CYP39A1|COQ8A|ELOVL7|ACOX2|BBOX1|SLC25A12|SUCLA2|KYAT1|PER2|G6PC3|TECR
GO_CELLULAR_LIPID_METABOLIC_PROCESS	45	913	2.48691e-05	0.0084861	2.15858727291174	1056|10891|11001|124975|124976|130367|132001|1374|1382|145957|151742|158835|165679|1800|1839|1907|195814|2171|2194|220|23590|255189|3248|3628|3635|3991|4363|5096|51099|5447|5468|55224|6715|6907|768239|79993|80221|8309|84803|84962|8612|8864|9227|9524|9542	CEL|PPARGC1A|SLC27A2|GGT6|SPNS2|SGPP2|TAMM41|CPT1A|CRABP2|NRG4|PPM1L|AWAT2|SPTSSB|DPEP1|HBEGF|EDN2|SDR16C5|FABP5|FASN|ALDH1A3|PDSS1|PLA2G4F|HPGD|INPP1|INPP5D|LIPE|ABCC1|PCCB|ABHD5|POR|PPARG|ETNK2|SRD5A1|TBL1X|PSAPL1|ELOVL7|ACSF2|ACOX2|GPAT3|AJUBA|PLPP2|PER2|LRAT|TECR|NRG2
GO_RRNA_METABOLIC_PROCESS	14	255	3.56147e-05	0.0112848	4.62502859848992	10969|23016|23517|51010|51106|51118|56915|6138|6144|6165|6168|84154|84294|92345	EBNA1BP2|EXOSC7|MTREX|EXOSC3|TFB1M|UTP11|EXOSC5|RPL15|RPL21|RPL35A|RPL37A|RPF2|UTP23|NAF1
GO_ORGANIC_ACID_METABOLIC_PROCESS	45	953	4.4502e-05	0.0131607	2.09659398589167	10331|1056|10891|11001|124975|1374|1382|1800|1807|1907|2194|220|223|255189|25874|284|3248|3991|4191|4363|440|445|501|5091|5092|5096|51099|51302|51540|5447|54583|5468|55350|6783|7364|7407|79993|80221|8309|8424|8803|883|8864|9227|9524	B3GNT3|CEL|PPARGC1A|SLC27A2|GGT6|CPT1A|CRABP2|DPEP1|DPYS|EDN2|FASN|ALDH1A3|ALDH9A1|PLA2G4F|MPC2|ANGPT1|HPGD|LIPE|MDH2|ABCC1|ASNS|ASS1|ALDH7A1|PC|PCBD1|PCCB|ABHD5|CYP39A1|SCLY|POR|EGLN1|PPARG|VNN3|SULT1E1|UGT2B7|VARS1|ELOVL7|ACSF2|ACOX2|BBOX1|SUCLA2|KYAT1|PER2|LRAT|TECR
GO_RNA_SPLICING	17	367	6.34672e-05	0.0175963	3.61012111643904	10212|10283|10492|10891|10907|154007|23450|23517|3183|4154|51645|54960|57703|6434|708|7536|80004	DDX39A|CWC27|SYNCRIP|PPARGC1A|TXNL4A|SNRNP48|SF3B3|MTREX|HNRNPC|MBNL1|PPIL1|GEMIN8|CWC22|TRA2B|C1QBP|SF1|ESRP2
GO_CIRCADIAN_REGULATION_OF_GENE_EXPRESSION	9	57	7.41933e-05	0.0193601	7.38253643180704	10891|132|3066|4804|5501|6097|8864|9099|9112	PPARGC1A|ADK|HDAC2|NGFR|PPP1CC|RORC|PER2|USP2|MTA1
GO_CIRCADIAN_RHYTHM	13	137	8.78088e-05	0.02164	4.46569210340757	10492|10891|132|1374|3066|4783|4804|5501|6097|6715|8864|9099|9112	SYNCRIP|PPARGC1A|ADK|CPT1A|HDAC2|NFIL3|NGFR|PPP1CC|RORC|SRD5A1|PER2|USP2|MTA1
GO_MRNA_PROCESSING	18	432	9.41628e-05	0.0219845	3.31511143357833	10212|10283|10492|10891|10907|154007|23450|23517|2967|3183|4154|51645|54960|57703|6434|708|7536|80004	DDX39A|CWC27|SYNCRIP|PPARGC1A|TXNL4A|SNRNP48|SF3B3|MTREX|GTF2H3|HNRNPC|MBNL1|PPIL1|GEMIN8|CWC22|TRA2B|C1QBP|SF1|ESRP2
GO_RESPONSE_TO_ACID_CHEMICAL	20	319	0.000138012	0.0306112	2.96395304027377	10891|1244|1374|22849|3066|3485|360|3860|440|445|5166|54332|5468|5734|7049|7475|9131|928|9314|948	PPARGC1A|ABCC2|CPT1A|CPEB3|HDAC2|IGFBP2|AQP3|KRT13|ASNS|ASS1|PDK4|GDAP1|PPARG|PTGER4|TGFBR3|WNT6|AIFM1|CD9|KLF4|CD36
GO_OXIDATION_REDUCTION_PROCESS	37	898	0.000159036	0.0313656	2.11644503272596	10165|10891|11001|1350|1374|1580|195814|2194|220|223|260293|2766|317749|3248|3291|4128|4191|4257|4724|501|5092|51302|5447|54583|5468|5501|55806|6715|8309|8424|84293|8604|8803|8804|8864|9131|9524	SLC25A13|PPARGC1A|SLC27A2|COX7C|CPT1A|CYP4B1|SDR16C5|FASN|ALDH1A3|ALDH9A1|CYP4X1|GMPR|DHRS4L2|HPGD|HSD11B2|MAOA|MDH2|MGST1|NDUFS4|ALDH7A1|PCBD1|CYP39A1|POR|EGLN1|PPARG|PPP1CC|HR|SRD5A1|ACOX2|BBOX1|PRXL2A|SLC25A12|SUCLA2|CREG1|PER2|AIFM1|TECR
GO_PHOSPHATE_CONTAINING_COMPOUND_METABOLIC_PROCESS	77	1977	0.000162139	0.0313656	1.67063018334781	10165|10632|10846|109|115004|130367|132|132001|132158|1350|136|145957|151742|156|1839|197258|2041|2051|2171|2268|22843|23043|23239|255189|25874|2631|27010|2766|282974|283455|284|2967|3320|3628|3635|3705|3757|3991|4191|4261|4486|4724|4938|50808|51099|5166|5347|5475|5501|55224|5583|5603|5607|5618|56924|56997|5734|60490|64768|6712|6774|6783|7049|7465|785|80895|816|84254|84803|84962|8612|8844|9020|91…	SLC25A13|ATP5MG|PDE10A|ADCY3|CGAS|SGPP2|ADK|TAMM41|GLYCTK|COX7C|ADORA2B|NRG4|PPM1L|GRK2|HBEGF|FCSK|EPHA1|EPHB6|FABP5|FGR|PPM1E|TNIK|PHLPP1|PLA2G4F|MPC2|NIPSNAP2|TPK1|GMPR|STK32C|KSR2|ANGPT1|GTF2H3|HSP90AA1|INPP1|INPP5D|ITPK1|KCNH2|LIPE|MDH2|CIITA|MST1R|NDUFS4|OAS1|AK3|ABHD5|PDK4|PLK1|PPEF1|PPP1CC|ETNK2|PRKCH|MAPK13|MAP2K5|PRLR|PAK6|COQ8A|PTGER4|PPCDC|IPPK|SPTBN2|STAT3|SULT1E1|TGFBR3|WEE1|CACNB4|I…
GO_RNA_SPLICING_VIA_TRANSESTERIFICATION_REACTIONS	13	267	0.000162626	0.0313656	4.12049297136066	10212|10283|10492|10907|154007|23450|23517|3183|51645|54960|57703|6434|7536	DDX39A|CWC27|SYNCRIP|TXNL4A|SNRNP48|SF3B3|MTREX|HNRNPC|PPIL1|GEMIN8|CWC22|TRA2B|SF1
GO_MONOSACCHARIDE_BIOSYNTHETIC_PROCESS	7	54	0.000178426	0.032979	9.53676568393924	10165|10891|4191|5091|8604|8864|92579	SLC25A13|PPARGC1A|MDH2|PC|SLC25A12|PER2|G6PC3
GO_ORGANONITROGEN_COMPOUND_BIOSYNTHETIC_PROCESS	42	1024	0.000195459	0.0346823	1.98980821174115	10165|10331|10632|109|10987|124975|130367|132|151742|165679|2171|223|22849|2631|27010|2766|284|2967|3646|4257|440|445|4891|4938|501|50808|5092|60490|6138|6144|6165|6168|65008|7407|7458|79085|8424|85476|8604|8612|8803|883	SLC25A13|B3GNT3|ATP5MG|ADCY3|COPS5|GGT6|SGPP2|ADK|PPM1L|SPTSSB|FABP5|ALDH9A1|CPEB3|NIPSNAP2|TPK1|GMPR|ANGPT1|GTF2H3|EIF3E|MGST1|ASNS|ASS1|SLC11A2|OAS1|ALDH7A1|AK3|PCBD1|PPCDC|RPL15|RPL21|RPL35A|RPL37A|MRPL1|VARS1|EIF4H|SLC25A23|BBOX1|GFM1|SLC25A12|PLPP2|SUCLA2|KYAT1
GO_MONOSACCHARIDE_METABOLIC_PROCESS	14	202	0.000210614	0.0356793	3.72456082862394	10165|10891|132158|1374|2171|2523|4191|4938|5091|5166|7364|8604|8864|92579	SLC25A13|PPARGC1A|GLYCTK|CPT1A|FABP5|FUT1|MDH2|OAS1|PC|PDK4|UGT2B7|SLC25A12|PER2|G6PC3
GO_HEXOSE_METABOLIC_PROCESS	13	157	0.000217165	0.0356793	3.96611588463693	10165|10891|132158|1374|2171|2523|4191|4938|5091|5166|8604|8864|92579	SLC25A13|PPARGC1A|GLYCTK|CPT1A|FABP5|FUT1|MDH2|OAS1|PC|PDK4|SLC25A12|PER2|G6PC3
GO_ORGANIC_HYDROXY_COMPOUND_METABOLIC_PROCESS	26	482	0.000261061	0.0413596	2.4073150329856	1056|11001|114879|130367|1374|158835|195814|2171|220|223|255189|3628|3635|3705|3991|4128|501|51302|5447|64768|6715|8309|8424|84650|8864|9227	CEL|SLC27A2|OSBPL5|SGPP2|CPT1A|AWAT2|SDR16C5|FABP5|ALDH1A3|ALDH9A1|PLA2G4F|INPP1|INPP5D|ITPK1|LIPE|MAOA|ALDH7A1|CYP39A1|POR|IPPK|SRD5A1|ACOX2|BBOX1|EBPL|PER2|LRAT
GO_IMMUNE_SYSTEM_PROCESS	69	1984	0.000350911	0.0536774	1.66203883248076	10175|1028|10346|10492|10507|10581|115004|1174|1241|124976|130340|1509|1907|2013|222487|2268|26999|284|29760|3205|3320|3428|3635|3684|4261|445|4486|4783|4804|4891|4938|4940|51010|54502|5468|55611|5618|563|5657|56915|57115|5734|57623|6097|6279|6288|6398|64284|6441|6712|7049|7067|708|7163|7726|785|816|8320|841|84148|8581|89870|9020|9133|9214|929|9314|948|9830	CNIH1|CDKN1C|TRIM22|SYNCRIP|SEMA4D|IFITM2|CGAS|AP1S1|LTB4R|SPNS2|AP1S3|CTSD|EDN2|EMP2|ADGRG3|FGR|CYFIP2|ANGPT1|BLNK|HOXA9|HSP90AA1|IFI16|INPP5D|ITGAM|CIITA|ASS1|MST1R|NFIL3|NGFR|SLC11A2|OAS1|OAS3|EXOSC3|RBM47|PPARG|OTUB1|PRLR|AZGP1|PRTN3|EXOSC5|PGLYRP4|PTGER4|ZFAT|RORC|S100A8|SAA1|SECTM1|RAB17|SFTPD|SPTBN2|TGFBR3|THRA|C1QBP|TPD52|TRIM26|CACNB4|CAMK2B|EOMES|CASP8|KAT8|LY6D|TRIM15|MAP3K14|CCNB2|FCM…
GO_GLUCOSE_METABOLIC_PROCESS	11	119	0.000383719	0.0567392	4.30419170112825	10165|10891|1374|2171|4191|4938|5091|5166|8604|8864|92579	SLC25A13|PPARGC1A|CPT1A|FABP5|MDH2|OAS1|PC|PDK4|SLC25A12|PER2|G6PC3
GO_IMMUNE_RESPONSE	41	1100	0.000396949	0.0568021	1.92692590093774	10175|10346|10492|10507|10581|115004|1241|2013|2268|29760|3428|3635|4261|445|4486|4783|4804|4938|4940|51010|5468|55611|563|57115|5734|6097|6279|6288|6398|64284|6441|7049|708|7726|816|8320|89870|9020|929|948|9830	CNIH1|TRIM22|SYNCRIP|SEMA4D|IFITM2|CGAS|LTB4R|EMP2|FGR|BLNK|IFI16|INPP5D|CIITA|ASS1|MST1R|NFIL3|NGFR|OAS1|OAS3|EXOSC3|PPARG|OTUB1|AZGP1|PGLYRP4|PTGER4|RORC|S100A8|SAA1|SECTM1|RAB17|SFTPD|TGFBR3|C1QBP|TRIM26|CAMK2B|EOMES|TRIM15|MAP3K14|CD14|CD36|TRIM14
GO_RESPONSE_TO_EXTERNAL_STIMULUS	64	1821	0.000574141	0.0795903	1.65595348754612	10346|10507|10509|10581|10891|1116|115004|1174|136|1366|1839|1907|195814|2029|2115|219699|220|2268|23043|23239|2353|23682|26047|27237|284|3066|3291|3428|3485|360|3776|4257|440|445|4486|4804|4938|4940|5166|5447|5468|5501|56915|57115|5734|57619|6279|6288|6441|6712|6715|7067|785|841|9020|9099|9112|9131|929|9353|93664|948|954|9982	TRIM22|SEMA4D|SEMA4B|IFITM2|PPARGC1A|CHI3L1|CGAS|AP1S1|ADORA2B|CLDN7|HBEGF|EDN2|SDR16C5|ENSA|ETV1|UNC5B|ALDH1A3|FGR|TNIK|PHLPP1|FOS|RAB38|CNTNAP2|ARHGEF16|ANGPT1|HDAC2|HSD11B2|IFI16|IGFBP2|AQP3|KCNK2|MGST1|ASNS|ASS1|MST1R|NGFR|OAS1|OAS3|PDK4|POR|PPARG|PPP1CC|EXOSC5|PGLYRP4|PTGER4|SHROOM3|S100A8|SAA1|SFTPD|SPTBN2|SRD5A1|THRA|CACNB4|CASP8|MAP3K14|USP2|MTA1|AIFM1|CD14|SLIT2|CADPS2|CD36|ENTPD2|FGFBP1
GO_RESPONSE_TO_TEMPERATURE_STIMULUS	12	148	0.000665765	0.089495	3.65409159720292	10891|1244|2353|2766|286133|3066|3320|5468|7067|841|8531|929	PPARGC1A|ABCC2|FOS|GMPR|SCARA5|HDAC2|HSP90AA1|PPARG|THRA|CASP8|YBX3|CD14
GO_RESPONSE_TO_COLD	8	43	0.000772778	0.100825	5.45577643605663	10891|2353|2766|3320|5468|7067|841|8531	PPARGC1A|FOS|GMPR|HSP90AA1|PPARG|THRA|CASP8|YBX3
GO_NCRNA_PROCESSING	16	386	0.000804416	0.101701	2.87004231458132	10969|23016|23517|51010|51106|51118|54931|56915|6138|6144|6165|6168|6894|84154|84294|92345	EBNA1BP2|EXOSC7|MTREX|EXOSC3|TFB1M|UTP11|TRMT10C|EXOSC5|RPL15|RPL21|RPL35A|RPL37A|TARBP1|RPF2|UTP23|NAF1
GO_ORGANIC_ACID_BIOSYNTHETIC_PROCESS	17	270	0.000825347	0.101701	2.75274439555333	11001|124975|1907|2194|220|223|255189|440|445|51302|79993|8309|8424|8803|883|8864|9524	SLC27A2|GGT6|EDN2|FASN|ALDH1A3|ALDH9A1|PLA2G4F|ASNS|ASS1|CYP39A1|ELOVL7|ACOX2|BBOX1|SUCLA2|KYAT1|PER2|TECR
GO_COFACTOR_BIOSYNTHETIC_PROCESS	12	166	0.000858023	0.10287	3.52277222820407	2194|23590|25874|27010|4891|5092|56997|60490|79993|80221|8803|9524	FASN|PDSS1|MPC2|TPK1|SLC11A2|PCBD1|COQ8A|PPCDC|ELOVL7|ACSF2|SUCLA2|TECR
GO_RESPONSE_TO_FATTY_ACID	8	83	0.00112974	0.131883	5.0351177432309	10891|1374|445|5166|5468|5734|7049|948	PPARGC1A|CPT1A|ASS1|PDK4|PPARG|PTGER4|TGFBR3|CD36
GO_MACROPHAGE_CHEMOTAXIS	3	13	0.0013278	0.147253	Inf	1907|6288|6441	EDN2|SAA1|SFTPD
GO_RRNA_3_END_PROCESSING	3	13	0.0013278	0.147253	Inf	23016|51010|56915	EXOSC7|EXOSC3|EXOSC5
GO_AMINO_ACID_BETAINE_METABOLIC_PROCESS	5	18	0.00137021	0.14825	10.1841965167101	1374|223|501|5447|8424	CPT1A|ALDH9A1|ALDH7A1|POR|BBOX1
GO_RESPONSE_TO_DRUG	24	431	0.00149619	0.15399	2.16374739834613	10891|11044|1244|1374|146802|1580|1800|22843|2353|3066|3291|3485|3757|4257|4363|445|5002|5447|5468|5734|6715|6731|6774|7067	PPARGC1A|TENT4A|ABCC2|CPT1A|SLC47A2|CYP4B1|DPEP1|PPM1E|FOS|HDAC2|HSD11B2|IGFBP2|KCNH2|MGST1|ABCC1|ASS1|SLC22A18|POR|PPARG|PTGER4|SRD5A1|SRP72|STAT3|THRA
GO_SKELETAL_MUSCLE_CELL_DIFFERENTIATION	6	53	0.00150558	0.15399	6.99381831732993	2010|2353|3131|4804|688|8320	EMD|FOS|HLF|NGFR|KLF5|EOMES
GO_RESPONSE_TO_CYTOKINE	28	714	0.0015274	0.15399	2.0248187732193	10346|10492|10581|10891|1116|132014|1907|2194|2353|4261|445|4486|4783|4804|4938|4940|5229|55611|5618|5734|6774|7726|816|841|8531|9020|929|954	TRIM22|SYNCRIP|IFITM2|PPARGC1A|CHI3L1|IL17RE|EDN2|FASN|FOS|CIITA|ASS1|MST1R|NFIL3|NGFR|OAS1|OAS3|PGGT1B|OTUB1|PRLR|PTGER4|STAT3|TRIM26|CAMK2B|CASP8|YBX3|MAP3K14|CD14|ENTPD2
GO_NCRNA_METABOLIC_PROCESS	19	533	0.00178631	0.176091	2.37839140351239	10969|23016|23517|2971|51010|51106|51118|54931|56915|6138|6144|6165|6168|6894|7407|84154|84294|9014|92345	EBNA1BP2|EXOSC7|MTREX|GTF3A|EXOSC3|TFB1M|UTP11|TRMT10C|EXOSC5|RPL15|RPL21|RPL35A|RPL37A|TARBP1|VARS1|RPF2|UTP23|TAF1B|NAF1
GO_LIPID_BIOSYNTHETIC_PROCESS	26	539	0.00203934	0.196663	2.03586985681792	11001|124975|130367|132001|151742|165679|1907|2171|2194|220|23590|255189|29842|3291|3635|51099|51302|55224|5618|6715|79993|8309|84803|84962|8612|9524	SLC27A2|GGT6|SGPP2|TAMM41|PPM1L|SPTSSB|EDN2|FABP5|FASN|ALDH1A3|PDSS1|PLA2G4F|TFCP2L1|HSD11B2|INPP5D|ABHD5|CYP39A1|ETNK2|PRLR|SRD5A1|ELOVL7|ACOX2|GPAT3|AJUBA|PLPP2|TECR
GO_REGULATION_OF_CIRCADIAN_RHYTHM	9	103	0.00223433	0.204649	3.87794845607631	10891|23239|5468|5501|5734|6097|8864|9099|9112	PPARGC1A|PHLPP1|PPARG|PPP1CC|PTGER4|RORC|PER2|USP2|MTA1
GO_MONOCARBOXYLIC_ACID_BIOSYNTHETIC_PROCESS	13	172	0.00227626	0.204649	2.88775463433608	11001|124975|1907|2194|220|223|255189|51302|79993|8309|8424|8864|9524	SLC27A2|GGT6|EDN2|FASN|ALDH1A3|ALDH9A1|PLA2G4F|CYP39A1|ELOVL7|ACOX2|BBOX1|PER2|TECR
GO_CELLULAR_AMIDE_METABOLIC_PROCESS	26	727	0.00227993	0.204649	2.01634354589251	10165|10987|124975|1362|1800|2194|22849|2967|3646|4257|440|445|5091|5096|54332|55350|6138|6144|6165|6168|65008|7407|7458|79085|85476|8604	SLC25A13|COPS5|GGT6|CPD|DPEP1|FASN|CPEB3|GTF2H3|EIF3E|MGST1|ASNS|ASS1|PC|PCCB|GDAP1|VNN3|RPL15|RPL21|RPL35A|RPL37A|MRPL1|VARS1|EIF4H|SLC25A23|GFM1|SLC25A12
GO_STEROID_METABOLIC_PROCESS	14	237	0.00233759	0.204649	2.74192543090622	1056|10891|11001|114879|29842|3291|3991|51302|5618|6715|6783|7364|8309|84650	CEL|PPARGC1A|SLC27A2|OSBPL5|TFCP2L1|HSD11B2|LIPE|CYP39A1|PRLR|SRD5A1|SULT1E1|UGT2B7|ACOX2|EBPL
GO_KERATINIZATION	6	50	0.00239235	0.204649	6.11796205828141	23254|26154|353133|388697|5493|7051	KAZN|ABCA12|LCE1C|HRNR|PPL|TGM1
GO_MONOCARBOXYLIC_ACID_TRANSPORT	11	124	0.00243579	0.204649	3.22251346810197	11001|1244|1374|255189|25874|5468|785|9121|9194|9368|948	SLC27A2|ABCC2|CPT1A|PLA2G4F|MPC2|PPARG|CACNB4|SLC16A5|SLC16A7|SLC9A3R1|CD36
GO_RESPONSE_TO_LIPID	36	888	0.00244509	0.204649	1.78835707106601	10432|10891|109|1244|133522|1374|2353|3066|3291|3320|3485|360|3860|4257|445|4804|5166|54332|5468|54852|5734|6097|6279|6715|6774|7049|7067|7475|841|9112|9131|929|9314|9353|948|954	RBM14|PPARGC1A|ADCY3|ABCC2|PPARGC1B|CPT1A|FOS|HDAC2|HSD11B2|HSP90AA1|IGFBP2|AQP3|KRT13|MGST1|ASS1|NGFR|PDK4|GDAP1|PPARG|PAQR5|PTGER4|RORC|S100A8|SRD5A1|STAT3|TGFBR3|THRA|WNT6|CASP8|MTA1|AIFM1|CD14|KLF4|SLIT2|CD36|ENTPD2
GO_RESPONSE_TO_GONADOTROPIN	5	28	0.00249396	0.204874	8.14572164268817	10891|440|5447|6715|7049	PPARGC1A|ASNS|POR|SRD5A1|TGFBR3
GO_AMMONIUM_ION_METABOLIC_PROCESS	10	169	0.00271009	0.214678	3.41443718064498	130367|1374|2171|223|255189|4128|501|5447|6715|8424	SGPP2|CPT1A|FABP5|ALDH9A1|PLA2G4F|MAOA|ALDH7A1|POR|SRD5A1|BBOX1
GO_COENZYME_BIOSYNTHETIC_PROCESS	10	127	0.00271009	0.214678	3.41443718064498	2194|23590|25874|27010|5092|56997|60490|79993|80221|9524	FASN|PDSS1|MPC2|TPK1|PCBD1|COQ8A|PPCDC|ELOVL7|ACSF2|TECR
GO_REGULATION_OF_SEQUENCE_SPECIFIC_DNA_BINDING_TRANSCRIPTION_FACTOR_ACTIVITY	19	365	0.00312642	0.238266	2.24017735564305	10346|10891|133522|222487|2353|3066|5314|54583|5468|55806|5583|5607|6279|7067|7726|7874|89870|9314|9830	TRIM22|PPARGC1A|PPARGC1B|ADGRG3|FOS|HDAC2|PKHD1|EGLN1|PPARG|HR|PRKCH|MAP2K5|S100A8|THRA|TRIM26|USP7|TRIM15|KLF4|TRIM14
GO_ORGANOPHOSPHATE_METABOLIC_PROCESS	36	885	0.00315946	0.238266	1.75563159562186	10165|10632|10846|109|115004|132|132001|132158|1350|145957|1839|2171|255189|25874|2631|27010|2766|3628|3635|3705|4191|4724|4938|50808|51099|55224|60490|64768|6783|785|84803|84962|8612|92579|954|9542	SLC25A13|ATP5MG|PDE10A|ADCY3|CGAS|ADK|TAMM41|GLYCTK|COX7C|NRG4|HBEGF|FABP5|PLA2G4F|MPC2|NIPSNAP2|TPK1|GMPR|INPP1|INPP5D|ITPK1|MDH2|NDUFS4|OAS1|AK3|ABHD5|ETNK2|PPCDC|IPPK|SULT1E1|CACNB4|GPAT3|AJUBA|PLPP2|G6PC3|ENTPD2|NRG2
GO_RHYTHMIC_PROCESS	16	298	0.003169	0.238266	2.43999755014279	10492|10891|132|1374|3066|3131|4783|4804|5468|5501|6097|6715|8864|9099|9112|9353	SYNCRIP|PPARGC1A|ADK|CPT1A|HDAC2|HLF|NFIL3|NGFR|PPARG|PPP1CC|RORC|SRD5A1|PER2|USP2|MTA1|SLIT2
GO_RESPONSE_TO_TOXIC_SUBSTANCE	13	241	0.0033152	0.241805	2.73834874124091	2052|2353|255189|3320|4257|4261|440|445|55607|6715|841|84293|9131	EPHX1|FOS|PLA2G4F|HSP90AA1|MGST1|CIITA|ASNS|ASS1|PPP1R9A|SRD5A1|CASP8|PRXL2A|AIFM1
GO_PEPTIDE_METABOLIC_PROCESS	20	571	0.00332509	0.241805	2.17330321631718	10165|10987|124975|1362|1800|22849|2967|3646|4257|54332|6138|6144|6165|6168|65008|7407|7458|79085|85476|8604	SLC25A13|COPS5|GGT6|CPD|DPEP1|CPEB3|GTF2H3|EIF3E|MGST1|GDAP1|RPL15|RPL21|RPL35A|RPL37A|MRPL1|VARS1|EIF4H|SLC25A23|GFM1|SLC25A12
GO_REGULATION_OF_PROTEIN_KINASE_B_SIGNALING	10	121	0.00342918	0.242918	3.27674781514784	1116|1839|23239|284|4486|4804|5314|708|9314|9368	CHI3L1|HBEGF|PHLPP1|ANGPT1|MST1R|NGFR|PKHD1|C1QBP|KLF4|SLC9A3R1
GO_PHOSPHORYLATION	49	1228	0.00344992	0.242918	1.60616772799007	132|132158|1350|136|145957|151742|156|1839|197258|2041|2051|2268|23043|2631|27010|282974|283455|284|2967|3320|3628|3705|3757|3991|4261|4486|4724|50808|5166|5347|55224|5583|5603|5607|5618|56924|56997|5734|64768|6712|6774|7049|7465|816|84254|8844|9020|91754|9542	ADK|GLYCTK|COX7C|ADORA2B|NRG4|PPM1L|GRK2|HBEGF|FCSK|EPHA1|EPHB6|FGR|TNIK|NIPSNAP2|TPK1|STK32C|KSR2|ANGPT1|GTF2H3|HSP90AA1|INPP1|ITPK1|KCNH2|LIPE|CIITA|MST1R|NDUFS4|AK3|PDK4|PLK1|ETNK2|PRKCH|MAPK13|MAP2K5|PRLR|PAK6|COQ8A|PTGER4|IPPK|SPTBN2|STAT3|TGFBR3|WEE1|CAMK2B|CAMKK1|KSR1|MAP3K14|NEK9|NRG2
GO_FATTY_ACID_CATABOLIC_PROCESS	6	73	0.00362125	0.245741	5.43774339452247	1056|11001|1374|3991|5096|8309	CEL|SLC27A2|CPT1A|LIPE|PCCB|ACOX2
GO_CELLULAR_RESPONSE_TO_FATTY_ACID	6	51	0.00362125	0.245741	5.43774339452247	10891|1374|445|5166|5468|5734	PPARGC1A|CPT1A|ASS1|PDK4|PPARG|PTGER4
GO_CELLULAR_HORMONE_METABOLIC_PROCESS	9	104	0.00378692	0.245741	3.50736010657467	10891|1382|158835|195814|220|6715|6783|7364|9227	PPARGC1A|CRABP2|AWAT2|SDR16C5|ALDH1A3|SRD5A1|SULT1E1|UGT2B7|LRAT
GO_CARBOHYDRATE_BIOSYNTHETIC_PROCESS	9	121	0.00378692	0.245741	3.50736010657467	10165|10331|10891|2525|4191|5091|8604|8864|92579	SLC25A13|B3GNT3|PPARGC1A|FUT3|MDH2|PC|SLC25A12|PER2|G6PC3
GO_CARNITINE_METABOLIC_PROCESS	4	13	0.00387195	0.245741	10.8435444067555	1374|223|5447|8424	CPT1A|ALDH9A1|POR|BBOX1
GO_ACTIVATION_OF_CYSTEINE_TYPE_ENDOPEPTIDASE_ACTIVITY	8	95	0.0040344	0.245741	3.84673130643793	26999|3428|4804|4891|5468|6279|841|9131	CYFIP2|IFI16|NGFR|SLC11A2|PPARG|S100A8|CASP8|AIFM1
GO_NEGATIVE_REGULATION_OF_VIRAL_PROCESS	7	89	0.0040463	0.245741	4.39732466788463	10581|3428|4938|4940|7726|89870|9830	IFITM2|IFI16|OAS1|OAS3|TRIM26|TRIM15|TRIM14
GO_CELLULAR_RESPONSE_TO_KETONE	7	73	0.0040463	0.245741	4.39732466788463	109|445|5468|5734|6715|9131|9314	ADCY3|ASS1|PPARG|PTGER4|SRD5A1|AIFM1|KLF4
GO_CELLULAR_RESPONSE_TO_ORGANIC_SUBSTANCE	64	1848	0.0040988	0.245741	1.50076174144322	10346|10432|10492|10581|10891|109|1116|115004|132014|133522|1374|1907|2010|2194|22849|2353|255189|28999|3066|3248|3485|3860|4261|440|445|4486|4783|4804|4938|4940|51085|5166|5447|5468|54852|55611|5607|5618|56963|5734|6097|6712|6715|6774|7049|7067|7475|7709|7726|80004|816|841|84109|8531|9020|9131|928|929|9314|9353|948|954|9882|9982	TRIM22|RBM14|SYNCRIP|IFITM2|PPARGC1A|ADCY3|CHI3L1|CGAS|IL17RE|PPARGC1B|CPT1A|EDN2|EMD|FASN|CPEB3|FOS|PLA2G4F|KLF15|HDAC2|HPGD|IGFBP2|KRT13|CIITA|ASNS|ASS1|MST1R|NFIL3|NGFR|OAS1|OAS3|MLXIPL|PDK4|POR|PPARG|PAQR5|OTUB1|MAP2K5|PRLR|RGMA|PTGER4|RORC|SPTBN2|SRD5A1|STAT3|TGFBR3|THRA|WNT6|ZBTB17|TRIM26|ESRP2|CAMK2B|CASP8|QRFPR|YBX3|MAP3K14|AIFM1|CD9|CD14|KLF4|SLIT2|CD36|ENTPD2|TBC1D4|FGFBP1
GO_CELLULAR_RESPONSE_TO_CYTOKINE_STIMULUS	24	606	0.00423011	0.245741	1.9665587399383	10346|10492|10581|10891|1116|132014|1907|2194|4261|445|4486|4783|4804|4938|4940|55611|5618|5734|6774|7726|816|8531|9020|954	TRIM22|SYNCRIP|IFITM2|PPARGC1A|CHI3L1|IL17RE|EDN2|FASN|CIITA|ASS1|MST1R|NFIL3|NGFR|OAS1|OAS3|OTUB1|PRLR|PTGER4|STAT3|TRIM26|CAMK2B|YBX3|MAP3K14|ENTPD2
GO_RESPONSE_TO_BIOTIC_STIMULUS	29	886	0.00423988	0.245741	1.83736949467089	10346|10581|10891|115004|1174|1366|2268|23043|2353|3066|3428|4257|445|4486|4804|4938|4940|5166|56915|57115|5734|6279|6441|841|9112|929|948|954|9982	TRIM22|IFITM2|PPARGC1A|CGAS|AP1S1|CLDN7|FGR|TNIK|FOS|HDAC2|IFI16|MGST1|ASS1|MST1R|NGFR|OAS1|OAS3|PDK4|EXOSC5|PGLYRP4|PTGER4|S100A8|SFTPD|CASP8|MTA1|CD14|CD36|ENTPD2|FGFBP1
GO_IMMUNE_SYSTEM_DEVELOPMENT	25	582	0.00427254	0.245741	1.93478018760737	1028|124976|222487|284|29760|3205|3428|4891|51010|54502|5468|5657|5734|57623|6097|7049|7067|7163|785|8320|841|84148|8581|9133|9314	CDKN1C|SPNS2|ADGRG3|ANGPT1|BLNK|HOXA9|IFI16|SLC11A2|EXOSC3|RBM47|PPARG|PRTN3|PTGER4|ZFAT|RORC|TGFBR3|THRA|TPD52|CACNB4|EOMES|CASP8|KAT8|LY6D|CCNB2|KLF4
GO_CATABOLIC_PROCESS	56	1773	0.00450152	0.245741	1.53388526886644	1056|10846|10891|11001|1116|1117|127018|132158|1374|1509|1580|1800|1807|2052|2171|23016|23517|23624|2523|255189|26234|3628|3646|3991|4128|501|5092|5096|51010|51302|51377|5347|5447|55294|5657|56915|57115|60526|6138|6144|6165|6168|64768|6907|7324|7874|8309|841|883|9099|9112|9131|9508|954|9960|9982	CEL|PDE10A|PPARGC1A|SLC27A2|CHI3L1|CHI3L2|LYPLAL1|GLYCTK|CPT1A|CTSD|CYP4B1|DPEP1|DPYS|EPHX1|FABP5|EXOSC7|MTREX|CBLC|FUT1|PLA2G4F|FBXL5|INPP1|EIF3E|LIPE|MAOA|ALDH7A1|PCBD1|PCCB|EXOSC3|CYP39A1|UCHL5|PLK1|POR|FBXW7|PRTN3|EXOSC5|PGLYRP4|LDAH|RPL15|RPL21|RPL35A|RPL37A|IPPK|TBL1X|UBE2E1|USP7|ACOX2|CASP8|KYAT1|USP2|MTA1|AIFM1|ADAMTS3|ENTPD2|USP3|FGFBP1
GO_SYSTEM_PROCESS	49	1785	0.00450368	0.245741	1.57979303168008	1056|10891|109|11138|1131|1241|136|153562|156|1907|195814|2010|2013|220|22849|2353|26047|284|28999|3066|3291|3320|360|3757|3776|3983|4778|4804|4891|5002|501|5468|5475|54831|563|5734|5876|6004|6907|7067|783|785|83641|8864|9227|9353|9368|9456|948	CEL|PPARGC1A|ADCY3|TBC1D8|CHRM3|LTB4R|ADORA2B|MARVELD2|GRK2|EDN2|SDR16C5|EMD|EMP2|ALDH1A3|CPEB3|FOS|CNTNAP2|ANGPT1|KLF15|HDAC2|HSD11B2|HSP90AA1|AQP3|KCNH2|KCNK2|ABLIM1|NFE2|NGFR|SLC11A2|SLC22A18|ALDH7A1|PPARG|PPEF1|BEST2|AZGP1|PTGER4|RABGGTB|RGS16|TBL1X|THRA|CACNB2|CACNB4|FAM107B|PER2|LRAT|SLIT2|SLC9A3R1|HOMER1|CD36
GO_RESPONSE_TO_IMMOBILIZATION_STRESS	3	22	0.00487494	0.245741	24.3504931675824	2353|5468|5734	FOS|PPARG|PTGER4
[truncated: 1,842 more rows]

## Sheet: Cluster 4 DEGs-prox DARs
Table S8: GO terms "Biological Processes" enriched among cluster 4 DEGs of highly correlated proximal DARs and DEGs
[truncated: 1,050 more rows]
