# Supplementary material for: TGFβ1-Induced EMT in the MCF10A Mammary Epithelial Cell Line Model Is Executed Independently of SNAIL1 and ZEB1 but Relies on JUNB-Coordinated Transcriptional Regulation
Source: Cancers (Basel). 2023 Jan 16;15(2):558. doi: 10.3390/cancers15020558 (PMC9856774; doi:10.3390/cancers15020558)
Supplement: Supplementary file 1 [file cancers-15-00558-s001.zip › Suppl Mat/Table_S9_GO_Terms_HighCorrel_distal DEGs-DARs 28 10 2022.xlsx]

## Sheet: Cluster 1 DEGs-distal DARs
Table S9: GO terms "Biological Processes" enriched among cluster 1 DEGs of highly correlated distal DARs and DEGs
Term	Count	Size	p-value	adj.P.Val	odds ratio	Entrez	Symbol
GO_EXTRACELLULAR_STRUCTURE_ORGANIZATION	50	304	6.89208e-15	3.05733e-11	4.54622293564584	10049|10516|1282|1284|1285|1289|1293|1295|1296|1303|140766|1462|1515|176|2200|22801|2335|25890|285590|302|3036|3037|323|3491|3655|3672|3690|3791|3909|3912|3915|3918|3936|4015|4017|4323|4643|5054|55790|5654|5747|6678|7045|7046|7057|7092|7837|81577|83716|85301	DNAJB6|FBLN5|COL4A1|COL4A2|COL4A3|COL5A1|COL6A3|COL8A1|COL8A2|COL12A1|ADAMTS14|VCAN|CTSV|ACAN|FBN1|ITGA11|FN1|ABI3BP|SH3PXD2B|ANXA2|HAS1|HAS2|APBB2|CCN1|ITGA6|ITGA1|ITGB3|KDR|LAMA3|LAMB1|LAMC1|LAMC2|LCP1|LOX|LOXL2|MMP14|MYO1E|SERPINE1|CSGALNACT1|HTRA1|PTK2|SPARC|TGFBI|TGFBR1|THBS1|TLL1|PXDN|GFOD2|CRISPLD2|COL27A1
GO_BIOLOGICAL_ADHESION	96	1032	8.61953e-14	1.7262e-10	2.64794525620676	1000|10049|1009|1012|1021|10225|10395|10516|10630|10666|120114|1285|1289|1293|1295|1296|1303|1308|1462|1499|176|1794|2042|2043|214|2195|221935|22801|23303|2335|23607|2534|257194|25945|26032|2650|27|27032|285704|29119|3036|347902|3490|3491|3655|3672|3690|3730|388|3909|3912|3915|3918|3936|4017|4026|4091|4739|481|4897|4907|5097|5420|54798|55742|57007|57451|57526|57608|57669|5796|5797|5802|5817|6091|…	CDH2|DNAJB6|CDH11|CDH13|CDK6|CD96|DLC1|FBLN5|PDPN|CD226|FAT3|COL4A3|COL5A1|COL6A3|COL8A1|COL8A2|COL12A1|COL17A1|VCAN|CTNNB1|ACAN|DOCK2|EPHA3|EPHA4|ALCAM|FAT1|SDK1|ITGA11|KIF13B|FN1|CD2AP|FYN|NEGR1|NECTIN3|SUSD5|GCNT1|ABL2|ATP2C1|RGMB|CTNNA3|HAS1|AMIGO2|IGFBP7|CCN1|ITGA6|ITGA1|ITGB3|ANOS1|RHOB|LAMA3|LAMB1|LAMC1|LAMC2|LCP1|LOXL2|LPP|SMAD6|NEDD9|ATP1B1|NRCAM|NT5E|PCDH1|PODXL|DCHS2|PARVA|ACKR3|TENM2|…
GO_MOVEMENT_OF_CELL_OR_SUBCELLULAR_COMPONENT	111	1275	1.1674e-13	1.7262e-10	2.44787403908019	1000|10052|1012|10505|10512|10630|122786|1289|1462|1499|154810|1756|1780|1783|1902|1906|1946|196527|2042|2043|2044|2048|214|2195|22801|23022|23294|23303|2335|2357|23607|23639|2534|2650|266727|267|2734|2736|2885|2921|323|3491|357|3576|3655|3672|3690|3716|3730|3791|3797|3831|3912|3915|3936|4017|411|4134|4139|4192|4323|4633|4643|4644|473|481|4897|494470|5142|5329|5420|55742|56776|57142|57451|5747|57…	CDH2|GJC1|CDH13|SEMA4F|SEMA3C|PDPN|FRMD6|COL5A1|VCAN|CTNNB1|AMOTL1|DMD|DYNC1I1|DYNC1LI2|LPAR1|EDN1|EFNA5|ANO6|EPHA3|EPHA4|EPHA5|EPHB2|ALCAM|FAT1|ITGA11|PALLD|ANKS1A|KIF13B|FN1|FPR1|CD2AP|LRRC6|FYN|GCNT1|MDGA1|AMFR|GLG1|GLI2|GRB2|CXCL3|APBB2|CCN1|SHROOM2|CXCL8|ITGA6|ITGA1|ITGB3|JAK1|ANOS1|KDR|KIF3C|KLC1|LAMB1|LAMC1|LCP1|LOXL2|ARSB|MAP4|MARK1|MDK|MMP14|MYL2|MYO1E|MYO5A|RERE|ATP1B1|NRCAM|RNF165|PDE4…
GO_LOCOMOTION	101	1114	6.34135e-13	7.03256e-10	2.47797820791792	1000|1012|10505|10512|10630|1289|1462|1499|1508|154810|1794|1902|1906|1946|196527|2042|2043|2044|2048|214|2195|22801|23022|23294|2335|2357|23601|23607|23639|2534|2650|266727|2734|2736|2885|2921|323|3491|357|3576|3655|3672|3690|3716|3730|3791|3912|3915|3936|4017|411|4139|4192|4323|4644|473|481|4897|494470|5142|5329|5420|55742|57007|57142|57451|5747|57669|5795|5796|5797|5817|5898|59277|6091|6093|63…	CDH2|CDH13|SEMA4F|SEMA3C|PDPN|COL5A1|VCAN|CTNNB1|CTSB|AMOTL1|DOCK2|LPAR1|EDN1|EFNA5|ANO6|EPHA3|EPHA4|EPHA5|EPHB2|ALCAM|FAT1|ITGA11|PALLD|ANKS1A|FN1|FPR1|CLEC5A|CD2AP|LRRC6|FYN|GCNT1|MDGA1|GLG1|GLI2|GRB2|CXCL3|APBB2|CCN1|SHROOM2|CXCL8|ITGA6|ITGA1|ITGB3|JAK1|ANOS1|KDR|LAMB1|LAMC1|LCP1|LOXL2|ARSB|MARK1|MDK|MMP14|MYO5A|RERE|ATP1B1|NRCAM|RNF165|PDE4B|PLAUR|PODXL|PARVA|ACKR3|RTN4|TENM2|PTK2|EPB41L5|PTP…
GO_REGULATION_OF_HYDROLASE_ACTIVITY	103	1327	1.48219e-12	1.31499e-09	2.41324685204464	10049|10142|10395|10681|113622|115704|1285|1293|1437|154|160518|1611|1794|1902|1946|1950|2042|2043|2044|2099|2250|22821|23094|23158|23179|23216|23229|23258|23348|2335|23370|2534|259173|27|273|2885|29855|3092|331|334|3429|3491|3655|3672|3716|3730|4323|444|4659|481|5054|5062|50650|51129|51231|51232|5329|53358|5521|5523|55291|55619|5747|57584|57589|57630|5997|6091|6093|636|64283|64407|64780|6695|676…	DNAJB6|AKAP9|DLC1|GNB5|ADPRHL1|EVI5L|COL4A3|COL6A3|CSF2|ADRB2|DENND5B|DAP|DOCK2|LPAR1|EFNA5|EGF|EPHA3|EPHA4|EPHA5|ESR1|FGF5|RASA3|SIPA1L3|TBC1D9|RGL1|TBC1D1|ARHGEF9|DENND5A|DOCK9|FN1|ARHGEF18|FYN|ALS2CL|ABL2|AMPH|GRB2|UBN1|HIP1|XIAP|APLP2|IFI27|CCN1|ITGA6|ITGA1|JAK1|ANOS1|MMP14|ASPH|PPP1R12A|ATP1B1|SERPINE1|PAK2|ARHGEF3|ANGPTL4|VRK3|CRIM1|PLAUR|SHC3|PPP2R2B|PPP2R3A|PPP6R3|DOCK10|PTK2|ARHGAP21|RIC…
GO_TISSUE_DEVELOPMENT	120	1518	1.05555e-11	7.80405e-09	2.17536317442456	1000|10052|1021|10365|10395|10404|10409|10505|10512|10529|122786|1282|1284|1289|1295|1303|1308|1499|1508|1515|170690|1906|1950|196527|2012|2043|2099|221935|23022|23094|2335|2535|25945|26011|26249|2650|26524|27032|27063|2736|285590|2885|28996|3037|342184|3491|3624|3655|3690|3713|3791|388|3909|3912|3915|3918|3936|4017|4091|4092|4323|4633|4643|4644|4853|5087|51761|5420|54796|54928|5523|5552|5567|557…	CDH2|GJC1|CDK6|KLF2|DLC1|CPQ|BASP1|SEMA4F|SEMA3C|NEBL|FRMD6|COL4A1|COL4A2|COL5A1|COL8A1|COL12A1|COL17A1|CTNNB1|CTSB|CTSV|ADAMTS16|EDN1|EGF|ANO6|EMP1|EPHA4|ESR1|SDK1|PALLD|SIPA1L3|FN1|FZD2|NECTIN3|TENM4|KLHL3|GCNT1|LATS2|ATP2C1|ANKRD1|GLI2|SH3PXD2B|GRB2|HIPK2|HAS2|FMN1|CCN1|INHBA|ITGA6|ITGB3|IVL|KDR|RHOB|LAMA3|LAMB1|LAMC1|LAMC2|LCP1|LOXL2|SMAD6|SMAD7|MMP14|MYL2|MYO1E|MYO5A|NOTCH2|PBX1|ATP8A2|PODXL…
GO_CELL_DEVELOPMENT	114	1426	1.58069e-10	1.0017e-07	2.1040533715589	10052|1009|1021|10365|10409|10505|10512|10529|122786|124540|1499|1608|166614|1756|1902|1906|1946|2042|2043|2044|2048|2099|214|22854|23022|23094|23294|2335|23601|2534|2535|26011|26524|27063|27125|2736|285527|2885|29071|29766|302|3037|323|342184|346673|3491|3624|3672|3690|3730|3912|3915|4017|4134|4633|4643|473|4897|494470|5062|5090|51761|5305|5420|54928|55742|55818|56776|57142|5744|57451|5747|57493…	GJC1|CDH11|CDK6|KLF2|BASP1|SEMA4F|SEMA3C|NEBL|FRMD6|MSI2|CTNNB1|DGKG|DCLK2|DMD|LPAR1|EDN1|EFNA5|EPHA3|EPHA4|EPHA5|EPHB2|ESR1|ALCAM|NTNG1|PALLD|SIPA1L3|ANKS1A|FN1|CLEC5A|FYN|FZD2|TENM4|LATS2|ANKRD1|AFF4|GLI2|FRYL|GRB2|C1GALT1C1|TMOD3|ANXA2|HAS2|APBB2|FMN1|STRA8|CCN1|INHBA|ITGA1|ITGB3|ANOS1|LAMB1|LAMC1|LOXL2|MAP4|MYL2|MYO1E|RERE|NRCAM|RNF165|PAK2|PBX3|ATP8A2|PIP4K2A|PODXL|BPNT2|PARVA|KDM3A|FMN2|RTN…
GO_CELL_MOTILITY	76	835	2.72276e-10	1.50977e-07	2.47904807310069	1000|1012|10505|10512|10630|1289|1462|1499|154810|1902|1906|196527|2042|2043|2195|22801|23022|23294|2335|23607|23639|2534|2650|266727|2734|2885|2921|323|3491|357|3576|3655|3672|3690|3716|3791|3912|3915|3936|4017|411|4139|4192|4323|473|481|4897|5142|5420|55742|57142|5747|57669|5796|6091|6093|6374|63923|64759|6586|6695|7046|7057|7424|7474|7763|8440|8470|8476|8729|8941|89796|90627|92737|9693|9839	CDH2|CDH13|SEMA4F|SEMA3C|PDPN|COL5A1|VCAN|CTNNB1|AMOTL1|LPAR1|EDN1|ANO6|EPHA3|EPHA4|FAT1|ITGA11|PALLD|ANKS1A|FN1|CD2AP|LRRC6|FYN|GCNT1|MDGA1|GLG1|GRB2|CXCL3|APBB2|CCN1|SHROOM2|CXCL8|ITGA6|ITGA1|ITGB3|JAK1|KDR|LAMB1|LAMC1|LCP1|LOXL2|ARSB|MARK1|MDK|MMP14|RERE|ATP1B1|NRCAM|PDE4B|PODXL|PARVA|RTN4|PTK2|EPB41L5|PTPRK|ROBO1|ROCK1|CXCL5|TNN|TNS3|SLIT3|SPOCK1|TGFBR1|THBS1|VEGFC|WNT5A|ZFAND5|NCK2|SORBS2|CD…
GO_CIRCULATORY_SYSTEM_DEVELOPMENT	76	788	4.48653e-10	2.21136e-07	2.44637288868344	1000|10052|1012|10395|10512|10529|10630|11174|1282|1284|1289|1295|1296|147372|1499|164781|1906|1950|2004|2048|2200|2335|2535|26011|27063|2736|285590|302|3037|3340|3491|3576|3690|3791|388|4015|4017|4052|4091|4092|4215|4323|4633|4643|4853|4897|5054|5066|51129|55742|57007|57142|5747|57493|5784|6091|6445|6546|6659|6678|677|6926|7045|7046|7057|7168|7248|7424|7474|7763|80114|83478|8470|8728|9021|9693	CDH2|GJC1|CDH13|DLC1|SEMA3C|NEBL|PDPN|ADAMTS6|COL4A1|COL4A2|COL5A1|COL8A1|COL8A2|CCBE1|CTNNB1|DAW1|EDN1|EGF|ELK3|EPHB2|FBN1|FN1|FZD2|TENM4|ANKRD1|GLI2|SH3PXD2B|ANXA2|HAS2|NDST1|CCN1|CXCL8|ITGB3|KDR|RHOB|LOX|LOXL2|LTBP1|SMAD6|SMAD7|MAP3K3|MMP14|MYL2|MYO1E|NOTCH2|NRCAM|SERPINE1|PAM|ANGPTL4|PARVA|ACKR3|RTN4|PTK2|HEG1|PTPN14|ROBO1|SGCG|SLC8A1|SOX4|SPARC|ZFP36L1|TBX3|TGFBI|TGFBR1|THBS1|TPM1|TSC1|VEGFC…
GO_POSITIVE_REGULATION_OF_HYDROLASE_ACTIVITY	76	905	6.48274e-10	2.8678e-07	2.42241584265784	10049|10142|10395|10681|113622|115704|1285|1437|154|160518|1611|1794|1902|1950|2099|2250|22821|23094|23158|23179|23216|23229|23258|23348|2335|23370|2534|259173|27|273|2885|3092|3429|3491|3655|3672|3716|4323|444|4659|481|50650|51231|53358|55619|5747|57584|57589|5997|6091|64283|64407|6764|7168|7204|7248|7474|7813|80005|801|83478|8412|8440|8660|8729|8738|8853|90627|91614|9462|96459|9693|9826|9828|99…	DNAJB6|AKAP9|DLC1|GNB5|ADPRHL1|EVI5L|COL4A3|CSF2|ADRB2|DENND5B|DAP|DOCK2|LPAR1|EGF|ESR1|FGF5|RASA3|SIPA1L3|TBC1D9|RGL1|TBC1D1|ARHGEF9|DENND5A|DOCK9|FN1|ARHGEF18|FYN|ALS2CL|ABL2|AMPH|GRB2|HIP1|IFI27|CCN1|ITGA6|ITGA1|JAK1|MMP14|ASPH|PPP1R12A|ATP1B1|ARHGEF3|VRK3|SHC3|DOCK10|PTK2|ARHGAP21|RIC1|RGS2|ROBO1|ARHGEF28|RGS18|DENND2B|TPM1|TRIO|TSC1|WNT5A|EVI5|DOCK5|CALM1|ARHGAP24|BCAR3|NCK2|IRS2|GBF1|CRADD|…
GO_REGULATION_OF_CELLULAR_COMPONENT_MOVEMENT	74	771	7.11131e-10	2.8678e-07	2.44813402375173	1012|1021|10395|10505|10512|10630|114882|147372|152007|154810|1902|1906|1950|196527|23332|2335|23499|27|29119|29126|2921|3036|3037|3486|3491|3576|3690|3791|388|3909|3912|4092|411|4323|5054|5142|5420|5523|55619|56034|57142|5747|57669|57688|5795|5796|5797|5801|59352|6091|6093|6374|6446|6546|6672|6678|6781|7046|7057|7168|7424|7474|79899|80005|80139|81029|84913|85407|8633|8660|90102|90627|9079|9693	CDH13|CDK6|DLC1|SEMA4F|SEMA3C|PDPN|OSBPL8|CCBE1|GLIPR2|AMOTL1|LPAR1|EDN1|EGF|ANO6|CLASP1|FN1|MACF1|ABL2|CTNNA3|CD274|CXCL3|HAS1|HAS2|IGFBP3|CCN1|CXCL8|ITGB3|KDR|RHOB|LAMA3|LAMB1|SMAD7|ARSB|MMP14|SERPINE1|PDE4B|PODXL|PPP2R3A|DOCK10|PDGFC|RTN4|PTK2|EPB41L5|ZSWIM6|PTPRJ|PTPRK|PTPRM|PTPRR|LGR6|ROBO1|ROCK1|CXCL5|SGK1|SLC8A1|SP100|SPARC|STC1|TGFBR1|THBS1|TPM1|VEGFC|WNT5A|PRR5L|DOCK5|ZNF703|WNT5B|ATOH8|…
GO_VASCULATURE_DEVELOPMENT	54	469	1.17446e-09	4.34159e-07	2.86970821568319	1000|10052|1012|10512|10630|11174|1282|1284|1289|1295|1296|147372|1499|1906|1950|2004|2048|2335|302|3037|3340|3491|3576|3690|3791|388|4015|4017|4052|4091|4092|4215|4323|4643|4897|5054|51129|55742|57007|5747|57493|5784|6091|6659|677|6926|7045|7046|7057|7424|7763|83478|9021|9693	CDH2|GJC1|CDH13|SEMA3C|PDPN|ADAMTS6|COL4A1|COL4A2|COL5A1|COL8A1|COL8A2|CCBE1|CTNNB1|EDN1|EGF|ELK3|EPHB2|FN1|ANXA2|HAS2|NDST1|CCN1|CXCL8|ITGB3|KDR|RHOB|LOX|LOXL2|LTBP1|SMAD6|SMAD7|MAP3K3|MMP14|MYO1E|NRCAM|SERPINE1|ANGPTL4|PARVA|ACKR3|PTK2|HEG1|PTPN14|ROBO1|SOX4|ZFP36L1|TBX3|TGFBI|TGFBR1|THBS1|VEGFC|ZFAND5|ARHGAP24|SOCS3|RAPGEF2
GO_CELLULAR_COMPONENT_MORPHOGENESIS	79	900	2.21919e-09	7.57255e-07	2.30172991151345	1009|10365|10409|10486|10505|10512|10529|10630|122786|1499|1756|1946|2043|2044|2048|214|22832|22854|22885|23022|23094|2335|23639|2534|26011|26524|27063|2736|285527|2885|29071|29766|3037|323|342184|357|3672|3690|3730|3912|3915|4017|4633|473|4897|494470|51761|51762|55742|57142|57451|5747|57493|57633|57669|57688|5797|59277|6091|6093|6101|63923|6446|6586|6760|6781|7046|7168|7474|80207|8091|84189|8457…	CDH11|KLF2|BASP1|CAP2|SEMA4F|SEMA3C|NEBL|PDPN|FRMD6|CTNNB1|DMD|EFNA5|EPHA4|EPHA5|EPHB2|ALCAM|CEP162|NTNG1|ABLIM3|PALLD|SIPA1L3|FN1|LRRC6|FYN|TENM4|LATS2|ANKRD1|GLI2|FRYL|GRB2|C1GALT1C1|TMOD3|HAS2|APBB2|FMN1|SHROOM2|ITGA1|ITGB3|ANOS1|LAMB1|LAMC1|LOXL2|MYL2|RERE|NRCAM|RNF165|ATP8A2|RAB8B|PARVA|RTN4|TENM2|PTK2|HEG1|LRRN1|EPB41L5|ZSWIM6|PTPRM|NTN4|ROBO1|ROCK1|RP1|TNN|SGK1|SLIT3|SS18|STC1|TGFBR1|TPM1|…
GO_REGULATION_OF_GTPASE_ACTIVITY	61	673	3.00373e-09	9.51752e-07	2.59289457886196	10142|10395|10681|113622|115704|1437|160518|1794|1946|1950|2042|2043|2044|2250|22821|23094|23158|23179|23216|23229|23258|23348|23370|2534|259173|273|2885|3655|3716|50650|53358|55619|5747|57584|57589|5997|64283|64407|6764|7204|7248|7474|7813|80005|801|83478|8412|8440|8660|8729|8853|90627|91614|9162|9462|96459|9693|9826|9828|9910|9922	AKAP9|DLC1|GNB5|ADPRHL1|EVI5L|CSF2|DENND5B|DOCK2|EFNA5|EGF|EPHA3|EPHA4|EPHA5|FGF5|RASA3|SIPA1L3|TBC1D9|RGL1|TBC1D1|ARHGEF9|DENND5A|DOCK9|ARHGEF18|FYN|ALS2CL|AMPH|GRB2|ITGA6|JAK1|ARHGEF3|SHC3|DOCK10|PTK2|ARHGAP21|RIC1|RGS2|ARHGEF28|RGS18|DENND2B|TRIO|TSC1|WNT5A|EVI5|DOCK5|CALM1|ARHGAP24|BCAR3|NCK2|IRS2|GBF1|ASAP2|STARD13|DEPDC7|DGKI|RASAL2|FNIP1|RAPGEF2|ARHGEF11|ARHGEF17|RABGAP1L|IQSEC1
GO_ANATOMICAL_STRUCTURE_FORMATION_INVOLVED_IN_MORPHOGENESIS	79	957	7.38361e-09	2.18358e-06	2.22808050315437	1012|10395|10512|10529|10630|1282|1284|1295|1296|1303|147372|1499|1756|1906|1950|2004|2048|221935|22832|22885|2335|23639|2535|26011|26524|27063|2736|2885|28996|29766|302|342184|3491|3576|3624|3655|3690|3791|388|3909|3912|4017|4323|4633|4897|5054|51129|51761|51762|5420|5523|5567|55742|5654|57007|5747|57669|5784|579|5797|5898|6091|6101|6659|6926|7045|7046|7057|7168|7248|7424|7474|79971|8091|83478|8…	CDH13|DLC1|SEMA3C|NEBL|PDPN|COL4A1|COL4A2|COL8A1|COL8A2|COL12A1|CCBE1|CTNNB1|DMD|EDN1|EGF|ELK3|EPHB2|SDK1|CEP162|ABLIM3|FN1|LRRC6|FZD2|TENM4|LATS2|ANKRD1|GLI2|GRB2|HIPK2|TMOD3|ANXA2|FMN1|CCN1|CXCL8|INHBA|ITGA6|ITGB3|KDR|RHOB|LAMA3|LAMB1|LOXL2|MMP14|MYL2|NRCAM|SERPINE1|ANGPTL4|ATP8A2|RAB8B|PODXL|PPP2R3A|PRKACB|PARVA|HTRA1|ACKR3|PTK2|EPB41L5|PTPN14|NKX3-2|PTPRM|RALA|ROBO1|RP1|SOX4|TBX3|TGFBI|TGFBR1…
GO_CELL_MORPHOGENESIS_INVOLVED_IN_DIFFERENTIATION	56	513	8.35528e-09	2.3165e-06	2.62675036242155	1009|10409|10505|10512|122786|1499|1946|2043|2044|2048|214|22854|23022|23094|2335|2534|26524|2736|2885|29071|3037|323|342184|3690|3730|3912|3915|4017|473|4897|494470|51761|55742|57142|57451|5747|57493|57633|57669|5797|59277|6091|6093|63923|6586|6781|7046|7474|8091|84189|84570|84628|8633|91653|9637|9839	CDH11|BASP1|SEMA4F|SEMA3C|FRMD6|CTNNB1|EFNA5|EPHA4|EPHA5|EPHB2|ALCAM|NTNG1|PALLD|SIPA1L3|FN1|FYN|LATS2|GLI2|GRB2|C1GALT1C1|HAS2|APBB2|FMN1|ITGB3|ANOS1|LAMB1|LAMC1|LOXL2|RERE|NRCAM|RNF165|ATP8A2|PARVA|RTN4|TENM2|PTK2|HEG1|LRRN1|EPB41L5|PTPRM|NTN4|ROBO1|ROCK1|TNN|SLIT3|STC1|TGFBR1|WNT5A|HMGA2|SLITRK6|COL25A1|NTNG2|UNC5C|BOC|FEZ2|ZEB2
GO_POSITIVE_REGULATION_OF_MOLECULAR_FUNCTION	116	1791	2.49748e-08	6.51695e-06	1.87806200967981	10049|10142|10395|10486|10681|113451|113622|114882|115704|119|1285|1437|1499|154|160518|1611|1647|1756|1794|1902|1906|1946|1950|2043|2044|2099|2250|22821|22924|23085|23094|23158|23179|23216|23229|23258|23348|2335|23370|23531|2357|2534|2535|259173|267|27|273|285381|2885|28996|302|3092|3429|3486|3491|3655|3672|3690|3716|4215|4293|4323|444|4659|481|5062|50650|51231|5329|53358|55619|5567|55690|56034|…	DNAJB6|AKAP9|DLC1|CAP2|GNB5|AZIN2|ADPRHL1|OSBPL8|EVI5L|ADD2|COL4A3|CSF2|CTNNB1|ADRB2|DENND5B|DAP|GADD45A|DMD|DOCK2|LPAR1|EDN1|EFNA5|EGF|EPHA4|EPHA5|ESR1|FGF5|RASA3|MAPRE3|ERC1|SIPA1L3|TBC1D9|RGL1|TBC1D1|ARHGEF9|DENND5A|DOCK9|FN1|ARHGEF18|MMD|FPR1|FYN|FZD2|ALS2CL|AMFR|ABL2|AMPH|DPH3|GRB2|HIPK2|ANXA2|HIP1|IFI27|IGFBP3|CCN1|ITGA6|ITGA1|ITGB3|JAK1|MAP3K3|MAP3K9|MMP14|ASPH|PPP1R12A|ATP1B1|PAK2|ARHGEF3…
GO_REGULATION_OF_ADHERENS_JUNCTION_ORGANIZATION	15	50	7.39847e-08	1.82331e-05	8.13765672585517	10395|1946|2042|23332|23499|342184|3791|4323|5747|57669|5795|6093|7057|7248|90102	DLC1|EFNA5|EPHA3|CLASP1|MACF1|FMN1|KDR|MMP14|PTK2|EPB41L5|PTPRJ|ROCK1|THBS1|TSC1|PHLDB2
GO_POSITIVE_REGULATION_OF_CATALYTIC_ACTIVITY	101	1518	9.13849e-08	2.1336e-05	1.90301205025717	10049|10142|10395|10486|10681|113451|113622|114882|115704|1285|1437|1499|154|160518|1611|1647|1794|1902|1906|1946|1950|2043|2099|2250|22821|22924|23094|23158|23179|23216|23229|23258|23348|2335|23370|23531|2357|2534|259173|27|273|2885|3092|3429|3486|3491|3655|3672|3690|3716|4215|4293|4323|444|4659|481|5062|50650|51231|53358|55619|5567|56034|5660|5747|57584|57589|5997|6091|64283|64407|6764|6885|704…	DNAJB6|AKAP9|DLC1|CAP2|GNB5|AZIN2|ADPRHL1|OSBPL8|EVI5L|COL4A3|CSF2|CTNNB1|ADRB2|DENND5B|DAP|GADD45A|DOCK2|LPAR1|EDN1|EFNA5|EGF|EPHA4|ESR1|FGF5|RASA3|MAPRE3|SIPA1L3|TBC1D9|RGL1|TBC1D1|ARHGEF9|DENND5A|DOCK9|FN1|ARHGEF18|MMD|FPR1|FYN|ALS2CL|ABL2|AMPH|GRB2|HIP1|IFI27|IGFBP3|CCN1|ITGA6|ITGA1|ITGB3|JAK1|MAP3K3|MAP3K9|MMP14|ASPH|PPP1R12A|ATP1B1|PAK2|ARHGEF3|VRK3|SHC3|DOCK10|PRKACB|PDGFC|PSAP|PTK2|ARHGAP…
GO_REGULATION_OF_CELL_ADHESION	56	629	1.45017e-07	3.21649e-05	2.37491349862791	1012|1021|10395|1295|1499|154|18|1946|2042|23332|2335|23499|2534|25890|27|2736|2885|29126|3037|342184|3491|3576|3655|3791|3909|4008|4092|4323|4659|5054|5062|5420|5747|57669|57678|5795|5801|6093|6695|6809|6885|7045|7057|7168|7248|7424|7474|7704|80139|80380|80381|80762|8440|84959|90102|9891	CDH13|CDK6|DLC1|COL8A1|CTNNB1|ADRB2|ABAT|EFNA5|EPHA3|CLASP1|FN1|MACF1|FYN|ABI3BP|ABL2|GLI2|GRB2|CD274|HAS2|FMN1|CCN1|CXCL8|ITGA6|KDR|LAMA3|LMO7|SMAD7|MMP14|PPP1R12A|SERPINE1|PAK2|PODXL|PTK2|EPB41L5|GPAM|PTPRJ|PTPRR|ROCK1|SPOCK1|STX3|MAP3K7|TGFBI|THBS1|TPM1|TSC1|VEGFC|WNT5A|ZBTB16|ZNF703|PDCD1LG2|CD276|NDFIP1|NCK2|UBASH3B|PHLDB2|NUAK1
GO_REGULATION_OF_CELL_JUNCTION_ASSEMBLY	16	68	1.57563e-07	3.32833e-05	6.79723891840745	10395|1946|2042|23332|23499|342184|3791|4323|5747|57669|5795|6093|7057|7248|90102|9693	DLC1|EFNA5|EPHA3|CLASP1|MACF1|FMN1|KDR|MMP14|PTK2|EPB41L5|PTPRJ|ROCK1|THBS1|TSC1|PHLDB2|RAPGEF2
GO_NEUROGENESIS	100	1402	1.75744e-07	3.54364e-05	1.8778335703028	1000|1009|1021|10505|10512|1462|1499|1608|166614|1756|1902|1946|2009|2042|2043|2044|2048|214|221935|2250|22854|22882|23294|23303|2335|23499|23531|2534|2535|257194|26011|266727|27|27063|2736|285527|2885|28996|323|342184|3624|3672|3730|3912|411|4134|4139|4323|463|473|4897|494470|5062|5087|5090|51761|5523|57142|57451|5747|57540|57633|57688|5796|5797|5801|59277|6091|6101|6252|63923|64399|6446|6586|65…	CDH2|CDH11|CDK6|SEMA4F|SEMA3C|VCAN|CTNNB1|DGKG|DCLK2|DMD|LPAR1|EFNA5|EML1|EPHA3|EPHA4|EPHA5|EPHB2|ALCAM|SDK1|FGF5|NTNG1|ZHX2|ANKS1A|KIF13B|FN1|MACF1|MMD|FYN|FZD2|NEGR1|TENM4|MDGA1|ABL2|ANKRD1|GLI2|FRYL|GRB2|HIPK2|APBB2|FMN1|INHBA|ITGA1|ANOS1|LAMB1|ARSB|MAP4|MARK1|MMP14|ZFHX3|RERE|NRCAM|RNF165|PAK2|PBX1|PBX3|ATP8A2|PPP2R3A|RTN4|TENM2|PTK2|DISP3|LRRN1|ZSWIM6|PTPRK|PTPRM|PTPRR|NTN4|ROBO1|RP1|RTN1|TN…
GO_TISSUE_MORPHOGENESIS	51	533	2.89975e-07	5.59273e-05	2.42317923805822	10395|10512|1282|1289|1499|1515|170690|1906|1950|2043|2099|221935|2535|25945|26249|2650|27063|2736|2885|28996|342184|3491|3624|3690|388|3936|4092|4323|4633|5087|51761|5420|5567|57493|57669|5797|5898|6101|64399|6659|6781|6926|7168|7248|7424|7474|79971|8091|9021|90627|9839	DLC1|SEMA3C|COL4A1|COL5A1|CTNNB1|CTSV|ADAMTS16|EDN1|EGF|EPHA4|ESR1|SDK1|FZD2|NECTIN3|KLHL3|GCNT1|ANKRD1|GLI2|GRB2|HIPK2|FMN1|CCN1|INHBA|ITGB3|RHOB|LCP1|SMAD7|MMP14|MYL2|PBX1|ATP8A2|PODXL|PRKACB|HEG1|EPB41L5|PTPRM|RALA|RP1|HHIP|SOX4|STC1|TBX3|TPM1|TSC1|VEGFC|WNT5A|WLS|HMGA2|SOCS3|STARD13|ZEB2
GO_REGULATION_OF_CELL_SUBSTRATE_ADHESION	25	173	3.74949e-07	6.82845e-05	3.84068058962986	1012|1021|10395|1295|1946|2042|23332|2335|23499|25890|3037|342184|3491|3791|4323|5054|5747|57669|5795|6093|6695|7057|7248|7424|90102	CDH13|CDK6|DLC1|COL8A1|EFNA5|EPHA3|CLASP1|FN1|MACF1|ABI3BP|HAS2|FMN1|CCN1|KDR|MMP14|SERPINE1|PTK2|EPB41L5|PTPRJ|ROCK1|SPOCK1|THBS1|TSC1|VEGFC|PHLDB2
GO_REGULATION_OF_CELL_MATRIX_ADHESION	19	90	3.84831e-07	6.82845e-05	5.02831260195511	1012|1021|10395|1946|2042|23332|23499|342184|3791|4323|5054|5747|57669|5795|6093|7057|7248|7424|90102	CDH13|CDK6|DLC1|EFNA5|EPHA3|CLASP1|MACF1|FMN1|KDR|MMP14|SERPINE1|PTK2|EPB41L5|PTPRJ|ROCK1|THBS1|TSC1|VEGFC|PHLDB2
GO_REGULATION_OF_MULTICELLULAR_ORGANISMAL_DEVELOPMENT	109	1672	4.81855e-07	8.22119e-05	1.78370892690893	1000|1021|10409|10505|10512|1284|1285|1289|147372|1499|152007|154|166336|1756|1902|1906|1946|1950|196527|2042|2043|2048|2099|221935|22882|23303|23332|2335|23499|23531|2534|2535|257194|26011|27|27063|2734|2736|28996|347902|3491|3576|3624|3716|3791|388|3909|4017|4092|411|4300|4323|463|4659|4897|5054|5087|51129|51761|5523|5552|5567|55727|56999|57142|5744|5747|57540|57633|57669|57688|579|5797|59277|6…	CDH2|CDK6|BASP1|SEMA4F|SEMA3C|COL4A2|COL4A3|COL5A1|CCBE1|CTNNB1|GLIPR2|ADRB2|PRICKLE2|DMD|LPAR1|EDN1|EFNA5|EGF|ANO6|EPHA3|EPHA4|EPHB2|ESR1|SDK1|ZHX2|KIF13B|CLASP1|FN1|MACF1|MMD|FYN|FZD2|NEGR1|TENM4|ABL2|ANKRD1|GLG1|GLI2|HIPK2|AMIGO2|CCN1|CXCL8|INHBA|JAK1|KDR|RHOB|LAMA3|LOXL2|SMAD7|ARSB|MLLT3|MMP14|ZFHX3|PPP1R12A|NRCAM|SERPINE1|PBX1|ANGPTL4|ATP8A2|PPP2R3A|SRGN|PRKACB|BTBD7|ADAMTS9|RTN4|PTHLH|PTK2|…
GO_NEURON_DIFFERENTIATION	70	874	8.87777e-07	0.000143646	2.0271061474027	1009|10505|10512|1499|1608|166614|1946|2042|2043|2044|2048|214|22854|23294|2534|2535|26011|266727|2736|285527|2885|28996|323|342184|3624|3672|3730|3912|4134|473|4897|494470|5062|5090|51761|5523|57142|57451|5747|57633|57688|5796|5797|5801|59277|6091|6101|6252|63923|6446|6586|6594|6659|6695|6809|7046|7474|81029|84189|8440|84570|84628|85407|8633|864|91653|9315|9637|9693|9839	CDH11|SEMA4F|SEMA3C|CTNNB1|DGKG|DCLK2|EFNA5|EPHA3|EPHA4|EPHA5|EPHB2|ALCAM|NTNG1|ANKS1A|FYN|FZD2|TENM4|MDGA1|GLI2|FRYL|GRB2|HIPK2|APBB2|FMN1|INHBA|ITGA1|ANOS1|LAMB1|MAP4|RERE|NRCAM|RNF165|PAK2|PBX3|ATP8A2|PPP2R3A|RTN4|TENM2|PTK2|LRRN1|ZSWIM6|PTPRK|PTPRM|PTPRR|NTN4|ROBO1|RP1|RTN1|TNN|SGK1|SLIT3|SMARCA1|SOX4|SPOCK1|STX3|TGFBR1|WNT5A|WNT5B|SLITRK6|NCK2|COL25A1|NTNG2|NKD1|UNC5C|RUNX3|BOC|NREP|FEZ2|RAP…
GO_BLOOD_VESSEL_MORPHOGENESIS	40	364	9.06695e-07	0.000143646	2.62568741913272	1000|10052|1012|1282|1284|1295|1296|147372|1499|1906|1950|2004|2048|2335|302|3037|3491|3576|3690|3791|388|4017|4092|4323|4643|4897|5054|51129|55742|57007|5747|57493|6091|6659|677|7045|7046|7057|7424|83478	CDH2|GJC1|CDH13|COL4A1|COL4A2|COL8A1|COL8A2|CCBE1|CTNNB1|EDN1|EGF|ELK3|EPHB2|FN1|ANXA2|HAS2|CCN1|CXCL8|ITGB3|KDR|RHOB|LOXL2|SMAD7|MMP14|MYO1E|NRCAM|SERPINE1|ANGPTL4|PARVA|ACKR3|PTK2|HEG1|ROBO1|SOX4|ZFP36L1|TGFBI|TGFBR1|THBS1|VEGFC|ARHGAP24
GO_POSITIVE_REGULATION_OF_LOCOMOTION	41	420	1.19255e-06	0.00018242	2.55656794357128	1012|10505|10512|147372|152007|154810|1902|1906|196527|23332|2335|29126|2921|3037|3491|3576|3690|3791|388|3912|4323|5054|5420|56034|5747|57669|59352|6374|6546|6678|6809|7046|7057|7424|7474|80005|80139|81029|84913|8660|9693	CDH13|SEMA4F|SEMA3C|CCBE1|GLIPR2|AMOTL1|LPAR1|EDN1|ANO6|CLASP1|FN1|CD274|CXCL3|HAS2|CCN1|CXCL8|ITGB3|KDR|RHOB|LAMB1|MMP14|SERPINE1|PODXL|PDGFC|PTK2|EPB41L5|LGR6|CXCL5|SLC8A1|SPARC|STX3|TGFBR1|THBS1|VEGFC|WNT5A|DOCK5|ZNF703|WNT5B|ATOH8|IRS2|RAPGEF2
GO_EPITHELIUM_DEVELOPMENT	71	945	1.38938e-06	0.000205443	1.98683785783347	1000|1021|10365|10395|10409|10512|122786|1282|1289|1308|1499|1508|1515|170690|1906|1950|2012|2043|2099|23022|23094|2535|26249|26524|27032|2736|2885|342184|3491|3624|3713|3791|388|3909|3918|3936|4091|4092|4323|4643|4644|5087|5420|5523|5567|5660|5744|57493|57669|579|5802|5898|6093|64399|6659|677|6781|6926|7248|7424|7474|80139|81029|8407|84189|84648|9021|90627|9079|9693|9839	CDH2|CDK6|KLF2|DLC1|BASP1|SEMA3C|FRMD6|COL4A1|COL5A1|COL17A1|CTNNB1|CTSB|CTSV|ADAMTS16|EDN1|EGF|EMP1|EPHA4|ESR1|PALLD|SIPA1L3|FZD2|KLHL3|LATS2|ATP2C1|GLI2|GRB2|FMN1|CCN1|INHBA|IVL|KDR|RHOB|LAMA3|LAMC2|LCP1|SMAD6|SMAD7|MMP14|MYO1E|MYO5A|PBX1|PODXL|PPP2R3A|PRKACB|PSAP|PTHLH|HEG1|EPB41L5|NKX3-2|PTPRS|RALA|ROCK1|HHIP|SOX4|ZFP36L1|STC1|TBX3|TSC1|VEGFC|WNT5A|ZNF703|WNT5B|TAGLN2|SLITRK6|LCE3D|SOCS3|STAR…
GO_ORGAN_MORPHOGENESIS	65	841	1.65129e-06	0.000236295	2.04148228599761	1000|10194|10395|10512|1289|1295|1296|1499|170690|1906|2048|2099|2200|221935|2535|25945|26249|2650|27063|2734|2736|28996|3037|3340|342184|3491|357|3624|3655|3912|4092|4323|4633|4644|4853|5066|5087|51761|54928|5523|55742|55790|56034|5654|57142|5747|57493|579|5797|59338|6101|64399|6586|6659|6781|6926|7046|7168|7424|7474|7763|8412|84189|85301|85407	CDH2|TSHZ1|DLC1|SEMA3C|COL5A1|COL8A1|COL8A2|CTNNB1|ADAMTS16|EDN1|EPHB2|ESR1|FBN1|SDK1|FZD2|NECTIN3|KLHL3|GCNT1|ANKRD1|GLG1|GLI2|HIPK2|HAS2|NDST1|FMN1|CCN1|SHROOM2|INHBA|ITGA6|LAMB1|SMAD7|MMP14|MYL2|MYO5A|NOTCH2|PAM|PBX1|ATP8A2|BPNT2|PPP2R3A|PARVA|CSGALNACT1|PDGFC|HTRA1|RTN4|PTK2|HEG1|NKX3-2|PTPRM|PLEKHA1|RP1|HHIP|SLIT3|SOX4|STC1|TBX3|TGFBR1|TPM1|VEGFC|WNT5A|ZFAND5|BCAR3|SLITRK6|COL27A1|NKD1
GO_CYTOSKELETON_ORGANIZATION	61	838	1.73279e-06	0.000240207	2.08936481776994	10049|10142|10395|10486|10529|119|1499|1647|1783|1794|2009|2037|2195|22885|23022|23094|23332|23345|23370|23639|27032|27063|285527|29766|331|342184|357|3936|4134|4139|4633|4659|4739|51761|55742|56776|5747|57669|5898|6093|6101|636|640|6446|64780|6760|6867|7168|79884|84056|8440|8470|8476|84940|85464|8837|89796|90102|9826|9828|9922	DNAJB6|AKAP9|DLC1|CAP2|NEBL|ADD2|CTNNB1|GADD45A|DYNC1LI2|DOCK2|EML1|EPB41L2|FAT1|ABLIM3|PALLD|SIPA1L3|CLASP1|SYNE1|ARHGEF18|LRRC6|ATP2C1|ANKRD1|FRYL|TMOD3|XIAP|FMN1|SHROOM2|LCP1|MAP4|MARK1|MYL2|PPP1R12A|NEDD9|ATP8A2|PARVA|FMN2|PTK2|EPB41L5|RALA|ROCK1|RP1|BICD1|BLK|SGK1|MICAL1|SS18|TACC1|TPM1|MAP9|KATNAL1|NCK2|SORBS2|CDC42BPA|CORO6|SSH2|CFLAR|NAV1|PHLDB2|ARHGEF11|ARHGEF17|IQSEC1
GO_EMBRYONIC_MORPHOGENESIS	47	539	1.87332e-06	0.00025182	2.33555497791002	10049|10194|10395|1284|1295|1303|1499|1906|2048|2200|2335|23528|2535|26011|26524|2736|2885|28996|3340|3491|3624|3690|3909|3912|4323|5087|51761|54928|5567|57669|579|5898|6659|677|6926|7046|7248|7424|7474|7704|79971|80856|8091|84189|84913|9021|9839	DNAJB6|TSHZ1|DLC1|COL4A2|COL8A1|COL12A1|CTNNB1|EDN1|EPHB2|FBN1|FN1|ZNF281|FZD2|TENM4|LATS2|GLI2|GRB2|HIPK2|NDST1|CCN1|INHBA|ITGB3|LAMA3|LAMB1|MMP14|PBX1|ATP8A2|BPNT2|PRKACB|EPB41L5|NKX3-2|RALA|SOX4|ZFP36L1|TBX3|TGFBR1|TSC1|VEGFC|WNT5A|ZBTB16|WLS|LNPK|HMGA2|SLITRK6|ATOH8|SOCS3|ZEB2
GO_HEART_DEVELOPMENT	43	466	2.19679e-06	0.000286617	2.42326224335262	10052|10395|10512|10529|11174|1289|1499|164781|1906|2200|2535|26011|27063|2736|285590|3037|3340|3491|4015|4052|4091|4092|4633|4853|5066|55742|57142|5747|57493|6091|6445|6546|6659|6678|677|6926|7046|7168|7248|7474|80114|8470|8728	GJC1|DLC1|SEMA3C|NEBL|ADAMTS6|COL5A1|CTNNB1|DAW1|EDN1|FBN1|FZD2|TENM4|ANKRD1|GLI2|SH3PXD2B|HAS2|NDST1|CCN1|LOX|LTBP1|SMAD6|SMAD7|MYL2|NOTCH2|PAM|PARVA|RTN4|PTK2|HEG1|ROBO1|SGCG|SLC8A1|SOX4|SPARC|ZFP36L1|TBX3|TGFBR1|TPM1|TSC1|WNT5A|BICC1|SORBS2|ADAM19
GO_EMBRYO_DEVELOPMENT	64	894	2.85147e-06	0.000361403	2.0139896645383	10049|10194|103|10365|10395|10409|10512|1284|1295|1303|1437|1499|1906|2048|2200|2335|23528|2535|26011|26524|2736|2885|28996|3294|3340|3491|3576|3624|3690|3791|3909|3912|4091|4323|4643|5087|51761|54928|5523|5567|56034|5747|57493|57669|579|5801|5898|6659|677|6926|7046|7168|7248|7424|7474|7704|7763|79971|80856|8091|84189|84913|9021|9839	DNAJB6|TSHZ1|ADAR|KLF2|DLC1|BASP1|SEMA3C|COL4A2|COL8A1|COL12A1|CSF2|CTNNB1|EDN1|EPHB2|FBN1|FN1|ZNF281|FZD2|TENM4|LATS2|GLI2|GRB2|HIPK2|HSD17B2|NDST1|CCN1|CXCL8|INHBA|ITGB3|KDR|LAMA3|LAMB1|SMAD6|MMP14|MYO1E|PBX1|ATP8A2|BPNT2|PPP2R3A|PRKACB|PDGFC|PTK2|HEG1|EPB41L5|NKX3-2|PTPRR|RALA|SOX4|ZFP36L1|TBX3|TGFBR1|TPM1|TSC1|VEGFC|WNT5A|ZBTB16|ZFAND5|WLS|LNPK|HMGA2|SLITRK6|ATOH8|SOCS3|ZEB2
GO_REGULATION_OF_ANATOMICAL_STRUCTURE_MORPHOGENESIS	74	1021	3.13924e-06	0.000386824	1.90602130603239	1000|10395|10409|10505|10512|10630|115704|1284|1285|1289|147372|1499|152007|154|166336|170690|1902|1906|1946|2042|2043|2048|2099|23216|23303|23332|2335|23370|23499|2534|2535|26011|28996|3037|3576|3716|3791|388|4092|4134|4300|4897|5054|51129|51231|5523|55727|55742|57142|5747|57669|5797|59277|6091|6093|6446|6586|6672|6678|7046|7057|7168|7424|7474|7813|80139|81839|85407|85464|8837|90102|90627|9693|9…	CDH2|DLC1|BASP1|SEMA4F|SEMA3C|PDPN|EVI5L|COL4A2|COL4A3|COL5A1|CCBE1|CTNNB1|GLIPR2|ADRB2|PRICKLE2|ADAMTS16|LPAR1|EDN1|EFNA5|EPHA3|EPHA4|EPHB2|ESR1|TBC1D1|KIF13B|CLASP1|FN1|ARHGEF18|MACF1|FYN|FZD2|TENM4|HIPK2|HAS2|CXCL8|JAK1|KDR|RHOB|SMAD7|MAP4|MLLT3|NRCAM|SERPINE1|ANGPTL4|VRK3|PPP2R3A|BTBD7|PARVA|RTN4|PTK2|EPB41L5|PTPRM|NTN4|ROBO1|ROCK1|SGK1|SLIT3|SP100|SPARC|TGFBR1|THBS1|TPM1|VEGFC|WNT5A|EVI5|ZNF…
GO_SKELETAL_SYSTEM_DEVELOPMENT	43	455	4.5799e-06	0.000549093	2.34144719855526	1009|1303|1462|1499|176|1906|196527|2099|2200|2734|2736|285590|302|3037|3340|342184|3491|4323|5087|5305|54928|55790|56034|5744|579|59338|64399|64764|6659|6678|6781|6926|7045|7046|7092|7474|7704|7763|8091|81029|85301|864|9060	CDH11|COL12A1|VCAN|CTNNB1|ACAN|EDN1|ANO6|ESR1|FBN1|GLG1|GLI2|SH3PXD2B|ANXA2|HAS2|NDST1|FMN1|CCN1|MMP14|PBX1|PIP4K2A|BPNT2|CSGALNACT1|PDGFC|PTHLH|NKX3-2|PLEKHA1|HHIP|CREB3L2|SOX4|SPARC|STC1|TBX3|TGFBI|TGFBR1|TLL1|WNT5A|ZBTB16|ZFAND5|HMGA2|WNT5B|COL27A1|RUNX3|PAPSS2
GO_VESICLE_MEDIATED_TRANSPORT	73	1239	5.60609e-06	0.000654437	1.87775717316791	10133|1499|154|1780|1783|1794|19|1950|196051|22848|22853|22905|23085|23258|23332|2335|23499|2534|255928|25923|27072|273|2802|2885|29967|302|3092|334|3576|3690|3797|3831|4017|4643|4644|5054|51761|51762|5289|54492|55275|55291|55361|5552|55690|5660|56776|56999|57007|5747|57511|57586|57589|5898|63971|64764|6678|6809|7038|7057|7424|7813|801|81555|81671|8406|8440|8618|8729|8905|92737|9482|9783	OPTN|CTNNB1|ADRB2|DYNC1I1|DYNC1LI2|DOCK2|ABCA1|EGF|PLPP4|AAK1|LMTK2|EPN2|ERC1|DENND5A|CLASP1|FN1|MACF1|FYN|SYT14|ATL3|VPS41|AMPH|GOLGA3|GRB2|LRP12|ANXA2|HIP1|APLP2|CXCL8|ITGB3|KIF3C|KLC1|LOXL2|MYO1E|MYO5A|SERPINE1|ATP8A2|RAB8B|PIK3C3|NEURL1B|VPS53|PPP6R3|PI4K2A|SRGN|PACS1|PSAP|FMN2|ADAMTS9|ACKR3|PTK2|COG6|SYT13|RIC1|RALA|KIF13A|CREB3L2|SPARC|STX3|TG|THBS1|VEGFC|EVI5|CALM1|YIPF5|VMP1|SRPX|NCK2|CAD…
GO_ACTIN_FILAMENT_BASED_PROCESS	40	450	5.82511e-06	0.000662569	2.39871495401394	10049|10052|10395|10529|119|122786|1756|1794|2037|2195|22885|23022|23370|27032|27063|285527|29766|342184|357|3936|4633|4643|4644|4739|55742|56776|57669|5898|6093|64780|7168|8440|8470|8476|84940|85464|8837|9826|9828|9922	DNAJB6|GJC1|DLC1|NEBL|ADD2|FRMD6|DMD|DOCK2|EPB41L2|FAT1|ABLIM3|PALLD|ARHGEF18|ATP2C1|ANKRD1|FRYL|TMOD3|FMN1|SHROOM2|LCP1|MYL2|MYO1E|MYO5A|NEDD9|PARVA|FMN2|EPB41L5|RALA|ROCK1|MICAL1|TPM1|NCK2|SORBS2|CDC42BPA|CORO6|SSH2|CFLAR|ARHGEF11|ARHGEF17|IQSEC1
GO_ENDODERMAL_CELL_DIFFERENTIATION	10	40	7.01799e-06	0.000778295	8.8299614545294	1284|1295|1303|1499|2335|3624|3909|3912|4323|8091	COL4A2|COL8A1|COL12A1|CTNNB1|FN1|INHBA|LAMA3|LAMB1|MMP14|HMGA2
GO_TAXIS	43	464	7.31886e-06	0.000791865	2.28995604262777	10505|10512|1794|1902|1906|1946|196527|2043|2044|2048|214|2357|2534|2736|2885|2921|323|3491|3576|3672|3690|3730|4897|494470|5142|5329|55742|57007|57451|5747|5795|5797|5898|59277|6091|6374|6586|7424|7474|8633|8729|91653|9637	SEMA4F|SEMA3C|DOCK2|LPAR1|EDN1|EFNA5|ANO6|EPHA4|EPHA5|EPHB2|ALCAM|FPR1|FYN|GLI2|GRB2|CXCL3|APBB2|CCN1|CXCL8|ITGA1|ITGB3|ANOS1|NRCAM|RNF165|PDE4B|PLAUR|PARVA|ACKR3|TENM2|PTK2|PTPRJ|PTPRM|RALA|NTN4|ROBO1|CXCL5|SLIT3|VEGFC|WNT5A|UNC5C|GBF1|BOC|FEZ2
GO_NEURON_DEVELOPMENT	57	687	7.52899e-06	0.000795205	2.02852734672663	1009|10505|10512|1608|166614|1946|2042|2043|2044|2048|214|22854|23294|2534|2535|26011|2736|285527|2885|323|342184|3672|3730|3912|4134|473|4897|494470|5062|5090|51761|57142|57451|5747|57633|57688|5796|5797|59277|6091|6101|63923|6446|6586|6809|7474|84189|8440|84570|84628|8633|864|91653|9315|9637|9693|9839	CDH11|SEMA4F|SEMA3C|DGKG|DCLK2|EFNA5|EPHA3|EPHA4|EPHA5|EPHB2|ALCAM|NTNG1|ANKS1A|FYN|FZD2|TENM4|GLI2|FRYL|GRB2|APBB2|FMN1|ITGA1|ANOS1|LAMB1|MAP4|RERE|NRCAM|RNF165|PAK2|PBX3|ATP8A2|RTN4|TENM2|PTK2|LRRN1|ZSWIM6|PTPRK|PTPRM|NTN4|ROBO1|RP1|TNN|SGK1|SLIT3|STX3|WNT5A|SLITRK6|NCK2|COL25A1|NTNG2|UNC5C|RUNX3|BOC|NREP|FEZ2|RAPGEF2|ZEB2
GO_CELL_PROJECTION_ORGANIZATION	67	902	8.57305e-06	0.00088442	1.90380198169494	1009|1012|10505|10512|1756|1902|1946|196527|2012|2042|2043|2044|2048|214|22832|22854|22885|23607|23639|2534|257177|2736|285527|2885|323|342184|3655|3672|3730|3912|4134|473|4897|494470|5062|51761|51762|55742|57142|57451|5747|57633|57688|5796|5797|59277|59338|6091|6093|6101|63923|6446|6586|6809|7168|7248|7474|84189|8440|84570|84628|8633|91653|9315|9637|9693|9839	CDH11|CDH13|SEMA4F|SEMA3C|DMD|LPAR1|EFNA5|ANO6|EMP1|EPHA3|EPHA4|EPHA5|EPHB2|ALCAM|CEP162|NTNG1|ABLIM3|CD2AP|LRRC6|FYN|CFAP126|GLI2|FRYL|GRB2|APBB2|FMN1|ITGA6|ITGA1|ANOS1|LAMB1|MAP4|RERE|NRCAM|RNF165|PAK2|ATP8A2|RAB8B|PARVA|RTN4|TENM2|PTK2|LRRN1|ZSWIM6|PTPRK|PTPRM|NTN4|PLEKHA1|ROBO1|ROCK1|RP1|TNN|SGK1|SLIT3|STX3|TPM1|TSC1|WNT5A|SLITRK6|NCK2|COL25A1|NTNG2|UNC5C|BOC|NREP|FEZ2|RAPGEF2|ZEB2
GO_REGULATION_OF_CELL_DEATH	89	1472	8.83603e-06	0.000890832	1.74206239389768	10049|10202|103|10395|10617|10625|1285|1437|1499|1508|154|1611|1647|1902|1906|196527|2099|23097|23229|2335|23370|23601|2534|26524|27063|2736|2898|28996|29126|3092|323|331|3429|347902|3486|3491|3624|3655|3672|3791|388|4091|4192|4293|4853|5054|5062|50650|51129|5329|54463|5660|56776|57007|57142|5747|57630|57678|579|6091|6093|640|64426|6446|64780|665|6659|6672|6926|7046|7057|7187|7204|7248|7474|7704|…	DNAJB6|DHRS2|ADAR|DLC1|STAMBP|IVNS1ABP|COL4A3|CSF2|CTNNB1|CTSB|ADRB2|DAP|GADD45A|LPAR1|EDN1|ANO6|ESR1|CDK19|ARHGEF9|FN1|ARHGEF18|CLEC5A|FYN|LATS2|ANKRD1|GLI2|GRIK2|HIPK2|CD274|HIP1|APBB2|XIAP|IFI27|AMIGO2|IGFBP3|CCN1|INHBA|ITGA6|ITGA1|KDR|RHOB|SMAD6|MDK|MAP3K9|NOTCH2|SERPINE1|PAK2|ARHGEF3|ANGPTL4|PLAUR|RETREG1|PSAP|FMN2|ACKR3|RTN4|PTK2|SH3RF1|GPAM|NKX3-2|ROBO1|ROCK1|BLK|SUDS3|SGK1|MICAL1|BNIP3L|S…
GO_REGULATION_OF_CELLULAR_COMPONENT_BIOGENESIS	57	767	1.18751e-05	0.00117062	1.99163712142504	1000|10049|10395|115704|119|1437|1499|170690|1902|1906|1946|2042|2048|23216|23332|23499|26278|27072|2885|29766|29978|342184|347902|3491|375189|3791|3936|4091|4134|4323|5305|5420|57451|5747|57633|57669|5795|5898|5997|6093|640|6446|7046|7057|7168|7248|7474|7813|84189|8440|8500|85464|90102|9079|9637|96459|9693	CDH2|DNAJB6|DLC1|EVI5L|ADD2|CSF2|CTNNB1|ADAMTS16|LPAR1|EDN1|EFNA5|EPHA3|EPHB2|TBC1D1|CLASP1|MACF1|SACS|VPS41|GRB2|TMOD3|UBQLN2|FMN1|AMIGO2|CCN1|PFN4|KDR|LCP1|SMAD6|MAP4|MMP14|PIP4K2A|PODXL|TENM2|PTK2|LRRN1|EPB41L5|PTPRJ|RALA|RGS2|ROCK1|BLK|SGK1|TGFBR1|THBS1|TPM1|TSC1|WNT5A|EVI5|SLITRK6|NCK2|PPFIA1|SSH2|PHLDB2|LDB2|FEZ2|FNIP1|RAPGEF2
GO_NEURON_PROJECTION_DEVELOPMENT	49	545	1.43606e-05	0.00138486	2.09584310117137	1009|10505|10512|1946|2042|2043|2044|2048|214|22854|2534|2736|285527|2885|323|342184|3672|3730|3912|4134|473|4897|494470|5062|51761|57142|57451|5747|57633|57688|5796|5797|59277|6091|63923|6446|6586|6809|7474|84189|8440|84570|84628|8633|91653|9315|9637|9693|9839	CDH11|SEMA4F|SEMA3C|EFNA5|EPHA3|EPHA4|EPHA5|EPHB2|ALCAM|NTNG1|FYN|GLI2|FRYL|GRB2|APBB2|FMN1|ITGA1|ANOS1|LAMB1|MAP4|RERE|NRCAM|RNF165|PAK2|ATP8A2|RTN4|TENM2|PTK2|LRRN1|ZSWIM6|PTPRK|PTPRM|NTN4|ROBO1|TNN|SGK1|SLIT3|STX3|WNT5A|SLITRK6|NCK2|COL25A1|NTNG2|UNC5C|BOC|NREP|FEZ2|RAPGEF2|ZEB2
GO_ANGIOGENESIS	32	293	1.74015e-05	0.00164241	2.54070579121427	1012|1282|1284|1295|1296|147372|1499|1906|1950|2004|2048|2335|302|3491|3576|3690|3791|388|4017|4323|4897|5054|51129|55742|57007|5747|6091|7045|7046|7057|7424|83478	CDH13|COL4A1|COL4A2|COL8A1|COL8A2|CCBE1|CTNNB1|EDN1|EGF|ELK3|EPHB2|FN1|ANXA2|CCN1|CXCL8|ITGB3|KDR|RHOB|LOXL2|MMP14|NRCAM|SERPINE1|ANGPTL4|PARVA|ACKR3|PTK2|ROBO1|TGFBI|TGFBR1|THBS1|VEGFC|ARHGAP24
GO_NEGATIVE_REGULATION_OF_RESPONSE_TO_STIMULUS	82	1360	1.97857e-05	0.00182853	1.73690157648131	1000|10133|1021|103|10395|10505|10512|10617|10625|1437|1499|154|18|1906|1950|2043|2099|2200|220441|22821|23072|23291|23332|2534|26524|27122|2734|2885|28996|302|3486|3576|3655|3672|4052|4091|4092|4300|4323|4907|5054|51231|5329|55061|5523|5567|5654|5660|57007|57630|5795|5801|59338|5997|6091|636|64399|64407|6586|7046|7057|7248|7474|7837|79899|80014|801|80114|80381|80762|8091|81029|8440|84959|85407|8…	CDH2|OPTN|CDK6|ADAR|DLC1|SEMA4F|SEMA3C|STAMBP|IVNS1ABP|CSF2|CTNNB1|ADRB2|ABAT|EDN1|EGF|EPHA4|ESR1|FBN1|RNF152|RASA3|HECW1|FBXW11|CLASP1|FYN|LATS2|DKK3|GLG1|GRB2|HIPK2|ANXA2|IGFBP3|CXCL8|ITGA6|ITGA1|LTBP1|SMAD6|SMAD7|MLLT3|MMP14|NT5E|SERPINE1|VRK3|PLAUR|SUSD4|PPP2R3A|PRKACB|HTRA1|PSAP|ACKR3|SH3RF1|PTPRJ|PTPRR|PLEKHA1|RGS2|ROBO1|BICD1|HHIP|RGS18|SLIT3|TGFBR1|THBS1|TSC1|WNT5A|PXDN|PRR5L|WWC2|CALM1|B…
GO_POSITIVE_REGULATION_OF_CELL_DEATH	45	605	2.36122e-05	0.00213763	2.12146362140936	10395|1285|1499|154|1611|1647|1902|196527|23097|23229|23370|26524|27063|2898|3092|323|3429|3486|3491|3624|3655|3672|388|4293|5062|50650|5329|6091|64426|665|6659|7046|7057|7204|7474|7704|8091|8406|8440|8633|8738|96459|9693|9826|9828	DLC1|COL4A3|CTNNB1|ADRB2|DAP|GADD45A|LPAR1|ANO6|CDK19|ARHGEF9|ARHGEF18|LATS2|ANKRD1|GRIK2|HIP1|APBB2|IFI27|IGFBP3|CCN1|INHBA|ITGA6|ITGA1|RHOB|MAP3K9|PAK2|ARHGEF3|PLAUR|ROBO1|SUDS3|BNIP3L|SOX4|TGFBR1|THBS1|TRIO|WNT5A|ZBTB16|HMGA2|SRPX|NCK2|UNC5C|CRADD|FNIP1|RAPGEF2|ARHGEF11|ARHGEF17
GO_REGULATION_OF_CELL_DIFFERENTIATION	90	1492	2.54415e-05	0.00225717	1.67999913740017	1000|1021|10505|10512|1289|1389|1437|1499|152007|1756|19|1902|1906|1946|2042|2043|2048|221935|22882|23303|23332|2335|23499|23531|2534|257194|26011|27|27063|2734|2736|285590|3037|3149|3486|3491|3624|3690|3791|4017|4092|411|4323|463|4659|4897|5087|51761|55818|56999|57142|5744|5747|57540|57669|57688|579|6091|6093|64093|6446|6586|6695|6925|6926|7046|7424|7474|7704|80139|80381|80762|80856|8091|81029|8…	CDH2|CDK6|SEMA4F|SEMA3C|COL5A1|CREBL2|CSF2|CTNNB1|GLIPR2|DMD|ABCA1|LPAR1|EDN1|EFNA5|EPHA3|EPHA4|EPHB2|SDK1|ZHX2|KIF13B|CLASP1|FN1|MACF1|MMD|FYN|NEGR1|TENM4|ABL2|ANKRD1|GLG1|GLI2|SH3PXD2B|HAS2|HMGB3|IGFBP3|CCN1|INHBA|ITGB3|KDR|LOXL2|SMAD7|ARSB|MMP14|ZFHX3|PPP1R12A|NRCAM|PBX1|ATP8A2|KDM3A|ADAMTS9|RTN4|PTHLH|PTK2|DISP3|EPB41L5|ZSWIM6|NKX3-2|ROBO1|ROCK1|SMOC1|SGK1|SLIT3|SPOCK1|TCF4|TBX3|TGFBR1|VEGFC|…
GO_REGULATION_OF_INTRACELLULAR_SIGNAL_TRANSDUCTION	98	1656	2.67828e-05	0.00232958	1.64186840094683	1000|1012|10133|10395|10617|10625|10725|114882|1437|1499|152007|154|1647|1756|19|1902|1906|1950|2043|2099|220441|2250|22821|23094|23229|23291|2335|23370|23390|2357|2534|25827|259173|27032|27063|2885|2898|28996|331|3486|3491|3624|3672|3791|388|4215|4293|444|4644|4853|50650|51231|5305|5329|54503|56034|5660|57007|5747|57551|57630|5795|5801|59338|5997|6091|64121|64283|6764|6885|7046|7057|7204|7248|74…	CDH2|CDH13|OPTN|DLC1|STAMBP|IVNS1ABP|NFAT5|OSBPL8|CSF2|CTNNB1|GLIPR2|ADRB2|GADD45A|DMD|ABCA1|LPAR1|EDN1|EGF|EPHA4|ESR1|RNF152|FGF5|RASA3|SIPA1L3|ARHGEF9|FBXW11|FN1|ARHGEF18|ZDHHC17|FPR1|FYN|FBXL2|ALS2CL|ATP2C1|ANKRD1|GRB2|GRIK2|HIPK2|XIAP|IGFBP3|CCN1|INHBA|ITGA1|KDR|RHOB|MAP3K3|MAP3K9|ASPH|MYO5A|NOTCH2|ARHGEF3|VRK3|PIP4K2A|PLAUR|ZDHHC13|PDGFC|PSAP|ACKR3|PTK2|TAOK1|SH3RF1|PTPRJ|PTPRR|PLEKHA1|RGS2|…
GO_MULTICELLULAR_ORGANISMAL_MACROMOLECULE_METABOLIC_PROCESS	13	79	3.33953e-05	0.00284887	4.86628813941146	1282|1284|1285|1289|1293|1295|1296|1303|140766|1508|4323|5184|84570	COL4A1|COL4A2|COL4A3|COL5A1|COL6A3|COL8A1|COL8A2|COL12A1|ADAMTS14|CTSB|MMP14|PEPD|COL25A1
GO_CELL_CELL_ADHESION	46	608	3.58879e-05	0.00291791	2.06038694139537	1000|10049|1009|1012|1021|10630|10666|120114|1296|1499|1794|214|2195|221935|23303|23607|2534|257194|25945|2650|27032|29119|347902|3491|3690|3912|3936|4897|4907|5097|54798|55742|57451|57526|5797|5817|6091|6093|6659|677|7248|80381|81607|81671|8440|9076	CDH2|DNAJB6|CDH11|CDH13|CDK6|PDPN|CD226|FAT3|COL8A2|CTNNB1|DOCK2|ALCAM|FAT1|SDK1|KIF13B|CD2AP|FYN|NEGR1|NECTIN3|GCNT1|ATP2C1|CTNNA3|AMIGO2|CCN1|ITGB3|LAMB1|LCP1|NRCAM|NT5E|PCDH1|DCHS2|PARVA|TENM2|PCDH19|PTPRM|PVR|ROBO1|ROCK1|SOX4|ZFP36L1|TSC1|CD276|NECTIN4|VMP1|NCK2|CLDN1
GO_CELL_CELL_ADHESION_VIA_PLASMA_MEMBRANE_ADHESION_MOLECULES	20	204	3.61331e-05	0.00291791	3.25883869462021	1000|1009|1012|10666|120114|214|2195|221935|25945|27032|347902|5097|54798|57451|57526|5797|5817|6091|81607|9076	CDH2|CDH11|CDH13|CD226|FAT3|ALCAM|FAT1|SDK1|NECTIN3|ATP2C1|AMIGO2|PCDH1|DCHS2|TENM2|PCDH19|PTPRM|PVR|ROBO1|NECTIN4|CLDN1
GO_WNT_SIGNALING_PATHWAY_CALCIUM_MODULATING_PATHWAY	9	39	3.61778e-05	0.00291791	7.93751316718223	1499|2535|27327|5145|54331|57690|6885|7474|801	CTNNB1|FZD2|TNRC6A|PDE6A|GNG2|TNRC6C|MAP3K7|WNT5A|CALM1
GO_CELL_SUBSTRATE_ADHESION	19	164	3.78058e-05	0.00299476	3.37523716054484	10225|10395|10516|1308|1499|22801|2335|3655|3672|3690|3912|3915|4091|55742|57669|5796|63923|7248|8500	CD96|DLC1|FBLN5|COL17A1|CTNNB1|ITGA11|FN1|ITGA6|ITGA1|ITGB3|LAMB1|LAMC1|SMAD6|PARVA|EPB41L5|PTPRK|TNN|TSC1|PPFIA1
GO_CENTRAL_NERVOUS_SYSTEM_DEVELOPMENT	62	872	5.31485e-05	0.00413626	1.82019242212235	1000|1009|1021|10395|10409|1282|1462|1499|166614|176|18|1902|2009|2043|2044|2048|2534|26011|26280|266727|2736|3340|357|3624|3912|411|4192|463|473|4897|4907|5066|5090|53358|56034|57142|5747|57526|5802|59345|6091|64426|6546|6586|6594|6659|6695|6751|6867|6926|7248|7474|7704|79971|801|83992|8633|8660|8941|92737|9693|9839	CDH2|CDH11|CDK6|DLC1|BASP1|COL4A1|VCAN|CTNNB1|DCLK2|ACAN|ABAT|LPAR1|EML1|EPHA4|EPHA5|EPHB2|FYN|TENM4|IL1RAPL2|MDGA1|GLI2|NDST1|SHROOM2|INHBA|LAMB1|ARSB|MDK|ZFHX3|RERE|NRCAM|NT5E|PAM|PBX3|SHC3|PDGFC|RTN4|PTK2|PCDH19|PTPRS|GNB4|ROBO1|SUDS3|SLC8A1|SLIT3|SMARCA1|SOX4|SPOCK1|SSTR1|TACC1|TBX3|TSC1|WNT5A|ZBTB16|WLS|CALM1|CTTNBP2|UNC5C|IRS2|CDK5R2|DNER|RAPGEF2|ZEB2
GO_REGULATION_OF_CELL_MORPHOGENESIS	44	552	5.60847e-05	0.00415322	2.05156727400448	1000|10395|10505|10512|10630|115704|1499|152007|170690|1902|1946|2042|2043|2048|23216|23303|23332|2335|23370|23499|2534|3037|3791|4092|4134|4897|51231|55742|57142|5747|57669|6091|6446|6586|6678|7046|7168|7474|7813|80139|85464|90102|9693|9839	CDH2|DLC1|SEMA4F|SEMA3C|PDPN|EVI5L|CTNNB1|GLIPR2|ADAMTS16|LPAR1|EFNA5|EPHA3|EPHA4|EPHB2|TBC1D1|KIF13B|CLASP1|FN1|ARHGEF18|MACF1|FYN|HAS2|KDR|SMAD7|MAP4|NRCAM|VRK3|PARVA|RTN4|PTK2|EPB41L5|ROBO1|SGK1|SLIT3|SPARC|TGFBR1|TPM1|WNT5A|EVI5|ZNF703|SSH2|PHLDB2|RAPGEF2|ZEB2
GO_REGULATION_OF_EPITHELIAL_CELL_MIGRATION	23	166	5.68058e-05	0.00415322	2.85017686026706	147372|152007|154810|1906|23332|23499|3037|3690|3791|388|411|5747|57669|5797|5801|6672|6678|6781|7057|7424|7474|84913|90627	CCBE1|GLIPR2|AMOTL1|EDN1|CLASP1|MACF1|HAS2|ITGB3|KDR|RHOB|ARSB|PTK2|EPB41L5|PTPRM|PTPRR|SP100|SPARC|STC1|THBS1|VEGFC|WNT5A|ATOH8|STARD13
GO_CELL_JUNCTION_ORGANIZATION	23	185	5.68058e-05	0.00415322	2.85017686026706	1000|10052|1009|1012|10395|1308|1499|2335|25945|3655|3690|3909|3915|3918|4092|51762|57493|5796|5817|80139|81607|81671|9076	CDH2|GJC1|CDH11|CDH13|DLC1|COL17A1|CTNNB1|FN1|NECTIN3|ITGA6|ITGB3|LAMA3|LAMC1|LAMC2|SMAD7|RAB8B|HEG1|PTPRK|PVR|ZNF703|NECTIN4|VMP1|CLDN1
GO_NEURON_PROJECTION_MORPHOGENESIS	38	402	5.77578e-05	0.00415322	2.17833103543313	1009|10505|10512|1946|2043|2044|2048|214|22854|2534|2736|2885|323|342184|3672|3730|473|4897|494470|51761|57451|5747|57633|57688|5797|59277|6091|63923|6446|6586|7474|84189|84570|84628|8633|91653|9637|9839	CDH11|SEMA4F|SEMA3C|EFNA5|EPHA4|EPHA5|EPHB2|ALCAM|NTNG1|FYN|GLI2|GRB2|APBB2|FMN1|ITGA1|ANOS1|RERE|NRCAM|RNF165|ATP8A2|TENM2|PTK2|LRRN1|ZSWIM6|PTPRM|NTN4|ROBO1|TNN|SGK1|SLIT3|WNT5A|SLITRK6|COL25A1|NTNG2|UNC5C|BOC|FEZ2|ZEB2
GO_CELL_SUBSTRATE_JUNCTION_ASSEMBLY	9	41	5.80477e-05	0.00415322	7.27387645400783	10395|1308|2335|3655|3690|3909|3915|3918|5796	DLC1|COL17A1|FN1|ITGA6|ITGB3|LAMA3|LAMC1|LAMC2|PTPRK
GO_CELL_RECOGNITION	14	148	6.8901e-05	0.00482404	4.13096641582349	10666|1462|1794|2042|2043|2048|25945|4897|55790|57142|5817|6091|81607|8440	CD226|VCAN|DOCK2|EPHA3|EPHA4|EPHB2|NECTIN3|NRCAM|CSGALNACT1|RTN4|PVR|ROBO1|NECTIN4|NCK2
GO_IMMUNE_SYSTEM_PROCESS	96	1984	6.95985e-05	0.00482404	1.60101061707907	10060|10202|1021|10225|103|10365|10512|119|1437|1499|1508|1515|1780|1783|1794|1906|196051|196527|2009|214|23094|23180|23291|23303|2335|23601|2534|2590|2650|27|27297|2734|2885|28996|29126|2921|29766|29927|302|3149|3429|3554|3576|3624|3655|3672|3690|3716|3791|3797|3831|3936|4091|4643|481|4853|5062|5087|5142|51762|5289|5305|5420|5450|55061|55361|5567|57217|5747|57678|579|5795|59338|6093|6374|640|665…	ABCC9|DHRS2|CDK6|CD96|ADAR|KLF2|SEMA3C|ADD2|CSF2|CTNNB1|CTSB|CTSV|DYNC1I1|DYNC1LI2|DOCK2|EDN1|PLPP4|ANO6|EML1|ALCAM|SIPA1L3|RFTN1|FBXW11|KIF13B|FN1|CLEC5A|FYN|GALNT2|GCNT1|ABL2|CRCP|GLG1|GRB2|HIPK2|CD274|CXCL3|TMOD3|SEC61A1|ANXA2|HMGB3|IFI27|IL1R1|CXCL8|INHBA|ITGA6|ITGA1|ITGB3|JAK1|KDR|KIF3C|KLC1|LCP1|SMAD6|MYO1E|ATP1B1|NOTCH2|PAK2|PBX1|PDE4B|RAB8B|PIK3C3|PIP4K2A|PODXL|POU2AF1|SUSD4|PI4K2A|PRKACB…
GO_REGULATION_OF_CELL_PROLIFERATION	87	1496	7.22681e-05	0.00493202	1.6368633874449	1000|1012|10202|1021|10395|10617|1285|1437|1499|1515|154|1906|1950|2099|2117|2250|2335|2534|27|2736|28996|29126|2921|302|3037|331|3486|3490|3491|3576|3624|3672|3690|3716|3791|3912|3915|399694|4091|444|4853|5087|51761|56034|5654|5744|5747|57540|57678|5784|5795|5796|5797|6091|6374|640|6446|64759|65108|6586|6659|6678|6751|6809|687|6926|7046|7057|7168|7248|7424|7474|7704|80139|80380|80381|80762|8091|…	CDH2|CDH13|DHRS2|CDK6|DLC1|STAMBP|COL4A3|CSF2|CTNNB1|CTSV|ADRB2|EDN1|EGF|ESR1|ETV3|FGF5|FN1|FYN|ABL2|GLI2|HIPK2|CD274|CXCL3|ANXA2|HAS2|XIAP|IGFBP3|IGFBP7|CCN1|CXCL8|INHBA|ITGA1|ITGB3|JAK1|KDR|LAMB1|LAMC1|SHC4|SMAD6|ASPH|NOTCH2|PBX1|ATP8A2|PDGFC|HTRA1|PTHLH|PTK2|DISP3|GPAM|PTPN14|PTPRJ|PTPRK|PTPRM|ROBO1|CXCL5|BLK|SGK1|TNS3|MARCKSL1|SLIT3|SOX4|SPARC|SSTR1|STX3|KLF9|TBX3|TGFBR1|THBS1|TPM1|TSC1|VEGFC…
GO_ESTABLISHMENT_OF_PROTEIN_LOCALIZATION_TO_PLASMA_MEMBRANE	13	90	8.03308e-05	0.00539603	4.36153761938346	1000|10098|10133|145567|22979|23499|23555|302|481|55690|57217|6093|63971	CDH2|TSPAN5|OPTN|TTC7B|EFR3B|MACF1|TSPAN15|ANXA2|ATP1B1|PACS1|TTC7A|ROCK1|KIF13A
GO_ENZYME_LINKED_RECEPTOR_PROTEIN_SIGNALING_PATHWAY	51	689	8.15e-05	0.00539603	1.90653097400871	11167|154|1946|1950|1979|2042|2043|2044|2048|2250|23294|23370|2534|27|285704|2885|28996|3340|3624|3690|3716|3730|3791|399694|4052|4091|4092|4643|50617|5062|51232|53358|56034|5747|5795|5796|5801|59338|6093|640|64283|6760|6885|7046|7204|7424|7763|8440|84913|8660|9693	FSTL1|ADRB2|EFNA5|EGF|EIF4EBP2|EPHA3|EPHA4|EPHA5|EPHB2|FGF5|ANKS1A|ARHGEF18|FYN|ABL2|RGMB|GRB2|HIPK2|NDST1|INHBA|ITGB3|JAK1|ANOS1|KDR|SHC4|LTBP1|SMAD6|SMAD7|MYO1E|ATP6V0A4|PAK2|CRIM1|SHC3|PDGFC|PTK2|PTPRJ|PTPRK|PTPRR|PLEKHA1|ROCK1|BLK|ARHGEF28|SS18|MAP3K7|TGFBR1|TRIO|VEGFC|ZFAND5|NCK2|ATOH8|IRS2|RAPGEF2
GO_RESPONSE_TO_EXTERNAL_STIMULUS	97	1821	8.7026e-05	0.00567716	1.58569831775799	10060|10133|1021|103|10505|10512|10561|10625|11126|11167|1437|1499|1508|1515|154|160518|1611|1647|1756|1794|19|1902|1906|1946|196527|2043|2044|2048|214|220441|23097|23258|2335|2357|23710|2534|25758|26|27063|27297|2736|2885|2921|323|3491|357|3576|3655|3672|3690|3730|3964|411|4323|481|4897|494470|5054|5142|5145|51761|5289|5329|55742|57007|57451|5747|57678|5795|5797|5898|59277|6091|6101|6374|64121|6…	ABCC9|OPTN|CDK6|ADAR|SEMA4F|SEMA3C|IFI44|IVNS1ABP|CD160|FSTL1|CSF2|CTNNB1|CTSB|CTSV|ADRB2|DENND5B|DAP|GADD45A|DMD|DOCK2|ABCA1|LPAR1|EDN1|EFNA5|ANO6|EPHA4|EPHA5|EPHB2|ALCAM|RNF152|CDK19|DENND5A|FN1|FPR1|GABARAPL1|FYN|KIAA1549L|AOC1|ANKRD1|CRCP|GLI2|GRB2|CXCL3|APBB2|CCN1|SHROOM2|CXCL8|ITGA6|ITGA1|ITGB3|ANOS1|LGALS8|ARSB|MMP14|ATP1B1|NRCAM|RNF165|SERPINE1|PDE4B|PDE6A|ATP8A2|PIK3C3|PLAUR|PARVA|ACKR3|…
GO_MULTICELLULAR_ORGANISM_METABOLIC_PROCESS	14	93	8.89616e-05	0.00571933	4.00909450375898	1282|1284|1285|1289|1293|1295|1296|1303|140766|1508|154|4323|5184|84570	COL4A1|COL4A2|COL4A3|COL5A1|COL6A3|COL8A1|COL8A2|COL12A1|ADAMTS14|CTSB|ADRB2|MMP14|PEPD|COL25A1
GO_ENDODERM_DEVELOPMENT	12	71	9.07882e-05	0.00575338	4.66652902266305	1284|1295|1303|1499|2335|3624|3909|3912|3915|4323|57669|8091	COL4A2|COL8A1|COL12A1|CTNNB1|FN1|INHBA|LAMA3|LAMB1|LAMC1|MMP14|EPB41L5|HMGA2
GO_PHOSPHORYLATION	70	1228	9.64033e-05	0.00602317	1.71445940101422	10142|1021|115701|1437|145567|1608|160851|166614|166929|1950|2042|2043|2044|2048|2250|22821|22848|22853|22979|22993|23085|23097|23235|23291|23531|2534|26524|26750|27|2885|28996|3340|3486|3716|3791|4092|4139|4215|4293|5062|51231|5218|5289|5305|53358|54928|55277|55361|5567|57172|5747|57551|6093|640|6446|65061|6885|7046|7204|7474|801|8091|8476|864|8660|9060|9162|9462|9693|9891	AKAP9|CDK6|ALPK2|CSF2|TTC7B|DGKG|DGKH|DCLK2|SGMS2|EGF|EPHA3|EPHA4|EPHA5|EPHB2|FGF5|RASA3|AAK1|LMTK2|EFR3B|HMGXB3|ERC1|CDK19|SIK2|FBXW11|MMD|FYN|LATS2|RPS6KC1|ABL2|GRB2|HIPK2|NDST1|IGFBP3|JAK1|KDR|SMAD7|MARK1|MAP3K3|MAP3K9|PAK2|VRK3|CDK14|PIK3C3|PIP4K2A|SHC3|BPNT2|FGGY|PI4K2A|PRKACB|CAMK1G|PTK2|TAOK1|ROCK1|BLK|SGK1|CDK15|MAP3K7|TGFBR1|TRIO|WNT5A|CALM1|HMGA2|CDC42BPA|RUNX3|IRS2|PAPSS2|DGKI|RASAL2|R…
GO_ENDODERM_FORMATION	10	50	9.92387e-05	0.00611421	5.70981312221432	1284|1295|1303|1499|2335|3624|3909|3912|4323|8091	COL4A2|COL8A1|COL12A1|CTNNB1|FN1|INHBA|LAMA3|LAMB1|MMP14|HMGA2
GO_REGULATION_OF_PEPTIDASE_ACTIVITY	27	392	0.000107193	0.0064536	2.47400438745923	10049|10395|1285|1293|1611|2335|3092|331|334|3429|3491|3730|4323|444|5054|5062|51232|5329|57630|6091|64780|6695|7057|7980|8710|8738|96459	DNAJB6|DLC1|COL4A3|COL6A3|DAP|FN1|HIP1|XIAP|APLP2|IFI27|CCN1|ANOS1|MMP14|ASPH|SERPINE1|PAK2|CRIM1|PLAUR|SH3RF1|ROBO1|MICAL1|SPOCK1|THBS1|TFPI2|SERPINB7|CRADD|FNIP1
GO_REGULATION_OF_GROWTH	44	633	0.000107657	0.0064536	1.98419951994104	10409|10477|10505|10512|10516|131566|154|1946|2335|23499|26524|2786|29967|323|346673|3486|3490|3491|3624|4323|4633|4739|4897|5062|51232|51761|5523|5654|57142|5747|57678|5795|6446|6586|6695|7046|7474|80014|8091|84162|85407|9021|978|9826	BASP1|UBE2E3|SEMA4F|SEMA3C|FBLN5|DCBLD2|ADRB2|EFNA5|FN1|MACF1|LATS2|GNG4|LRP12|APBB2|STRA8|IGFBP3|IGFBP7|CCN1|INHBA|MMP14|MYL2|NEDD9|NRCAM|PAK2|CRIM1|ATP8A2|PPP2R3A|HTRA1|RTN4|PTK2|GPAM|PTPRJ|SGK1|SLIT3|SPOCK1|TGFBR1|WNT5A|WWC2|HMGA2|KIAA1109|NKD1|SOCS3|CDA|ARHGEF11
GO_EYE_MORPHOGENESIS	17	136	0.00011253	0.00664882	3.31576293411162	1289|1295|1296|1499|2048|2200|221935|25945|28996|357|51761|5523|5797|6101|7474|8412|85407	COL5A1|COL8A1|COL8A2|CTNNB1|EPHB2|FBN1|SDK1|NECTIN3|HIPK2|SHROOM2|ATP8A2|PPP2R3A|PTPRM|RP1|WNT5A|BCAR3|NKD1
GO_POSITIVE_REGULATION_OF_CELL_SUBSTRATE_ADHESION	14	99	0.000113911	0.00664882	3.89326616130668	1012|1021|1295|2335|25890|3037|342184|3491|3791|57669|5795|6093|7248|7424	CDH13|CDK6|COL8A1|FN1|ABI3BP|HAS2|FMN1|CCN1|KDR|EPB41L5|PTPRJ|ROCK1|TSC1|VEGFC
GO_FORMATION_OF_PRIMARY_GERM_LAYER	15	110	0.000117248	0.0067547	3.65251157428949	1284|1295|1303|1499|2335|3624|3690|3909|3912|4323|57669|7474|79971|8091|84913	COL4A2|COL8A1|COL12A1|CTNNB1|FN1|INHBA|ITGB3|LAMA3|LAMB1|MMP14|EPB41L5|WNT5A|WLS|HMGA2|ATOH8
GO_EXTRACELLULAR_MATRIX_DISASSEMBLY	12	76	0.000121457	0.00690749	4.48660041419534	1515|176|2200|2335|285590|3909|3915|3918|3936|4323|5654|7092	CTSV|ACAN|FBN1|FN1|SH3PXD2B|LAMA3|LAMC1|LAMC2|LCP1|MMP14|HTRA1|TLL1
GO_CELL_MATRIX_ADHESION	14	119	0.000144708	0.0081256	3.78479849895108	10225|10395|10516|1308|1499|22801|2335|3655|3672|3690|5796|63923|7248|8500	CD96|DLC1|FBLN5|COL17A1|CTNNB1|ITGA11|FN1|ITGA6|ITGA1|ITGB3|PTPRK|TNN|TSC1|PPFIA1
GO_CELL_MORPHOGENESIS_INVOLVED_IN_NEURON_DIFFERENTIATION	35	368	0.000147365	0.00817136	2.13826731632902	1009|10505|10512|1946|2043|2044|2048|214|22854|2534|2736|2885|323|342184|3730|473|4897|494470|51761|57451|5747|57633|5797|59277|6091|63923|6586|7474|84189|84570|84628|8633|91653|9637|9839	CDH11|SEMA4F|SEMA3C|EFNA5|EPHA4|EPHA5|EPHB2|ALCAM|NTNG1|FYN|GLI2|GRB2|APBB2|FMN1|ANOS1|RERE|NRCAM|RNF165|ATP8A2|TENM2|PTK2|LRRN1|PTPRM|NTN4|ROBO1|TNN|SLIT3|WNT5A|SLITRK6|COL25A1|NTNG2|UNC5C|BOC|FEZ2|ZEB2
GO_POSITIVE_REGULATION_OF_RESPONSE_TO_STIMULUS	102	1929	0.000154255	0.00844786	1.53959825975305	1000|10098|1012|10666|114882|1437|147372|1499|1508|152007|154|1647|18|1902|1906|1950|196051|196527|2043|2099|2140|22848|23001|23097|23180|23291|2335|23390|23499|23555|2357|2534|27032|27063|2885|28996|2921|29978|331|3486|3491|3576|3624|3672|3690|3791|4215|4293|4300|444|4853|494470|5054|5062|5142|5289|5305|5329|54503|55061|5523|5567|56034|5660|57007|5747|57551|5795|5817|59338|59352|6091|6374|640|64…	CDH2|TSPAN5|CDH13|CD226|OSBPL8|CSF2|CCBE1|CTNNB1|CTSB|GLIPR2|ADRB2|GADD45A|ABAT|LPAR1|EDN1|EGF|PLPP4|ANO6|EPHA4|ESR1|EYA3|AAK1|WDFY3|CDK19|RFTN1|FBXW11|FN1|ZDHHC17|MACF1|TSPAN15|FPR1|FYN|ATP2C1|ANKRD1|GRB2|HIPK2|CXCL3|UBQLN2|XIAP|IGFBP3|CCN1|CXCL8|INHBA|ITGA1|ITGB3|KDR|MAP3K3|MAP3K9|MLLT3|ASPH|NOTCH2|RNF165|SERPINE1|PAK2|PDE4B|PIK3C3|PIP4K2A|PLAUR|ZDHHC13|SUSD4|PPP2R3A|PRKACB|PDGFC|PSAP|ACKR3|PTK…
GO_EPHRIN_RECEPTOR_SIGNALING_PATHWAY	12	85	0.000160596	0.00868785	4.32002090284541	1946|2042|2043|2044|2048|23294|2534|5747|6093|64283|6760|8440	EFNA5|EPHA3|EPHA4|EPHA5|EPHB2|ANKS1A|FYN|PTK2|ROCK1|ARHGEF28|SS18|NCK2
GO_HOMOPHILIC_CELL_ADHESION_VIA_PLASMA_MEMBRANE_ADHESION_MOLECULES	16	153	0.000175768	0.00931084	3.31703499212351	1000|1009|1012|10666|120114|2195|221935|25945|347902|5097|54798|57526|5797|5817|6091|81607	CDH2|CDH11|CDH13|CD226|FAT3|FAT1|SDK1|NECTIN3|AMIGO2|PCDH1|DCHS2|PCDH19|PTPRM|PVR|ROBO1|NECTIN4
GO_TRANSMEMBRANE_RECEPTOR_PROTEIN_TYROSINE_KINASE_SIGNALING_PATHWAY	38	498	0.00017631	0.00931084	2.04448828725799	154|1946|1950|1979|2042|2043|2044|2048|2250|23294|2534|27|2885|3340|3690|3716|3730|3791|399694|4643|50617|5062|51232|53358|56034|5747|5795|5801|59338|6093|640|64283|6760|7424|7763|8440|8660|9693	ADRB2|EFNA5|EGF|EIF4EBP2|EPHA3|EPHA4|EPHA5|EPHB2|FGF5|ANKS1A|FYN|ABL2|GRB2|NDST1|ITGB3|JAK1|ANOS1|KDR|SHC4|MYO1E|ATP6V0A4|PAK2|CRIM1|SHC3|PDGFC|PTK2|PTPRJ|PTPRR|PLEKHA1|ROCK1|BLK|ARHGEF28|SS18|VEGFC|ZFAND5|NCK2|IRS2|RAPGEF2
GO_PHOSPHATE_CONTAINING_COMPOUND_METABOLIC_PROCESS	101	1977	0.000179895	0.00938842	1.53495505147539	10142|1021|115701|1437|145567|1608|160851|166614|166929|1950|196051|200895|2042|2043|2044|2048|2140|2250|22821|22848|22853|22979|22993|23057|23085|23097|23235|23291|23531|2534|26524|26750|27|2885|28996|3340|3486|3716|3791|4092|4139|4215|4293|4659|481|4907|50617|5062|51231|5142|5145|5218|5289|5305|5329|53358|54928|5523|55277|55361|5567|55697|56895|57172|5744|5747|57551|57678|5784|5795|5796|5797|58…	AKAP9|CDK6|ALPK2|CSF2|TTC7B|DGKG|DGKH|DCLK2|SGMS2|EGF|PLPP4|DHFR2|EPHA3|EPHA4|EPHA5|EPHB2|EYA3|FGF5|RASA3|AAK1|LMTK2|EFR3B|HMGXB3|NMNAT2|ERC1|CDK19|SIK2|FBXW11|MMD|FYN|LATS2|RPS6KC1|ABL2|GRB2|HIPK2|NDST1|IGFBP3|JAK1|KDR|SMAD7|MARK1|MAP3K3|MAP3K9|PPP1R12A|ATP1B1|NT5E|ATP6V0A4|PAK2|VRK3|PDE4B|PDE6A|CDK14|PIK3C3|PIP4K2A|PLAUR|SHC3|BPNT2|PPP2R3A|FGGY|PI4K2A|PRKACB|VAC14|AGPAT4|CAMK1G|PTHLH|PTK2|TAOK1…
GO_ANTERIOR_POSTERIOR_PATTERN_SPECIFICATION	17	194	0.000200719	0.0103534	3.12705952965522	10194|10409|10512|1499|2736|28996|4300|5087|5090|5523|57669|6926|7046|7474|7704|79971|9839	TSHZ1|BASP1|SEMA3C|CTNNB1|GLI2|HIPK2|MLLT3|PBX1|PBX3|PPP2R3A|EPB41L5|TBX3|TGFBR1|WNT5A|ZBTB16|WLS|ZEB2
GO_PROTEIN_LOCALIZATION	87	1805	0.000210781	0.0107474	1.57641610555773	1000|10049|10098|10133|103|10516|113622|114882|115704|121260|122786|133022|145567|1499|157680|1756|19|1950|201134|2099|2200|22853|22979|23085|23158|23180|23216|23303|23345|23390|23499|23555|255919|26524|26953|27072|285590|28966|2898|29927|302|357|375189|388|4052|4092|4644|473|481|4897|50617|51762|54492|55207|55275|5552|55690|56776|56999|57217|57511|57678|5796|5898|59338|6093|636|63971|64121|64901…	CDH2|DNAJB6|TSPAN5|OPTN|ADAR|FBLN5|ADPRHL1|OSBPL8|EVI5L|SLC15A4|FRMD6|TRAM1L1|TTC7B|CTNNB1|VPS13B|DMD|ABCA1|EGF|CEP112|ESR1|FBN1|LMTK2|EFR3B|ERC1|TBC1D9|RFTN1|TBC1D1|KIF13B|SYNE1|ZDHHC17|MACF1|TSPAN15|CNEP1R1|LATS2|RANBP6|VPS41|SH3PXD2B|SNX24|GRIK2|SEC61A1|ANXA2|SHROOM2|PFN4|RHOB|LTBP1|SMAD7|MYO5A|RERE|ATP1B1|NRCAM|ATP6V0A4|RAB8B|NEURL1B|ARL8B|VPS53|SRGN|PACS1|FMN2|ADAMTS9|TTC7A|COG6|GPAM|PTPRK|R…
GO_NEGATIVE_REGULATION_OF_CELL_PROLIFERATION	45	643	0.000215139	0.010845	1.8980014339118	1012|10202|1021|10395|1285|1499|1515|2099|2117|29126|3486|3490|3576|3624|3672|4091|444|4853|51761|5744|5784|5795|5796|5797|6091|6586|6659|6678|6751|687|7046|7057|7168|7248|7424|7474|7704|80380|80381|80762|8406|8440|84913|864|9693	CDH13|DHRS2|CDK6|DLC1|COL4A3|CTNNB1|CTSV|ESR1|ETV3|CD274|IGFBP3|IGFBP7|CXCL8|INHBA|ITGA1|SMAD6|ASPH|NOTCH2|ATP8A2|PTHLH|PTPN14|PTPRJ|PTPRK|PTPRM|ROBO1|SLIT3|SOX4|SPARC|SSTR1|KLF9|TGFBR1|THBS1|TPM1|TSC1|VEGFC|WNT5A|ZBTB16|PDCD1LG2|CD276|NDFIP1|SRPX|NCK2|ATOH8|RUNX3|RAPGEF2
GO_NEURON_PROJECTION_GUIDANCE	24	205	0.000219487	0.0109398	2.49794379939584	10505|10512|1946|2043|2044|2048|214|2534|2736|2885|323|3730|4897|494470|57451|5747|5797|59277|6091|6586|7474|8633|91653|9637	SEMA4F|SEMA3C|EFNA5|EPHA4|EPHA5|EPHB2|ALCAM|FYN|GLI2|GRB2|APBB2|ANOS1|NRCAM|RNF165|TENM2|PTK2|PTPRM|NTN4|ROBO1|SLIT3|WNT5A|UNC5C|BOC|FEZ2
GO_ENDOMEMBRANE_SYSTEM_ORGANIZATION	34	465	0.000238402	0.0117506	2.10116520967495	1000|10098|10133|114882|121601|1289|145567|19|196527|221035|22979|23332|23345|23499|23555|255919|259173|25923|29927|302|4644|481|5289|5552|55690|57142|57217|57584|6093|63971|80856|81671|8729|9693	CDH2|TSPAN5|OPTN|OSBPL8|ANO4|COL5A1|TTC7B|ABCA1|ANO6|REEP3|EFR3B|CLASP1|SYNE1|MACF1|TSPAN15|CNEP1R1|ALS2CL|ATL3|SEC61A1|ANXA2|MYO5A|ATP1B1|PIK3C3|SRGN|PACS1|RTN4|TTC7A|ARHGAP21|ROCK1|KIF13A|LNPK|VMP1|GBF1|RAPGEF2
GO_WOUND_HEALING	35	470	0.000244822	0.0119344	2.07252737486312	10404|10630|1289|131566|154|1608|160851|196527|2004|23348|2335|23499|2534|29071|3491|3690|388|3936|4015|4853|5329|54331|5567|56034|607|6678|7046|7168|7474|7980|80856|81029|8837|9060|9162	CPQ|PDPN|COL5A1|DCBLD2|ADRB2|DGKG|DGKH|ANO6|ELK3|DOCK9|FN1|MACF1|FYN|C1GALT1C1|CCN1|ITGB3|RHOB|LCP1|LOX|NOTCH2|PLAUR|GNG2|PRKACB|PDGFC|BCL9|SPARC|TGFBR1|TPM1|WNT5A|TFPI2|LNPK|WNT5B|CFLAR|PAPSS2|DGKI
GO_REGULATION_OF_CELL_DEVELOPMENT	56	836	0.000250143	0.0120612	1.75519832613667	1000|10505|10512|1499|152007|1756|1902|1906|1946|2042|2043|2048|221935|22882|23303|23332|2335|23499|23531|2534|257194|26011|27|27063|2736|3037|4092|411|463|4659|4897|5087|51761|55818|57142|5747|57540|57669|57688|6091|6093|6446|6586|6695|6925|7046|7424|7474|80139|8091|8111|85464|90102|9315|9693|9839	CDH2|SEMA4F|SEMA3C|CTNNB1|GLIPR2|DMD|LPAR1|EDN1|EFNA5|EPHA3|EPHA4|EPHB2|SDK1|ZHX2|KIF13B|CLASP1|FN1|MACF1|MMD|FYN|NEGR1|TENM4|ABL2|ANKRD1|GLI2|HAS2|SMAD7|ARSB|ZFHX3|PPP1R12A|NRCAM|PBX1|ATP8A2|KDM3A|RTN4|PTK2|DISP3|EPB41L5|ZSWIM6|ROBO1|ROCK1|SGK1|SLIT3|SPOCK1|TCF4|TGFBR1|VEGFC|WNT5A|ZNF703|HMGA2|GPR68|SSH2|PHLDB2|NREP|RAPGEF2|ZEB2
GO_ADHERENS_JUNCTION_ORGANIZATION	12	71	0.000271847	0.0129668	4.02137382693929	1000|1009|1012|10395|1499|25945|4092|51762|5796|5817|80139|81607	CDH2|CDH11|CDH13|DLC1|CTNNB1|NECTIN3|SMAD7|RAB8B|PTPRK|PVR|ZNF703|NECTIN4
GO_NEGATIVE_REGULATION_OF_CELL_COMMUNICATION	70	1192	0.000281988	0.0132644	1.64196151948658	1000|10133|103|10395|10617|10625|1437|1499|154|1906|1950|2099|2200|220441|22821|22941|23072|23291|2534|26524|27122|2734|2885|2898|28996|3486|3576|3624|3655|3672|4052|4091|4092|4300|4323|5054|51231|5329|5523|5567|5654|57007|57630|5795|5801|59338|5997|6091|636|64399|64407|6586|7046|7057|7248|7474|7837|79899|80014|801|80114|81029|8440|84959|85407|8837|9021|9462|9637|96459	CDH2|OPTN|ADAR|DLC1|STAMBP|IVNS1ABP|CSF2|CTNNB1|ADRB2|EDN1|EGF|ESR1|FBN1|RNF152|RASA3|SHANK2|HECW1|FBXW11|FYN|LATS2|DKK3|GLG1|GRB2|GRIK2|HIPK2|IGFBP3|CXCL8|INHBA|ITGA6|ITGA1|LTBP1|SMAD6|SMAD7|MLLT3|MMP14|SERPINE1|VRK3|PLAUR|PPP2R3A|PRKACB|HTRA1|ACKR3|SH3RF1|PTPRJ|PTPRR|PLEKHA1|RGS2|ROBO1|BICD1|HHIP|RGS18|SLIT3|TGFBR1|THBS1|TSC1|WNT5A|PXDN|PRR5L|WWC2|CALM1|BICC1|WNT5B|NCK2|UBASH3B|NKD1|CFLAR|SOCS3…
GO_CARDIAC_SEPTUM_DEVELOPMENT	13	85	0.000284065	0.0132644	3.71760644696755	11174|2535|3340|3491|4052|4091|4092|4853|55742|57493|6659|6926|7474	ADAMTS6|FZD2|NDST1|CCN1|LTBP1|SMAD6|SMAD7|NOTCH2|PARVA|HEG1|SOX4|TBX3|WNT5A
GO_REGULATION_OF_CELL_MORPHOGENESIS_INVOLVED_IN_DIFFERENTIATION	29	337	0.000296447	0.0136983	2.22095682363933	1000|10505|10512|1499|152007|1946|2042|2043|2048|23303|23332|2335|23499|3037|4092|4897|57142|5747|57669|6091|6446|6586|7046|7474|80139|85464|90102|9693|9839	CDH2|SEMA4F|SEMA3C|CTNNB1|GLIPR2|EFNA5|EPHA3|EPHA4|EPHB2|KIF13B|CLASP1|FN1|MACF1|HAS2|SMAD7|NRCAM|RTN4|PTK2|EPB41L5|ROBO1|SGK1|SLIT3|TGFBR1|WNT5A|ZNF703|SSH2|PHLDB2|RAPGEF2|ZEB2
GO_NEGATIVE_REGULATION_OF_DEVELOPMENTAL_PROCESS	52	801	0.000301113	0.0137705	1.7791147820198	1021|10505|10512|115704|1284|1285|1289|1499|154|19|1902|1946|2043|2048|22882|23332|2736|3149|3624|3690|4092|4134|463|5054|5087|5552|5567|57142|5744|5747|57540|579|5797|6091|6093|6678|6695|6926|7046|7057|7474|7704|80014|80762|8111|84959|85407|8837|90102|90627|93166|9693	CDK6|SEMA4F|SEMA3C|EVI5L|COL4A2|COL4A3|COL5A1|CTNNB1|ADRB2|ABCA1|LPAR1|EFNA5|EPHA4|EPHB2|ZHX2|CLASP1|GLI2|HMGB3|INHBA|ITGB3|SMAD7|MAP4|ZFHX3|SERPINE1|PBX1|SRGN|PRKACB|RTN4|PTHLH|PTK2|DISP3|NKX3-2|PTPRM|ROBO1|ROCK1|SPARC|SPOCK1|TBX3|TGFBR1|THBS1|WNT5A|ZBTB16|WWC2|NDFIP1|GPR68|UBASH3B|NKD1|CFLAR|PHLDB2|STARD13|PRDM6|RAPGEF2
GO_ESTABLISHMENT_OF_PROTEIN_LOCALIZATION_TO_MEMBRANE	18	264	0.000310374	0.0140492	2.87729429705834	1000|10098|10133|133022|145567|22979|23180|23499|23555|29927|302|481|51762|55690|57217|6093|63971|6747	CDH2|TSPAN5|OPTN|TRAM1L1|TTC7B|EFR3B|RFTN1|MACF1|TSPAN15|SEC61A1|ANXA2|ATP1B1|RAB8B|PACS1|TTC7A|ROCK1|KIF13A|SSR3
GO_MORPHOGENESIS_OF_AN_EPITHELIUM	34	400	0.000321577	0.0141553	2.06146068278894	10395|10512|1282|1289|1499|1515|170690|1906|1950|2043|2099|2535|26249|2736|2885|342184|3491|388|3936|4323|5087|5420|5567|57669|5898|64399|6659|6926|7248|7424|7474|9021|90627|9839	DLC1|SEMA3C|COL4A1|COL5A1|CTNNB1|CTSV|ADAMTS16|EDN1|EGF|EPHA4|ESR1|FZD2|KLHL3|GLI2|GRB2|FMN1|CCN1|RHOB|LCP1|MMP14|PBX1|PODXL|PRKACB|EPB41L5|RALA|HHIP|SOX4|TBX3|TSC1|VEGFC|WNT5A|SOCS3|STARD13|ZEB2
GO_HEMIDESMOSOME_ASSEMBLY	5	12	0.000322578	0.0141553	16.1015500096818	1308|3655|3909|3915|3918	COL17A1|ITGA6|LAMA3|LAMC1|LAMC2
GO_POSITIVE_REGULATION_OF_CELL_ADHESION	31	376	0.000325482	0.0141553	2.14163553266264	1012|1021|1295|2335|2534|25890|2736|2885|29126|3037|342184|3491|3655|3791|4092|5062|5420|57669|57678|5795|6093|6809|6885|7168|7248|7424|7474|7704|80380|80381|8440	CDH13|CDK6|COL8A1|FN1|FYN|ABI3BP|GLI2|GRB2|CD274|HAS2|FMN1|CCN1|ITGA6|KDR|SMAD7|PAK2|PODXL|EPB41L5|GPAM|PTPRJ|ROCK1|STX3|MAP3K7|TPM1|TSC1|VEGFC|WNT5A|ZBTB16|PDCD1LG2|CD276|NCK2
GO_RESPONSE_TO_TRANSFORMING_GROWTH_FACTOR_BETA	19	144	0.000325483	0.0141553	2.76656324944669	1284|1906|2200|2335|23370|2534|27063|28996|3554|4091|4092|463|5747|57669|5796|6885|7046|7474|864	COL4A2|EDN1|FBN1|FN1|ARHGEF18|FYN|ANKRD1|HIPK2|IL1R1|SMAD6|SMAD7|ZFHX3|PTK2|EPB41L5|PTPRK|MAP3K7|TGFBR1|WNT5A|RUNX3
GO_SENSORY_ORGAN_MORPHOGENESIS	23	239	0.000333495	0.0143629	2.47062207625335	10194|1289|1295|1296|1499|1906|2048|2200|221935|2535|25945|2736|28996|357|51761|5523|579|5797|6101|7474|8412|84189|85407	TSHZ1|COL5A1|COL8A1|COL8A2|CTNNB1|EDN1|EPHB2|FBN1|SDK1|FZD2|NECTIN3|GLI2|HIPK2|SHROOM2|ATP8A2|PPP2R3A|NKX3-2|PTPRM|RP1|WNT5A|BCAR3|SLITRK6|NKD1
GO_CELLULAR_MACROMOLECULE_LOCALIZATION	61	1234	0.000337979	0.0143914	1.68931971235063	1000|10049|10098|10133|103|10516|113622|114882|115704|122786|133022|145567|1499|1756|1950|2099|22979|23158|23180|23216|23303|23345|23499|23555|255919|26524|26953|27072|285590|2898|29927|302|375189|388|4092|4644|473|481|51762|5552|55690|57217|5796|5898|6093|636|63971|64121|64901|6747|6809|7474|7704|7813|79083|79971|8729|8905|9482|9693|9910	CDH2|DNAJB6|TSPAN5|OPTN|ADAR|FBLN5|ADPRHL1|OSBPL8|EVI5L|FRMD6|TRAM1L1|TTC7B|CTNNB1|DMD|EGF|ESR1|EFR3B|TBC1D9|RFTN1|TBC1D1|KIF13B|SYNE1|MACF1|TSPAN15|CNEP1R1|LATS2|RANBP6|VPS41|SH3PXD2B|GRIK2|SEC61A1|ANXA2|PFN4|RHOB|SMAD7|MYO5A|RERE|ATP1B1|RAB8B|SRGN|PACS1|TTC7A|PTPRK|RALA|ROCK1|BICD1|KIF13A|RRAGC|RANBP17|SSR3|STX3|WNT5A|ZBTB16|EVI5|MLPH|WLS|GBF1|AP1S2|STX8|RAPGEF2|RABGAP1L
GO_POSITIVE_REGULATION_OF_DEVELOPMENTAL_PROCESS	71	1142	0.00034214	0.0143914	1.62307530393909	1000|10409|1389|1437|147372|1499|152007|154|1756|1902|1906|1946|1950|196527|2042|2043|2048|23332|2335|23499|23531|2534|257194|26011|27|27063|2736|285590|28996|3037|347902|3486|3491|3576|3624|3716|3791|388|4017|411|4323|463|4897|5054|51129|51761|56999|57633|57669|57678|6091|6446|6546|6925|7057|7424|7474|7704|80139|80381|8091|81029|8111|84189|84913|8710|90102|9021|91653|9693|9839	CDH2|BASP1|CREBL2|CSF2|CCBE1|CTNNB1|GLIPR2|ADRB2|DMD|LPAR1|EDN1|EFNA5|EGF|ANO6|EPHA3|EPHA4|EPHB2|CLASP1|FN1|MACF1|MMD|FYN|NEGR1|TENM4|ABL2|ANKRD1|GLI2|SH3PXD2B|HIPK2|HAS2|AMIGO2|IGFBP3|CCN1|CXCL8|INHBA|JAK1|KDR|RHOB|LOXL2|ARSB|MMP14|ZFHX3|NRCAM|SERPINE1|ANGPTL4|ATP8A2|ADAMTS9|LRRN1|EPB41L5|GPAM|ROBO1|SGK1|SLC8A1|TCF4|THBS1|VEGFC|WNT5A|ZBTB16|ZNF703|CD276|HMGA2|WNT5B|GPR68|SLITRK6|ATOH8|SERPINB7|P…
GO_NEGATIVE_REGULATION_OF_PEPTIDASE_ACTIVITY	17	245	0.000343888	0.0143914	2.95818184710764	10049|1285|1293|331|334|3730|5054|5062|51232|5329|57630|64780|6695|7057|7980|8710|96459	DNAJB6|COL4A3|COL6A3|XIAP|APLP2|ANOS1|SERPINE1|PAK2|CRIM1|PLAUR|SH3RF1|MICAL1|SPOCK1|THBS1|TFPI2|SERPINB7|FNIP1
GO_PROTEIN_PHOSPHORYLATION	58	944	0.000353354	0.0146442	1.70963978658014	10142|1021|115701|1437|166614|1950|2042|2043|2044|2048|2250|22821|22848|22853|23085|23097|23235|23291|23531|2534|26524|26750|27|2885|28996|3340|3486|3716|3791|4092|4139|4215|4293|5062|51231|5218|5289|53358|5567|57172|5747|57551|6093|640|6446|65061|6885|7046|7204|7474|801|8091|8476|864|8660|9462|9693|9891	AKAP9|CDK6|ALPK2|CSF2|DCLK2|EGF|EPHA3|EPHA4|EPHA5|EPHB2|FGF5|RASA3|AAK1|LMTK2|ERC1|CDK19|SIK2|FBXW11|MMD|FYN|LATS2|RPS6KC1|ABL2|GRB2|HIPK2|NDST1|IGFBP3|JAK1|KDR|SMAD7|MARK1|MAP3K3|MAP3K9|PAK2|VRK3|CDK14|PIK3C3|SHC3|PRKACB|CAMK1G|PTK2|TAOK1|ROCK1|BLK|SGK1|CDK15|MAP3K7|TGFBR1|TRIO|WNT5A|CALM1|HMGA2|CDC42BPA|RUNX3|IRS2|RASAL2|RAPGEF2|NUAK1
GO_REGULATION_OF_CELLULAR_RESPONSE_TO_TRANSFORMING_GROWTH_FACTOR_BETA_STIMULUS	13	99	0.000356533	0.0146442	3.61105332690108	2200|27122|2734|28996|4052|4091|4092|5654|607|7046|7057|80139|9315	FBN1|DKK3|GLG1|HIPK2|LTBP1|SMAD6|SMAD7|HTRA1|BCL9|TGFBR1|THBS1|ZNF703|NREP
GO_CELL_PART_MORPHOGENESIS	46	633	0.000372474	0.0151587	1.82953694084207	1009|10505|10512|1756|1946|2043|2044|2048|214|22832|22854|22885|23639|2534|2736|2885|323|342184|3672|3730|473|4897|494470|51761|51762|55742|57451|5747|57633|57688|5797|59277|6091|6101|63923|6446|6586|7474|80207|84189|84570|84628|8633|91653|9637|9839	CDH11|SEMA4F|SEMA3C|DMD|EFNA5|EPHA4|EPHA5|EPHB2|ALCAM|CEP162|NTNG1|ABLIM3|LRRC6|FYN|GLI2|GRB2|APBB2|FMN1|ITGA1|ANOS1|RERE|NRCAM|RNF165|ATP8A2|RAB8B|PARVA|TENM2|PTK2|LRRN1|ZSWIM6|PTPRM|NTN4|ROBO1|RP1|TNN|SGK1|SLIT3|WNT5A|OPA3|SLITRK6|COL25A1|NTNG2|UNC5C|BOC|FEZ2|ZEB2
GO_GLIAL_CELL_MIGRATION	8	37	0.000400474	0.0160045	5.96113669346522	1462|1499|2043|2335|3912|4323|57142|8941	VCAN|CTNNB1|EPHA4|FN1|LAMB1|MMP14|RTN4|CDK5R2
GO_HETEROPHILIC_CELL_CELL_ADHESION_VIA_PLASMA_MEMBRANE_CELL_ADHESION_MOLECULES	8	45	0.000400474	0.0160045	5.96113669346522	1000|10666|214|25945|347902|57451|5817|81607	CDH2|CD226|ALCAM|NECTIN3|AMIGO2|TENM2|PVR|NECTIN4
GO_PROTEOLYSIS	59	1208	0.000442633	0.0174357	1.68374302842691	10395|10404|10617|11098|11174|114907|115426|1285|1368|140766|143279|1499|1508|1515|1519|154214|159195|1611|170689|170690|176|203102|23072|23291|23352|23607|25827|26011|26249|267|26994|29978|3092|3429|4323|444|494470|5069|5184|5289|54933|5552|5654|56999|57451|57520|57542|60559|6091|7092|80762|8237|8728|8738|8837|8916|89853|9781|9870	DLC1|CPQ|STAMBP|PRSS23|ADAMTS6|FBXO32|UHRF2|COL4A3|CPM|ADAMTS14|HECTD2|CTNNB1|CTSB|CTSV|CTSO|RNF217|USP54|DAP|ADAMTS15|ADAMTS16|ACAN|ADAM32|HECW1|FBXW11|UBR4|CD2AP|FBXL2|TENM4|KLHL3|AMFR|RNF11|UBQLN2|HIP1|IFI27|MMP14|ASPH|RNF165|PAPPA|PEPD|PIK3C3|RHBDL2|SRGN|HTRA1|ADAMTS9|TENM2|HECW2|KLHL42|SPCS3|ROBO1|TLL1|NDFIP1|USP11|ADAM19|CRADD|CFLAR|HERC3|MVB12B|RNF144A|AREL1
GO_CAMERA_TYPE_EYE_MORPHOGENESIS	13	101	0.000444146	0.0174357	3.51032732569049	1295|1296|1499|2048|221935|25945|28996|357|51761|5797|6101|7474|8412	COL8A1|COL8A2|CTNNB1|EPHB2|SDK1|NECTIN3|HIPK2|SHROOM2|ATP8A2|PTPRM|RP1|WNT5A|BCAR3
GO_REGULATION_OF_PHOSPHOPROTEIN_PHOSPHATASE_ACTIVITY	10	60	0.000490785	0.0190976	4.40996718129318	3672|4659|51231|5521|5523|55291|6093|7248|801|9891	ITGA1|PPP1R12A|VRK3|PPP2R2B|PPP2R3A|PPP6R3|ROCK1|TSC1|CALM1|NUAK1
GO_NEGATIVE_REGULATION_OF_CELL_ADHESION	20	223	0.000518451	0.0199987	2.56762260000725	1012|10395|154|18|1946|29126|4323|5054|5420|5747|57669|6695|7045|7057|80139|80380|80381|80762|84959|90102	CDH13|DLC1|ADRB2|ABAT|EFNA5|CD274|MMP14|SERPINE1|PODXL|PTK2|EPB41L5|SPOCK1|TGFBI|THBS1|ZNF703|PDCD1LG2|CD276|NDFIP1|UBASH3B|PHLDB2
GO_CELL_JUNCTION_ASSEMBLY	16	129	0.000536078	0.0203705	2.9392400610251	10052|10395|1308|1499|2335|3655|3690|3909|3915|3918|4092|57493|5796|80139|81671|9076	GJC1|DLC1|COL17A1|CTNNB1|FN1|ITGA6|ITGB3|LAMA3|LAMC1|LAMC2|SMAD7|HEG1|PTPRK|ZNF703|VMP1|CLDN1
GO_TUBE_DEVELOPMENT	43	552	0.000537275	0.0203705	1.83304026366138	10365|10395|10512|10630|1282|1499|170690|1906|1950|2043|2099|2535|26249|2736|342184|3576|3655|3690|388|4015|4091|4092|4323|5087|5420|5567|56034|57493|57669|579|5898|64399|64759|6659|6678|677|6926|7248|7474|83716|84913|90627|9839	KLF2|DLC1|SEMA3C|PDPN|COL4A1|CTNNB1|ADAMTS16|EDN1|EGF|EPHA4|ESR1|FZD2|KLHL3|GLI2|FMN1|CXCL8|ITGA6|ITGB3|RHOB|LOX|SMAD6|SMAD7|MMP14|PBX1|PODXL|PRKACB|PDGFC|HEG1|EPB41L5|NKX3-2|RALA|HHIP|TNS3|SOX4|SPARC|ZFP36L1|TBX3|TSC1|WNT5A|CRISPLD2|ATOH8|STARD13|ZEB2
GO_NEGATIVE_REGULATION_OF_CELL_DEATH	53	872	0.000549526	0.0205366	1.71681836059988	10049|10202|103|10617|10625|1437|1499|1508|1906|2099|2335|23601|2534|2736|2898|28996|323|331|347902|3491|3655|3791|4091|4192|4853|5054|5062|51129|5329|54463|5660|56776|57007|5747|57630|57678|579|6093|640|6446|64780|665|6659|6926|7046|7057|7474|8091|8660|8837|9021|96459|9870	DNAJB6|DHRS2|ADAR|STAMBP|IVNS1ABP|CSF2|CTNNB1|CTSB|EDN1|ESR1|FN1|CLEC5A|FYN|GLI2|GRIK2|HIPK2|APBB2|XIAP|AMIGO2|CCN1|ITGA6|KDR|SMAD6|MDK|NOTCH2|SERPINE1|PAK2|ANGPTL4|PLAUR|RETREG1|PSAP|FMN2|ACKR3|PTK2|SH3RF1|GPAM|NKX3-2|ROCK1|BLK|SGK1|MICAL1|BNIP3L|SOX4|TBX3|TGFBR1|THBS1|WNT5A|HMGA2|IRS2|CFLAR|SOCS3|FNIP1|AREL1
GO_POSITIVE_REGULATION_OF_CELL_MATRIX_ADHESION	9	40	0.000550914	0.0205366	4.84710893689429	1012|1021|342184|3791|57669|5795|6093|7248|7424	CDH13|CDK6|FMN1|KDR|EPB41L5|PTPRJ|ROCK1|TSC1|VEGFC
GO_SECRETION_BY_CELL	33	486	0.000562775	0.0208039	2.01096607301244	19|1906|1950|2335|255928|27072|2744|334|3624|3690|4644|5054|51762|55361|5552|5660|57586|57678|5898|6505|6582|6678|6809|6926|7057|7424|79971|801|81671|8500|8618|9162|9783	ABCA1|EDN1|EGF|FN1|SYT14|VPS41|GLS|APLP2|INHBA|ITGB3|MYO5A|SERPINE1|RAB8B|PI4K2A|SRGN|PSAP|SYT13|GPAM|RALA|SLC1A1|SLC22A2|SPARC|STX3|TBX3|THBS1|VEGFC|WLS|CALM1|VMP1|PPFIA1|CADPS|DGKI|RIMS3
GO_EXOCYTOSIS	22	310	0.000576419	0.0210792	2.41400787786061	1950|2335|255928|27072|334|3690|4644|5054|51762|55361|5552|5660|57586|5898|6678|6809|7057|7424|801|81671|8618|9783	EGF|FN1|SYT14|VPS41|APLP2|ITGB3|MYO5A|SERPINE1|RAB8B|PI4K2A|SRGN|PSAP|SYT13|RALA|SPARC|STX3|THBS1|VEGFC|CALM1|VMP1|CADPS|RIMS3
GO_REGULATION_OF_ACTIN_FILAMENT_BASED_PROCESS	27	312	0.000579727	0.0210792	2.18386033009905	10395|119|122786|1515|1902|1906|1946|2042|2044|23332|23607|27|2885|29119|29766|342184|375189|5066|5142|6093|6781|7168|7248|8440|8500|85464|90102	DLC1|ADD2|FRMD6|CTSV|LPAR1|EDN1|EFNA5|EPHA3|EPHA5|CLASP1|CD2AP|ABL2|GRB2|CTNNA3|TMOD3|FMN1|PFN4|PAM|PDE4B|ROCK1|STC1|TPM1|TSC1|NCK2|PPFIA1|SSH2|PHLDB2
GO_RESPONSE_TO_ENDOGENOUS_STIMULUS	83	1450	0.000595344	0.0214711	1.53148140510894	1012|10142|10365|10424|11167|114907|1282|1284|1499|1508|1515|154|18|19|1906|1979|2099|2200|221935|2250|23235|2335|23370|2534|26|2650|26524|27063|2786|285704|2885|28996|302|3036|3037|3340|3554|3576|3624|3730|4015|4091|4092|411|4192|4323|444|463|4644|50617|5066|5142|5289|5352|54331|5567|55818|56034|5747|57669|57678|5796|59345|64121|6446|6546|6586|6678|6751|6781|687|6885|7046|7057|7248|7474|7799|801…	CDH13|AKAP9|KLF2|PGRMC2|FSTL1|FBXO32|COL4A1|COL4A2|CTNNB1|CTSB|CTSV|ADRB2|ABAT|ABCA1|EDN1|EIF4EBP2|ESR1|FBN1|SDK1|FGF5|SIK2|FN1|ARHGEF18|FYN|AOC1|GCNT1|LATS2|ANKRD1|GNG4|RGMB|GRB2|HIPK2|ANXA2|HAS1|HAS2|NDST1|IL1R1|CXCL8|INHBA|ANOS1|LOX|SMAD6|SMAD7|ARSB|MDK|MMP14|ASPH|ZFHX3|MYO5A|ATP6V0A4|PAM|PDE4B|PIK3C3|PLOD2|GNG2|PRKACB|KDM3A|PDGFC|PTK2|EPB41L5|GPAM|PTPRK|GNB4|RRAGC|SGK1|SLC8A1|SLIT3|SPARC|SSTR…
GO_CELLULAR_RESPONSE_TO_OXYGEN_CONTAINING_COMPOUND	50	799	0.000605676	0.0215307	1.73741033266905	10142|10365|114907|1282|1437|1499|19|1902|1906|1979|2042|2099|2200|23097|2335|2534|26|27|27063|2786|2885|346673|3554|3576|3624|388|4644|5054|50617|5142|54331|5567|56034|5747|57678|5796|59338|59345|64121|6546|6659|6751|6781|687|7168|7474|80139|81029|8660|9693	AKAP9|KLF2|FBXO32|COL4A1|CSF2|CTNNB1|ABCA1|LPAR1|EDN1|EIF4EBP2|EPHA3|ESR1|FBN1|CDK19|FN1|FYN|AOC1|ABL2|ANKRD1|GNG4|GRB2|STRA8|IL1R1|CXCL8|INHBA|RHOB|MYO5A|SERPINE1|ATP6V0A4|PDE4B|GNG2|PRKACB|PDGFC|PTK2|GPAM|PTPRK|PLEKHA1|GNB4|RRAGC|SLC8A1|SOX4|SSTR1|STC1|KLF9|TPM1|WNT5A|ZNF703|WNT5B|IRS2|RAPGEF2
GO_REGULATION_OF_RESPONSE_TO_EXTERNAL_STIMULUS	54	926	0.000606703	0.0215307	1.69927592298167	1012|10505|10512|11343|154|1794|18|1902|1906|196527|2043|23001|23097|23332|2335|2534|25758|2921|29978|302|331|3554|3576|3791|481|4907|5054|5062|5145|5305|5329|55061|55690|5654|57007|6091|6374|665|6809|7057|7187|7248|7424|7474|801|80381|80762|81606|84959|8905|90102|9021|9517|9637	CDH13|SEMA4F|SEMA3C|MGLL|ADRB2|DOCK2|ABAT|LPAR1|EDN1|ANO6|EPHA4|WDFY3|CDK19|CLASP1|FN1|FYN|KIAA1549L|CXCL3|UBQLN2|ANXA2|XIAP|IL1R1|CXCL8|KDR|ATP1B1|NT5E|SERPINE1|PAK2|PDE6A|PIP4K2A|PLAUR|SUSD4|PACS1|HTRA1|ACKR3|ROBO1|CXCL5|BNIP3L|STX3|THBS1|TRAF3|TSC1|VEGFC|WNT5A|CALM1|CD276|NDFIP1|LBH|UBASH3B|AP1S2|PHLDB2|SOCS3|SPTLC2|FEZ2
GO_POSITIVE_REGULATION_OF_CELL_COMMUNICATION	85	1532	0.000623493	0.0219509	1.52113379083177	1000|10098|1012|10666|114882|1437|147372|1499|152007|154|1647|18|1902|1906|1950|2043|2099|22848|22941|23001|23390|23499|23555|2357|2534|27032|27063|2885|2898|28996|29978|331|3486|3491|3624|3672|3690|3791|4215|4293|4300|444|4853|494470|5062|51762|5305|5329|54503|5523|56034|5660|57007|5747|57551|5795|59352|6091|640|64121|6503|665|6659|6764|6809|6885|7046|7057|7474|79899|79971|801|80762|8111|8406|84…	CDH2|TSPAN5|CDH13|CD226|OSBPL8|CSF2|CCBE1|CTNNB1|GLIPR2|ADRB2|GADD45A|ABAT|LPAR1|EDN1|EGF|EPHA4|ESR1|AAK1|SHANK2|WDFY3|ZDHHC17|MACF1|TSPAN15|FPR1|FYN|ATP2C1|ANKRD1|GRB2|GRIK2|HIPK2|UBQLN2|XIAP|IGFBP3|CCN1|INHBA|ITGA1|ITGB3|KDR|MAP3K3|MAP3K9|MLLT3|ASPH|NOTCH2|RNF165|PAK2|RAB8B|PIP4K2A|PLAUR|ZDHHC13|PPP2R3A|PDGFC|PSAP|ACKR3|PTK2|TAOK1|PTPRJ|LGR6|ROBO1|BLK|RRAGC|SLA|BNIP3L|SOX4|DENND2B|STX3|MAP3K7|T…
GO_HEAD_DEVELOPMENT	49	709	0.000669757	0.023394	1.73851973108897	1000|1021|10395|10409|1282|1499|166614|18|1902|2009|2044|2048|2534|266727|2736|3340|357|3624|3912|4192|444|463|473|4907|57142|57526|5802|59338|59345|6091|64426|6546|6586|6594|6751|6867|6926|7248|7474|7763|79971|801|83716|83992|8633|8660|8941|9693|9839	CDH2|CDK6|DLC1|BASP1|COL4A1|CTNNB1|DCLK2|ABAT|LPAR1|EML1|EPHA5|EPHB2|FYN|MDGA1|GLI2|NDST1|SHROOM2|INHBA|LAMB1|MDK|ASPH|ZFHX3|RERE|NT5E|RTN4|PCDH19|PTPRS|PLEKHA1|GNB4|ROBO1|SUDS3|SLC8A1|SLIT3|SMARCA1|SSTR1|TACC1|TBX3|TSC1|WNT5A|ZFAND5|WLS|CALM1|CRISPLD2|CTTNBP2|UNC5C|IRS2|CDK5R2|RAPGEF2|ZEB2
GO_REGULATION_OF_MUSCLE_CONTRACTION	16	147	0.00075013	0.0259967	2.83172082864944	154|1756|18|1906|29119|4092|444|4633|481|5142|5997|6546|6781|7168|80005|801	ADRB2|DMD|ABAT|EDN1|CTNNA3|SMAD7|ASPH|MYL2|ATP1B1|PDE4B|RGS2|SLC8A1|STC1|TPM1|DOCK5|CALM1
GO_REGULATION_OF_RAS_PROTEIN_SIGNAL_TRANSDUCTION	20	184	0.000784239	0.0269681	2.46918336513288	1000|10395|10617|19|1902|22821|23229|23370|259173|4853|50650|6091|64283|7204|8729|9162|9462|9826|9828|9922	CDH2|DLC1|STAMBP|ABCA1|LPAR1|RASA3|ARHGEF9|ARHGEF18|ALS2CL|NOTCH2|ARHGEF3|ROBO1|ARHGEF28|TRIO|GBF1|DGKI|RASAL2|ARHGEF11|ARHGEF17|IQSEC1
GO_REGULATION_OF_VESICLE_FUSION	8	62	0.000813652	0.0277643	5.16567885839773	113622|115704|23158|23216|27072|302|7813|9910	ADPRHL1|EVI5L|TBC1D9|TBC1D1|VPS41|ANXA2|EVI5|RABGAP1L
GO_REGULATION_OF_SMALL_GTPASE_MEDIATED_SIGNAL_TRANSDUCTION	26	278	0.000854302	0.0289289	2.15454160613659	1000|10395|10617|19|1902|22821|23094|23229|23370|259173|388|4853|50650|6091|64283|7204|83478|8729|90627|91614|9162|9462|9826|9828|9886|9922	CDH2|DLC1|STAMBP|ABCA1|LPAR1|RASA3|SIPA1L3|ARHGEF9|ARHGEF18|ALS2CL|RHOB|NOTCH2|ARHGEF3|ROBO1|ARHGEF28|TRIO|ARHGAP24|GBF1|STARD13|DEPDC7|DGKI|RASAL2|ARHGEF11|ARHGEF17|RHOBTB1|IQSEC1
GO_REGULATION_OF_ENDOTHELIAL_CELL_MIGRATION	16	114	0.000881993	0.0296089	2.78082442957441	147372|154810|1906|3690|3791|388|5747|5797|6672|6678|6781|7057|7424|7474|84913|90627	CCBE1|AMOTL1|EDN1|ITGB3|KDR|RHOB|PTK2|PTPRM|SP100|SPARC|STC1|THBS1|VEGFC|WNT5A|ATOH8|STARD13
GO_WNT_SIGNALING_PATHWAY	27	351	0.000887733	0.0296089	2.11288518028376	1499|154810|166336|1950|23291|23499|2535|27122|27327|331|4139|5145|5218|54331|5523|57690|59352|607|6659|6885|7474|79971|801|81029|81839|85407|9209	CTNNB1|AMOTL1|PRICKLE2|EGF|FBXW11|MACF1|FZD2|DKK3|TNRC6A|XIAP|MARK1|PDE6A|CDK14|GNG2|PPP2R3A|TNRC6C|LGR6|BCL9|SOX4|MAP3K7|WNT5A|WLS|CALM1|WNT5B|VANGL1|NKD1|LRRFIP2
GO_EPITHELIAL_CELL_DEVELOPMENT	19	186	0.000911488	0.0301743	2.50267818817124	1021|10409|122786|1499|2099|23022|23094|4643|5420|57493|57669|579|5802|6093|6781|7474|81029|84189|9693	CDK6|BASP1|FRMD6|CTNNB1|ESR1|PALLD|SIPA1L3|MYO1E|PODXL|HEG1|EPB41L5|NKX3-2|PTPRS|ROCK1|STC1|WNT5A|WNT5B|SLITRK6|RAPGEF2
GO_POSITIVE_REGULATION_OF_PROTEIN_METABOLIC_PROCESS	80	1492	0.000937499	0.0308055	1.51521976272227	1000|10142|10365|10395|114882|1285|1389|1437|147372|1499|152007|154|154214|1611|1647|1902|1906|1946|1950|2043|2099|22924|23291|2335|23531|2357|2534|255919|28996|29978|302|3092|331|3429|3486|3491|3624|3672|3690|3791|4092|4215|4293|4323|444|4659|5062|51231|51334|5329|5523|5567|56034|5660|57007|5747|57551|6091|6659|6764|6885|7046|7057|7424|7474|79899|801|80381|80762|8412|8440|85407|8738|8941|9021|96…	CDH2|AKAP9|KLF2|DLC1|OSBPL8|COL4A3|CREBL2|CSF2|CCBE1|CTNNB1|GLIPR2|ADRB2|RNF217|DAP|GADD45A|LPAR1|EDN1|EFNA5|EGF|EPHA4|ESR1|MAPRE3|FBXW11|FN1|MMD|FPR1|FYN|CNEP1R1|HIPK2|UBQLN2|ANXA2|HIP1|XIAP|IFI27|IGFBP3|CCN1|INHBA|ITGA1|ITGB3|KDR|SMAD7|MAP3K3|MAP3K9|MMP14|ASPH|PPP1R12A|PAK2|VRK3|PRR16|PLAUR|PPP2R3A|PRKACB|PDGFC|PSAP|ACKR3|PTK2|TAOK1|ROBO1|SOX4|DENND2B|MAP3K7|TGFBR1|THBS1|VEGFC|WNT5A|PRR5L|CALM1…
GO_REGULATION_OF_PROTEOLYSIS	40	711	0.000978218	0.0318559	1.81150535052458	10049|10395|1285|1293|147372|154214|1611|1950|23291|2335|2734|29978|3092|331|334|3429|3491|3730|4092|4323|444|5054|5062|51232|5329|55061|5567|5747|57630|6091|64780|6695|7057|7187|7980|8710|8738|96459|9683|9781	DNAJB6|DLC1|COL4A3|COL6A3|CCBE1|RNF217|DAP|EGF|FBXW11|FN1|GLG1|UBQLN2|HIP1|XIAP|APLP2|IFI27|CCN1|ANOS1|SMAD7|MMP14|ASPH|SERPINE1|PAK2|CRIM1|PLAUR|SUSD4|PRKACB|PTK2|SH3RF1|ROBO1|MICAL1|SPOCK1|THBS1|TRAF3|TFPI2|SERPINB7|CRADD|FNIP1|N4BP1|RNF144A
GO_POSITIVE_REGULATION_OF_EPITHELIAL_CELL_MIGRATION	15	103	0.000990215	0.0318559	2.86082475239707	147372|152007|154810|1906|23332|3037|3690|3791|388|57669|6678|7057|7424|7474|84913	CCBE1|GLIPR2|AMOTL1|EDN1|CLASP1|HAS2|ITGB3|KDR|RHOB|EPB41L5|SPARC|THBS1|VEGFC|WNT5A|ATOH8
GO_REGULATION_OF_CHONDROCYTE_DIFFERENTIATION	9	46	0.00099101	0.0318559	4.36161153291466	1499|2734|2736|4017|5744|579|7046|7704|80856	CTNNB1|GLG1|GLI2|LOXL2|PTHLH|NKX3-2|TGFBR1|ZBTB16|LNPK
GO_REGULATION_OF_CELLULAR_RESPONSE_TO_GROWTH_FACTOR_STIMULUS	23	229	0.00101901	0.0322716	2.24562559454032	147372|1499|1756|2200|27122|2734|28996|331|3491|3690|4052|4091|4092|494470|5654|607|64399|7046|7057|7424|7474|80139|9315	CCBE1|CTNNB1|DMD|FBN1|DKK3|GLG1|HIPK2|XIAP|CCN1|ITGB3|LTBP1|SMAD6|SMAD7|RNF165|HTRA1|BCL9|HHIP|TGFBR1|THBS1|VEGFC|WNT5A|ZNF703|NREP
GO_REGULATION_OF_PHOSPHORUS_METABOLIC_PROCESS	89	1618	0.00103003	0.0322716	1.47794026474913	1000|10142|103|10395|10486|114882|1389|1437|1499|152007|154|1647|1756|19|1902|1906|1946|1950|2043|2099|22924|23293|2335|23531|2357|2534|2535|255919|26524|2885|2898|28996|29855|302|3486|3491|3624|3655|3672|3690|3791|4091|4092|4215|4293|4659|5062|51231|5329|5521|5523|55291|55450|5567|55697|56034|5660|57007|5744|5747|57551|57630|5795|5801|5997|6093|64780|6764|6885|7046|7057|7248|7424|7474|79899|801|…	CDH2|AKAP9|ADAR|DLC1|CAP2|OSBPL8|CREBL2|CSF2|CTNNB1|GLIPR2|ADRB2|GADD45A|DMD|ABCA1|LPAR1|EDN1|EFNA5|EGF|EPHA4|ESR1|MAPRE3|SMG6|FN1|MMD|FPR1|FYN|FZD2|CNEP1R1|LATS2|GRB2|GRIK2|HIPK2|UBN1|ANXA2|IGFBP3|CCN1|INHBA|ITGA6|ITGA1|ITGB3|KDR|SMAD6|SMAD7|MAP3K3|MAP3K9|PPP1R12A|PAK2|VRK3|PLAUR|PPP2R2B|PPP2R3A|PPP6R3|CAMK2N1|PRKACB|VAC14|PDGFC|PSAP|ACKR3|PTHLH|PTK2|TAOK1|SH3RF1|PTPRJ|PTPRR|RGS2|ROCK1|MICAL1|DE…
GO_CARDIAC_CHAMBER_DEVELOPMENT	16	144	0.00103304	0.0322716	2.73170758352582	10512|11174|2535|3340|3491|4052|4091|4092|4633|4853|55742|57493|6659|6926|7168|7474	SEMA3C|ADAMTS6|FZD2|NDST1|CCN1|LTBP1|SMAD6|SMAD7|MYL2|NOTCH2|PARVA|HEG1|SOX4|TBX3|TPM1|WNT5A
GO_GASTRULATION	16	155	0.00103304	0.0322716	2.73170758352582	1284|1295|1303|1499|2335|26011|3624|3690|3909|3912|4323|57669|7474|79971|8091|84913	COL4A2|COL8A1|COL12A1|CTNNB1|FN1|TENM4|INHBA|ITGB3|LAMA3|LAMB1|MMP14|EPB41L5|WNT5A|WLS|HMGA2|ATOH8
GO_MEMBRANE_ORGANIZATION	48	899	0.00104393	0.0323837	1.70718953210382	1000|10098|10133|113451|114882|121601|1289|133022|145567|1794|19|196527|221035|22979|23180|23216|23250|23499|23555|255919|255928|27072|285590|2898|29927|302|3092|4644|481|4897|51761|51762|55291|55690|57205|57217|57586|5898|6093|63971|6445|665|6747|6809|7057|8729|9482|9693	CDH2|TSPAN5|OPTN|AZIN2|OSBPL8|ANO4|COL5A1|TRAM1L1|TTC7B|DOCK2|ABCA1|ANO6|REEP3|EFR3B|RFTN1|TBC1D1|ATP11A|MACF1|TSPAN15|CNEP1R1|SYT14|VPS41|SH3PXD2B|GRIK2|SEC61A1|ANXA2|HIP1|MYO5A|ATP1B1|NRCAM|ATP8A2|RAB8B|PPP6R3|PACS1|ATP10D|TTC7A|SYT13|RALA|ROCK1|KIF13A|SGCG|BNIP3L|SSR3|STX3|THBS1|GBF1|STX8|RAPGEF2
GO_POSITIVE_REGULATION_OF_CELL_JUNCTION_ASSEMBLY	6	24	0.00106357	0.032538	7.25072150179678	342184|3791|57669|5795|6093|7248	FMN1|KDR|EPB41L5|PTPRJ|ROCK1|TSC1
GO_POSITIVE_REGULATION_OF_ADHERENS_JUNCTION_ORGANIZATION	6	21	0.00106357	0.032538	7.25072150179678	342184|3791|57669|5795|6093|7248	FMN1|KDR|EPB41L5|PTPRJ|ROCK1|TSC1
GO_REGULATION_OF_STRIATED_MUSCLE_CONTRACTION	11	79	0.00109203	0.0327461	3.55818795386606	1756|29119|4092|444|4633|481|5142|5997|6546|6781|801	DMD|CTNNA3|SMAD7|ASPH|MYL2|ATP1B1|PDE4B|RGS2|SLC8A1|STC1|CALM1
GO_INTRACELLULAR_SIGNAL_TRANSDUCTION	87	1572	0.00109491	0.0327461	1.48076511339266	1012|10142|10617|1437|154810|1608|160851|1647|166614|1756|1794|1906|1950|1979|2044|2250|22821|23085|23179|23235|23291|23348|23370|2357|23589|2534|26524|27327|2885|28996|323|3340|3576|3716|3791|388|3936|399694|4092|4139|4215|4293|444|481|50650|51762|5289|53358|55207|55619|56776|57451|5747|57690|5898|59338|6093|6101|640|64121|64283|6446|6546|6659|6672|6760|6885|7003|7046|7474|79899|80005|801|8412|8…	CDH13|AKAP9|STAMBP|CSF2|AMOTL1|DGKG|DGKH|GADD45A|DCLK2|DMD|DOCK2|EDN1|EGF|EIF4EBP2|EPHA5|FGF5|RASA3|ERC1|RGL1|SIK2|FBXW11|DOCK9|ARHGEF18|FPR1|CARHSP1|FYN|LATS2|TNRC6A|GRB2|HIPK2|APBB2|NDST1|CXCL8|JAK1|KDR|RHOB|LCP1|SHC4|SMAD7|MARK1|MAP3K3|MAP3K9|ASPH|ATP1B1|ARHGEF3|RAB8B|PIK3C3|SHC3|ARL8B|DOCK10|FMN2|TENM2|PTK2|TNRC6C|RALA|PLEKHA1|ROCK1|RP1|BLK|RRAGC|ARHGEF28|SGK1|SLC8A1|SOX4|SP100|SS18|MAP3K7|TE…
GO_RESPONSE_TO_WOUNDING	38	563	0.00109724	0.0327461	1.82897355003488	10404|10630|1289|131566|1508|154|1608|160851|196527|2004|23348|2335|23499|2534|29071|3491|3690|388|3936|4015|4192|4853|5329|54331|5567|56034|607|6678|7046|7168|7474|7980|80856|81029|8837|9060|9162|9315	CPQ|PDPN|COL5A1|DCBLD2|CTSB|ADRB2|DGKG|DGKH|ANO6|ELK3|DOCK9|FN1|MACF1|FYN|C1GALT1C1|CCN1|ITGB3|RHOB|LCP1|LOX|MDK|NOTCH2|PLAUR|GNG2|PRKACB|PDGFC|BCL9|SPARC|TGFBR1|TPM1|WNT5A|TFPI2|LNPK|WNT5B|CFLAR|PAPSS2|DGKI|NREP
GO_POSITIVE_REGULATION_OF_BINDING	14	127	0.0010999	0.0327461	2.95843820648043	119|1950|22924|267|285381|28996|302|5329|55690|57669|7474|801|8091|9693	ADD2|EGF|MAPRE3|AMFR|DPH3|HIPK2|ANXA2|PLAUR|PACS1|EPB41L5|WNT5A|CALM1|HMGA2|RAPGEF2
GO_GROWTH	34	410	0.00115226	0.0340763	1.89413027758084	10365|10404|1906|1946|2012|2099|214|23180|26011|2736|29927|342184|3624|3690|4853|54796|5660|57493|57578|57669|59338|607|63923|64121|6586|677|6781|7474|80207|84189|8470|85301|8837|9839	KLF2|CPQ|EDN1|EFNA5|EMP1|ESR1|ALCAM|RFTN1|TENM4|GLI2|SEC61A1|FMN1|INHBA|ITGB3|NOTCH2|BNC2|PSAP|HEG1|UNC79|EPB41L5|PLEKHA1|BCL9|TNN|RRAGC|SLIT3|ZFP36L1|STC1|WNT5A|OPA3|SLITRK6|SORBS2|COL27A1|CFLAR|ZEB2
GO_REGULATION_OF_VASCULATURE_DEVELOPMENT	22	233	0.0012046	0.0351599	2.25983527664111	1284|1285|147372|1499|154|28996|3576|3716|3791|388|5054|51129|5797|6093|6672|6678|7057|7424|7474|8710|90627|9693	COL4A2|COL4A3|CCBE1|CTNNB1|ADRB2|HIPK2|CXCL8|JAK1|KDR|RHOB|SERPINE1|ANGPTL4|PTPRM|ROCK1|SP100|SPARC|THBS1|VEGFC|WNT5A|SERPINB7|STARD13|RAPGEF2
GO_POSITIVE_REGULATION_OF_CHEMOTAXIS	13	120	0.00120476	0.0351599	3.08062023483121	1012|1902|196527|2335|2921|3576|3791|5054|6374|6809|7057|7424|7474	CDH13|LPAR1|ANO6|FN1|CXCL3|CXCL8|KDR|SERPINE1|CXCL5|STX3|THBS1|VEGFC|WNT5A
GO_REGULATION_OF_CELL_PROJECTION_ORGANIZATION	40	558	0.00122803	0.0356049	1.78612462932464	1000|10505|10512|115704|170690|1756|1902|1946|2042|2043|2048|221935|23216|23303|2335|23499|2534|257194|27|27063|411|4134|4897|51761|51762|5420|57142|57451|5747|5898|6091|6446|6586|6695|7046|7474|7813|85464|9693|9839	CDH2|SEMA4F|SEMA3C|EVI5L|ADAMTS16|DMD|LPAR1|EFNA5|EPHA3|EPHA4|EPHB2|SDK1|TBC1D1|KIF13B|FN1|MACF1|FYN|NEGR1|ABL2|ANKRD1|ARSB|MAP4|NRCAM|ATP8A2|RAB8B|PODXL|RTN4|TENM2|PTK2|RALA|ROBO1|SGK1|SLIT3|SPOCK1|TGFBR1|WNT5A|EVI5|SSH2|RAPGEF2|ZEB2
GO_REGULATION_OF_TRANSPORT	90	1804	0.00133746	0.0385257	1.45965579524513	1000|1012|10142|10681|113451|113622|114882|115704|1389|1499|154|154215|1756|1794|18|19|1906|1946|1950|196527|2044|2099|22848|22885|22905|23158|23216|23291|23332|2335|23601|23607|255928|27|27063|27072|285381|29126|29978|302|3092|3429|3624|3690|3786|3936|444|4644|4659|481|5054|5066|5142|51761|51762|5289|5552|55677|55733|57540|57586|57678|5784|5898|6334|636|640|6446|6546|665|6659|6672|6781|7046|7057…	CDH2|CDH13|AKAP9|GNB5|AZIN2|ADPRHL1|OSBPL8|EVI5L|CREBL2|CTNNB1|ADRB2|NKAIN2|DMD|DOCK2|ABAT|ABCA1|EDN1|EFNA5|EGF|ANO6|EPHA5|ESR1|AAK1|ABLIM3|EPN2|TBC1D9|TBC1D1|FBXW11|CLASP1|FN1|CLEC5A|CD2AP|SYT14|ABL2|ANKRD1|VPS41|DPH3|CD274|UBQLN2|ANXA2|HIP1|IFI27|INHBA|ITGB3|KCNQ3|LCP1|ASPH|MYO5A|PPP1R12A|ATP1B1|SERPINE1|PAM|PDE4B|ATP8A2|RAB8B|PIK3C3|SRGN|IWS1|HHAT|DISP3|SYT13|GPAM|PTPN14|RALA|SCN8A|BICD1|BLK|S…
GO_REGULATION_OF_CARTILAGE_DEVELOPMENT	11	63	0.00135588	0.0388044	3.44299661395501	1499|2734|2736|3491|4017|5744|579|7046|7474|7704|80856	CTNNB1|GLG1|GLI2|CCN1|LOXL2|PTHLH|NKX3-2|TGFBR1|WNT5A|ZBTB16|LNPK
GO_MUCOPOLYSACCHARIDE_METABOLIC_PROCESS	13	108	0.00144446	0.0410744	3.0064723507417	113189|1462|176|3036|3037|3340|3423|411|51363|54928|55790|56548|9435	CHST14|VCAN|ACAN|HAS1|HAS2|NDST1|IDS|ARSB|CHST15|BPNT2|CSGALNACT1|CHST7|CHST2
GO_REGULATION_OF_ORGANELLE_ORGANIZATION	61	1178	0.00150996	0.04251	1.57378357635083	10395|113622|115426|115704|119|1437|1499|1515|154|170690|1902|1906|1946|1950|2009|2042|2044|22885|23158|23216|23293|23332|23607|27|27072|2885|29766|29978|302|331|342184|375189|3791|3936|4134|4644|5066|5305|5329|55677|55733|55818|5747|57551|5997|6093|640|6446|665|7168|7248|7474|7813|79884|8440|8500|85464|90102|9637|9839|9910	DLC1|ADPRHL1|UHRF2|EVI5L|ADD2|CSF2|CTNNB1|CTSV|ADRB2|ADAMTS16|LPAR1|EDN1|EFNA5|EGF|EML1|EPHA3|EPHA5|ABLIM3|TBC1D9|TBC1D1|SMG6|CLASP1|CD2AP|ABL2|VPS41|GRB2|TMOD3|UBQLN2|ANXA2|XIAP|FMN1|PFN4|KDR|LCP1|MAP4|MYO5A|PAM|PIP4K2A|PLAUR|IWS1|HHAT|KDM3A|PTK2|TAOK1|RGS2|ROCK1|BLK|SGK1|BNIP3L|TPM1|TSC1|WNT5A|EVI5|MAP9|NCK2|PPFIA1|SSH2|PHLDB2|FEZ2|ZEB2|RABGAP1L
GO_EPITHELIAL_CELL_MORPHOGENESIS	8	42	0.00151411	0.04251	4.55709267935315	10409|122786|23022|23094|57493|57669|6093|6781	BASP1|FRMD6|PALLD|SIPA1L3|HEG1|EPB41L5|ROCK1|STC1
GO_REGULATED_EXOCYTOSIS	18	224	0.00158947	0.0443453	2.4344289936506	1950|2335|255928|27072|334|3690|5054|55361|5552|5660|57586|6678|6809|7057|7424|801|8618|9783	EGF|FN1|SYT14|VPS41|APLP2|ITGB3|SERPINE1|PI4K2A|SRGN|PSAP|SYT13|SPARC|STX3|THBS1|VEGFC|CALM1|CADPS|RIMS3
GO_CENTRAL_NERVOUS_SYSTEM_NEURON_DEVELOPMENT	11	70	0.00166983	0.0462895	3.33500359867826	1009|166614|2043|2048|2736|5747|6091|6586|7474|9693|9839	CDH11|DCLK2|EPHA4|EPHB2|GLI2|PTK2|ROBO1|SLIT3|WNT5A|RAPGEF2|ZEB2
GO_NEGATIVE_REGULATION_OF_WOUND_HEALING	9	58	0.00168003	0.0462895	3.96354693540739	154|18|1906|23332|302|5054|5329|84959|90102	ADRB2|ABAT|EDN1|CLASP1|ANXA2|SERPINE1|PLAUR|UBASH3B|PHLDB2
GO_RESPONSE_TO_OXYGEN_CONTAINING_COMPOUND	74	1381	0.00171376	0.0469275	1.49993118539803	10142|10365|114907|1282|1437|1499|1508|1515|154|18|19|1902|1906|1979|2042|2099|2200|221935|23097|2335|2534|26|2650|27|27063|2786|2882|2885|2921|3294|346673|3554|3576|3624|388|444|4644|5054|50617|5066|5142|5289|54331|5567|56034|5747|57578|57678|5796|59338|59345|6374|64121|6546|6586|6659|6672|6678|6751|6781|687|7038|7046|7057|7168|7248|7474|7799|801|80139|81029|8660|9021|9693	AKAP9|KLF2|FBXO32|COL4A1|CSF2|CTNNB1|CTSB|CTSV|ADRB2|ABAT|ABCA1|LPAR1|EDN1|EIF4EBP2|EPHA3|ESR1|FBN1|SDK1|CDK19|FN1|FYN|AOC1|GCNT1|ABL2|ANKRD1|GNG4|GPX7|GRB2|CXCL3|HSD17B2|STRA8|IL1R1|CXCL8|INHBA|RHOB|ASPH|MYO5A|SERPINE1|ATP6V0A4|PAM|PDE4B|PIK3C3|GNG2|PRKACB|PDGFC|PTK2|UNC79|GPAM|PTPRK|PLEKHA1|GNB4|CXCL5|RRAGC|SLC8A1|SLIT3|SOX4|SP100|SPARC|SSTR1|STC1|KLF9|TG|TGFBR1|THBS1|TPM1|TSC1|WNT5A|PRDM2|CALM…
GO_PROTEIN_LOCALIZATION_TO_MEMBRANE	23	376	0.00177483	0.0483016	2.13739947894815	1000|10098|10133|114882|133022|145567|22979|23180|23499|23555|285590|2898|29927|302|4644|481|51762|55690|57217|6093|63971|6747|9693	CDH2|TSPAN5|OPTN|OSBPL8|TRAM1L1|TTC7B|EFR3B|RFTN1|MACF1|TSPAN15|SH3PXD2B|GRIK2|SEC61A1|ANXA2|MYO5A|ATP1B1|RAB8B|PACS1|TTC7A|ROCK1|KIF13A|SSR3|RAPGEF2
GO_PATTERN_SPECIFICATION_PROCESS	28	418	0.0017925	0.0484849	1.96943265424508	10194|10409|10512|1282|1499|164781|1906|1950|23639|2736|28996|4091|4300|444|5087|5090|5523|57669|579|64399|6781|6926|7046|7474|7704|79971|80114|9839	TSHZ1|BASP1|SEMA3C|COL4A1|CTNNB1|DAW1|EDN1|EGF|LRRC6|GLI2|HIPK2|SMAD6|MLLT3|ASPH|PBX1|PBX3|PPP2R3A|EPB41L5|NKX3-2|HHIP|STC1|TBX3|TGFBR1|WNT5A|ZBTB16|WLS|BICC1|ZEB2
GO_AUTOPHAGY	24	394	0.00183871	0.0494333	2.09169330331254	10133|1508|1611|23001|23274|23710|25758|27072|29978|3964|411|481|5289|5352|54463|55332|55361|57007|64121|81671|8406|84141|91653|9783	OPTN|CTSB|DAP|WDFY3|CLEC16A|GABARAPL1|KIAA1549L|VPS41|UBQLN2|LGALS8|ARSB|ATP1B1|PIK3C3|PLOD2|RETREG1|DRAM1|PI4K2A|ACKR3|RRAGC|VMP1|SRPX|EVA1A|BOC|RIMS3
GO_NEGATIVE_REGULATION_OF_PROTEOLYSIS	20	329	0.00189231	0.0505681	2.26624215848666	10049|1285|1293|2734|331|334|3730|5054|5062|51232|5329|55061|57630|64780|6695|7057|7980|8710|96459|9683	DNAJB6|COL4A3|COL6A3|GLG1|XIAP|APLP2|ANOS1|SERPINE1|PAK2|CRIM1|PLAUR|SUSD4|SH3RF1|MICAL1|SPOCK1|THBS1|TFPI2|SERPINB7|FNIP1|N4BP1
GO_LYSOSOMAL_TRANSPORT	8	70	0.00200911	0.0533677	4.30358387947177	138050|154|27072|388|411|55275|63971|9482	HGSNAT|ADRB2|VPS41|RHOB|ARSB|VPS53|KIF13A|STX8
GO_REGULATION_OF_DEFENSE_RESPONSE_TO_VIRUS_BY_VIRUS	5	29	0.00209031	0.0544678	8.04955639387645	1794|2534|5062|55690|8905	DOCK2|FYN|PAK2|PACS1|AP1S2
GO_LENS_MORPHOGENESIS_IN_CAMERA_TYPE_EYE	5	19	0.00209031	0.0544678	8.04955639387645	1499|25945|28996|357|8412	CTNNB1|NECTIN3|HIPK2|SHROOM2|BCAR3
GO_AXONAL_FASCICULATION	5	20	0.00209031	0.0544678	8.04955639387645	2042|2043|2048|4897|57142	EPHA3|EPHA4|EPHB2|NRCAM|RTN4
GO_NEGATIVE_REGULATION_OF_RESPONSE_TO_EXTERNAL_STIMULUS	22	274	0.00211035	0.0544678	2.14537054018046	10505|10512|154|18|1906|2043|23332|302|4907|5054|5329|5654|6091|7057|7248|7474|80381|80762|84959|90102|9021|9637	SEMA4F|SEMA3C|ADRB2|ABAT|EDN1|EPHA4|CLASP1|ANXA2|NT5E|SERPINE1|PLAUR|HTRA1|ROBO1|THBS1|TSC1|WNT5A|CD276|NDFIP1|UBASH3B|PHLDB2|SOCS3|FEZ2
GO_VACUOLAR_TRANSPORT	17	253	0.00212002	0.0544678	2.43264149498454	138050|154|19|22853|23085|23258|27072|388|411|5289|55275|57589|63971|7813|80762|8729|9482	HGSNAT|ADRB2|ABCA1|LMTK2|ERC1|DENND5A|VPS41|RHOB|ARSB|PIK3C3|VPS53|RIC1|KIF13A|EVI5|NDFIP1|GBF1|STX8
GO_STRIATED_MUSCLE_CONTRACTION	10	99	0.00213772	0.0544678	3.46237409889139	10052|154|1756|1837|4633|481|51761|6546|7168|9826	GJC1|ADRB2|DMD|DTNA|MYL2|ATP1B1|ATP8A2|SLC8A1|TPM1|ARHGEF11
GO_REGULATION_OF_EPITHELIAL_TO_MESENCHYMAL_TRANSITION	9	67	0.00214538	0.0544678	3.79099213707087	1499|152007|2042|23332|4092|57669|7046|80139|90102	CTNNB1|GLIPR2|EPHA3|CLASP1|SMAD7|EPB41L5|TGFBR1|ZNF703|PHLDB2
GO_REGULATION_OF_CELL_GROWTH	28	391	0.00214875	0.0544678	1.94101554329967	10505|10512|10516|131566|1946|2335|23499|2786|323|3486|3490|3491|3624|4323|4633|4897|51232|5654|57142|5795|6446|6586|6695|7046|7474|84162|978|9826	SEMA4F|SEMA3C|FBLN5|DCBLD2|EFNA5|FN1|MACF1|GNG4|APBB2|IGFBP3|IGFBP7|CCN1|INHBA|MMP14|MYL2|NRCAM|CRIM1|HTRA1|RTN4|PTPRJ|SGK1|SLIT3|SPOCK1|TGFBR1|WNT5A|KIAA1109|CDA|ARHGEF11
GO_PROTEIN_LOCALIZATION_TO_CELL_PERIPHERY	15	151	0.00216403	0.0545434	2.60382578646703	1000|10098|10133|145567|22979|23499|23555|302|4644|481|55690|57217|6093|63971|9693	CDH2|TSPAN5|OPTN|TTC7B|EFR3B|MACF1|TSPAN15|ANXA2|MYO5A|ATP1B1|PACS1|TTC7A|ROCK1|KIF13A|RAPGEF2
GO_EPITHELIAL_CELL_DIFFERENTIATION	34	495	0.00220298	0.0552114	1.80980121072125	1000|1021|10365|10409|122786|1282|1499|1508|1515|2099|23022|23094|2535|26524|2736|3713|4643|4644|5420|5660|57493|57669|579|5802|6093|6659|6781|7474|80139|81029|8407|84189|84648|9693	CDH2|CDK6|KLF2|BASP1|FRMD6|COL4A1|CTNNB1|CTSB|CTSV|ESR1|PALLD|SIPA1L3|FZD2|LATS2|GLI2|IVL|MYO1E|MYO5A|PODXL|PSAP|HEG1|EPB41L5|NKX3-2|PTPRS|ROCK1|SOX4|STC1|WNT5A|ZNF703|WNT5B|TAGLN2|SLITRK6|LCE3D|RAPGEF2
GO_ESTABLISHMENT_OF_LOCALIZATION_IN_CELL	76	1676	0.00225173	0.0561162	1.47371482670723	10133|103|113622|115704|133022|138050|1499|154|1780|1783|19|1950|22821|22853|23085|23158|23180|23216|23258|23293|23303|23332|23345|23499|255928|25923|26953|27032|27072|2802|2898|29927|302|357|3797|3831|388|411|4134|4644|473|481|51761|51762|5289|55275|55291|55690|56776|5747|57511|57584|57586|57589|5898|636|63971|64764|64901|6546|6582|665|6747|6809|7248|7813|79083|79971|80762|8500|8618|8729|8905|91…	OPTN|ADAR|ADPRHL1|EVI5L|TRAM1L1|HGSNAT|CTNNB1|ADRB2|DYNC1I1|DYNC1LI2|ABCA1|EGF|RASA3|LMTK2|ERC1|TBC1D9|RFTN1|TBC1D1|DENND5A|SMG6|KIF13B|CLASP1|SYNE1|MACF1|SYT14|ATL3|RANBP6|ATP2C1|VPS41|GOLGA3|GRIK2|SEC61A1|ANXA2|SHROOM2|KIF3C|KLC1|RHOB|ARSB|MAP4|MYO5A|RERE|ATP1B1|ATP8A2|RAB8B|PIK3C3|VPS53|PPP6R3|PACS1|FMN2|PTK2|COG6|ARHGAP21|SYT13|RIC1|RALA|BICD1|KIF13A|CREB3L2|RANBP17|SLC8A1|SLC22A2|BNIP3L|SSR3…
GO_COLLAGEN_FIBRIL_ORGANIZATION	7	38	0.00229447	0.0568619	4.83759073616227	1289|1303|140766|302|4015|4017|7046	COL5A1|COL12A1|ADAMTS14|ANXA2|LOX|LOXL2|TGFBR1
GO_NEURON_RECOGNITION	6	33	0.00240588	0.0592916	5.79984824820594	2042|2043|2048|4897|57142|6091	EPHA3|EPHA4|EPHB2|NRCAM|RTN4|ROBO1
GO_POSITIVE_REGULATION_OF_ENDOTHELIAL_CELL_MIGRATION	11	67	0.00247582	0.060678	3.13818464404946	147372|154810|1906|3690|3791|388|6678|7057|7424|7474|84913	CCBE1|AMOTL1|EDN1|ITGB3|KDR|RHOB|SPARC|THBS1|VEGFC|WNT5A|ATOH8
GO_EMBRYO_DEVELOPMENT_ENDING_IN_BIRTH_OR_EGG_HATCHING	35	554	0.00251081	0.0609465	1.77635544521197	10049|103|10365|10395|10512|1437|1499|1906|2535|26524|2736|2885|3294|3340|3491|4323|4643|5087|5523|5567|57493|57669|579|5801|5898|6659|677|6926|7046|7168|7248|7474|7763|9021|9839	DNAJB6|ADAR|KLF2|DLC1|SEMA3C|CSF2|CTNNB1|EDN1|FZD2|LATS2|GLI2|GRB2|HSD17B2|NDST1|CCN1|MMP14|MYO1E|PBX1|PPP2R3A|PRKACB|HEG1|EPB41L5|NKX3-2|PTPRR|RALA|SOX4|ZFP36L1|TBX3|TGFBR1|TPM1|TSC1|WNT5A|ZFAND5|SOCS3|ZEB2
GO_NEGATIVE_REGULATION_OF_MULTICELLULAR_ORGANISMAL_PROCESS	56	983	0.00251425	0.0609465	1.56351509822961	1021|10365|10505|10512|1284|1285|1289|1499|154|18|1902|1906|2043|2048|22882|2335|23607|2736|29126|302|3624|4092|5054|5087|5142|5329|5552|5567|57142|5744|5747|57540|579|5797|5801|5997|6091|6093|6672|6678|6695|6781|7046|7057|7187|7474|7704|80005|80014|80380|80381|80762|8111|84959|90627|9693	CDK6|KLF2|SEMA4F|SEMA3C|COL4A2|COL4A3|COL5A1|CTNNB1|ADRB2|ABAT|LPAR1|EDN1|EPHA4|EPHB2|ZHX2|FN1|CD2AP|GLI2|CD274|ANXA2|INHBA|SMAD7|SERPINE1|PBX1|PDE4B|PLAUR|SRGN|PRKACB|RTN4|PTHLH|PTK2|DISP3|NKX3-2|PTPRM|PTPRR|RGS2|ROBO1|ROCK1|SP100|SPARC|SPOCK1|STC1|TGFBR1|THBS1|TRAF3|WNT5A|ZBTB16|DOCK5|WWC2|PDCD1LG2|CD276|NDFIP1|GPR68|UBASH3B|STARD13|RAPGEF2
GO_CELLULAR_RESPONSE_TO_ENDOGENOUS_STIMULUS	60	1008	0.00257007	0.061961	1.53749364590257	1012|10142|10365|10424|11167|114907|1282|1284|1499|1508|1906|1979|2099|2200|2250|23235|2335|23370|2534|26|26524|27063|2786|285704|2885|28996|3036|3037|3340|3576|3624|3730|4091|4092|4644|50617|5142|5352|54331|5567|55818|56034|5747|57669|57678|5796|59345|64121|6446|6546|6586|6751|6781|687|6885|7046|7474|80139|8660|9693	CDH13|AKAP9|KLF2|PGRMC2|FSTL1|FBXO32|COL4A1|COL4A2|CTNNB1|CTSB|EDN1|EIF4EBP2|ESR1|FBN1|FGF5|SIK2|FN1|ARHGEF18|FYN|AOC1|LATS2|ANKRD1|GNG4|RGMB|GRB2|HIPK2|HAS1|HAS2|NDST1|CXCL8|INHBA|ANOS1|SMAD6|SMAD7|MYO5A|ATP6V0A4|PDE4B|PLOD2|GNG2|PRKACB|KDM3A|PDGFC|PTK2|EPB41L5|GPAM|PTPRK|GNB4|RRAGC|SGK1|SLC8A1|SLIT3|SSTR1|STC1|KLF9|MAP3K7|TGFBR1|WNT5A|ZNF703|IRS2|RAPGEF2
GO_REGULATION_OF_NERVOUS_SYSTEM_DEVELOPMENT	49	750	0.00259432	0.0622075	1.6119390412848	1000|10505|10512|1499|1756|1902|1946|1950|2042|2043|2048|221935|22882|23303|2335|23499|23531|2534|2535|257194|26011|27|27063|2736|347902|411|463|4897|5087|51761|5567|57142|5747|57540|57633|57688|6091|6446|6586|6695|6925|7038|7424|7474|84189|85464|9315|9693|9839	CDH2|SEMA4F|SEMA3C|CTNNB1|DMD|LPAR1|EFNA5|EGF|EPHA3|EPHA4|EPHB2|SDK1|ZHX2|KIF13B|FN1|MACF1|MMD|FYN|FZD2|NEGR1|TENM4|ABL2|ANKRD1|GLI2|AMIGO2|ARSB|ZFHX3|NRCAM|PBX1|ATP8A2|PRKACB|RTN4|PTK2|DISP3|LRRN1|ZSWIM6|ROBO1|SGK1|SLIT3|SPOCK1|TCF4|TG|VEGFC|WNT5A|SLITRK6|SSH2|NREP|RAPGEF2|ZEB2
GO_REGULATION_OF_CYTOSKELETON_ORGANIZATION	32	502	0.00267134	0.0637101	1.82036001690271	10395|119|1499|1515|1902|1906|1946|2009|2042|2044|23332|23607|27|2885|29766|331|342184|375189|4134|5066|5747|57551|5997|6093|6446|7168|7248|79884|8440|8500|85464|90102	DLC1|ADD2|CTNNB1|CTSV|LPAR1|EDN1|EFNA5|EML1|EPHA3|EPHA5|CLASP1|CD2AP|ABL2|GRB2|TMOD3|XIAP|FMN1|PFN4|MAP4|PAM|PTK2|TAOK1|RGS2|ROCK1|SGK1|TPM1|TSC1|MAP9|NCK2|PPFIA1|SSH2|PHLDB2
GO_VENTRICULAR_SEPTUM_DEVELOPMENT	9	54	0.00270782	0.0638931	3.63279134856882	2535|3491|4052|4091|4092|57493|6659|6926|7474	FZD2|CCN1|LTBP1|SMAD6|SMAD7|HEG1|SOX4|TBX3|WNT5A
GO_VASCULOGENESIS	9	59	0.00270782	0.0638931	3.63279134856882	10052|1499|3037|3791|4643|57007|5747|57493|677	GJC1|CTNNB1|HAS2|KDR|MYO1E|ACKR3|PTK2|HEG1|ZFP36L1
GO_REGULATION_OF_AXONOGENESIS	17	168	0.00274694	0.0644731	2.3624208364817	1000|10505|10512|1946|2043|2048|23303|2335|23499|4897|57142|5747|6091|6586|7474|85464|9839	CDH2|SEMA4F|SEMA3C|EFNA5|EPHA4|EPHB2|KIF13B|FN1|MACF1|NRCAM|RTN4|PTK2|ROBO1|SLIT3|WNT5A|SSH2|ZEB2
GO_CELLULAR_COMPONENT_DISASSEMBLY	29	515	0.00277807	0.0648605	1.87699994067754	1499|1515|176|2200|2335|23710|2535|255919|25758|285590|3831|3909|3915|3918|3936|4323|481|5352|54463|55361|5654|5747|6093|6446|64780|7092|8729|91653|9783	CTNNB1|CTSV|ACAN|FBN1|FN1|GABARAPL1|FZD2|CNEP1R1|KIAA1549L|SH3PXD2B|KLC1|LAMA3|LAMC1|LAMC2|LCP1|MMP14|ATP1B1|PLOD2|RETREG1|PI4K2A|HTRA1|PTK2|ROCK1|SGK1|MICAL1|TLL1|GBF1|BOC|RIMS3
GO_POSITIVE_REGULATION_OF_CELL_DEVELOPMENT	32	472	0.00288912	0.0671002	1.80962072227656	1499|152007|1756|1902|1906|1946|2042|2043|2048|2335|23499|23531|2534|257194|26011|27|27063|2736|3037|411|4897|51761|57669|6091|6446|6925|7424|7474|80139|8111|9693|9839	CTNNB1|GLIPR2|DMD|LPAR1|EDN1|EFNA5|EPHA3|EPHA4|EPHB2|FN1|MACF1|MMD|FYN|NEGR1|TENM4|ABL2|ANKRD1|GLI2|HAS2|ARSB|NRCAM|ATP8A2|EPB41L5|ROBO1|SGK1|TCF4|VEGFC|WNT5A|ZNF703|GPR68|RAPGEF2|ZEB2
GO_POSITIVE_REGULATION_OF_CELL_DIFFERENTIATION	50	823	0.00295956	0.0683782	1.59157262125889	1000|1389|1437|1499|152007|1756|1902|1906|1946|2042|2043|2048|2335|23499|23531|2534|257194|26011|27|27063|2736|285590|3037|3486|3491|3624|3791|4017|411|4323|463|4897|51761|56999|57669|6091|6446|6925|7424|7474|7704|80139|80381|81029|8111|84913|9021|91653|9693|9839	CDH2|CREBL2|CSF2|CTNNB1|GLIPR2|DMD|LPAR1|EDN1|EFNA5|EPHA3|EPHA4|EPHB2|FN1|MACF1|MMD|FYN|NEGR1|TENM4|ABL2|ANKRD1|GLI2|SH3PXD2B|HAS2|IGFBP3|CCN1|INHBA|KDR|LOXL2|ARSB|MMP14|ZFHX3|NRCAM|ATP8A2|ADAMTS9|EPB41L5|ROBO1|SGK1|TCF4|VEGFC|WNT5A|ZBTB16|ZNF703|CD276|WNT5B|GPR68|ATOH8|SOCS3|BOC|RAPGEF2|ZEB2
GO_REGULATION_OF_NEURON_DIFFERENTIATION	38	554	0.0030705	0.0705738	1.70843700643951	1000|10505|10512|1756|1902|1946|2042|2043|2048|221935|22882|23303|2335|23499|23531|2534|257194|27|27063|2736|411|463|4897|5087|51761|57142|5747|57540|6091|6446|6586|6695|6925|7474|85464|9315|9693|9839	CDH2|SEMA4F|SEMA3C|DMD|LPAR1|EFNA5|EPHA3|EPHA4|EPHB2|SDK1|ZHX2|KIF13B|FN1|MACF1|MMD|FYN|NEGR1|ABL2|ANKRD1|GLI2|ARSB|ZFHX3|NRCAM|PBX1|ATP8A2|RTN4|PTK2|DISP3|ROBO1|SGK1|SLIT3|SPOCK1|TCF4|WNT5A|SSH2|NREP|RAPGEF2|ZEB2
GO_NEGATIVE_REGULATION_OF_COAGULATION	7	48	0.00309556	0.0707831	4.51471178219262	154|18|1906|302|5054|5329|84959	ADRB2|ABAT|EDN1|ANXA2|SERPINE1|PLAUR|UBASH3B
GO_REGULATION_OF_CYSTEINE_TYPE_ENDOPEPTIDASE_ACTIVITY	17	213	0.00311403	0.0708402	2.32890434903861	10049|10395|1285|1611|3092|331|3429|3491|444|5062|5329|57630|6091|64780|7057|8738|96459	DNAJB6|DLC1|COL4A3|DAP|HIP1|XIAP|IFI27|CCN1|ASPH|PAK2|PLAUR|SH3RF1|ROBO1|MICAL1|THBS1|CRADD|FNIP1
GO_POSITIVE_REGULATION_OF_PHOSPHORUS_METABOLIC_PROCESS	60	1036	0.00315956	0.0714004	1.52087305168398	1000|10142|10395|10486|114882|1389|1437|1499|152007|154|1647|19|1902|1906|1946|1950|2043|2099|22924|23531|2357|2534|2535|255919|28996|302|3486|3491|3624|3655|3672|3690|3791|4215|4293|4659|5062|51231|5329|5567|56034|5660|57007|5744|5747|57551|6764|6885|7046|7057|7424|7474|79899|801|8412|8941|9021|96459|9693|9839	CDH2|AKAP9|DLC1|CAP2|OSBPL8|CREBL2|CSF2|CTNNB1|GLIPR2|ADRB2|GADD45A|ABCA1|LPAR1|EDN1|EFNA5|EGF|EPHA4|ESR1|MAPRE3|MMD|FPR1|FYN|FZD2|CNEP1R1|HIPK2|ANXA2|IGFBP3|CCN1|INHBA|ITGA6|ITGA1|ITGB3|KDR|MAP3K3|MAP3K9|PPP1R12A|PAK2|VRK3|PLAUR|PRKACB|PDGFC|PSAP|ACKR3|PTHLH|PTK2|TAOK1|DENND2B|MAP3K7|TGFBR1|THBS1|VEGFC|WNT5A|PRR5L|CALM1|BCAR3|CDK5R2|SOCS3|FNIP1|RAPGEF2|ZEB2
GO_HEART_MORPHOGENESIS	19	212	0.00317085	0.0714004	2.20185335666182	10395|10512|1289|2535|27063|3037|3491|4092|4633|4853|55742|57142|5747|57493|6659|6926|7046|7168|7474	DLC1|SEMA3C|COL5A1|FZD2|ANKRD1|HAS2|CCN1|SMAD7|MYL2|NOTCH2|PARVA|RTN4|PTK2|HEG1|SOX4|TBX3|TGFBR1|TPM1|WNT5A
GO_NEURON_MIGRATION	12	110	0.00320026	0.0716988	2.8398917620025	1499|2534|266727|323|4139|4897|5747|6695|8941|89796|92737|9693	CTNNB1|FYN|MDGA1|APBB2|MARK1|NRCAM|PTK2|SPOCK1|CDK5R2|NAV1|DNER|RAPGEF2
GO_REGULATION_OF_CARDIAC_MUSCLE_CONTRACTION	10	66	0.00322528	0.0718961	3.23078096329124	1756|29119|4092|444|481|5142|5997|6546|6781|801	DMD|CTNNA3|SMAD7|ASPH|ATP1B1|PDE4B|RGS2|SLC8A1|STC1|CALM1
GO_NEGATIVE_REGULATION_OF_CELL_JUNCTION_ASSEMBLY	5	20	0.00330764	0.0733634	6.89854502416357	10395|4323|6093|7057|90102	DLC1|MMP14|ROCK1|THBS1|PHLDB2
GO_AORTA_DEVELOPMENT	6	41	0.00342541	0.0744858	5.27267575975923	11174|3340|4015|4052|4091|6659	ADAMTS6|NDST1|LOX|LTBP1|SMAD6|SOX4
GO_PEPTIDYL_TYROSINE_AUTOPHOSPHORYLATION	6	39	0.00342541	0.0744858	5.27267575975923	2534|27|3716|3791|5747|640	FYN|ABL2|JAK1|KDR|PTK2|BLK
GO_ANTERIOR_POSTERIOR_AXIS_SPECIFICATION	6	48	0.00342541	0.0744858	5.27267575975923	10409|1499|57669|6926|7474|79971	BASP1|CTNNB1|EPB41L5|TBX3|WNT5A|WLS
GO_SUBSTRATE_DEPENDENT_CELL_MIGRATION	6	27	0.00342541	0.0744858	5.27267575975923	22801|23294|23607|57669|6091|7424	ITGA11|ANKS1A|CD2AP|EPB41L5|ROBO1|VEGFC
GO_ESTABLISHMENT_OF_PROTEIN_LOCALIZATION	63	1423	0.00348571	0.0754274	1.49759612941128	1000|10098|10133|103|113622|115704|121260|133022|145567|1499|157680|19|1950|22853|22979|23085|23158|23180|23216|23303|23390|23499|23555|26953|27072|28966|2898|29927|302|388|4644|473|481|50617|51762|54492|55207|55275|55690|56776|56999|57217|57511|57678|5898|59338|6093|63971|64901|6747|6809|7813|79083|79971|81555|8618|8729|8905|89853|90102|9482|9886|9910	CDH2|TSPAN5|OPTN|ADAR|ADPRHL1|EVI5L|SLC15A4|TRAM1L1|TTC7B|CTNNB1|VPS13B|ABCA1|EGF|LMTK2|EFR3B|ERC1|TBC1D9|RFTN1|TBC1D1|KIF13B|ZDHHC17|MACF1|TSPAN15|RANBP6|VPS41|SNX24|GRIK2|SEC61A1|ANXA2|RHOB|MYO5A|RERE|ATP1B1|ATP6V0A4|RAB8B|NEURL1B|ARL8B|VPS53|PACS1|FMN2|ADAMTS9|TTC7A|COG6|GPAM|RALA|PLEKHA1|ROCK1|KIF13A|RANBP17|SSR3|STX3|EVI5|MLPH|WLS|YIPF5|CADPS|GBF1|AP1S2|MVB12B|PHLDB2|STX8|RHOBTB1|RABGAP1L
GO_PLATELET_DEGRANULATION	11	107	0.00357043	0.0768856	2.96288907201132	1950|2335|334|3690|5054|5552|5660|6678|7057|7424|801	EGF|FN1|APLP2|ITGB3|SERPINE1|SRGN|PSAP|SPARC|THBS1|VEGFC|CALM1
GO_TUBE_MORPHOGENESIS	27	323	0.00363529	0.077904	1.88297681966453	10395|1282|1499|170690|1906|1950|2043|2099|2535|26249|2736|342184|388|4323|5087|5420|5567|57669|5898|64399|6659|6926|7248|7474|84913|90627|9839	DLC1|COL4A1|CTNNB1|ADAMTS16|EDN1|EGF|EPHA4|ESR1|FZD2|KLHL3|GLI2|FMN1|RHOB|MMP14|PBX1|PODXL|PRKACB|EPB41L5|RALA|HHIP|SOX4|TBX3|TSC1|WNT5A|ATOH8|STARD13|ZEB2
GO_UROGENITAL_SYSTEM_DEVELOPMENT	26	299	0.00365379	0.0779242	1.90795660008056	10409|1282|1285|1499|170690|2043|2048|2099|2200|26249|2650|2736|3037|342184|3655|4091|4092|4643|5087|5420|5660|6659|7046|7248|7474|7704	BASP1|COL4A1|COL4A3|CTNNB1|ADAMTS16|EPHA4|EPHB2|ESR1|FBN1|KLHL3|GCNT1|GLI2|HAS2|FMN1|ITGA6|SMAD6|SMAD7|MYO1E|PBX1|PODXL|PSAP|SOX4|TGFBR1|TSC1|WNT5A|ZBTB16
GO_POSITIVE_REGULATION_OF_INTRACELLULAR_SIGNAL_TRANSDUCTION	50	876	0.00371355	0.0788197	1.57040005844011	1000|1012|114882|1437|1499|152007|154|1647|1902|1906|1950|2043|2099|23390|2357|2534|27032|27063|28996|3486|3672|3791|4215|4293|444|4853|54503|56034|5660|57007|5747|57551|5795|6091|64121|6764|6885|7046|7057|7474|79899|79971|801|80762|8440|8837|9021|9162|9693|9839	CDH2|CDH13|OSBPL8|CSF2|CTNNB1|GLIPR2|ADRB2|GADD45A|LPAR1|EDN1|EGF|EPHA4|ESR1|ZDHHC17|FPR1|FYN|ATP2C1|ANKRD1|HIPK2|IGFBP3|ITGA1|KDR|MAP3K3|MAP3K9|ASPH|NOTCH2|ZDHHC13|PDGFC|PSAP|ACKR3|PTK2|TAOK1|PTPRJ|ROBO1|RRAGC|DENND2B|MAP3K7|TGFBR1|THBS1|WNT5A|PRR5L|WLS|CALM1|NDFIP1|NCK2|CFLAR|SOCS3|DGKI|RAPGEF2|ZEB2
GO_MUSCLE_CONTRACTION	18	233	0.00376397	0.0792678	2.21672231290225	10052|154|1756|1837|1906|29766|3672|444|4633|481|51761|6093|6546|7168|800|801|8082|9826	GJC1|ADRB2|DMD|DTNA|EDN1|TMOD3|ITGA1|ASPH|MYL2|ATP1B1|ATP8A2|ROCK1|SLC8A1|TPM1|CALD1|CALM1|SSPN|ARHGEF11
GO_CARDIAC_CHAMBER_MORPHOGENESIS	12	104	0.0037704	0.0792678	2.77195613973652	10512|2535|3491|4092|4633|4853|55742|57493|6659|6926|7168|7474	SEMA3C|FZD2|CCN1|SMAD7|MYL2|NOTCH2|PARVA|HEG1|SOX4|TBX3|TPM1|WNT5A
GO_REGULATION_OF_NEURON_PROJECTION_DEVELOPMENT	30	408	0.00379083	0.0793214	1.80969614947324	1000|10505|10512|1756|1902|1946|2042|2043|2048|221935|23303|2335|23499|2534|257194|27|27063|411|4897|51761|57142|5747|6091|6446|6586|6695|7474|85464|9693|9839	CDH2|SEMA4F|SEMA3C|DMD|LPAR1|EFNA5|EPHA3|EPHA4|EPHB2|SDK1|KIF13B|FN1|MACF1|FYN|NEGR1|ABL2|ANKRD1|ARSB|NRCAM|ATP8A2|RTN4|PTK2|ROBO1|SGK1|SLIT3|SPOCK1|WNT5A|SSH2|RAPGEF2|ZEB2
GO_REGULATION_OF_VESICLE_MEDIATED_TRANSPORT	28	462	0.00391199	0.0814122	1.84742758375683	1012|113622|115704|1794|196527|22848|22905|23158|23216|23332|23607|255928|27|27072|29978|302|3092|5054|57586|5898|636|640|7474|7813|81555|8941|9783|9910	CDH13|ADPRHL1|EVI5L|DOCK2|ANO6|AAK1|EPN2|TBC1D9|TBC1D1|CLASP1|CD2AP|SYT14|ABL2|VPS41|UBQLN2|ANXA2|HIP1|SERPINE1|SYT13|RALA|BICD1|BLK|WNT5A|EVI5|YIPF5|CDK5R2|RIMS3|RABGAP1L
GO_CELLULAR_RESPONSE_TO_ORGANIC_SUBSTANCE	90	1848	0.0039415	0.0814122	1.39532455624703	1012|10142|103|10365|10424|11167|114907|1282|1284|1437|1499|1508|19|1902|1906|1979|2042|2099|2117|2200|2250|23097|23235|2335|23370|2534|26|26280|26524|267|27|27063|2736|2786|285704|2885|28996|2921|29927|3036|3037|3340|3429|346673|3554|3576|3624|3716|3730|3791|4091|4092|4644|5054|50617|5062|5142|5352|54331|5567|55818|56034|5660|57007|5747|57669|57678|5796|59345|6374|64121|6446|64764|6546|6586|6659…	CDH13|AKAP9|ADAR|KLF2|PGRMC2|FSTL1|FBXO32|COL4A1|COL4A2|CSF2|CTNNB1|CTSB|ABCA1|LPAR1|EDN1|EIF4EBP2|EPHA3|ESR1|ETV3|FBN1|FGF5|CDK19|SIK2|FN1|ARHGEF18|FYN|AOC1|IL1RAPL2|LATS2|AMFR|ABL2|ANKRD1|GLI2|GNG4|RGMB|GRB2|HIPK2|CXCL3|SEC61A1|HAS1|HAS2|NDST1|IFI27|STRA8|IL1R1|CXCL8|INHBA|JAK1|ANOS1|KDR|SMAD6|SMAD7|MYO5A|SERPINE1|ATP6V0A4|PAK2|PDE4B|PLOD2|GNG2|PRKACB|KDM3A|PDGFC|PSAP|ACKR3|PTK2|EPB41L5|GPAM|PT…
GO_REGULATION_OF_HEART_CONTRACTION	19	221	0.00395946	0.0814122	2.15020599167369	10052|10060|10142|154|1756|1906|29119|4092|444|4633|481|5142|5997|6505|6546|6781|7168|776|801	GJC1|ABCC9|AKAP9|ADRB2|DMD|EDN1|CTNNA3|SMAD7|ASPH|MYL2|ATP1B1|PDE4B|RGS2|SLC1A1|SLC8A1|STC1|TPM1|CACNA1D|CALM1
GO_PROTEIN_COMPLEX_SUBUNIT_ORGANIZATION	66	1527	0.00397706	0.0814122	1.47359368778619	1000|10049|10142|10529|119|1289|1303|138050|140766|1499|154|160851|1756|1946|1950|196527|2009|2195|23332|2335|23607|23639|2535|25923|267|26953|2744|285527|285590|29766|29855|302|3092|331|342184|357|3915|3936|4015|4017|4134|4739|50617|5066|51129|55291|56034|56776|57142|5747|57528|607|63971|6446|64780|6505|7046|7248|79884|80036|84056|8440|8470|8618|9076|978	CDH2|DNAJB6|AKAP9|NEBL|ADD2|COL5A1|COL12A1|HGSNAT|ADAMTS14|CTNNB1|ADRB2|DGKH|DMD|EFNA5|EGF|ANO6|EML1|FAT1|CLASP1|FN1|CD2AP|LRRC6|FZD2|ATL3|AMFR|RANBP6|GLS|FRYL|SH3PXD2B|TMOD3|UBN1|ANXA2|HIP1|XIAP|FMN1|SHROOM2|LAMC1|LCP1|LOX|LOXL2|MAP4|NEDD9|ATP6V0A4|PAM|ANGPTL4|PPP6R3|PDGFC|FMN2|RTN4|PTK2|KCTD16|BCL9|KIF13A|SGK1|MICAL1|SLC1A1|TGFBR1|TSC1|MAP9|TRPM3|KATNAL1|NCK2|SORBS2|CADPS|CLDN1|CDA
GO_EXTRACELLULAR_MATRIX_ASSEMBLY	4	16	0.00401922	0.0814122	9.64943922557672	10516|3036|3037|4015	FBLN5|HAS1|HAS2|LOX
GO_DECIDUALIZATION	4	21	0.00401922	0.0814122	9.64943922557672	1508|1515|2099|6781	CTSB|CTSV|ESR1|STC1
GO_ACTIVATION_OF_TRANSMEMBRANE_RECEPTOR_PROTEIN_TYROSINE_KINASE_ACTIVITY	4	12	0.00401922	0.0814122	9.64943922557672	154|1946|1950|56034	ADRB2|EFNA5|EGF|PDGFC
GO_PHOSPHOLIPID_BIOSYNTHETIC_PROCESS	16	235	0.00415817	0.0838439	2.32106808549449	166929|2250|2885|5289|5305|5329|55361|55697|56895|57678|8660|9107|9108|93183|9517|9663	SGMS2|FGF5|GRB2|PIK3C3|PIP4K2A|PLAUR|PI4K2A|VAC14|AGPAT4|GPAM|IRS2|MTMR6|MTMR7|PIGM|SPTLC2|LPIN2
GO_PLASMA_MEMBRANE_ORGANIZATION	18	203	0.00421674	0.0844003	2.18878784340225	1000|10098|10133|121601|1289|145567|196527|22979|23499|23555|302|4644|481|55690|57217|6093|63971|9693	CDH2|TSPAN5|OPTN|ANO4|COL5A1|TTC7B|ANO6|EFR3B|MACF1|TSPAN15|ANXA2|MYO5A|ATP1B1|PACS1|TTC7A|ROCK1|KIF13A|RAPGEF2
GO_REGIONALIZATION	21	311	0.00422382	0.0844003	2.04530393878274	10194|10409|10512|1499|1906|1950|2736|28996|4091|4300|5087|5090|5523|57669|64399|6926|7046|7474|7704|79971|9839	TSHZ1|BASP1|SEMA3C|CTNNB1|EDN1|EGF|GLI2|HIPK2|SMAD6|MLLT3|PBX1|PBX3|PPP2R3A|EPB41L5|HHIP|TBX3|TGFBR1|WNT5A|ZBTB16|WLS|ZEB2
GO_POSITIVE_REGULATION_OF_PROTEIN_BINDING	8	73	0.00428233	0.0851857	3.68723227376614	119|22924|267|28996|55690|57669|7474|9693	ADD2|MAPRE3|AMFR|HIPK2|PACS1|EPB41L5|WNT5A|RAPGEF2
GO_SECRETION	36	588	0.00430923	0.0853382	1.69420077975644	10516|19|1906|1950|2335|255928|27072|2744|302|334|3624|3690|4644|5054|5066|51762|55361|5552|5660|57586|57678|5898|6505|6582|6678|6809|6926|7057|7424|79971|801|81671|8500|8618|9162|9783	FBLN5|ABCA1|EDN1|EGF|FN1|SYT14|VPS41|GLS|ANXA2|APLP2|INHBA|ITGB3|MYO5A|SERPINE1|PAM|RAB8B|PI4K2A|SRGN|PSAP|SYT13|GPAM|RALA|SLC1A1|SLC22A2|SPARC|STX3|TBX3|THBS1|VEGFC|WLS|CALM1|VMP1|PPFIA1|CADPS|DGKI|RIMS3
GO_CARDIAC_VENTRICLE_DEVELOPMENT	12	106	0.00441951	0.087133	2.70716995878141	10512|2535|3491|4052|4091|4092|4633|57493|6659|6926|7168|7474	SEMA3C|FZD2|CCN1|LTBP1|SMAD6|SMAD7|MYL2|HEG1|SOX4|TBX3|TPM1|WNT5A
GO_NEGATIVE_REGULATION_OF_PROTEIN_METABOLIC_PROCESS	55	1087	0.0044833	0.0879997	1.52005054696115	10049|103|113451|1285|1293|1499|1647|1756|1906|1979|2534|26524|27327|2734|29855|302|331|334|3486|3624|3690|3730|4091|4092|5054|5062|51231|51232|5329|55061|55450|55818|56776|57589|57630|57690|5795|5801|5997|6093|64780|6659|6695|7057|7248|7980|79899|801|80381|8440|84959|8710|9021|96459|9683	DNAJB6|ADAR|AZIN2|COL4A3|COL6A3|CTNNB1|GADD45A|DMD|EDN1|EIF4EBP2|FYN|LATS2|TNRC6A|GLG1|UBN1|ANXA2|XIAP|APLP2|IGFBP3|INHBA|ITGB3|ANOS1|SMAD6|SMAD7|SERPINE1|PAK2|VRK3|CRIM1|PLAUR|SUSD4|CAMK2N1|KDM3A|FMN2|RIC1|SH3RF1|TNRC6C|PTPRJ|PTPRR|RGS2|ROCK1|MICAL1|SOX4|SPOCK1|THBS1|TSC1|TFPI2|PRR5L|CALM1|CD276|NCK2|UBASH3B|SERPINB7|SOCS3|FNIP1|N4BP1
GO_REGULATION_OF_CHEMOTAXIS	16	180	0.0047002	0.0909164	2.28666805503411	1012|10505|10512|1902|196527|2335|2921|3576|3791|5054|6091|6374|6809|7057|7424|7474	CDH13|SEMA4F|SEMA3C|LPAR1|ANO6|FN1|CXCL3|CXCL8|KDR|SERPINE1|ROBO1|CXCL5|STX3|THBS1|VEGFC|WNT5A
GO_REGULATION_OF_RESPONSE_TO_STRESS	68	1468	0.00471234	0.0909164	1.45247506577207	10049|1021|103|10516|10666|11343|1508|154|1647|1794|18|1906|196527|2043|2140|23001|23097|23180|23291|23332|2534|25758|27063|2898|28996|29978|302|331|3554|3716|3791|4215|4293|481|4907|5054|5062|5289|5305|5329|55061|5567|55690|5654|5660|57007|57551|57630|5817|665|6885|7057|7187|7248|7474|80381|80762|8091|81606|8440|84959|8905|90102|9021|9517|9637|9839|9891	DNAJB6|CDK6|ADAR|FBLN5|CD226|MGLL|CTSB|ADRB2|GADD45A|DOCK2|ABAT|EDN1|ANO6|EPHA4|EYA3|WDFY3|CDK19|RFTN1|FBXW11|CLASP1|FYN|KIAA1549L|ANKRD1|GRIK2|HIPK2|UBQLN2|ANXA2|XIAP|IL1R1|JAK1|KDR|MAP3K3|MAP3K9|ATP1B1|NT5E|SERPINE1|PAK2|PIK3C3|PIP4K2A|PLAUR|SUSD4|PRKACB|PACS1|HTRA1|PSAP|ACKR3|TAOK1|SH3RF1|PVR|BNIP3L|MAP3K7|THBS1|TRAF3|TSC1|WNT5A|CD276|NDFIP1|HMGA2|LBH|NCK2|UBASH3B|AP1S2|PHLDB2|SOCS3|SPTLC2|FEZ…
GO_REGULATION_OF_COAGULATION	10	88	0.00471265	0.0909164	3.02791169368171	154|18|1906|196527|302|5054|5329|7057|81606|84959	ADRB2|ABAT|EDN1|ANO6|ANXA2|SERPINE1|PLAUR|THBS1|LBH|UBASH3B
GO_EMBRYONIC_AXIS_SPECIFICATION	6	33	0.00473437	0.0909164	4.83284933221998	10409|1499|4091|57669|6926|7474	BASP1|CTNNB1|SMAD6|EPB41L5|TBX3|WNT5A
GO_RETINAL_GANGLION_CELL_AXON_GUIDANCE	6	18	0.00473437	0.0909164	4.83284933221998	10505|1946|2048|214|4897|5797	SEMA4F|EFNA5|EPHB2|ALCAM|NRCAM|PTPRM
GO_EYE_DEVELOPMENT	25	326	0.0047586	0.0909877	1.89006780890231	1282|1289|1295|1296|1499|2048|2200|221935|23094|25945|285590|28996|357|3624|51761|5523|5797|6101|64093|7046|7474|81029|8412|84189|85407	COL4A1|COL5A1|COL8A1|COL8A2|CTNNB1|EPHB2|FBN1|SDK1|SIPA1L3|NECTIN3|SH3PXD2B|HIPK2|SHROOM2|INHBA|ATP8A2|PPP2R3A|PTPRM|RP1|SMOC1|TGFBR1|WNT5A|WNT5B|BCAR3|SLITRK6|NKD1
GO_RESPONSE_TO_CORTICOSTEROID	15	176	0.00490499	0.0933842	2.35001603677201	114907|1515|154|1906|2335|4192|5066|6446|6586|6678|6781|687|7474|801|9021	FBXO32|CTSV|ADRB2|EDN1|FN1|MDK|PAM|SGK1|SLIT3|SPARC|STC1|KLF9|WNT5A|CALM1|SOCS3
GO_NEGATIVE_REGULATION_OF_CHONDROCYTE_DIFFERENTIATION	5	20	0.00496239	0.0940733	6.03525929144125	1499|2736|5744|579|7046	CTNNB1|GLI2|PTHLH|NKX3-2|TGFBR1
GO_PHOSPHATIDYLINOSITOL_BIOSYNTHETIC_PROCESS	11	120	0.00502156	0.0947899	2.80635868575097	2250|2885|5289|5305|5329|55361|55697|8660|9107|9108|93183	FGF5|GRB2|PIK3C3|PIP4K2A|PLAUR|PI4K2A|VAC14|IRS2|MTMR6|MTMR7|PIGM
GO_LENS_DEVELOPMENT_IN_CAMERA_TYPE_EYE	9	66	0.00511579	0.0961595	3.22801347927633	1499|25945|28996|357|7046|7474|81029|8412|84189	CTNNB1|NECTIN3|HIPK2|SHROOM2|TGFBR1|WNT5A|WNT5B|BCAR3|SLITRK6
GO_REGULATION_OF_RHO_PROTEIN_SIGNAL_TRANSDUCTION	13	109	0.00515741	0.0965327	2.52310511690837	1000|10395|19|1902|23229|23370|259173|50650|6091|64283|7204|9826|9828	CDH2|DLC1|ABCA1|LPAR1|ARHGEF9|ARHGEF18|ALS2CL|ARHGEF3|ROBO1|ARHGEF28|TRIO|ARHGEF11|ARHGEF17
GO_NEGATIVE_REGULATION_OF_LOCOMOTION	22	263	0.00519668	0.0968591	1.96601287511259	10395|10505|10512|114882|23332|3036|3486|388|4092|5054|5795|5796|5797|5801|6091|6672|6781|7057|7168|7474|90102|90627	DLC1|SEMA4F|SEMA3C|OSBPL8|CLASP1|HAS1|IGFBP3|RHOB|SMAD7|SERPINE1|PTPRJ|PTPRK|PTPRM|PTPRR|ROBO1|SP100|STC1|THBS1|TPM1|WNT5A|PHLDB2|STARD13
GO_PHOSPHATIDYLINOSITOL_METABOLIC_PROCESS	16	193	0.0052985	0.0979776	2.25313915027799	145567|1950|2250|22979|2534|2885|5289|5305|5329|54928|55361|55697|8660|9107|9108|93183	TTC7B|EGF|FGF5|EFR3B|FYN|GRB2|PIK3C3|PIP4K2A|PLAUR|BPNT2|PI4K2A|VAC14|IRS2|MTMR6|MTMR7|PIGM
GO_CHONDROITIN_SULFATE_PROTEOGLYCAN_METABOLIC_PROCESS	7	43	0.00531807	0.0979776	3.98210038034932	1462|3423|411|51363|54928|55790|56548	VCAN|IDS|ARSB|CHST15|BPNT2|CSGALNACT1|CHST7
GO_ACTIVATION_OF_GTPASE_ACTIVITY	8	75	0.00536712	0.0979776	3.51927648711847	113622|115704|23158|23216|7248|7474|7813|9910	ADPRHL1|EVI5L|TBC1D9|TBC1D1|TSC1|WNT5A|EVI5|RABGAP1L
GO_EPITHELIAL_TO_MESENCHYMAL_TRANSITION	8	56	0.00536712	0.0979776	3.51927648711847	1499|3037|4017|57142|57669|7046|7474|8091	CTNNB1|HAS2|LOXL2|RTN4|EPB41L5|TGFBR1|WNT5A|HMGA2
GO_CARDIAC_SEPTUM_MORPHOGENESIS	8	49	0.00536712	0.0979776	3.51927648711847	2535|3491|4092|4853|55742|6659|6926|7474	FZD2|CCN1|SMAD7|NOTCH2|PARVA|SOX4|TBX3|WNT5A
GO_POSITIVE_REGULATION_OF_MULTICELLULAR_ORGANISMAL_PROCESS	76	1395	0.00561011	0.101994	1.41149252138054	10409|1437|147372|1499|152007|154|154810|1756|18|1902|1906|1946|1950|196527|2042|2043|2048|23332|2335|23499|23531|23601|2534|257194|26011|27|27063|27297|2736|28996|29126|3037|347902|3491|3576|3624|3690|3716|3791|388|4017|411|4323|4897|5054|51129|5142|51761|51762|57493|57633|57669|57678|5797|5997|6091|6446|6505|6546|6678|6885|6925|7057|7168|7424|7474|7704|80139|80381|8111|84189|84913|8710|90102|96…	BASP1|CSF2|CCBE1|CTNNB1|GLIPR2|ADRB2|AMOTL1|DMD|ABAT|LPAR1|EDN1|EFNA5|EGF|ANO6|EPHA3|EPHA4|EPHB2|CLASP1|FN1|MACF1|MMD|CLEC5A|FYN|NEGR1|TENM4|ABL2|ANKRD1|CRCP|GLI2|HIPK2|CD274|HAS2|AMIGO2|CCN1|CXCL8|INHBA|ITGB3|JAK1|KDR|RHOB|LOXL2|ARSB|MMP14|NRCAM|SERPINE1|ANGPTL4|PDE4B|ATP8A2|RAB8B|HEG1|LRRN1|EPB41L5|GPAM|PTPRM|RGS2|ROBO1|SGK1|SLC1A1|SLC8A1|SPARC|MAP3K7|TCF4|THBS1|TPM1|VEGFC|WNT5A|ZBTB16|ZNF703|C…
GO_MUSCLE_SYSTEM_PROCESS	21	282	0.00565612	0.10241	1.9849937902689	10052|154|1756|1837|1906|29766|3672|444|4633|481|51761|5997|6093|6546|7168|800|801|8082|8470|8837|9826	GJC1|ADRB2|DMD|DTNA|EDN1|TMOD3|ITGA1|ASPH|MYL2|ATP1B1|ATP8A2|RGS2|ROCK1|SLC8A1|TPM1|CALD1|CALM1|SSPN|SORBS2|CFLAR|ARHGEF11
GO_NEGATIVE_REGULATION_OF_RESPONSE_TO_WOUNDING	14	156	0.00577705	0.104175	2.3842218304189	154|18|1906|2043|23332|302|4907|5054|5329|80381|80762|84959|90102|9021	ADRB2|ABAT|EDN1|EPHA4|CLASP1|ANXA2|NT5E|SERPINE1|PLAUR|CD276|NDFIP1|UBASH3B|PHLDB2|SOCS3
GO_LIPID_PHOSPHORYLATION	11	99	0.00590383	0.10603	2.73408257153919	145567|1950|2250|22979|2534|2885|5289|5305|54928|55361|8660	TTC7B|EGF|FGF5|EFR3B|FYN|GRB2|PIK3C3|PIP4K2A|BPNT2|PI4K2A|IRS2
GO_AXIS_SPECIFICATION	9	90	0.00620811	0.111045	3.11254089603778	10409|1499|1950|4091|57669|6781|6926|7474|79971	BASP1|CTNNB1|EGF|SMAD6|EPB41L5|STC1|TBX3|WNT5A|WLS
GO_REGULATION_OF_AUTOPHAGY	17	249	0.00626742	0.111656	2.14584143046282	154|1611|220441|23001|25827|27|29978|3791|5305|55332|5660|64121|665|7248|81671|9517|9637	ADRB2|DAP|RNF152|WDFY3|FBXL2|ABL2|UBQLN2|KDR|PIP4K2A|DRAM1|PSAP|RRAGC|BNIP3L|TSC1|VMP1|SPTLC2|FEZ2
GO_CENTRAL_NERVOUS_SYSTEM_NEURON_AXONOGENESIS	6	27	0.00637691	0.113152	4.46076540586714	1009|2043|2048|2736|5747|9839	CDH11|EPHA4|EPHB2|GLI2|PTK2|ZEB2
GO_POSITIVE_REGULATION_OF_LEUKOCYTE_CHEMOTAXIS	8	81	0.00664959	0.114736	3.36587337544935	196527|2921|3576|5054|6374|7057|7424|7474	ANO6|CXCL3|CXCL8|SERPINE1|CXCL5|THBS1|VEGFC|WNT5A
GO_NEGATIVE_REGULATION_OF_CELLULAR_COMPONENT_ORGANIZATION	38	684	0.00668177	0.114736	1.61676024601567	10049|10395|10505|10512|115704|119|1499|1902|1946|2009|2043|2048|23293|23332|26278|29766|29978|302|331|375189|4091|4092|4134|4323|55818|57142|5747|6093|6446|6695|7057|7474|79884|8500|8837|90102|9637|9693	DNAJB6|DLC1|SEMA4F|SEMA3C|EVI5L|ADD2|CTNNB1|LPAR1|EFNA5|EML1|EPHA4|EPHB2|SMG6|CLASP1|SACS|TMOD3|UBQLN2|ANXA2|XIAP|PFN4|SMAD6|SMAD7|MAP4|MMP14|KDM3A|RTN4|PTK2|ROCK1|SGK1|SPOCK1|THBS1|WNT5A|MAP9|PPFIA1|CFLAR|PHLDB2|FEZ2|RAPGEF2
GO_PALATE_DEVELOPMENT	10	85	0.00669178	0.114736	2.84927310722572	10194|2048|2535|3624|444|54796|59338|6926|7046|7474	TSHZ1|EPHB2|FZD2|INHBA|ASPH|BNC2|PLEKHA1|TBX3|TGFBR1|WNT5A
GO_TISSUE_MIGRATION	10	84	0.00669178	0.114736	2.84927310722572	1012|3791|4017|411|5747|57669|6091|7046|90627|9839	CDH13|KDR|LOXL2|ARSB|PTK2|EPB41L5|ROBO1|TGFBR1|STARD13|ZEB2
GO_RESPONSE_TO_PLATELET_DERIVED_GROWTH_FACTOR	4	18	0.00669898	0.114736	7.7201600802432	2335|2534|3036|3037	FN1|FYN|HAS1|HAS2
GO_RETINA_LAYER_FORMATION	4	22	0.00669898	0.114736	7.7201600802432	221935|28996|51761|5797	SDK1|HIPK2|ATP8A2|PTPRM
GO_LYMPH_VESSEL_DEVELOPMENT	4	20	0.00669898	0.114736	7.7201600802432	10630|147372|57493|5784	PDPN|CCBE1|HEG1|PTPN14
GO_RESPONSE_TO_LAMINAR_FLUID_SHEAR_STRESS	4	14	0.00669898	0.114736	7.7201600802432	10365|19|4091|4092	KLF2|ABCA1|SMAD6|SMAD7
GO_CORPUS_CALLOSUM_DEVELOPMENT	4	11	0.00669898	0.114736	7.7201600802432	1902|2048|5802|9839	LPAR1|EPHB2|PTPRS|ZEB2
GO_TELENCEPHALON_DEVELOPMENT	20	228	0.00676514	0.114981	1.98570667876444	1000|1021|1499|166614|1902|2044|2048|3624|3912|4192|57142|5802|6091|6546|6586|6867|7248|7474|8941|9839	CDH2|CDK6|CTNNB1|DCLK2|LPAR1|EPHA5|EPHB2|INHBA|LAMB1|MDK|RTN4|PTPRS|ROBO1|SLC8A1|SLIT3|TACC1|TSC1|WNT5A|CDK5R2|ZEB2
GO_REGULATION_OF_BINDING	20	283	0.00676514	0.114981	1.98570667876444	119|1499|154|1950|2043|22924|267|285381|28996|302|5329|55690|57669|6093|6672|7046|7474|801|8091|9693	ADD2|CTNNB1|ADRB2|EGF|EPHA4|MAPRE3|AMFR|DPH3|HIPK2|ANXA2|PLAUR|PACS1|EPB41L5|ROCK1|SP100|TGFBR1|WNT5A|CALM1|HMGA2|RAPGEF2
GO_SINGLE_ORGANISM_CELL_ADHESION	32	459	0.00692745	0.117291	1.68961426732244	1000|10049|1021|10630|1296|1499|1794|2195|23303|2335|23607|2534|257194|25945|2650|29119|3491|3690|3912|3915|3936|4897|4907|55742|57451|6093|6659|677|7248|80381|81671|8440	CDH2|DNAJB6|CDK6|PDPN|COL8A2|CTNNB1|DOCK2|FAT1|KIF13B|FN1|CD2AP|FYN|NEGR1|NECTIN3|GCNT1|CTNNA3|CCN1|ITGB3|LAMB1|LAMC1|LCP1|NRCAM|NT5E|PARVA|TENM2|ROCK1|SOX4|ZFP36L1|TSC1|CD276|VMP1|NCK2
GO_MICROTUBULE_BASED_PROCESS	29	522	0.00709268	0.118874	1.73621960309525	10142|1499|158135|1647|1780|1783|2009|23303|23332|23639|331|3797|3831|4134|4659|56776|5747|57584|6101|636|63971|6446|6760|6867|79884|84056|84617|89796|90102	AKAP9|CTNNB1|TTLL11|GADD45A|DYNC1I1|DYNC1LI2|EML1|KIF13B|CLASP1|LRRC6|XIAP|KIF3C|KLC1|MAP4|PPP1R12A|FMN2|PTK2|ARHGAP21|RP1|BICD1|KIF13A|SGK1|SS18|TACC1|MAP9|KATNAL1|TUBB6|NAV1|PHLDB2
GO_REGULATION_OF_PROTEIN_MODIFICATION_PROCESS	84	1710	0.00710938	0.118874	1.37298588724672	1000|10142|103|10395|114882|1389|1437|1499|152007|154|1647|1756|1902|1906|1946|1950|2043|2099|22924|2335|23531|2357|2534|255919|26524|2885|2898|28996|29855|302|331|3486|3491|3624|3672|3690|3791|4091|4092|4215|4293|4659|5062|51231|5329|5521|5523|55291|55450|5567|55677|55818|56034|5660|57007|5747|57551|57630|5795|5801|5997|6093|64780|6659|6764|6885|7046|7057|7248|7424|7474|79899|801|80762|8412|8440…	CDH2|AKAP9|ADAR|DLC1|OSBPL8|CREBL2|CSF2|CTNNB1|GLIPR2|ADRB2|GADD45A|DMD|LPAR1|EDN1|EFNA5|EGF|EPHA4|ESR1|MAPRE3|FN1|MMD|FPR1|FYN|CNEP1R1|LATS2|GRB2|GRIK2|HIPK2|UBN1|ANXA2|XIAP|IGFBP3|CCN1|INHBA|ITGA1|ITGB3|KDR|SMAD6|SMAD7|MAP3K3|MAP3K9|PPP1R12A|PAK2|VRK3|PLAUR|PPP2R2B|PPP2R3A|PPP6R3|CAMK2N1|PRKACB|IWS1|KDM3A|PDGFC|PSAP|ACKR3|PTK2|TAOK1|SH3RF1|PTPRJ|PTPRR|RGS2|ROCK1|MICAL1|SOX4|DENND2B|MAP3K7|TGFBR…
GO_REGULATION_OF_CARDIAC_MUSCLE_CONTRACTION_BY_CALCIUM_ION_SIGNALING	5	23	0.0071284	0.118874	5.36502673098717	1756|444|481|6546|801	DMD|ASPH|ATP1B1|SLC8A1|CALM1
GO_EMBRYONIC_PLACENTA_MORPHOGENESIS	5	22	0.0071284	0.118874	5.36502673098717	10049|2885|3491|677|9021	DNAJB6|GRB2|CCN1|ZFP36L1|SOCS3
GO_LYMPHANGIOGENESIS	3	11	0.00720852	0.118874	14.4614346570607	10630|147372|5784	PDPN|CCBE1|PTPN14
GO_TRIPARTITE_REGIONAL_SUBDIVISION	3	12	0.00720852	0.118874	14.4614346570607	10409|6926|7474	BASP1|TBX3|WNT5A
GO_ENDOTHELIAL_TUBE_MORPHOGENESIS	3	11	0.00720852	0.118874	14.4614346570607	1499|388|90627	CTNNB1|RHOB|STARD13
GO_REPRODUCTIVE_SYSTEM_DEVELOPMENT	28	408	0.00728874	0.119751	1.75093937090943	10046|10049|10409|1437|1499|1508|1515|2099|23639|2736|2885|3294|346673|3491|3624|4323|55818|5654|5660|5747|59338|6586|677|6781|6926|7046|7474|9021	MAMLD1|DNAJB6|BASP1|CSF2|CTNNB1|CTSB|CTSV|ESR1|LRRC6|GLI2|GRB2|HSD17B2|STRA8|CCN1|INHBA|MMP14|KDM3A|HTRA1|PSAP|PTK2|PLEKHA1|SLIT3|ZFP36L1|STC1|TBX3|TGFBR1|WNT5A|SOCS3
GO_NEGATIVE_REGULATION_OF_HYDROLASE_ACTIVITY	23	397	0.00740036	0.121016	1.86655356585453	10049|1285|1293|29855|331|334|3730|5054|5062|51129|51232|5329|57630|5997|6093|636|64780|6695|7057|7980|8710|9162|96459	DNAJB6|COL4A3|COL6A3|UBN1|XIAP|APLP2|ANOS1|SERPINE1|PAK2|ANGPTL4|CRIM1|PLAUR|SH3RF1|RGS2|ROCK1|BICD1|MICAL1|SPOCK1|THBS1|TFPI2|SERPINB7|DGKI|FNIP1
GO_CYTOSOLIC_TRANSPORT	14	215	0.0074425	0.121016	2.30294366616487	1499|22853|23085|23258|255928|5289|55275|57586|57589|6809|7813|8618|8729|9482	CTNNB1|LMTK2|ERC1|DENND5A|SYT14|PIK3C3|VPS53|SYT13|RIC1|STX3|EVI5|CADPS|GBF1|STX8
GO_IN_UTERO_EMBRYONIC_DEVELOPMENT	21	311	0.00746637	0.121016	1.92811275226588	10049|103|10365|1437|1499|1906|26524|2736|2885|3294|3491|4643|57493|57669|5801|677|6926|7046|7168|7763|9021	DNAJB6|ADAR|KLF2|CSF2|CTNNB1|EDN1|LATS2|GLI2|GRB2|HSD17B2|CCN1|MYO1E|HEG1|EPB41L5|PTPRR|ZFP36L1|TBX3|TGFBR1|TPM1|ZFAND5|SOCS3
GO_FOREBRAIN_DEVELOPMENT	27	357	0.00747482	0.121016	1.76709079247795	1000|1021|10395|1499|166614|1902|2044|2048|2534|2736|3340|3624|3912|4192|57142|5802|6091|6546|6586|6751|6867|6926|7248|7474|8941|9693|9839	CDH2|CDK6|DLC1|CTNNB1|DCLK2|LPAR1|EPHA5|EPHB2|FYN|GLI2|NDST1|INHBA|LAMB1|MDK|RTN4|PTPRS|ROBO1|SLC8A1|SLIT3|SSTR1|TACC1|TBX3|TSC1|WNT5A|CDK5R2|RAPGEF2|ZEB2
GO_PLACENTA_DEVELOPMENT	13	138	0.0077479	0.124981	2.37927741091068	10049|1437|1508|1515|2099|2885|3294|3491|5654|5747|677|6781|9021	DNAJB6|CSF2|CTSB|CTSV|ESR1|GRB2|HSD17B2|CCN1|HTRA1|PTK2|ZFP36L1|STC1|SOCS3
GO_CELL_DEATH	52	1001	0.00777769	0.125007	1.48833046826622	10049|10133|10395|1285|1515|158471|1611|1647|1946|2012|220441|2898|28996|3092|331|3429|3486|3491|3624|388|399694|4293|4853|5062|5329|5521|55332|5552|57142|5747|57551|57630|6091|6093|64121|64426|6446|64780|6586|665|677|6885|7046|7057|7187|7704|84141|8633|8738|8837|96459|9870	DNAJB6|OPTN|DLC1|COL4A3|CTSV|PRUNE2|DAP|GADD45A|EFNA5|EMP1|RNF152|GRIK2|HIPK2|HIP1|XIAP|IFI27|IGFBP3|CCN1|INHBA|RHOB|SHC4|MAP3K9|NOTCH2|PAK2|PLAUR|PPP2R2B|DRAM1|SRGN|RTN4|PTK2|TAOK1|SH3RF1|ROBO1|ROCK1|RRAGC|SUDS3|SGK1|MICAL1|SLIT3|BNIP3L|ZFP36L1|MAP3K7|TGFBR1|THBS1|TRAF3|ZBTB16|EVA1A|UNC5C|CRADD|CFLAR|FNIP1|AREL1
GO_ACTIN_FILAMENT_BASED_MOVEMENT	10	93	0.00789634	0.125658	2.76755496791508	10052|122786|1756|4633|4643|4644|55742|57669|6093|7168	GJC1|FRMD6|DMD|MYL2|MYO1E|MYO5A|PARVA|EPB41L5|ROCK1|TPM1
GO_POSITIVE_REGULATION_OF_NERVOUS_SYSTEM_DEVELOPMENT	30	437	0.00792935	0.125658	1.70228105943984	1499|1756|1902|1946|1950|2042|2043|2048|2335|23499|23531|2534|257194|26011|27|27063|2736|347902|411|4897|51761|57633|6091|6446|6925|7424|7474|84189|9693|9839	CTNNB1|DMD|LPAR1|EFNA5|EGF|EPHA3|EPHA4|EPHB2|FN1|MACF1|MMD|FYN|NEGR1|TENM4|ABL2|ANKRD1|GLI2|AMIGO2|ARSB|NRCAM|ATP8A2|LRRN1|ROBO1|SGK1|TCF4|VEGFC|WNT5A|SLITRK6|RAPGEF2|ZEB2
GO_AMINOGLYCAN_METABOLIC_PROCESS	15	166	0.00795367	0.125658	2.20646414594679	113189|138050|1462|176|3036|3037|3340|3423|411|51363|54928|55790|56548|9435|9955	CHST14|HGSNAT|VCAN|ACAN|HAS1|HAS2|NDST1|IDS|ARSB|CHST15|BPNT2|CSGALNACT1|CHST7|CHST2|HS3ST3A1
GO_REGULATION_OF_G_PROTEIN_COUPLED_RECEPTOR_PROTEIN_SIGNALING_PATHWAY	12	127	0.00795988	0.125658	2.47555916761428	11343|154|1906|2786|29978|3576|5145|57528|5997|636|64407|801	MGLL|ADRB2|EDN1|GNG4|UBQLN2|CXCL8|PDE6A|KCTD16|RGS2|BICD1|RGS18|CALM1
GO_MUSCLE_CELL_DEVELOPMENT	12	128	0.00795988	0.125658	2.47555916761428	10529|1756|27063|29766|4633|6445|6546|6926|7168|8470|8837|92737	NEBL|DMD|ANKRD1|TMOD3|MYL2|SGCG|SLC8A1|TBX3|TPM1|SORBS2|CFLAR|DNER
GO_SINGLE_ORGANISM_CELLULAR_LOCALIZATION	43	898	0.00800887	0.125883	1.5484236454853	1000|10098|10133|103|114882|133022|145567|1499|1780|1794|1950|22979|23180|23332|23499|23555|255928|26953|27072|285590|2898|29927|302|3797|4134|4644|473|481|51762|55291|55690|56776|57217|57584|57586|6093|636|63971|64901|6747|6809|8618|9693	CDH2|TSPAN5|OPTN|ADAR|OSBPL8|TRAM1L1|TTC7B|CTNNB1|DYNC1I1|DOCK2|EGF|EFR3B|RFTN1|CLASP1|MACF1|TSPAN15|SYT14|RANBP6|VPS41|SH3PXD2B|GRIK2|SEC61A1|ANXA2|KIF3C|MAP4|MYO5A|RERE|ATP1B1|RAB8B|PPP6R3|PACS1|FMN2|TTC7A|ARHGAP21|SYT13|ROCK1|BICD1|KIF13A|RANBP17|SSR3|STX3|CADPS|RAPGEF2
GO_NON_CANONICAL_WNT_SIGNALING_PATHWAY	11	140	0.00803083	0.125883	2.60008888283981	1499|166336|2535|27327|5145|54331|57690|6885|7474|801|81839	CTNNB1|PRICKLE2|FZD2|TNRC6A|PDE6A|GNG2|TNRC6C|MAP3K7|WNT5A|CALM1|VANGL1
GO_RETINA_MORPHOGENESIS_IN_CAMERA_TYPE_EYE	6	45	0.00839709	0.13086	4.14191484612738	221935|25945|28996|51761|5797|6101	SDK1|NECTIN3|HIPK2|ATP8A2|PTPRM|RP1
GO_CARDIAC_MUSCLE_TISSUE_DEVELOPMENT	14	140	0.0084074	0.13086	2.26438598828172	10052|10529|26011|27063|4092|4633|57493|6445|6546|6926|7168|7248|7474|8470	GJC1|NEBL|TENM4|ANKRD1|SMAD7|MYL2|HEG1|SGCG|SLC8A1|TBX3|TPM1|TSC1|WNT5A|SORBS2
GO_NEGATIVE_REGULATION_OF_CELL_SUBSTRATE_ADHESION	7	53	0.0085615	0.132793	3.56252549601931	10395|1946|4323|5054|6695|7057|90102	DLC1|EFNA5|MMP14|SERPINE1|SPOCK1|THBS1|PHLDB2
GO_PROTEIN_UBIQUITINATION	33	629	0.00869936	0.134461	1.64436640053799	10477|114907|115426|143279|154214|220441|23072|23291|23352|254170|25827|26249|267|26994|331|340359|4008|494470|54492|56929|57520|57542|57574|57630|60468|7187|7704|81844|8816|8916|9021|9781|9870	UBE2E3|FBXO32|UHRF2|HECTD2|RNF217|RNF152|HECW1|FBXW11|UBR4|FBXO33|FBXL2|KLHL3|AMFR|RNF11|XIAP|KLHL38|LMO7|RNF165|NEURL1B|FEM1C|HECW2|KLHL42|MARCHF4|SH3RF1|BACH2|TRAF3|ZBTB16|TRIM56|DCAF5|HERC3|SOCS3|RNF144A|AREL1
GO_BONE_DEVELOPMENT	15	156	0.00891306	0.136943	2.17333696121684	196527|2099|2734|285590|302|3037|4323|5305|54928|55790|56034|6678|6781|85301|9060	ANO6|ESR1|GLG1|SH3PXD2B|ANXA2|HAS2|MMP14|PIP4K2A|BPNT2|CSGALNACT1|PDGFC|SPARC|STC1|COL27A1|PAPSS2
GO_NEGATIVE_REGULATION_OF_VASCULATURE_DEVELOPMENT	9	80	0.00892166	0.136943	2.90409703737285	1284|1285|154|5054|5797|6093|6678|7057|90627	COL4A2|COL4A3|ADRB2|SERPINE1|PTPRM|ROCK1|SPARC|THBS1|STARD13
GO_POSITIVE_REGULATION_OF_PROTEIN_MODIFICATION_PROCESS	59	1135	0.00902962	0.138122	1.43896402640137	1000|10142|10395|114882|1389|1437|1499|152007|154|1647|1902|1906|1946|1950|2043|2099|22924|23531|2357|2534|255919|28996|302|331|3486|3491|3624|3672|3690|3791|4092|4215|4293|4659|5062|51231|5329|5567|56034|5660|57007|5747|57551|6659|6764|6885|7046|7057|7424|7474|79899|801|80762|8412|8941|9021|96459|9693|9839	CDH2|AKAP9|DLC1|OSBPL8|CREBL2|CSF2|CTNNB1|GLIPR2|ADRB2|GADD45A|LPAR1|EDN1|EFNA5|EGF|EPHA4|ESR1|MAPRE3|MMD|FPR1|FYN|CNEP1R1|HIPK2|ANXA2|XIAP|IGFBP3|CCN1|INHBA|ITGA1|ITGB3|KDR|SMAD7|MAP3K3|MAP3K9|PPP1R12A|PAK2|VRK3|PLAUR|PRKACB|PDGFC|PSAP|ACKR3|PTK2|TAOK1|SOX4|DENND2B|MAP3K7|TGFBR1|THBS1|VEGFC|WNT5A|PRR5L|CALM1|NDFIP1|BCAR3|CDK5R2|SOCS3|FNIP1|RAPGEF2|ZEB2
GO_MUSCLE_STRUCTURE_DEVELOPMENT	30	432	0.00909599	0.138659	1.682277822335	1000|10409|10529|1293|1499|1508|1756|22801|23345|2535|27063|29766|4092|463|4633|494470|5523|57493|59269|607|6445|6546|6926|7168|7248|7474|8470|85407|8837|92737	CDH2|BASP1|NEBL|COL6A3|CTNNB1|CTSB|DMD|ITGA11|SYNE1|FZD2|ANKRD1|TMOD3|SMAD7|ZFHX3|MYL2|RNF165|PPP2R3A|HEG1|HIVEP3|BCL9|SGCG|SLC8A1|TBX3|TPM1|TSC1|WNT5A|SORBS2|NKD1|CFLAR|DNER
GO_POSITIVE_REGULATION_OF_CELLULAR_COMPONENT_ORGANIZATION	61	1152	0.00926788	0.140262	1.42803839417084	1000|1437|1499|152007|154|1756|1794|1902|1906|1946|1950|196527|2042|2043|2048|22885|23332|2335|23499|2534|257194|27|27063|2885|302|3037|3092|342184|347902|3791|3936|411|5054|51761|51762|5305|5329|55733|57451|57633|57669|5795|5898|5997|6091|6093|636|6446|6809|7046|7168|7248|7474|80139|84189|8440|90102|96459|9693|9758|9839	CDH2|CSF2|CTNNB1|GLIPR2|ADRB2|DMD|DOCK2|LPAR1|EDN1|EFNA5|EGF|ANO6|EPHA3|EPHA4|EPHB2|ABLIM3|CLASP1|FN1|MACF1|FYN|NEGR1|ABL2|ANKRD1|GRB2|ANXA2|HAS2|HIP1|FMN1|AMIGO2|KDR|LCP1|ARSB|SERPINE1|ATP8A2|RAB8B|PIP4K2A|PLAUR|HHAT|TENM2|LRRN1|EPB41L5|PTPRJ|RALA|RGS2|ROBO1|ROCK1|BICD1|SGK1|STX3|TGFBR1|TPM1|TSC1|WNT5A|ZNF703|SLITRK6|NCK2|PHLDB2|FNIP1|RAPGEF2|FRMPD4|ZEB2
GO_APPENDAGE_DEVELOPMENT	16	169	0.00928417	0.140262	2.09968476393585	10512|1499|2736|342184|3655|444|494470|5066|5087|54928|64093|6659|6926|7474|7704|80856	SEMA3C|CTNNB1|GLI2|FMN1|ITGA6|ASPH|RNF165|PAM|PBX1|BPNT2|SMOC1|SOX4|TBX3|WNT5A|ZBTB16|LNPK
GO_OVULATION_CYCLE	11	113	0.00929598	0.140262	2.53786913882345	154|2099|3036|3037|346673|3624|4323|5066|59338|6586|7474	ADRB2|ESR1|HAS1|HAS2|STRA8|INHBA|MMP14|PAM|PLEKHA1|SLIT3|WNT5A
GO_POSITIVE_REGULATION_OF_CELLULAR_COMPONENT_BIOGENESIS	29	406	0.00941061	0.14151	1.69375527291729	1000|1437|1499|1902|1906|1946|2048|23332|2885|342184|347902|3791|3936|5305|57451|57633|57669|5795|5898|5997|6093|7046|7168|7248|84189|8440|90102|9079|96459	CDH2|CSF2|CTNNB1|LPAR1|EDN1|EFNA5|EPHB2|CLASP1|GRB2|FMN1|AMIGO2|KDR|LCP1|PIP4K2A|TENM2|LRRN1|EPB41L5|PTPRJ|RALA|RGS2|ROCK1|TGFBR1|TPM1|TSC1|SLITRK6|NCK2|PHLDB2|LDB2|FNIP1
GO_REGULATION_OF_MUSCLE_SYSTEM_PROCESS	17	195	0.00953957	0.142965	2.03885485098811	114907|154|1756|18|1906|29119|4092|444|4633|481|5142|5997|6546|6781|7168|80005|801	FBXO32|ADRB2|DMD|ABAT|EDN1|CTNNA3|SMAD7|ASPH|MYL2|ATP1B1|PDE4B|RGS2|SLC8A1|STC1|TPM1|DOCK5|CALM1
GO_REGULATION_OF_TRANSMEMBRANE_RECEPTOR_PROTEIN_SERINE_THREONINE_KINASE_SIGNALING_PATHWAY	18	207	0.00969663	0.144829	1.98779052712008	2200|27122|2734|28996|331|3491|3624|4052|4091|4092|494470|5654|607|7046|7057|7474|80139|9315	FBN1|DKK3|GLG1|HIPK2|XIAP|CCN1|INHBA|LTBP1|SMAD6|SMAD7|RNF165|HTRA1|BCL9|TGFBR1|THBS1|WNT5A|ZNF703|NREP
GO_RESPONSE_TO_TYPE_I_INTERFERON	5	68	0.00987636	0.144833	4.82811966790237	103|3429|3716|6672|81844	ADAR|IFI27|JAK1|SP100|TRIM56
GO_NEGATIVE_REGULATION_OF_CELL_MATRIX_ADHESION	5	30	0.00987636	0.144833	4.82811966790237	10395|4323|5054|7057|90102	DLC1|MMP14|SERPINE1|THBS1|PHLDB2
GO_NEGATIVE_REGULATION_OF_PROTEIN_MATURATION	5	35	0.00987636	0.144833	4.82811966790237	2734|331|5054|55061|7057	GLG1|XIAP|SERPINE1|SUSD4|THBS1
GO_ACTOMYOSIN_STRUCTURE_ORGANIZATION	8	77	0.0098928	0.144833	3.09610129537211	10529|27063|29766|4633|57669|7168|8476|8837	NEBL|ANKRD1|TMOD3|MYL2|EPB41L5|TPM1|CDC42BPA|CFLAR
GO_NEGATIVE_REGULATION_OF_CYSTEINE_TYPE_ENDOPEPTIDASE_ACTIVITY	8	88	0.0098928	0.144833	3.09610129537211	10049|331|5062|5329|57630|64780|7057|96459	DNAJB6|XIAP|PAK2|PLAUR|SH3RF1|MICAL1|THBS1|FNIP1
GO_ACTIN_MEDIATED_CELL_CONTRACTION	8	74	0.0098928	0.144833	3.09610129537211	10052|122786|1756|4633|55742|57669|6093|7168	GJC1|FRMD6|DMD|MYL2|PARVA|EPB41L5|ROCK1|TPM1
GO_POSITIVE_REGULATION_OF_VASCULATURE_DEVELOPMENT	13	133	0.00998044	0.145636	2.29229696922091	147372|28996|3576|3716|3791|388|5054|51129|7057|7424|7474|8710|9693	CCBE1|HIPK2|CXCL8|JAK1|KDR|RHOB|SERPINE1|ANGPTL4|THBS1|VEGFC|WNT5A|SERPINB7|RAPGEF2
GO_REGULATION_OF_EPITHELIAL_CELL_PROLIFERATION	23	285	0.0102768	0.147746	1.80550040977442	1012|1021|1499|1515|2099|3037|3690|3791|3912|3915|5654|5796|5797|6091|6678|687|7046|7057|7424|7474|80139|84913|864	CDH13|CDK6|CTNNB1|CTSV|ESR1|HAS2|ITGB3|KDR|LAMB1|LAMC1|HTRA1|PTPRK|PTPRM|ROBO1|SPARC|KLF9|TGFBR1|THBS1|VEGFC|WNT5A|ZNF703|ATOH8|RUNX3
GO_REGULATION_OF_CANONICAL_WNT_SIGNALING_PATHWAY	16	236	0.0103119	0.147746	2.0714309158655	1000|23072|26524|27122|331|4300|5218|5523|59352|6659|7474|79971|80114|80139|81029|85407	CDH2|HECW1|LATS2|DKK3|XIAP|MLLT3|CDK14|PPP2R3A|LGR6|SOX4|WNT5A|WLS|BICC1|ZNF703|WNT5B|NKD1
GO_NEGATIVE_REGULATION_OF_ADHERENS_JUNCTION_ORGANIZATION	4	16	0.0103413	0.147746	6.43207699575443	10395|4323|7057|90102	DLC1|MMP14|THBS1|PHLDB2
GO_REGULATION_OF_CARDIAC_MUSCLE_CONTRACTION_BY_REGULATION_OF_THE_RELEASE_OF_SEQUESTERED_CALCIUM_ION	4	19	0.0103413	0.147746	6.43207699575443	1756|444|6546|801	DMD|ASPH|SLC8A1|CALM1
GO_POSITIVE_REGULATION_OF_PHOSPHOPROTEIN_PHOSPHATASE_ACTIVITY	4	16	0.0103413	0.147746	6.43207699575443	3672|4659|51231|801	ITGA1|PPP1R12A|VRK3|CALM1
GO_NEGATIVE_REGULATION_OF_STRESS_FIBER_ASSEMBLY	4	16	0.0103413	0.147746	6.43207699575443	10395|23332|8500|90102	DLC1|CLASP1|PPFIA1|PHLDB2
GO_NEGATIVE_REGULATION_OF_EPITHELIAL_CELL_PROLIFERATION	12	115	0.0104116	0.147746	2.37381849260806	1021|1515|5796|5797|6091|6678|687|7046|7057|7474|84913|864	CDK6|CTSV|PTPRK|PTPRM|ROBO1|SPARC|KLF9|TGFBR1|THBS1|WNT5A|ATOH8|RUNX3
GO_REGULATION_OF_ORGANELLE_ASSEMBLY	12	148	0.0104116	0.147746	2.37381849260806	115704|1437|170690|1906|23216|29978|3936|4134|5305|640|7813|9637	EVI5L|CSF2|ADAMTS16|EDN1|TBC1D1|UBQLN2|LCP1|MAP4|PIP4K2A|BLK|EVI5|FEZ2
GO_PROTEIN_CATABOLIC_PROCESS	28	579	0.0104248	0.147746	1.6954647284607	114907|115426|143279|1499|1508|1515|1519|154214|23072|23291|23352|23607|25827|26249|267|26994|29978|494470|56999|57520|57542|665|80762|8237|8916|89853|9781|9870	FBXO32|UHRF2|HECTD2|CTNNB1|CTSB|CTSV|CTSO|RNF217|HECW1|FBXW11|UBR4|CD2AP|FBXL2|KLHL3|AMFR|RNF11|UBQLN2|RNF165|ADAMTS9|HECW2|KLHL42|BNIP3L|NDFIP1|USP11|HERC3|MVB12B|RNF144A|AREL1
GO_CALCIUM_MEDIATED_SIGNALING	9	90	0.0105754	0.149403	2.81012295924016	1756|1906|3576|3791|444|481|57451|6546|801	DMD|EDN1|CXCL8|KDR|ASPH|ATP1B1|TENM2|SLC8A1|CALM1
GO_REGULATION_OF_CELL_CELL_ADHESION	25	380	0.0106106	0.149425	1.75174526065334	1499|154|18|1946|2534|2736|2885|29126|3037|3655|4092|5062|5420|5747|57669|57678|6885|7474|7704|80139|80380|80381|80762|8440|84959	CTNNB1|ADRB2|ABAT|EFNA5|FYN|GLI2|GRB2|CD274|HAS2|ITGA6|SMAD7|PAK2|PODXL|PTK2|EPB41L5|GPAM|MAP3K7|WNT5A|ZBTB16|ZNF703|PDCD1LG2|CD276|NDFIP1|NCK2|UBASH3B
GO_REGULATION_OF_MEMBRANE_LIPID_DISTRIBUTION	6	37	0.0108381	0.151189	3.8647110187922	121601|19|196527|23250|51761|57205	ANO4|ABCA1|ANO6|ATP11A|ATP8A2|ATP10D
GO_MYOFIBRIL_ASSEMBLY	6	48	0.0108381	0.151189	3.8647110187922	10529|27063|29766|4633|7168|8837	NEBL|ANKRD1|TMOD3|MYL2|TPM1|CFLAR
GO_RETROGRADE_TRANSPORT_ENDOSOME_TO_GOLGI	6	74	0.0108381	0.151189	3.8647110187922	23085|23258|55275|57589|7813|8729	ERC1|DENND5A|VPS53|RIC1|EVI5|GBF1
GO_POSITIVE_REGULATION_OF_CELL_PROLIFERATION	45	814	0.0110646	0.153864	1.49871828645107	1012|1021|10617|1437|1499|154|1906|1950|2099|2250|2335|2736|28996|29126|302|3037|3491|3690|3791|3912|3915|399694|5087|56034|5654|5744|5747|57540|57678|6374|64759|65108|6659|6809|6926|7046|7424|7474|80139|80380|80381|8091|8440|8660|8710	CDH13|CDK6|STAMBP|CSF2|CTNNB1|ADRB2|EDN1|EGF|ESR1|FGF5|FN1|GLI2|HIPK2|CD274|ANXA2|HAS2|CCN1|ITGB3|KDR|LAMB1|LAMC1|SHC4|PBX1|PDGFC|HTRA1|PTHLH|PTK2|DISP3|GPAM|CXCL5|TNS3|MARCKSL1|SOX4|STX3|TBX3|TGFBR1|VEGFC|WNT5A|ZNF703|PDCD1LG2|CD276|HMGA2|NCK2|IRS2|SERPINB7
GO_AMEBOIDAL_TYPE_CELL_MIGRATION	15	154	0.0111058	0.153954	2.109812870785	1012|10505|10512|154810|3791|4017|411|5747|57669|6091|7046|7474|7763|90627|9839	CDH13|SEMA4F|SEMA3C|AMOTL1|KDR|LOXL2|ARSB|PTK2|EPB41L5|ROBO1|TGFBR1|WNT5A|ZFAND5|STARD13|ZEB2
GO_POSITIVE_REGULATION_OF_NEURON_DIFFERENTIATION	22	306	0.0113358	0.156653	1.81392966584429	1756|1902|1946|2042|2043|2335|23499|23531|2534|257194|27|27063|2736|411|4897|51761|6091|6446|6925|7474|9693|9839	DMD|LPAR1|EFNA5|EPHA3|EPHA4|FN1|MACF1|MMD|FYN|NEGR1|ABL2|ANKRD1|GLI2|ARSB|NRCAM|ATP8A2|ROBO1|SGK1|TCF4|WNT5A|RAPGEF2|ZEB2
GO_MICROTUBULE_CYTOSKELETON_ORGANIZATION	21	348	0.0115122	0.158596	1.8399740070337	10142|1499|1647|1783|2009|23332|23639|331|4134|4659|56776|5747|6101|636|6446|6760|6867|79884|84056|89796|90102	AKAP9|CTNNB1|GADD45A|DYNC1LI2|EML1|CLASP1|LRRC6|XIAP|MAP4|PPP1R12A|FMN2|PTK2|RP1|BICD1|SGK1|SS18|TACC1|MAP9|KATNAL1|NAV1|PHLDB2
GO_POSITIVE_REGULATION_OF_RESPONSE_TO_EXTERNAL_STIMULUS	19	296	0.0117119	0.16052	1.90379397713177	1012|154|1902|196527|23001|23097|2335|2921|3576|3791|5054|5305|6374|665|6809|7057|7424|7474|9517	CDH13|ADRB2|LPAR1|ANO6|WDFY3|CDK19|FN1|CXCL3|CXCL8|KDR|SERPINE1|PIP4K2A|CXCL5|BNIP3L|STX3|THBS1|VEGFC|WNT5A|SPTLC2
GO_REGULATION_OF_PROTEIN_BINDING	12	168	0.0118381	0.16052	2.32612859323775	119|154|22924|267|28996|302|55690|57669|6093|7046|7474|9693	ADD2|ADRB2|MAPRE3|AMFR|HIPK2|ANXA2|PACS1|EPB41L5|ROCK1|TGFBR1|WNT5A|RAPGEF2
GO_CELL_CYCLE_ARREST	12	154	0.0118381	0.16052	2.32612859323775	1021|1647|23499|323|3576|3624|463|4853|64121|7046|7057|7248	CDK6|GADD45A|MACF1|APBB2|CXCL8|INHBA|ZFHX3|NOTCH2|RRAGC|TGFBR1|THBS1|TSC1
GO_ARTERY_DEVELOPMENT	8	75	0.0118965	0.16052	2.9763107984953	11174|3340|4015|4052|4091|4092|6659|7046	ADAMTS6|NDST1|LOX|LTBP1|SMAD6|SMAD7|SOX4|TGFBR1
GO_CARTILAGE_DEVELOPMENT	14	147	0.0119051	0.16052	2.15565823826559	1906|2736|3491|54928|55790|64764|6781|7045|7474|7704|8091|81029|85301|864	EDN1|GLI2|CCN1|BPNT2|CSGALNACT1|CREB3L2|STC1|TGFBI|WNT5A|ZBTB16|HMGA2|WNT5B|COL27A1|RUNX3
GO_REGULATION_OF_ENDOCYTOSIS	14	199	0.0119051	0.16052	2.15565823826559	1012|1794|196527|22848|22905|23607|27|29978|302|3092|5054|636|640|7474	CDH13|DOCK2|ANO6|AAK1|EPN2|CD2AP|ABL2|UBQLN2|ANXA2|HIP1|SERPINE1|BICD1|BLK|WNT5A
GO_REGULATION_OF_DEPHOSPHORYLATION	14	158	0.0119051	0.16052	2.15565823826559	10395|23293|255919|29855|3672|4659|51231|5521|5523|55291|6093|7248|801|9891	DLC1|SMG6|CNEP1R1|UBN1|ITGA1|PPP1R12A|VRK3|PPP2R2B|PPP2R3A|PPP6R3|ROCK1|TSC1|CALM1|NUAK1
GO_PHOSPHOLIPID_METABOLIC_PROCESS	22	364	0.0122794	0.164601	1.79846068075298	145567|166929|1950|196051|2250|22979|2534|2885|5289|5305|5329|54928|55361|55697|56895|57678|8660|9107|9108|93183|9517|9663	TTC7B|SGMS2|EGF|PLPP4|FGF5|EFR3B|FYN|GRB2|PIK3C3|PIP4K2A|PLAUR|BPNT2|PI4K2A|VAC14|AGPAT4|GPAM|IRS2|MTMR6|MTMR7|PIGM|SPTLC2|LPIN2
GO_REGULATION_OF_STEM_CELL_DIFFERENTIATION	11	113	0.012282	0.164601	2.42200542181626	1499|152007|2042|23332|4092|55818|57669|7046|80139|8091|90102	CTNNB1|GLIPR2|EPHA3|CLASP1|SMAD7|KDM3A|EPB41L5|TGFBR1|ZNF703|HMGA2|PHLDB2
GO_REGULATION_OF_ERBB_SIGNALING_PATHWAY	9	83	0.0124491	0.165839	2.72199660579884	1012|1950|2099|2885|3672|5329|5795|8440|89853	CDH13|EGF|ESR1|GRB2|ITGA1|PLAUR|PTPRJ|NCK2|MVB12B
GO_REGULATION_OF_HEART_RATE	9	86	0.0124491	0.165839	2.72199660579884	10142|1756|1906|29119|6505|6546|7168|776|801	AKAP9|DMD|EDN1|CTNNA3|SLC1A1|SLC8A1|TPM1|CACNA1D|CALM1
GO_CELL_GROWTH	13	135	0.0126854	0.168481	2.211270520336	1906|1946|2012|214|29927|3690|4853|57669|63923|64121|6586|8470|9839	EDN1|EFNA5|EMP1|ALCAM|SEC61A1|ITGB3|NOTCH2|EPB41L5|TNN|RRAGC|SLIT3|SORBS2|ZEB2
GO_POSITIVE_REGULATION_OF_NEURON_PROJECTION_DEVELOPMENT	18	232	0.0128351	0.16996	1.9215701139714	1756|1902|1946|2042|2043|2335|23499|2534|257194|27|27063|411|51761|6091|6446|7474|9693|9839	DMD|LPAR1|EFNA5|EPHA3|EPHA4|FN1|MACF1|FYN|NEGR1|ABL2|ANKRD1|ARSB|ATP8A2|ROBO1|SGK1|WNT5A|RAPGEF2|ZEB2
GO_REGULATION_OF_BODY_FLUID_LEVELS	31	506	0.0129268	0.170664	1.61682744649829	10630|154|1608|160851|18|1906|196527|2048|23348|2534|29071|302|3037|3690|388|5054|5066|5329|54331|5567|56034|57493|6582|7057|7980|80856|81606|84959|9060|9076|9162	PDPN|ADRB2|DGKG|DGKH|ABAT|EDN1|ANO6|EPHB2|DOCK9|FYN|C1GALT1C1|ANXA2|HAS2|ITGB3|RHOB|SERPINE1|PAM|PLAUR|GNG2|PRKACB|PDGFC|HEG1|SLC22A2|THBS1|TFPI2|LNPK|LBH|UBASH3B|PAPSS2|CLDN1|DGKI
GO_NEGATIVE_CHEMOTAXIS	7	39	0.0130618	0.171935	3.22249905418944	10505|10512|1946|3690|6091|6586|7474	SEMA4F|SEMA3C|EFNA5|ITGB3|ROBO1|SLIT3|WNT5A
GO_RESPONSE_TO_GROWTH_FACTOR	32	475	0.0131789	0.171949	1.60088136526564	11167|1284|1499|1906|2200|2250|2335|23370|2534|27063|285704|2885|28996|3036|3037|3340|3554|3576|3730|3791|4091|4092|463|5747|57669|5796|6678|6885|7046|7474|864|9693	FSTL1|COL4A2|CTNNB1|EDN1|FBN1|FGF5|FN1|ARHGEF18|FYN|ANKRD1|RGMB|GRB2|HIPK2|HAS1|HAS2|NDST1|IL1R1|CXCL8|ANOS1|KDR|SMAD6|SMAD7|ZFHX3|PTK2|EPB41L5|PTPRK|SPARC|MAP3K7|TGFBR1|WNT5A|RUNX3|RAPGEF2
GO_CENTRAL_NERVOUS_SYSTEM_PROJECTION_NEURON_AXONOGENESIS	5	22	0.013272	0.171949	4.38893970038292	1009|2043|2048|2736|9839	CDH11|EPHA4|EPHB2|GLI2|ZEB2
GO_POSITIVE_REGULATION_OF_CELL_PROJECTION_ORGANIZATION	22	303	0.0132848	0.171949	1.78324461147299	1756|1902|1946|2042|2043|2335|23499|2534|257194|27|27063|411|51761|51762|57451|5898|6091|6446|7046|7474|9693|9839	DMD|LPAR1|EFNA5|EPHA3|EPHA4|FN1|MACF1|FYN|NEGR1|ABL2|ANKRD1|ARSB|ATP8A2|RAB8B|TENM2|RALA|ROBO1|SGK1|TGFBR1|WNT5A|RAPGEF2|ZEB2
GO_GLYCEROLIPID_BIOSYNTHETIC_PROCESS	14	211	0.0132933	0.171949	2.1217108944106	2250|2885|5289|5305|5329|55361|55697|56895|57678|8660|9107|9108|93183|9663	FGF5|GRB2|PIK3C3|PIP4K2A|PLAUR|PI4K2A|VAC14|AGPAT4|GPAM|IRS2|MTMR6|MTMR7|PIGM|LPIN2
GO_MORPHOGENESIS_OF_AN_ENDOTHELIUM	3	16	0.0134117	0.171949	9.63878976869512	1499|388|90627	CTNNB1|RHOB|STARD13
GO_NEGATIVE_REGULATION_OF_LIPASE_ACTIVITY	3	15	0.0134117	0.171949	9.63878976869512	51129|5997|636	ANGPTL4|RGS2|BICD1
GO_CHONDROITIN_SULFATE_CATABOLIC_PROCESS	3	14	0.0134117	0.171949	9.63878976869512	1462|3423|411	VCAN|IDS|ARSB
GO_LYMPH_VESSEL_MORPHOGENESIS	3	13	0.0134117	0.171949	9.63878976869512	10630|147372|5784	PDPN|CCBE1|PTPN14
GO_MAGNESIUM_ION_TRANSMEMBRANE_TRANSPORT	3	16	0.0134117	0.171949	9.63878976869512	23390|54503|84102	ZDHHC17|ZDHHC13|SLC41A2
GO_FORELIMB_MORPHOGENESIS	6	40	0.0137416	0.175671	3.62302850174381	1499|342184|494470|6926|7704|80856	CTNNB1|FMN1|RNF165|TBX3|ZBTB16|LNPK
GO_HIPPOCAMPUS_DEVELOPMENT	8	73	0.0141833	0.180797	2.86582263661447	1021|166614|2044|4192|5802|7248|8941|9839	CDK6|DCLK2|EPHA5|MDK|PTPRS|TSC1|CDK5R2|ZEB2
GO_PALLIUM_DEVELOPMENT	14	153	0.0148035	0.188161	2.0888094723328	1000|1021|1499|166614|2044|3912|4192|57142|5802|6091|6867|7248|8941|9839	CDH2|CDK6|CTNNB1|DCLK2|EPHA5|LAMB1|MDK|RTN4|PTPRS|ROBO1|TACC1|TSC1|CDK5R2|ZEB2
GO_RESPONSE_TO_MUSCLE_STRETCH	4	19	0.0150562	0.189204	5.51286799882414	1756|1906|27063|6546	DMD|EDN1|ANKRD1|SLC8A1
GO_REGULATION_OF_ENDOTHELIAL_CELL_DIFFERENTIATION	4	27	0.0150562	0.189204	5.51286799882414	1499|4659|6093|84913	CTNNB1|PPP1R12A|ROCK1|ATOH8
GO_NEGATIVE_REGULATION_OF_ACTIN_FILAMENT_BUNDLE_ASSEMBLY	4	19	0.0150562	0.189204	5.51286799882414	10395|23332|8500|90102	DLC1|CLASP1|PPFIA1|PHLDB2
GO_NEGATIVE_REGULATION_OF_LIPID_TRANSPORT	4	26	0.0150562	0.189204	5.51286799882414	1950|3690|7057|8660	EGF|ITGB3|THBS1|IRS2
GO_NEGATIVE_REGULATION_OF_GROWTH	16	236	0.0153518	0.192375	1.96559113393726	10505|10512|131566|154|2786|323|3624|4633|57142|5747|5795|6586|7474|80014|85407|978	SEMA4F|SEMA3C|DCBLD2|ADRB2|GNG4|APBB2|INHBA|MYL2|RTN4|PTK2|PTPRJ|SLIT3|WNT5A|WWC2|NKD1|CDA
GO_PROTEIN_MATURATION	17	265	0.0154011	0.192449	1.91916385904722	10098|10395|1285|1368|1515|1611|23555|3092|3429|4323|444|5289|54933|5552|60559|6091|8738	TSPAN5|DLC1|COL4A3|CPM|CTSV|DAP|TSPAN15|HIP1|IFI27|MMP14|ASPH|PIK3C3|RHBDL2|SRGN|SPCS3|ROBO1|CRADD
GO_CATABOLIC_PROCESS	74	1773	0.0156068	0.194471	1.34351829412083	10404|11343|114907|115426|1282|1284|1285|1289|1293|1295|1296|1303|138050|140766|143279|1462|1499|1508|1515|1519|154214|176|18|22882|23072|23291|23293|23352|23607|23710|257068|25758|2581|25827|26249|267|26994|2744|29978|316|3423|411|4323|481|4907|494470|5073|51166|5142|5184|5352|55361|56999|57520|57542|665|677|7837|801|80762|8237|8310|84570|8916|89853|89869|9108|91653|9663|978|9781|9783|9811|9870	CPQ|MGLL|FBXO32|UHRF2|COL4A1|COL4A2|COL4A3|COL5A1|COL6A3|COL8A1|COL8A2|COL12A1|HGSNAT|ADAMTS14|HECTD2|VCAN|CTNNB1|CTSB|CTSV|CTSO|RNF217|ACAN|ABAT|ZHX2|HECW1|FBXW11|SMG6|UBR4|CD2AP|GABARAPL1|PLCXD2|KIAA1549L|GALC|FBXL2|KLHL3|AMFR|RNF11|GLS|UBQLN2|AOX1|IDS|ARSB|MMP14|ATP1B1|NT5E|RNF165|PARN|AADAT|PDE4B|PEPD|PLOD2|PI4K2A|ADAMTS9|HECW2|KLHL42|BNIP3L|ZFP36L1|PXDN|CALM1|NDFIP1|USP11|ACOX3|COL25A1|HERC3…
GO_SPROUTING_ANGIOGENESIS	7	45	0.0158553	0.195916	3.07592965210082	1012|147372|3791|4017|55742|6091|7057	CDH13|CCBE1|KDR|LOXL2|PARVA|ROBO1|THBS1
GO_REGULATION_OF_PROTEIN_MATURATION	7	82	0.0158553	0.195916	3.07592965210082	147372|2734|331|5054|55061|5567|7057	CCBE1|GLG1|XIAP|SERPINE1|SUSD4|PRKACB|THBS1
GO_SMOOTHENED_SIGNALING_PATHWAY	7	72	0.0158553	0.195916	3.07592965210082	2736|28996|3340|55733|57540|64399|91653	GLI2|HIPK2|NDST1|HHAT|DISP3|HHIP|BOC
GO_ACTIN_FILAMENT_ORGANIZATION	13	174	0.015923	0.195953	2.13582807331709	10529|119|2195|285527|29766|342184|357|3936|4739|56776|64780|8440|8470	NEBL|ADD2|FAT1|FRYL|TMOD3|FMN1|SHROOM2|LCP1|NEDD9|FMN2|MICAL1|NCK2|SORBS2
GO_REGULATION_OF_EMBRYONIC_DEVELOPMENT	11	114	0.0159466	0.195953	2.3160185544292	1289|1499|23332|2535|26011|3909|5523|5567|7474|85407|90102	COL5A1|CTNNB1|CLASP1|FZD2|TENM4|LAMA3|PPP2R3A|PRKACB|WNT5A|NKD1|PHLDB2
GO_ESTABLISHMENT_OF_CELL_POLARITY	10	88	0.0165829	0.203209	2.42024744345641	154810|1794|23094|23332|4134|55691|5747|7474|8729|9826	AMOTL1|DOCK2|SIPA1L3|CLASP1|MAP4|FRMD4A|PTK2|WNT5A|GBF1|ARHGEF11
GO_LIPID_MODIFICATION	15	210	0.0167435	0.203862	1.99322822934725	145567|1950|196051|2250|22979|2534|2885|5289|5305|54928|55361|8310|8660|9107|9108	TTC7B|EGF|PLPP4|FGF5|EFR3B|FYN|GRB2|PIK3C3|PIP4K2A|BPNT2|PI4K2A|ACOX3|IRS2|MTMR6|MTMR7
GO_SEGMENTATION	8	89	0.016774	0.203862	2.76317556297262	10409|10512|4300|5523|57669|6926|7474|9839	BASP1|SEMA3C|MLLT3|PPP2R3A|EPB41L5|TBX3|WNT5A|ZEB2
GO_REGULATION_OF_LEUKOCYTE_CHEMOTAXIS	8	96	0.016774	0.203862	2.76317556297262	196527|2921|3576|5054|6374|7057|7424|7474	ANO6|CXCL3|CXCL8|SERPINE1|CXCL5|THBS1|VEGFC|WNT5A
GO_MORPHOGENESIS_OF_A_BRANCHING_STRUCTURE	16	167	0.016869	0.204456	1.94079232388842	10512|1282|1499|170690|1906|1950|2099|2736|2885|4323|473|5087|64399|6926|7474|9021	SEMA3C|COL4A1|CTNNB1|ADAMTS16|EDN1|EGF|ESR1|GLI2|GRB2|MMP14|RERE|PBX1|HHIP|TBX3|WNT5A|SOCS3
GO_MORPHOGENESIS_OF_EMBRYONIC_EPITHELIUM	12	134	0.0170259	0.205237	2.19374398783257	10395|1499|2535|2736|5567|57669|5898|6659|7248|7424|7474|9839	DLC1|CTNNB1|FZD2|GLI2|PRKACB|EPB41L5|RALA|SOX4|TSC1|VEGFC|WNT5A|ZEB2
GO_MALE_SEX_DIFFERENTIATION	12	148	0.0170259	0.205237	2.19374398783257	10046|1499|1515|2099|23639|3624|4323|55818|59338|6926|7046|7474	MAMLD1|CTNNB1|CTSV|ESR1|LRRC6|INHBA|MMP14|KDM3A|PLEKHA1|TBX3|TGFBR1|WNT5A
GO_NEGATIVE_REGULATION_OF_BMP_SIGNALING_PATHWAY	6	42	0.0171467	0.205532	3.4095327935064	2200|28996|4091|4092|5654|7474	FBN1|HIPK2|SMAD6|SMAD7|HTRA1|WNT5A
GO_ENDOSOME_TO_LYSOSOME_TRANSPORT	5	42	0.0173748	0.205532	4.02305933067047	154|27072|388|63971|9482	ADRB2|VPS41|RHOB|KIF13A|STX8
GO_CARDIAC_ATRIUM_DEVELOPMENT	5	31	0.0173748	0.205532	4.02305933067047	3491|4853|57493|6659|7474	CCN1|NOTCH2|HEG1|SOX4|WNT5A
GO_ADHERENS_JUNCTION_ASSEMBLY	5	34	0.0173748	0.205532	4.02305933067047	10395|1499|4092|5796|80139	DLC1|CTNNB1|SMAD7|PTPRK|ZNF703
GO_POSITIVE_REGULATION_OF_NEURAL_PRECURSOR_CELL_PROLIFERATION	5	42	0.0173748	0.205532	4.02305933067047	1499|1950|2736|57540|7424	CTNNB1|EGF|GLI2|DISP3|VEGFC
GO_NEGATIVE_REGULATION_OF_CARTILAGE_DEVELOPMENT	5	26	0.0173748	0.205532	4.02305933067047	1499|2736|5744|579|7046	CTNNB1|GLI2|PTHLH|NKX3-2|TGFBR1
GO_ENDOPLASMIC_RETICULUM_ORGANIZATION	5	38	0.0173748	0.205532	4.02305933067047	25923|29927|57142|80856|81671	ATL3|SEC61A1|RTN4|LNPK|VMP1
GO_RESPONSE_TO_HORMONE	48	893	0.0183689	0.216714	1.4275079175882	10424|114907|1499|1508|1515|154|1906|1979|2099|2200|23235|2335|2534|2650|26524|2786|2885|302|3624|4015|4091|411|4192|4323|4644|50617|5066|5352|54331|5567|55818|5747|57678|59345|6446|6586|6678|6751|6781|687|7057|7248|7474|7799|801|80139|8660|9021	PGRMC2|FBXO32|CTNNB1|CTSB|CTSV|ADRB2|EDN1|EIF4EBP2|ESR1|FBN1|SIK2|FN1|FYN|GCNT1|LATS2|GNG4|GRB2|ANXA2|INHBA|LOX|SMAD6|ARSB|MDK|MMP14|MYO5A|ATP6V0A4|PAM|PLOD2|GNG2|PRKACB|KDM3A|PTK2|GPAM|GNB4|SGK1|SLIT3|SPARC|SSTR1|STC1|KLF9|THBS1|TSC1|WNT5A|PRDM2|CALM1|ZNF703|IRS2|SOCS3
GO_MUSCLE_TISSUE_DEVELOPMENT	21	275	0.018499	0.21767	1.74431859594552	10052|10512|10529|1508|26011|27063|4092|4633|57493|59269|607|6445|6546|6926|7168|7248|7474|7763|8470|8837|92737	GJC1|SEMA3C|NEBL|CTSB|TENM4|ANKRD1|SMAD7|MYL2|HEG1|HIVEP3|BCL9|SGCG|SLC8A1|TBX3|TPM1|TSC1|WNT5A|ZFAND5|SORBS2|CFLAR|DNER
GO_REGULATION_OF_IMMUNE_SYSTEM_PROCESS	58	1403	0.0186015	0.218297	1.38018208520189	1021|10225|103|10666|11126|1308|1499|1508|1794|196051|196527|23180|23291|2534|25758|2736|2885|29126|2921|331|3576|3624|3716|4323|481|5054|5062|5142|5289|55061|5567|55690|5654|57007|5747|57678|5795|5817|59338|6374|640|6885|7057|7187|7424|7474|7704|801|80380|80381|80762|8111|8440|84959|8660|8905|9021|96459	CDK6|CD96|ADAR|CD226|CD160|COL17A1|CTNNB1|CTSB|DOCK2|PLPP4|ANO6|RFTN1|FBXW11|FYN|KIAA1549L|GLI2|GRB2|CD274|CXCL3|XIAP|CXCL8|INHBA|JAK1|MMP14|ATP1B1|SERPINE1|PAK2|PDE4B|PIK3C3|SUSD4|PRKACB|PACS1|HTRA1|ACKR3|PTK2|GPAM|PTPRJ|PVR|PLEKHA1|CXCL5|BLK|MAP3K7|THBS1|TRAF3|VEGFC|WNT5A|ZBTB16|CALM1|PDCD1LG2|CD276|NDFIP1|GPR68|NCK2|UBASH3B|IRS2|AP1S2|SOCS3|FNIP1
GO_SENSORY_ORGAN_DEVELOPMENT	32	493	0.0187393	0.219334	1.55187876118117	10194|1282|1289|1295|1296|1499|1906|2048|2200|221935|23094|2535|25945|2736|285590|28996|357|3624|51761|54796|5523|579|5797|6101|64093|6678|7046|7474|81029|8412|84189|85407	TSHZ1|COL4A1|COL5A1|COL8A1|COL8A2|CTNNB1|EDN1|EPHB2|FBN1|SDK1|SIPA1L3|FZD2|NECTIN3|GLI2|SH3PXD2B|HIPK2|SHROOM2|INHBA|ATP8A2|BNC2|PPP2R3A|NKX3-2|PTPRM|RP1|SMOC1|SPARC|TGFBR1|WNT5A|WNT5B|BCAR3|SLITRK6|NKD1
GO_CELLULAR_RESPONSE_TO_INTERLEUKIN_1	7	88	0.0190473	0.221769	2.94148991250877	10365|1906|2335|27063|3037|3554|3576	KLF2|EDN1|FN1|ANKRD1|HAS2|IL1R1|CXCL8
GO_NEGATIVE_REGULATION_OF_TRANSFORMING_GROWTH_FACTOR_BETA_RECEPTOR_SIGNALING_PATHWAY	7	66	0.0190473	0.221769	2.94148991250877	2200|2734|4052|4091|4092|5654|7046	FBN1|GLG1|LTBP1|SMAD6|SMAD7|HTRA1|TGFBR1
GO_MACROMOLECULE_CATABOLIC_PROCESS	39	926	0.019238	0.223402	1.48163736415283	114907|115426|138050|143279|1462|1499|1508|1515|1519|154214|176|22882|23072|23291|23293|23352|23607|25827|26249|267|26994|29978|3423|411|494470|5073|56999|57520|57542|665|677|801|80762|8237|8916|89853|9781|9811|9870	FBXO32|UHRF2|HGSNAT|HECTD2|VCAN|CTNNB1|CTSB|CTSV|CTSO|RNF217|ACAN|ZHX2|HECW1|FBXW11|SMG6|UBR4|CD2AP|FBXL2|KLHL3|AMFR|RNF11|UBQLN2|IDS|ARSB|RNF165|PARN|ADAMTS9|HECW2|KLHL42|BNIP3L|ZFP36L1|CALM1|NDFIP1|USP11|HERC3|MVB12B|RNF144A|CTIF|AREL1
GO_REGULATION_OF_PROTEIN_LOCALIZATION	47	950	0.0193616	0.224251	1.42762508652133	1000|10049|1499|18|1946|1950|2044|22848|22885|23216|23291|2335|23531|23601|23607|2534|27063|285381|29126|3429|3936|444|5066|5289|5552|55733|57669|57678|5784|640|665|6659|6672|6809|7046|7424|7474|776|79971|80381|80762|8111|8500|8660|8729|9482|9910	CDH2|DNAJB6|CTNNB1|ABAT|EFNA5|EGF|EPHA5|AAK1|ABLIM3|TBC1D1|FBXW11|FN1|MMD|CLEC5A|CD2AP|FYN|ANKRD1|DPH3|CD274|IFI27|LCP1|ASPH|PAM|PIK3C3|SRGN|HHAT|EPB41L5|GPAM|PTPN14|BLK|BNIP3L|SOX4|SP100|STX3|TGFBR1|VEGFC|WNT5A|CACNA1D|WLS|CD276|NDFIP1|GPR68|PPFIA1|IRS2|GBF1|STX8|RABGAP1L
GO_CHONDROCYTE_DIFFERENTIATION	8	60	0.0196888	0.227446	2.66759507434205	2736|54928|64764|7045|8091|81029|85301|864	GLI2|BPNT2|CREB3L2|TGFBI|HMGA2|WNT5B|COL27A1|RUNX3
GO_POSITIVE_REGULATION_OF_EPITHELIAL_CELL_PROLIFERATION	13	154	0.0197538	0.227604	2.06528995914095	1012|1499|2099|3037|3690|3791|3912|3915|5654|7046|7424|7474|80139	CDH13|CTNNB1|ESR1|HAS2|ITGB3|KDR|LAMB1|LAMC1|HTRA1|TGFBR1|VEGFC|WNT5A|ZNF703
GO_CELLULAR_RESPONSE_TO_PEPTIDE	17	274	0.0200734	0.230688	1.8536286576379	10365|1499|1906|1979|2200|2534|2786|2885|4644|50617|54331|5567|5747|57678|59345|6751|8660	KLF2|CTNNB1|EDN1|EIF4EBP2|FBN1|FYN|GNG4|GRB2|MYO5A|ATP6V0A4|GNG2|PRKACB|PTK2|GPAM|GNB4|SSTR1|IRS2
GO_STEM_CELL_DIFFERENTIATION	16	190	0.0202474	0.231856	1.89301931319029	1021|10505|10512|124540|1499|1906|23528|3037|399694|4017|57142|57669|7046|7474|8091|9839	CDK6|SEMA4F|SEMA3C|MSI2|CTNNB1|EDN1|ZNF281|HAS2|SHC4|LOXL2|RTN4|EPB41L5|TGFBR1|WNT5A|HMGA2|ZEB2
GO_GLIOGENESIS	15	175	0.0202796	0.231856	1.93961771950213	1000|1021|1462|1499|1902|2043|2250|2335|26011|3912|4323|57142|6659|8941|92737	CDH2|CDK6|VCAN|CTNNB1|LPAR1|EPHA4|FGF5|FN1|TENM4|LAMB1|MMP14|RTN4|SOX4|CDK5R2|DNER
GO_PROTEIN_LOCALIZATION_TO_NUCLEUS	11	156	0.0203744	0.232342	2.21897186547355	10049|103|114882|1499|1950|23345|255919|26953|473|64901|7704	DNAJB6|ADAR|OSBPL8|CTNNB1|EGF|SYNE1|CNEP1R1|RANBP6|RERE|RANBP17|ZBTB16
GO_RESPONSE_TO_ALCOHOL	24	362	0.0207195	0.234463	1.65530730817341	10365|114907|1499|1508|154|18|19|1906|2099|2534|3624|5066|57578|6586|6678|6751|6781|687|7046|7474|7799|801|80139|9021	KLF2|FBXO32|CTNNB1|CTSB|ADRB2|ABAT|ABCA1|EDN1|ESR1|FYN|INHBA|PAM|UNC79|SLIT3|SPARC|SSTR1|STC1|KLF9|TGFBR1|WNT5A|PRDM2|CALM1|ZNF703|SOCS3
GO_ESTABLISHMENT_OF_EPITHELIAL_CELL_POLARITY	4	23	0.0209304	0.234463	4.82340169997761	23094|23332|55691|7474	SIPA1L3|CLASP1|FRMD4A|WNT5A
GO_REGULATION_OF_VACUOLE_ORGANIZATION	4	41	0.0209304	0.234463	4.82340169997761	154|29978|5305|9637	ADRB2|UBQLN2|PIP4K2A|FEZ2
GO_REGULATION_OF_POSITIVE_CHEMOTAXIS	4	24	0.0209304	0.234463	4.82340169997761	1012|3576|3791|7424	CDH13|CXCL8|KDR|VEGFC
GO_NEGATIVE_REGULATION_OF_INTERFERON_GAMMA_PRODUCTION	4	35	0.0209304	0.234463	4.82340169997761	29126|3624|80380|80381	CD274|INHBA|PDCD1LG2|CD276
GO_NEGATIVE_REGULATION_OF_EMBRYONIC_DEVELOPMENT	4	26	0.0209304	0.234463	4.82340169997761	1289|1499|5567|7474	COL5A1|CTNNB1|PRKACB|WNT5A
GO_ESTROUS_CYCLE	4	19	0.0209304	0.234463	4.82340169997761	154|3036|3037|7474	ADRB2|HAS1|HAS2|WNT5A
GO_POSITIVE_REGULATION_OF_RESPONSE_TO_EXTRACELLULAR_STIMULUS	6	48	0.0210896	0.235651	3.21975206245617	154|23001|3791|5305|665|9517	ADRB2|WDFY3|KDR|PIP4K2A|BNIP3L|SPTLC2
GO_REGULATION_OF_MAPK_CASCADE	38	660	0.0212757	0.235835	1.47742337766871	1000|1499|152007|154|1647|1902|1906|1950|2043|2099|2335|2357|2885|2898|28996|3486|3491|3624|3672|3791|4215|4293|51231|56034|5660|57007|57551|57630|5795|5801|5997|6764|6885|7046|7057|7474|9693|9839	CDH2|CTNNB1|GLIPR2|ADRB2|GADD45A|LPAR1|EDN1|EGF|EPHA4|ESR1|FN1|FPR1|GRB2|GRIK2|HIPK2|IGFBP3|CCN1|INHBA|ITGA1|KDR|MAP3K3|MAP3K9|VRK3|PDGFC|PSAP|ACKR3|TAOK1|SH3RF1|PTPRJ|PTPRR|RGS2|DENND2B|MAP3K7|TGFBR1|THBS1|WNT5A|RAPGEF2|ZEB2
GO_REGULATION_OF_WOUND_HEALING	12	126	0.0213304	0.235835	2.11337631929814	154|18|1906|196527|23332|302|5054|5329|7057|81606|84959|90102	ADRB2|ABAT|EDN1|ANO6|CLASP1|ANXA2|SERPINE1|PLAUR|THBS1|LBH|UBASH3B|PHLDB2
GO_PROTEIN_UBIQUITINATION_INVOLVED_IN_UBIQUITIN_DEPENDENT_PROTEIN_CATABOLIC_PROCESS	12	134	0.0213304	0.235835	2.11337631929814	143279|154214|23072|23352|26249|267|26994|494470|57520|8916|9781|9870	HECTD2|RNF217|HECW1|UBR4|KLHL3|AMFR|RNF11|RNF165|HECW2|HERC3|RNF144A|AREL1
GO_POSITIVE_REGULATION_OF_NON_CANONICAL_WNT_SIGNALING_PATHWAY	3	11	0.0218423	0.235835	7.22773088989981	4300|7474|85407	MLLT3|WNT5A|NKD1
GO_POSITIVE_REGULATION_OF_MYOBLAST_DIFFERENTIATION	3	22	0.0218423	0.235835	7.22773088989981	3486|463|91653	IGFBP3|ZFHX3|BOC
GO_NEGATIVE_REGULATION_OF_LIPID_STORAGE	3	17	0.0218423	0.235835	7.22773088989981	114882|19|3690	OSBPL8|ABCA1|ITGB3
GO_REGULATION_OF_TYPE_I_INTERFERON_MEDIATED_SIGNALING_PATHWAY	3	39	0.0218423	0.235835	7.22773088989981	103|3716|7474	ADAR|JAK1|WNT5A
GO_RENAL_ABSORPTION	3	12	0.0218423	0.235835	7.22773088989981	26249|3037|6446	KLHL3|HAS2|SGK1
GO_REGULATION_OF_SECONDARY_METABOLIC_PROCESS	3	12	0.0218423	0.235835	7.22773088989981	7474|9693|9839	WNT5A|RAPGEF2|ZEB2
GO_CELL_SURFACE_RECEPTOR_SIGNALING_PATHWAY_INVOLVED_IN_HEART_DEVELOPMENT	3	16	0.0218423	0.235835	7.22773088989981	1499|4853|7474	CTNNB1|NOTCH2|WNT5A
GO_FEMALE_GENITALIA_DEVELOPMENT	3	16	0.0218423	0.235835	7.22773088989981	2099|6926|7474	ESR1|TBX3|WNT5A
GO_MUSCLE_CELL_MIGRATION	3	18	0.0218423	0.235835	7.22773088989981	3690|55742|6093	ITGB3|PARVA|ROCK1
GO_AZOLE_TRANSPORT	3	15	0.0218423	0.235835	7.22773088989981	148641|1906|6582	SLC35F3|EDN1|SLC22A2
GO_VESICLE_ORGANIZATION	17	280	0.0218504	0.235835	1.83283167520131	19|23607|255928|27072|302|3092|357|51761|55291|5552|57586|63971|6809|8406|8618|8729|9482	ABCA1|CD2AP|SYT14|VPS41|ANXA2|HIP1|SHROOM2|ATP8A2|PPP6R3|SRGN|SYT13|KIF13A|STX3|SRPX|CADPS|GBF1|STX8
GO_ESTABLISHMENT_OR_MAINTENANCE_OF_CELL_POLARITY	13	141	0.0219103	0.235908	2.03173167006895	10486|154810|1794|2195|23094|23332|4134|55691|55742|5747|7474|8729|9826	CAP2|AMOTL1|DOCK2|FAT1|SIPA1L3|CLASP1|MAP4|FRMD4A|PARVA|PTK2|WNT5A|GBF1|ARHGEF11
GO_RESPONSE_TO_FLUID_SHEAR_STRESS	5	34	0.0222365	0.237992	3.71266360620364	10365|19|3037|4091|4092	KLF2|ABCA1|HAS2|SMAD6|SMAD7
GO_NEGATIVE_REGULATION_OF_ENDOTHELIAL_CELL_PROLIFERATION	5	32	0.0222365	0.237992	3.71266360620364	5797|6678|7046|7057|84913	PTPRM|SPARC|TGFBR1|THBS1|ATOH8
GO_NEGATIVE_REGULATION_OF_CELL_DIFFERENTIATION	33	609	0.0222648	0.237992	1.51709665094338	1021|10505|10512|1289|1499|19|1902|1946|2043|2048|22882|2736|3149|3624|3690|4092|463|5087|57142|5744|5747|57540|579|6695|6926|7046|7474|7704|8111|84959|8837|93166|9693	CDK6|SEMA4F|SEMA3C|COL5A1|CTNNB1|ABCA1|LPAR1|EFNA5|EPHA4|EPHB2|ZHX2|GLI2|HMGB3|INHBA|ITGB3|SMAD7|ZFHX3|PBX1|RTN4|PTHLH|PTK2|DISP3|NKX3-2|SPOCK1|TBX3|TGFBR1|WNT5A|ZBTB16|GPR68|UBASH3B|CFLAR|PRDM6|RAPGEF2
GO_REGULATION_OF_BMP_SIGNALING_PATHWAY	9	77	0.0224658	0.239563	2.41849363138858	2200|28996|331|3491|4091|4092|494470|5654|7474	FBN1|HIPK2|XIAP|CCN1|SMAD6|SMAD7|RNF165|HTRA1|WNT5A
GO_ENDOTHELIAL_CELL_MIGRATION	7	57	0.0226633	0.241033	2.81866605187033	1012|3791|4017|5747|6091|7046|90627	CDH13|KDR|LOXL2|PTK2|ROBO1|TGFBR1|STARD13
GO_GLYCEROPHOSPHOLIPID_METABOLIC_PROCESS	19	297	0.0227123	0.241033	1.75686523901894	145567|1950|2250|22979|2534|2885|5289|5305|5329|54928|55361|55697|56895|57678|8660|9107|9108|93183|9663	TTC7B|EGF|FGF5|EFR3B|FYN|GRB2|PIK3C3|PIP4K2A|PLAUR|BPNT2|PI4K2A|VAC14|AGPAT4|GPAM|IRS2|MTMR6|MTMR7|PIGM|LPIN2
GO_INTERSPECIES_INTERACTION_BETWEEN_ORGANISMS	29	662	0.022824	0.241298	1.55990672455097	10625|1508|23352|23601|2534|25827|2885|28996|29855|3431|3690|3791|3831|5062|55690|55697|57007|5817|5898|636|665|6672|8091|81607|8672|8729|8837|89853|9076	IVNS1ABP|CTSB|UBR4|CLEC5A|FYN|FBXL2|GRB2|HIPK2|UBN1|SP110|ITGB3|KDR|KLC1|PAK2|PACS1|VAC14|ACKR3|PVR|RALA|BICD1|BNIP3L|SP100|HMGA2|NECTIN4|EIF4G3|GBF1|CFLAR|MVB12B|CLDN1
GO_NEGATIVE_REGULATION_OF_CELL_CELL_ADHESION	11	138	0.0229005	0.241298	2.1734335828576	154|18|29126|5420|5747|57669|80139|80380|80381|80762|84959	ADRB2|ABAT|CD274|PODXL|PTK2|EPB41L5|ZNF703|PDCD1LG2|CD276|NDFIP1|UBASH3B
GO_AMINOGLYCAN_BIOSYNTHETIC_PROCESS	11	107	0.0229005	0.241298	2.1734335828576	113189|1462|176|3036|3037|3340|51363|55790|56548|9435|9955	CHST14|VCAN|ACAN|HAS1|HAS2|NDST1|CHST15|CSGALNACT1|CHST7|CHST2|HS3ST3A1
GO_REGULATION_OF_BLOOD_CIRCULATION	21	295	0.0230526	0.242326	1.70005513261641	10052|10060|10142|154|1756|1906|29119|4092|444|4633|481|5142|5797|5997|6505|6546|6781|7168|776|80005|801	GJC1|ABCC9|AKAP9|ADRB2|DMD|EDN1|CTNNA3|SMAD7|ASPH|MYL2|ATP1B1|PDE4B|PTPRM|RGS2|SLC1A1|SLC8A1|STC1|TPM1|CACNA1D|DOCK5|CALM1
GO_CELL_CYCLE	55	1316	0.0235955	0.247446	1.37015238970951	1012|10133|10142|1021|10617|115426|1389|143689|1499|1647|2009|221035|22924|23291|23332|23499|23607|24149|255919|26524|323|331|346673|3576|3624|388|4134|463|4659|4739|4853|5062|5218|5289|55198|55207|56776|57542|57551|5898|5997|63971|64121|6659|6867|7046|7057|7248|7813|79884|801|8091|8738|901|9826	CDH13|OPTN|AKAP9|CDK6|STAMBP|UHRF2|CREBL2|PIWIL4|CTNNB1|GADD45A|EML1|REEP3|MAPRE3|FBXW11|CLASP1|MACF1|CD2AP|ZNF318|CNEP1R1|LATS2|APBB2|XIAP|STRA8|CXCL8|INHBA|RHOB|MAP4|ZFHX3|PPP1R12A|NEDD9|NOTCH2|PAK2|CDK14|PIK3C3|APPL2|ARL8B|FMN2|KLHL42|TAOK1|RALA|RGS2|KIF13A|RRAGC|SOX4|TACC1|TGFBR1|THBS1|TSC1|EVI5|MAP9|CALM1|HMGA2|CRADD|CCNG2|ARHGEF11
GO_NEGATIVE_REGULATION_OF_CELL_GROWTH	12	170	0.0237625	0.24861	2.07538207784999	10505|10512|131566|2786|323|3624|4633|57142|5795|6586|7474|978	SEMA4F|SEMA3C|DCBLD2|GNG4|APBB2|INHBA|MYL2|RTN4|PTPRJ|SLIT3|WNT5A|CDA
GO_CONNECTIVE_TISSUE_DEVELOPMENT	16	194	0.024118	0.251735	1.84732619074435	1289|1906|2736|285590|3491|54928|55790|64764|6781|7045|7474|7704|8091|81029|85301|864	COL5A1|EDN1|GLI2|SH3PXD2B|CCN1|BPNT2|CSGALNACT1|CREB3L2|STC1|TGFBI|WNT5A|ZBTB16|HMGA2|WNT5B|COL27A1|RUNX3
GO_DEVELOPMENTAL_GROWTH	25	333	0.0241827	0.251818	1.61003515957658	10365|10404|1946|2099|214|26011|2736|342184|4853|54796|5660|57493|57578|57669|59338|607|6586|677|6781|7474|84189|8470|85301|8837|9839	KLF2|CPQ|EFNA5|ESR1|ALCAM|TENM4|GLI2|FMN1|NOTCH2|BNC2|PSAP|HEG1|UNC79|EPB41L5|PLEKHA1|BCL9|SLIT3|ZFP36L1|STC1|WNT5A|SLITRK6|SORBS2|COL27A1|CFLAR|ZEB2
GO_CENTRAL_NERVOUS_SYSTEM_NEURON_DIFFERENTIATION	15	166	0.0243546	0.253014	1.88880726589322	1009|166614|2043|2048|266727|2736|3624|5747|6091|6586|6659|6695|7474|9693|9839	CDH11|DCLK2|EPHA4|EPHB2|MDGA1|GLI2|INHBA|PTK2|ROBO1|SLIT3|SOX4|SPOCK1|WNT5A|RAPGEF2|ZEB2
GO_STRIATED_MUSCLE_CELL_DIFFERENTIATION	14	173	0.0244122	0.25302	1.93844607012126	1000|10529|1756|27063|29766|4633|607|6546|6926|7168|7248|8470|8837|92737	CDH2|NEBL|DMD|ANKRD1|TMOD3|MYL2|BCL9|SLC8A1|TBX3|TPM1|TSC1|SORBS2|CFLAR|DNER
GO_POSITIVE_REGULATION_OF_RESPONSE_TO_TUMOR_CELL	2	11	0.0249407	0.257895	19.2544377004376	10666|5817	CD226|PVR
GO_SIGNAL_TRANSDUCTION_BY_PROTEIN_PHOSPHORYLATION	24	404	0.025219	0.260166	1.62019337921025	10142|1437|1950|2250|22821|23291|2534|2885|3340|3716|3791|4215|4293|5062|53358|5747|57551|6885|7046|7474|801|8660|9462|9693	AKAP9|CSF2|EGF|FGF5|RASA3|FBXW11|FYN|GRB2|NDST1|JAK1|KDR|MAP3K3|MAP3K9|PAK2|SHC3|PTK2|TAOK1|MAP3K7|TGFBR1|WNT5A|CALM1|IRS2|RASAL2|RAPGEF2
GO_ANTIGEN_PROCESSING_AND_PRESENTATION_OF_PEPTIDE_OR_POLYSACCHARIDE_ANTIGEN_VIA_MHC_CLASS_II	6	94	0.0256029	0.262904	3.0496858104403	1515|1780|1783|3797|3831|8905	CTSV|DYNC1I1|DYNC1LI2|KIF3C|KLC1|AP1S2
GO_POSITIVE_REGULATION_OF_DEPHOSPHORYLATION	6	47	0.0256029	0.262904	3.0496858104403	10395|255919|3672|4659|51231|801	DLC1|CNEP1R1|ITGA1|PPP1R12A|VRK3|CALM1
GO_LEUKOCYTE_MIGRATION	17	259	0.0257604	0.263911	1.79256112619831	1906|196527|2335|2534|2650|2734|2885|2921|3576|3655|3672|3690|481|5142|5420|6093|8729	EDN1|ANO6|FN1|FYN|GCNT1|GLG1|GRB2|CXCL3|CXCL8|ITGA6|ITGA1|ITGB3|ATP1B1|PDE4B|PODXL|ROCK1|GBF1
GO_CELL_PROLIFERATION	37	672	0.0259446	0.265184	1.46073397030594	1012|10630|11126|115426|1285|1295|1296|1499|1794|2009|2012|2099|2250|2534|26011|2736|3486|3491|4017|4323|473|54331|55198|55790|64399|6659|677|6781|6867|7045|7474|7813|80381|8091|84913|8660|9839	CDH13|PDPN|CD160|UHRF2|COL4A3|COL8A1|COL8A2|CTNNB1|DOCK2|EML1|EMP1|ESR1|FGF5|FYN|TENM4|GLI2|IGFBP3|CCN1|LOXL2|MMP14|RERE|GNG2|APPL2|CSGALNACT1|HHIP|SOX4|ZFP36L1|STC1|TACC1|TGFBI|WNT5A|EVI5|CD276|HMGA2|ATOH8|IRS2|ZEB2
GO_INTRACELLULAR_PROTEIN_TRANSPORT	33	781	0.0260796	0.265952	1.49534267368322	10133|103|113622|115704|133022|1499|1950|23158|23180|23216|23303|23499|26953|27072|2898|29927|302|388|473|481|51762|55690|5898|63971|64901|6747|6809|7813|79083|79971|8905|9482|9910	OPTN|ADAR|ADPRHL1|EVI5L|TRAM1L1|CTNNB1|EGF|TBC1D9|RFTN1|TBC1D1|KIF13B|MACF1|RANBP6|VPS41|GRIK2|SEC61A1|ANXA2|RHOB|RERE|ATP1B1|RAB8B|PACS1|RALA|KIF13A|RANBP17|SSR3|STX3|EVI5|MLPH|WLS|AP1S2|STX8|RABGAP1L
GO_CEREBRAL_CORTEX_DEVELOPMENT	10	105	0.0274991	0.276287	2.19917848661057	1000|1499|3912|4192|57142|5802|6091|6867|7248|8941	CDH2|CTNNB1|LAMB1|MDK|RTN4|PTPRS|ROBO1|TACC1|TSC1|CDK5R2
GO_POSITIVE_REGULATION_OF_LIPID_METABOLIC_PROCESS	10	128	0.0274991	0.276287	2.19917848661057	1389|154|255919|3491|4907|5747|57540|57678|8660|9517	CREBL2|ADRB2|CNEP1R1|CCN1|NT5E|PTK2|DISP3|GPAM|IRS2|SPTLC2
GO_FOREBRAIN_NEURON_DEVELOPMENT	5	34	0.0279006	0.276287	3.44717511589279	166614|6091|6586|7474|9693	DCLK2|ROBO1|SLIT3|WNT5A|RAPGEF2
GO_VENTRICULAR_SEPTUM_MORPHOGENESIS	5	28	0.0279006	0.276287	3.44717511589279	2535|4092|6659|6926|7474	FZD2|SMAD7|SOX4|TBX3|WNT5A
GO_REGULATION_OF_ENDOTHELIAL_CELL_APOPTOTIC_PROCESS	5	42	0.0279006	0.276287	3.44717511589279	196527|3791|5054|51129|7057	ANO6|KDR|SERPINE1|ANGPTL4|THBS1
GO_CELL_COMMUNICATION_INVOLVED_IN_CARDIAC_CONDUCTION	5	37	0.0279006	0.276287	3.44717511589279	10052|29119|481|6546|776	GJC1|CTNNA3|ATP1B1|SLC8A1|CACNA1D
GO_GOLGI_VESICLE_TRANSPORT	17	319	0.0279024	0.276287	1.77306007804212	10133|1780|1783|23499|25923|27072|2802|3797|3831|4644|51761|55291|55690|57511|63971|64764|8729	OPTN|DYNC1I1|DYNC1LI2|MACF1|ATL3|VPS41|GOLGA3|KIF3C|KLC1|MYO5A|ATP8A2|PPP6R3|PACS1|COG6|KIF13A|CREB3L2|GBF1
GO_REGULATION_OF_FIBROBLAST_MIGRATION	4	28	0.0280273	0.276287	4.28730957505418	3036|6546|7057|79899	HAS1|SLC8A1|THBS1|PRR5L
GO_REGULATION_OF_PROTEIN_LOCALIZATION_TO_CELL_SURFACE	4	27	0.0280273	0.276287	4.28730957505418	1499|1950|6809|8729	CTNNB1|EGF|STX3|GBF1
GO_TELENCEPHALON_GLIAL_CELL_MIGRATION	4	20	0.0280273	0.276287	4.28730957505418	1499|3912|57142|8941	CTNNB1|LAMB1|RTN4|CDK5R2
GO_CHONDROITIN_SULFATE_BIOSYNTHETIC_PROCESS	4	25	0.0280273	0.276287	4.28730957505418	1462|51363|55790|56548	VCAN|CHST15|CSGALNACT1|CHST7
GO_OSTEOBLAST_DEVELOPMENT	4	18	0.0280273	0.276287	4.28730957505418	2099|23601|2736|5744	ESR1|CLEC5A|GLI2|PTHLH
GO_MATERNAL_PLACENTA_DEVELOPMENT	4	31	0.0280273	0.276287	4.28730957505418	1508|1515|2099|6781	CTSB|CTSV|ESR1|STC1
GO_REGULATION_OF_RELEASE_OF_SEQUESTERED_CALCIUM_ION_INTO_CYTOSOL_BY_SARCOPLASMIC_RETICULUM	4	25	0.0280273	0.276287	4.28730957505418	1756|444|6546|801	DMD|ASPH|SLC8A1|CALM1
GO_FLUID_TRANSPORT	4	27	0.0280273	0.276287	4.28730957505418	10630|1437|1906|3037	PDPN|CSF2|EDN1|HAS2
GO_CELL_CELL_SIGNALING	41	767	0.0290535	0.285768	1.41851502684126	10052|10142|10505|11245|1499|154|1837|1906|2195|2250|2535|2556|255928|273|2736|2744|2885|2898|3491|3624|3786|4644|5097|53358|5744|57586|5802|6374|6505|6582|6751|6809|6926|7474|776|79971|8091|8500|8618|9162|9568	GJC1|AKAP9|SEMA4F|GPR176|CTNNB1|ADRB2|DTNA|EDN1|FAT1|FGF5|FZD2|GABRA3|SYT14|AMPH|GLI2|GLS|GRB2|GRIK2|CCN1|INHBA|KCNQ3|MYO5A|PCDH1|SHC3|PTHLH|SYT13|PTPRS|CXCL5|SLC1A1|SLC22A2|SSTR1|STX3|TBX3|WNT5A|CACNA1D|WLS|HMGA2|PPFIA1|CADPS|DGKI|GABBR2
GO_REGULATION_OF_CALCIUM_ION_IMPORT	9	103	0.0292016	0.285956	2.29053383769546	1499|1756|1950|444|4644|6546|6781|801|84959	CTNNB1|DMD|EGF|ASPH|MYO5A|SLC8A1|STC1|CALM1|UBASH3B
GO_ZYMOGEN_ACTIVATION	9	112	0.0292016	0.285956	2.29053383769546	10395|1285|1611|3092|3429|4323|444|6091|8738	DLC1|COL4A3|DAP|HIP1|IFI27|MMP14|ASPH|ROBO1|CRADD
GO_POSITIVE_REGULATION_OF_MAPK_CASCADE	28	470	0.0300418	0.293536	1.53016207301818	1000|1499|152007|154|1647|1902|1906|1950|2043|2099|2357|28996|3486|3672|3791|4215|4293|56034|5660|57007|57551|6764|6885|7046|7057|7474|9693|9839	CDH2|CTNNB1|GLIPR2|ADRB2|GADD45A|LPAR1|EDN1|EGF|EPHA4|ESR1|FPR1|HIPK2|IGFBP3|ITGA1|KDR|MAP3K3|MAP3K9|PDGFC|PSAP|ACKR3|TAOK1|DENND2B|MAP3K7|TGFBR1|THBS1|WNT5A|RAPGEF2|ZEB2
GO_RESPONSE_TO_OXYGEN_LEVELS	21	311	0.030408	0.296029	1.64436781628233	154|18|1902|1906|27063|28996|4017|4323|481|5066|51129|5352|55818|56776|6546|665|6781|7057|7248|7474|9021	ADRB2|ABAT|LPAR1|EDN1|ANKRD1|HIPK2|LOXL2|MMP14|ATP1B1|PAM|ANGPTL4|PLOD2|KDM3A|FMN2|SLC8A1|BNIP3L|STC1|THBS1|TSC1|WNT5A|SOCS3
GO_VASCULAR_ENDOTHELIAL_GROWTH_FACTOR_RECEPTOR_SIGNALING_PATHWAY	8	74	0.0305638	0.296029	2.4167439730066	2534|3690|3791|5062|5747|6093|7424|8440	FYN|ITGB3|KDR|PAK2|PTK2|ROCK1|VEGFC|NCK2
GO_REGULATION_OF_LIPID_TRANSPORT	8	95	0.0305638	0.296029	2.4167439730066	19|1906|1950|3690|51761|57540|7057|8660	ABCA1|EDN1|EGF|ITGB3|ATP8A2|DISP3|THBS1|IRS2
GO_CYTOKINESIS	8	84	0.0305638	0.296029	2.4167439730066	10617|388|5289|56776|5898|63971|79884|9826	STAMBP|RHOB|PIK3C3|FMN2|RALA|KIF13A|MAP9|ARHGEF11
GO_RESPONSE_TO_LIPID	47	888	0.0308453	0.298104	1.37845314656861	10424|114907|1437|1499|1515|154|19|1902|1906|2042|2099|23097|2335|27|27063|2921|3294|346673|3576|3624|4015|4091|411|4192|4323|5054|5066|5142|54331|55818|6374|6446|6586|6672|6678|6751|6781|687|7038|7046|7057|7474|7799|801|80139|81029|9021	PGRMC2|FBXO32|CSF2|CTNNB1|CTSV|ADRB2|ABCA1|LPAR1|EDN1|EPHA3|ESR1|CDK19|FN1|ABL2|ANKRD1|CXCL3|HSD17B2|STRA8|CXCL8|INHBA|LOX|SMAD6|ARSB|MDK|MMP14|SERPINE1|PAM|PDE4B|GNG2|KDM3A|CXCL5|SGK1|SLIT3|SP100|SPARC|SSTR1|STC1|KLF9|TG|TGFBR1|THBS1|WNT5A|PRDM2|CALM1|ZNF703|WNT5B|SOCS3
GO_EMBRYONIC_PATTERN_SPECIFICATION	7	58	0.031259	0.300791	2.60125967789663	10409|1499|4091|57669|6926|7474|7704	BASP1|CTNNB1|SMAD6|EPB41L5|TBX3|WNT5A|ZBTB16
GO_REGULATION_OF_NEURAL_PRECURSOR_CELL_PROLIFERATION	7	73	0.031259	0.300791	2.60125967789663	1000|1499|1950|2736|57540|7424|7474	CDH2|CTNNB1|EGF|GLI2|DISP3|VEGFC|WNT5A
GO_MESENCHYME_DEVELOPMENT	15	190	0.0315744	0.303169	1.81718119214427	10409|10505|10512|1499|1906|3037|4017|54796|57142|57669|677|7046|7474|8091|9839	BASP1|SEMA4F|SEMA3C|CTNNB1|EDN1|HAS2|LOXL2|BNC2|RTN4|EPB41L5|ZFP36L1|TGFBR1|WNT5A|HMGA2|ZEB2
GO_REGULATION_OF_I_KAPPAB_KINASE_NF_KAPPAB_SIGNALING	14	233	0.0320539	0.303854	1.85795232750009	10133|1499|1902|2099|23291|23390|2534|27032|4215|54503|6885|79971|80762|8837	OPTN|CTNNB1|LPAR1|ESR1|FBXW11|ZDHHC17|FYN|ATP2C1|MAP3K3|ZDHHC13|MAP3K7|WLS|NDFIP1|CFLAR
GO_PROTEIN_DEPHOSPHORYLATION	14	190	0.0320539	0.303854	1.85795232750009	2140|23291|4659|5523|5784|5795|5796|5797|5801|5802|84959|85464|9107|9108	EYA3|FBXW11|PPP1R12A|PPP2R3A|PTPN14|PTPRJ|PTPRK|PTPRM|PTPRR|PTPRS|UBASH3B|SSH2|MTMR6|MTMR7
GO_REGULATION_OF_PHOSPHATIDYLINOSITOL_3_KINASE_SIGNALING	12	138	0.0322782	0.303854	1.96915069665755	10617|1950|2250|2534|25827|2885|3791|5305|56034|5747|79899|8660	STAMBP|EGF|FGF5|FYN|FBXL2|GRB2|KDR|PIP4K2A|PDGFC|PTK2|PRR5L|IRS2
GO_REGULATION_OF_PODOSOME_ASSEMBLY	3	14	0.0325362	0.303854	5.78275812359191	1437|3936|640	CSF2|LCP1|BLK
GO_POSITIVE_REGULATION_OF_LEUKOCYTE_APOPTOTIC_PROCESS	3	28	0.0325362	0.303854	5.78275812359191	7474|96459|9693	WNT5A|FNIP1|RAPGEF2
GO_NEGATIVE_REGULATION_OF_PLATELET_ACTIVATION	3	17	0.0325362	0.303854	5.78275812359191	154|18|84959	ADRB2|ABAT|UBASH3B
GO_MODIFIED_AMINO_ACID_TRANSPORT	3	26	0.0325362	0.303854	5.78275812359191	10630|387700|6519	PDPN|SLC16A12|SLC3A1
GO_BLASTODERM_SEGMENTATION	3	15	0.0325362	0.303854	5.78275812359191	10409|6926|7474	BASP1|TBX3|WNT5A
GO_REGULATION_OF_ANION_TRANSMEMBRANE_TRANSPORT	3	30	0.0325362	0.303854	5.78275812359191	196527|7057|8660	ANO6|THBS1|IRS2
GO_VESICLE_MEDIATED_TRANSPORT_BETWEEN_ENDOSOMAL_COMPARTMENTS	3	20	0.0325362	0.303854	5.78275812359191	22853|5289|9482	LMTK2|PIK3C3|STX8
GO_FIBRINOLYSIS	3	21	0.0325362	0.303854	5.78275812359191	302|5054|5329	ANXA2|SERPINE1|PLAUR
GO_VENOUS_BLOOD_VESSEL_DEVELOPMENT	3	15	0.0325362	0.303854	5.78275812359191	10512|147372|57493	SEMA3C|CCBE1|HEG1
GO_OLFACTORY_BULB_INTERNEURON_DEVELOPMENT	3	11	0.0325362	0.303854	5.78275812359191	6091|6586|7474	ROBO1|SLIT3|WNT5A
GO_PROTEOGLYCAN_METABOLIC_PROCESS	9	83	0.0330504	0.308007	2.2315344365284	113189|1462|3340|3423|411|51363|54928|55790|56548	CHST14|VCAN|NDST1|IDS|ARSB|CHST15|BPNT2|CSGALNACT1|CHST7
GO_CELLULAR_RESPONSE_TO_HORMONE_STIMULUS	31	552	0.0336917	0.313326	1.47881821578897	10424|114907|1499|1508|1906|1979|2099|2200|23235|2335|2534|26524|2786|2885|3624|4644|50617|5352|54331|5567|55818|5747|57678|59345|6446|6586|6751|6781|687|80139|8660	PGRMC2|FBXO32|CTNNB1|CTSB|EDN1|EIF4EBP2|ESR1|FBN1|SIK2|FN1|FYN|LATS2|GNG4|GRB2|INHBA|MYO5A|ATP6V0A4|PLOD2|GNG2|PRKACB|KDM3A|PTK2|GPAM|GNB4|SGK1|SLIT3|SSTR1|STC1|KLF9|ZNF703|IRS2
GO_OSSIFICATION	18	251	0.033986	0.314743	1.69503449075913	1009|103|1462|196527|2099|22801|23601|2736|3486|3491|4323|50617|54928|55790|5744|6678|6781|864	CDH11|ADAR|VCAN|ANO6|ESR1|ITGA11|CLEC5A|GLI2|IGFBP3|CCN1|MMP14|ATP6V0A4|BPNT2|CSGALNACT1|PTHLH|SPARC|STC1|RUNX3
GO_DEPHOSPHORYLATION	18	286	0.033986	0.314743	1.69503449075913	196051|2140|23291|4659|4907|54928|5523|5784|5795|5796|5797|5801|5802|84959|85464|9107|9108|9663	PLPP4|EYA3|FBXW11|PPP1R12A|NT5E|BPNT2|PPP2R3A|PTPN14|PTPRJ|PTPRK|PTPRM|PTPRR|PTPRS|UBASH3B|SSH2|MTMR6|MTMR7|LPIN2
GO_REGULATION_OF_LYMPHOCYTE_APOPTOTIC_PROCESS	5	54	0.0344018	0.315955	3.21701185102805	29126|57678|7474|8660|96459	CD274|GPAM|WNT5A|IRS2|FNIP1
GO_ORGANELLE_TRANSPORT_ALONG_MICROTUBULE	5	60	0.0344018	0.315955	3.21701185102805	1780|3797|57584|636|63971	DYNC1I1|KIF3C|ARHGAP21|BICD1|KIF13A
GO_POSITIVE_REGULATION_OF_HEART_CONTRACTION	5	35	0.0344018	0.315955	3.21701185102805	154|1906|5997|6505|7168	ADRB2|EDN1|RGS2|SLC1A1|TPM1
GO_REGULATION_OF_CILIUM_ASSEMBLY	5	51	0.0344018	0.315955	3.21701185102805	115704|170690|23216|4134|7813	EVI5L|ADAMTS16|TBC1D1|MAP4|EVI5
GO_NEGATIVE_REGULATION_OF_CELL_MORPHOGENESIS_INVOLVED_IN_DIFFERENTIATION	10	117	0.0345451	0.316616	2.10292049148386	10505|10512|1499|1946|2048|4092|57142|5747|7474|9693	SEMA4F|SEMA3C|CTNNB1|EFNA5|EPHB2|SMAD7|RTN4|PTK2|WNT5A|RAPGEF2
GO_ACTIVATION_OF_CYSTEINE_TYPE_ENDOPEPTIDASE_ACTIVITY	8	95	0.0349553	0.319057	2.3430621497039	10395|1285|1611|3092|3429|444|6091|8738	DLC1|COL4A3|DAP|HIP1|IFI27|ASPH|ROBO1|CRADD
GO_REGULATION_OF_ACTIN_FILAMENT_BUNDLE_ASSEMBLY	8	77	0.0349553	0.319057	2.3430621497039	10395|1902|23332|6093|7168|7248|8500|90102	DLC1|LPAR1|CLASP1|ROCK1|TPM1|TSC1|PPFIA1|PHLDB2
GO_POSITIVE_REGULATION_OF_PEPTIDASE_ACTIVITY	11	154	0.0353136	0.321665	2.0084229777496	10395|1285|1611|2335|3092|3429|3491|4323|444|6091|8738	DLC1|COL4A3|DAP|FN1|HIP1|IFI27|CCN1|MMP14|ASPH|ROBO1|CRADD
GO_REGULATION_OF_RECEPTOR_MEDIATED_ENDOCYTOSIS	7	78	0.0362789	0.327322	2.5046159677373	22848|23607|29978|302|3092|5054|636	AAK1|CD2AP|UBQLN2|ANXA2|HIP1|SERPINE1|BICD1
GO_LIPID_TRANSLOCATION	4	21	0.0363869	0.327322	3.85766041386518	19|23250|51761|57205	ABCA1|ATP11A|ATP8A2|ATP10D
GO_RESPONSE_TO_PH	4	42	0.0363869	0.327322	3.85766041386518	411|5066|7038|8111	ARSB|PAM|TG|GPR68
GO_HETEROTYPIC_CELL_CELL_ADHESION	4	27	0.0363869	0.327322	3.85766041386518	29119|3690|4897|55742	CTNNA3|ITGB3|NRCAM|PARVA
GO_CARDIAC_MUSCLE_TISSUE_MORPHOGENESIS	6	54	0.0364511	0.327322	2.75881776542261	27063|4092|4633|57493|7168|7474	ANKRD1|SMAD7|MYL2|HEG1|TPM1|WNT5A
GO_POSITIVE_REGULATION_OF_JUN_KINASE_ACTIVITY	6	63	0.0364511	0.327322	2.75881776542261	1906|2043|4293|6885|7474|9839	EDN1|EPHA4|MAP3K9|MAP3K7|WNT5A|ZEB2
GO_NEGATIVE_REGULATION_OF_MYELOID_CELL_DIFFERENTIATION	6	84	0.0364511	0.327322	2.75881776542261	1021|1499|3624|7704|8111|84959	CDK6|CTNNB1|INHBA|ZBTB16|GPR68|UBASH3B
GO_EMBRYONIC_ORGAN_DEVELOPMENT	25	406	0.0367859	0.329661	1.53731399742299	10049|10194|1437|1499|1906|2048|2200|2535|2736|2885|28996|3340|3491|3576|3791|4323|5087|51761|579|677|6926|7046|7474|84189|9021	DNAJB6|TSHZ1|CSF2|CTNNB1|EDN1|EPHB2|FBN1|FZD2|GLI2|GRB2|HIPK2|NDST1|CCN1|CXCL8|KDR|MMP14|PBX1|ATP8A2|NKX3-2|ZFP36L1|TBX3|TGFBR1|WNT5A|SLITRK6|SOCS3
GO_CELLULAR_RESPONSE_TO_LIPID	27	457	0.0372201	0.33221	1.50830886696748	10424|114907|1437|1499|19|1902|1906|2042|2099|23097|2335|27|27063|346673|3576|3624|5054|5142|54331|55818|6446|6751|6781|687|7474|80139|81029	PGRMC2|FBXO32|CSF2|CTNNB1|ABCA1|LPAR1|EDN1|EPHA3|ESR1|CDK19|FN1|ABL2|ANKRD1|STRA8|CXCL8|INHBA|SERPINE1|PDE4B|GNG2|KDM3A|SGK1|SSTR1|STC1|KLF9|WNT5A|ZNF703|WNT5B
GO_CELLULAR_RESPONSE_TO_NITROGEN_COMPOUND	27	505	0.0372201	0.33221	1.50830886696748	10142|103|10365|1282|1499|1906|1979|2200|2534|26|2786|2885|4644|50617|5142|54331|5567|56034|5747|57678|59345|64121|6546|6751|6781|8660|9693	AKAP9|ADAR|KLF2|COL4A1|CTNNB1|EDN1|EIF4EBP2|FBN1|FYN|AOC1|GNG4|GRB2|MYO5A|ATP6V0A4|PDE4B|GNG2|PRKACB|PDGFC|PTK2|GPAM|GNB4|RRAGC|SLC8A1|SSTR1|STC1|IRS2|RAPGEF2
GO_RESPONSE_TO_PEPTIDE	22	404	0.037663	0.335488	1.58204649871529	10365|1499|1508|1906|1979|2200|2534|2650|2786|2885|4644|50617|54331|5567|5747|57678|59345|6678|6751|7248|8660|9021	KLF2|CTNNB1|CTSB|EDN1|EIF4EBP2|FBN1|FYN|GCNT1|GNG4|GRB2|MYO5A|ATP6V0A4|GNG2|PRKACB|PTK2|GPAM|GNB4|SPARC|SSTR1|TSC1|IRS2|SOCS3
GO_MUSCLE_CELL_DIFFERENTIATION	17	237	0.037815	0.336167	1.69907539374284	1000|10529|1499|1756|23345|27063|29766|4633|607|6445|6546|6926|7168|7248|8470|8837|92737	CDH2|NEBL|CTNNB1|DMD|SYNE1|ANKRD1|TMOD3|MYL2|BCL9|SGCG|SLC8A1|TBX3|TPM1|TSC1|SORBS2|CFLAR|DNER
GO_CELL_DIVISION	24	460	0.0386163	0.342604	1.54369004993287	1021|10617|221035|22924|23332|23607|26524|388|4134|4739|5218|5289|55207|56776|57542|5898|63971|6867|7704|7813|79884|8091|901|9826	CDK6|STAMBP|REEP3|MAPRE3|CLASP1|CD2AP|LATS2|RHOB|MAP4|NEDD9|CDK14|PIK3C3|ARL8B|FMN2|KLHL42|RALA|KIF13A|TACC1|ZBTB16|EVI5|MAP9|HMGA2|CCNG2|ARHGEF11
GO_HINDBRAIN_DEVELOPMENT	11	137	0.0390388	0.343223	1.97100203342817	10395|1499|18|1902|2736|4192|473|5802|6751|79971|8941	DLC1|CTNNB1|ABAT|LPAR1|GLI2|MDK|RERE|PTPRS|SSTR1|WLS|CDK5R2
GO_MESENCHYMAL_CELL_DIFFERENTIATION	12	134	0.0390486	0.343223	1.90416182879214	10505|10512|1499|1906|3037|4017|57142|57669|7046|7474|8091|9839	SEMA4F|SEMA3C|CTNNB1|EDN1|HAS2|LOXL2|RTN4|EPB41L5|TGFBR1|WNT5A|HMGA2|ZEB2
GO_NEGATIVE_REGULATION_OF_CELL_PROJECTION_ORGANIZATION	12	144	0.0390486	0.343223	1.90416182879214	10505|10512|115704|1902|2043|2048|4134|57142|5747|6695|7474|9693	SEMA4F|SEMA3C|EVI5L|LPAR1|EPHA4|EPHB2|MAP4|RTN4|PTK2|SPOCK1|WNT5A|RAPGEF2
GO_BRANCHING_MORPHOGENESIS_OF_AN_EPITHELIAL_TUBE	12	131	0.0390486	0.343223	1.90416182879214	1282|1499|170690|1906|1950|2099|2736|4323|5087|64399|6926|7474	COL4A1|CTNNB1|ADAMTS16|EDN1|EGF|ESR1|GLI2|MMP14|PBX1|HHIP|TBX3|WNT5A
GO_POSITIVE_REGULATION_OF_CELL_CELL_ADHESION	16	243	0.0390729	0.343223	1.72290375503102	2534|2736|2885|29126|3037|3655|4092|5062|5420|57678|6885|7474|7704|80380|80381|8440	FYN|GLI2|GRB2|CD274|HAS2|ITGA6|SMAD7|PAK2|PODXL|GPAM|MAP3K7|WNT5A|ZBTB16|PDCD1LG2|CD276|NCK2
GO_POSITIVE_REGULATION_OF_LEUKOCYTE_MIGRATION	8	109	0.0397544	0.346464	2.27391733937415	196527|2921|3576|5054|6374|7057|7424|7474	ANO6|CXCL3|CXCL8|SERPINE1|CXCL5|THBS1|VEGFC|WNT5A
GO_MIDBRAIN_DEVELOPMENT	8	90	0.0397544	0.346464	2.27391733937415	10409|1499|3340|59345|64426|7474|79971|801	BASP1|CTNNB1|NDST1|GNB4|SUDS3|WNT5A|WLS|CALM1
GO_ENDOTHELIUM_DEVELOPMENT	8	90	0.0397544	0.346464	2.27391733937415	1499|3791|388|57493|5802|6781|90627|9693	CTNNB1|KDR|RHOB|HEG1|PTPRS|STC1|STARD13|RAPGEF2
GO_NEGATIVE_REGULATION_OF_HOMOTYPIC_CELL_CELL_ADHESION	8	102	0.0397544	0.346464	2.27391733937415	154|18|29126|80139|80380|80381|80762|84959	ADRB2|ABAT|CD274|ZNF703|PDCD1LG2|CD276|NDFIP1|UBASH3B
GO_SKELETAL_SYSTEM_MORPHOGENESIS	15	201	0.0402491	0.350088	1.75083390250035	1499|2734|3037|3340|342184|4323|54928|55790|579|59338|64399|6781|7046|7763|85301	CTNNB1|GLG1|HAS2|NDST1|FMN1|MMP14|BPNT2|CSGALNACT1|NKX3-2|PLEKHA1|HHIP|STC1|TGFBR1|ZFAND5|COL27A1
GO_REGULATION_OF_INNATE_IMMUNE_RESPONSE	17	357	0.0406496	0.352191	1.68152259677366	103|10666|1508|23180|23291|2534|331|3716|5062|5289|55061|5567|5817|6885|7187|7474|9021	ADAR|CD226|CTSB|RFTN1|FBXW11|FYN|XIAP|JAK1|PAK2|PIK3C3|SUSD4|PRKACB|PVR|MAP3K7|TRAF3|WNT5A|SOCS3
GO_EPIDERMIS_DEVELOPMENT	17	253	0.0406496	0.352191	1.68152259677366	1308|1499|1515|2012|23022|26524|27032|2736|3624|3713|3909|3918|5744|7474|84189|84648|9079	COL17A1|CTNNB1|CTSV|EMP1|PALLD|LATS2|ATP2C1|GLI2|INHBA|IVL|LAMA3|LAMC2|PTHLH|WNT5A|SLITRK6|LCE3D|LDB2
GO_REGULATION_OF_CELL_CYCLE	44	949	0.0408243	0.353015	1.36216306746752	1021|10630|115426|1499|1647|1906|1950|22924|23097|23499|26524|28996|29766|323|346673|3576|3624|388|463|4853|5087|5218|5289|55450|5567|5796|64121|6446|65061|6659|6926|7046|7057|7248|7474|79884|801|80139|8091|864|8729|8738|8941|901	CDK6|PDPN|UHRF2|CTNNB1|GADD45A|EDN1|EGF|MAPRE3|CDK19|MACF1|LATS2|HIPK2|TMOD3|APBB2|STRA8|CXCL8|INHBA|RHOB|ZFHX3|NOTCH2|PBX1|CDK14|PIK3C3|CAMK2N1|PRKACB|PTPRK|RRAGC|SGK1|CDK15|SOX4|TBX3|TGFBR1|THBS1|TSC1|WNT5A|MAP9|CALM1|ZNF703|HMGA2|RUNX3|GBF1|CRADD|CDK5R2|CCNG2
GO_LABYRINTHINE_LAYER_DEVELOPMENT	5	44	0.0417654	0.355243	3.01541549697028	10049|2885|3491|677|9021	DNAJB6|GRB2|CCN1|ZFP36L1|SOCS3
GO_RESPIRATORY_GASEOUS_EXCHANGE	5	48	0.0417654	0.355243	3.01541549697028	154|1906|3340|5090|7763	ADRB2|EDN1|NDST1|PBX3|ZFAND5
GO_CARDIAC_MUSCLE_CELL_ACTION_POTENTIAL	5	37	0.0417654	0.355243	3.01541549697028	10052|1756|481|6546|776	GJC1|DMD|ATP1B1|SLC8A1|CACNA1D
GO_LIMBIC_SYSTEM_DEVELOPMENT	9	100	0.0417697	0.355243	2.12215852555459	1021|166614|2044|4192|5802|6926|7248|8941|9839	CDK6|DCLK2|EPHA5|MDK|PTPRS|TBX3|TSC1|CDK5R2|ZEB2
GO_REGULATION_OF_ENDOTHELIAL_CELL_PROLIFERATION	9	98	0.0417697	0.355243	2.12215852555459	1012|3690|3791|5797|6678|7046|7057|7474|84913	CDH13|ITGB3|KDR|PTPRM|SPARC|TGFBR1|THBS1|WNT5A|ATOH8
GO_POSITIVE_REGULATION_OF_CELLULAR_AMIDE_METABOLIC_PROCESS	7	111	0.0418027	0.355243	2.41499845574328	2099|3491|51334|6659|7057|8440|9612	ESR1|CCN1|PRR16|SOX4|THBS1|NCK2|NCOR2
GO_MUSCLE_ORGAN_MORPHOGENESIS	7	70	0.0418027	0.355243	2.41499845574328	2535|27063|4092|4633|57493|7168|7474	FZD2|ANKRD1|SMAD7|MYL2|HEG1|TPM1|WNT5A
GO_MESODERM_MORPHOGENESIS	7	66	0.0418027	0.355243	2.41499845574328	3624|3690|57669|6926|7474|79971|8091	INHBA|ITGB3|EPB41L5|TBX3|WNT5A|WLS|HMGA2
GO_GOLGI_ORGANIZATION	7	84	0.0418027	0.355243	2.41499845574328	10133|23332|23345|25923|57584|81671|8729	OPTN|CLASP1|SYNE1|ATL3|ARHGAP21|VMP1|GBF1
GO_NEGATIVE_REGULATION_OF_MOLECULAR_FUNCTION	47	1079	0.0421212	0.35545	1.34468407860128	10049|103|10681|1285|1293|154|1611|1647|2099|22853|26524|29855|302|331|334|3730|4092|4659|5054|5062|5087|51129|51232|5329|55450|57630|57669|5795|5997|6093|636|64780|6672|6695|7057|7187|7980|801|80762|8091|84959|8660|8710|9021|9162|9568|96459	DNAJB6|ADAR|GNB5|COL4A3|COL6A3|ADRB2|DAP|GADD45A|ESR1|LMTK2|LATS2|UBN1|ANXA2|XIAP|APLP2|ANOS1|SMAD7|PPP1R12A|SERPINE1|PAK2|PBX1|ANGPTL4|CRIM1|PLAUR|CAMK2N1|SH3RF1|EPB41L5|PTPRJ|RGS2|ROCK1|BICD1|MICAL1|SP100|SPOCK1|THBS1|TRAF3|TFPI2|CALM1|NDFIP1|HMGA2|UBASH3B|IRS2|SERPINB7|SOCS3|DGKI|GABBR2|FNIP1
GO_PROTEIN_AUTOPHOSPHORYLATION	13	192	0.0421716	0.35545	1.82397945801752	2043|22848|22853|23235|2534|27|3716|3791|4215|4293|5062|5747|640	EPHA4|AAK1|LMTK2|SIK2|FYN|ABL2|JAK1|KDR|MAP3K3|MAP3K9|PAK2|PTK2|BLK
GO_POSITIVE_REGULATION_OF_IMMUNE_SYSTEM_PROCESS	38	867	0.0423889	0.35545	1.39136679213951	10666|1508|196051|196527|23180|23291|2534|2736|2885|29126|2921|3576|3624|4323|5054|5062|5142|5289|55061|5567|5747|57678|5795|5817|59338|6374|640|6885|7057|7187|7424|7474|7704|80380|80381|8111|8440|8660	CD226|CTSB|PLPP4|ANO6|RFTN1|FBXW11|FYN|GLI2|GRB2|CD274|CXCL3|CXCL8|INHBA|MMP14|SERPINE1|PAK2|PDE4B|PIK3C3|SUSD4|PRKACB|PTK2|GPAM|PTPRJ|PVR|PLEKHA1|CXCL5|BLK|MAP3K7|THBS1|TRAF3|VEGFC|WNT5A|ZBTB16|PDCD1LG2|CD276|GPR68|NCK2|IRS2
GO_REGULATION_OF_MUSCLE_CELL_DIFFERENTIATION	10	152	0.0427611	0.35545	2.01481652663937	1000|1499|1906|3486|4323|463|6926|8837|91653|93166	CDH2|CTNNB1|EDN1|IGFBP3|MMP14|ZFHX3|TBX3|CFLAR|BOC|PRDM6
GO_NEGATIVE_REGULATION_OF_CANONICAL_WNT_SIGNALING_PATHWAY	10	162	0.0427611	0.35545	2.01481652663937	1000|23072|26524|27122|4300|5523|7474|80114|81029|85407	CDH2|HECW1|LATS2|DKK3|MLLT3|PPP2R3A|WNT5A|BICC1|WNT5B|NKD1
GO_POSITIVE_REGULATION_OF_WNT_SIGNALING_PATHWAY	10	152	0.0427611	0.35545	2.01481652663937	23499|331|4300|5523|59352|6659|7474|79971|85407|9839	MACF1|XIAP|MLLT3|PPP2R3A|LGR6|SOX4|WNT5A|WLS|NKD1|ZEB2
GO_REGULATION_OF_EXTRINSIC_APOPTOTIC_SIGNALING_PATHWAY	12	153	0.0427831	0.35545	1.8730346775697	1437|2534|3624|3655|5054|5062|57630|6672|7046|7057|8406|8837	CSF2|FYN|INHBA|ITGA6|SERPINE1|PAK2|SH3RF1|SP100|TGFBR1|THBS1|SRPX|CFLAR
GO_POSITIVE_REGULATION_OF_CELL_MORPHOGENESIS_INVOLVED_IN_DIFFERENTIATION	12	162	0.0427831	0.35545	1.8730346775697	1499|152007|1946|2043|2335|23499|3037|57669|6091|6446|80139|9839	CTNNB1|GLIPR2|EFNA5|EPHA4|FN1|MACF1|HAS2|EPB41L5|ROBO1|SGK1|ZNF703|ZEB2
GO_REGULATION_OF_LEUKOCYTE_APOPTOTIC_PROCESS	6	79	0.04283	0.35545	2.63312686498297	29126|57678|7474|8660|96459|9693	CD274|GPAM|WNT5A|IRS2|FNIP1|RAPGEF2
GO_CARDIAC_VENTRICLE_MORPHOGENESIS	6	62	0.04283	0.35545	2.63312686498297	10512|4092|4633|57493|6659|7168	SEMA3C|SMAD7|MYL2|HEG1|SOX4|TPM1
GO_LIPOPROTEIN_BIOSYNTHETIC_PROCESS	6	85	0.04283	0.35545	2.63312686498297	19|23390|5329|55625|55733|93183	ABCA1|ZDHHC17|PLAUR|ZDHHC7|HHAT|PIGM
GO_TUBE_FORMATION	11	129	0.043029	0.35545	1.93494874373517	10395|1499|2535|5420|5567|5898|6659|7248|7474|84913|9839	DLC1|CTNNB1|FZD2|PODXL|PRKACB|RALA|SOX4|TSC1|WNT5A|ATOH8|ZEB2
GO_POSITIVE_REGULATION_OF_I_KAPPAB_KINASE_NF_KAPPAB_SIGNALING	11	179	0.043029	0.35545	1.93494874373517	1499|1902|23390|2534|27032|4215|54503|6885|79971|80762|8837	CTNNB1|LPAR1|ZDHHC17|FYN|ATP2C1|MAP3K3|ZDHHC13|MAP3K7|WLS|NDFIP1|CFLAR
GO_REGULATION_OF_CELL_SHAPE	11	139	0.043029	0.35545	1.93494874373517	10395|10630|1902|2335|23370|2534|3791|51231|55742|5747|7168	DLC1|PDPN|LPAR1|FN1|ARHGEF18|FYN|KDR|VRK3|PARVA|PTK2|TPM1
GO_RESPONSE_TO_VIRUS	11	247	0.043029	0.35545	1.93494874373517	10060|1021|103|10561|10625|27297|2736|57678|665|8091|81844	ABCC9|CDK6|ADAR|IFI44|IVNS1ABP|CRCP|GLI2|GPAM|BNIP3L|HMGA2|TRIM56
GO_SYNAPTIC_SIGNALING	24	424	0.0432721	0.356794	1.52311784681003	10052|10142|11245|1499|154|1837|2556|255928|273|2744|2898|3786|4644|53358|57586|5802|6505|6582|6751|6809|8500|8618|9162|9568	GJC1|AKAP9|GPR176|CTNNB1|ADRB2|DTNA|GABRA3|SYT14|AMPH|GLS|GRIK2|KCNQ3|MYO5A|SHC3|SYT13|PTPRS|SLC1A1|SLC22A2|SSTR1|STX3|PPFIA1|CADPS|DGKI|GABBR2
GO_REGULATION_OF_HOMOTYPIC_CELL_CELL_ADHESION	18	307	0.044891	0.357792	1.63083148332617	1499|154|18|2534|2736|2885|29126|3037|5062|57678|6885|7704|80139|80380|80381|80762|8440|84959	CTNNB1|ADRB2|ABAT|FYN|GLI2|GRB2|CD274|HAS2|PAK2|GPAM|MAP3K7|ZBTB16|ZNF703|PDCD1LG2|CD276|NDFIP1|NCK2|UBASH3B
GO_CELL_CYCLE_G2_M_PHASE_TRANSITION	8	138	0.0449733	0.357792	2.20859894423175	10133|10142|1647|23291|23332|4659|5218|801	OPTN|AKAP9|GADD45A|FBXW11|CLASP1|PPP1R12A|CDK14|CALM1
GO_RESPONSE_TO_ORGANIC_CYCLIC_COMPOUND	47	917	0.0453782	0.357792	1.33648790468611	10142|103|10365|10424|114907|1499|1508|1515|154|18|19|1906|2099|221935|23180|2335|26|27063|2736|3624|4015|4091|411|4192|4323|444|5062|5066|5142|54331|5567|55818|6446|6546|6586|6678|6751|6781|687|7046|7057|7474|7799|801|80139|9021|9693	AKAP9|ADAR|KLF2|PGRMC2|FBXO32|CTNNB1|CTSB|CTSV|ADRB2|ABAT|ABCA1|EDN1|ESR1|SDK1|RFTN1|FN1|AOC1|ANKRD1|GLI2|INHBA|LOX|SMAD6|ARSB|MDK|MMP14|ASPH|PAK2|PAM|PDE4B|GNG2|PRKACB|KDM3A|SGK1|SLC8A1|SLIT3|SPARC|SSTR1|STC1|KLF9|TGFBR1|THBS1|WNT5A|PRDM2|CALM1|ZNF703|SOCS3|RAPGEF2
GO_ACTIN_MYOSIN_FILAMENT_SLIDING	3	38	0.0454548	0.357792	4.81869538542149	1756|4633|7168	DMD|MYL2|TPM1
GO_RELAXATION_OF_CARDIAC_MUSCLE	3	13	0.0454548	0.357792	4.81869538542149	481|5997|6546	ATP1B1|RGS2|SLC8A1
GO_NEGATIVE_REGULATION_OF_ORGANELLE_ASSEMBLY	3	22	0.0454548	0.357792	4.81869538542149	115704|4134|9637	EVI5L|MAP4|FEZ2
GO_ECTODERM_DEVELOPMENT	3	21	0.0454548	0.357792	4.81869538542149	1499|3655|57669	CTNNB1|ITGA6|EPB41L5
GO_REGULATION_OF_PLATELET_AGGREGATION	3	17	0.0454548	0.357792	4.81869538542149	154|18|84959	ADRB2|ABAT|UBASH3B
GO_DERMATAN_SULFATE_PROTEOGLYCAN_METABOLIC_PROCESS	3	16	0.0454548	0.357792	4.81869538542149	113189|1462|55790	CHST14|VCAN|CSGALNACT1
GO_NEGATIVE_REGULATION_OF_SMOOTH_MUSCLE_CELL_MIGRATION	3	16	0.0454548	0.357792	4.81869538542149	3486|5054|7168	IGFBP3|SERPINE1|TPM1
GO_ATRIAL_SEPTUM_MORPHOGENESIS	3	14	0.0454548	0.357792	4.81869538542149	3491|4853|6659	CCN1|NOTCH2|SOX4
GO_ADRENAL_GLAND_DEVELOPMENT	3	23	0.0454548	0.357792	4.81869538542149	27122|4192|5087	DKK3|MDK|PBX1
GO_CELLULAR_RESPONSE_TO_AMINO_ACID_STARVATION	3	25	0.0454548	0.357792	4.81869538542149	1611|220441|64121	DAP|RNF152|RRAGC
GO_GLOMERULAR_EPITHELIUM_DEVELOPMENT	3	19	0.0454548	0.357792	4.81869538542149	10409|4643|5420	BASP1|MYO1E|PODXL
GO_REGULATION_OF_CELL_COMMUNICATION_BY_ELECTRICAL_COUPLING	3	13	0.0454548	0.357792	4.81869538542149	444|6546|801	ASPH|SLC8A1|CALM1
GO_PROTEIN_LOCALIZATION_TO_CELL_SURFACE	3	22	0.0454548	0.357792	4.81869538542149	10516|1499|5796	FBLN5|CTNNB1|PTPRK
GO_COCHLEA_MORPHOGENESIS	3	21	0.0454548	0.357792	4.81869538542149	2535|2736|7474	FZD2|GLI2|WNT5A
GO_EPITHELIAL_CELL_DIFFERENTIATION_INVOLVED_IN_KIDNEY_DEVELOPMENT	3	24	0.0454548	0.357792	4.81869538542149	10409|4643|5420	BASP1|MYO1E|PODXL
GO_PROTEIN_PALMITOYLATION	3	23	0.0454548	0.357792	4.81869538542149	23390|55625|55733	ZDHHC17|ZDHHC7|HHAT
GO_DORSAL_VENTRAL_AXIS_SPECIFICATION	3	20	0.0454548	0.357792	4.81869538542149	1499|1950|4091	CTNNB1|EGF|SMAD6
GO_NEGATIVE_REGULATION_OF_GENE_SILENCING	3	19	0.0454548	0.357792	4.81869538542149	103|2099|9612	ADAR|ESR1|NCOR2
GO_MULTICELLULAR_ORGANISM_AGING	4	31	0.0460271	0.357792	3.50685166412619	1515|1906|494470|7799	CTSV|EDN1|RNF165|PRDM2
GO_CORONARY_VASCULATURE_DEVELOPMENT	4	37	0.0460271	0.357792	3.50685166412619	11174|3340|4052|4091	ADAMTS6|NDST1|LTBP1|SMAD6
GO_REGULATION_OF_PROTEIN_EXPORT_FROM_NUCLEUS	4	33	0.0460271	0.357792	3.50685166412619	3429|5784|6659|6672	IFI27|PTPN14|SOX4|SP100
GO_REGULATION_OF_VOLTAGE_GATED_CALCIUM_CHANNEL_ACTIVITY	4	25	0.0460271	0.357792	3.50685166412619	10681|1756|5142|801	GNB5|DMD|PDE4B|CALM1
GO_REGULATION_OF_MYOBLAST_DIFFERENTIATION	4	48	0.0460271	0.357792	3.50685166412619	3486|463|6926|91653	IGFBP3|ZFHX3|TBX3|BOC
GO_SULFUR_COMPOUND_CATABOLIC_PROCESS	4	39	0.0460271	0.357792	3.50685166412619	1462|176|3423|411	VCAN|ACAN|IDS|ARSB
GO_CELLULAR_RESPONSE_TO_GLUCAGON_STIMULUS	4	38	0.0460271	0.357792	3.50685166412619	2786|54331|5567|59345	GNG4|GNG2|PRKACB|GNB4
GO_SUBSTANTIA_NIGRA_DEVELOPMENT	4	45	0.0460271	0.357792	3.50685166412619	10409|59345|64426|801	BASP1|GNB4|SUDS3|CALM1
GO_NEGATIVE_REGULATION_OF_RESPONSE_TO_CYTOKINE_STIMULUS	4	44	0.0460271	0.357792	3.50685166412619	103|6091|6586|7837	ADAR|ROBO1|SLIT3|PXDN
GO_POSITIVE_REGULATION_OF_ATPASE_ACTIVITY	4	41	0.0460271	0.357792	3.50685166412619	10049|154|481|7168	DNAJB6|ADRB2|ATP1B1|TPM1
GO_REGULATION_OF_RECEPTOR_ACTIVITY	9	117	0.046661	0.357792	2.07138035175539	1756|1950|302|444|4644|5054|636|801|8440	DMD|EGF|ANXA2|ASPH|MYO5A|SERPINE1|BICD1|CALM1|NCK2
GO_ENDOCRINE_SYSTEM_DEVELOPMENT	9	123	0.046661	0.357792	2.07138035175539	1021|27122|2736|4192|5087|6659|7038|7046|7474	CDK6|DKK3|GLI2|MDK|PBX1|SOX4|TG|TGFBR1|WNT5A
GO_NEGATIVE_REGULATION_OF_TRANSMEMBRANE_RECEPTOR_PROTEIN_SERINE_THREONINE_KINASE_SIGNALING_PATHWAY	9	102	0.046661	0.357792	2.07138035175539	2200|2734|28996|4052|4091|4092|5654|7046|7474	FBN1|GLG1|HIPK2|LTBP1|SMAD6|SMAD7|HTRA1|TGFBR1|WNT5A
GO_SIGNAL_RELEASE	12	173	0.0467589	0.357792	1.8431157680569	1906|255928|3624|4644|57586|6582|6809|6926|79971|8500|8618|9162	EDN1|SYT14|INHBA|MYO5A|SYT13|SLC22A2|STX3|TBX3|WLS|PPFIA1|CADPS|DGKI
GO_POSITIVE_REGULATION_OF_MACROPHAGE_ACTIVATION	2	12	0.0467807	0.357792	9.62816651637371	7057|7474	THBS1|WNT5A
GO_TYPE_B_PANCREATIC_CELL_DEVELOPMENT	2	13	0.0467807	0.357792	9.62816651637371	1021|7474	CDK6|WNT5A
GO_REGULATION_OF_FIBRINOLYSIS	2	14	0.0467807	0.357792	9.62816651637371	5054|7057	SERPINE1|THBS1
GO_NEGATIVE_REGULATION_OF_PATHWAY_RESTRICTED_SMAD_PROTEIN_PHOSPHORYLATION	2	11	0.0467807	0.357792	9.62816651637371	4091|4092	SMAD6|SMAD7
GO_MUSCLE_CELL_FATE_COMMITMENT	2	15	0.0467807	0.357792	9.62816651637371	4633|6926	MYL2|TBX3
GO_REGULATION_OF_RESPONSE_TO_TUMOR_CELL	2	13	0.0467807	0.357792	9.62816651637371	10666|5817	CD226|PVR
GO_REGULATION_OF_EXECUTION_PHASE_OF_APOPTOSIS	2	24	0.0467807	0.357792	9.62816651637371	10395|5062	DLC1|PAK2
GO_REGULATION_OF_PHOSPHATASE_ACTIVITY	11	128	0.0472913	0.361074	1.90019034407027	29855|3672|4659|51231|5521|5523|55291|6093|7248|801|9891	UBN1|ITGA1|PPP1R12A|VRK3|PPP2R2B|PPP2R3A|PPP6R3|ROCK1|TSC1|CALM1|NUAK1
GO_CELL_ACTIVATION	30	568	0.047707	0.363419	1.43652757606129	10202|1021|10630|1437|1499|1608|160851|1794|1906|23303|2335|2534|29071|3576|3690|388|3936|4853|54331|55361|6659|677|7046|7248|80381|8440|8729|89869|9162|96459	DHRS2|CDK6|PDPN|CSF2|CTNNB1|DGKG|DGKH|DOCK2|EDN1|KIF13B|FN1|FYN|C1GALT1C1|CXCL8|ITGB3|RHOB|LCP1|NOTCH2|GNG2|PI4K2A|SOX4|ZFP36L1|TGFBR1|TSC1|CD276|NCK2|GBF1|PLCZ1|DGKI|FNIP1
GO_EMBRYONIC_DIGIT_MORPHOGENESIS	7	61	0.0478442	0.363419	2.33128710454906	1499|2736|54928|6926|7474|7704|80856	CTNNB1|GLI2|BPNT2|TBX3|WNT5A|ZBTB16|LNPK
GO_POSITIVE_REGULATION_OF_AUTOPHAGY	7	75	0.0478442	0.363419	2.33128710454906	154|220441|23001|3791|5305|665|9517	ADRB2|RNF152|WDFY3|KDR|PIP4K2A|BNIP3L|SPTLC2
GO_PEPTIDYL_TYROSINE_MODIFICATION	14	186	0.0484289	0.367232	1.73781348686903	1437|1950|2042|2043|2044|2048|2250|2534|27|3716|3791|5747|640|8460	CSF2|EGF|EPHA3|EPHA4|EPHA5|EPHB2|FGF5|FYN|ABL2|JAK1|KDR|PTK2|BLK|TPST1
GO_SECOND_MESSENGER_MEDIATED_SIGNALING	13	160	0.0498127	0.373915	1.77216222344276	1756|1906|1979|2044|2357|3576|3791|444|481|57451|6546|801|9693	DMD|EDN1|EIF4EBP2|EPHA5|FPR1|CXCL8|KDR|ASPH|ATP1B1|TENM2|SLC8A1|CALM1|RAPGEF2
GO_REGULATION_OF_MORPHOGENESIS_OF_A_BRANCHING_STRUCTURE	6	53	0.0498669	0.373915	2.51834391205893	1499|2099|55727|57142|59277|7474	CTNNB1|ESR1|BTBD7|RTN4|NTN4|WNT5A
GO_PLATELET_DERIVED_GROWTH_FACTOR_RECEPTOR_SIGNALING_PATHWAY	5	34	0.0500077	0.373915	2.83786348524696	4643|56034|5795|59338|7763	MYO1E|PDGFC|PTPRJ|PLEKHA1|ZFAND5
GO_NEURAL_RETINA_DEVELOPMENT	5	50	0.0500077	0.373915	2.83786348524696	221935|28996|51761|5797|6101	SDK1|HIPK2|ATP8A2|PTPRM|RP1
GO_FACE_DEVELOPMENT	5	50	0.0500077	0.373915	2.83786348524696	444|59338|7474|7763|83716	ASPH|PLEKHA1|WNT5A|ZFAND5|CRISPLD2
GO_SUBSTRATE_ADHESION_DEPENDENT_CELL_SPREADING	5	38	0.0500077	0.373915	2.83786348524696	2335|3690|3912|3915|55742	FN1|ITGB3|LAMB1|LAMC1|PARVA
GO_CELL_SURFACE_RECEPTOR_SIGNALING_PATHWAY_INVOLVED_IN_CELL_CELL_SIGNALING	5	71	0.0500077	0.373915	2.83786348524696	154|2556|2736|2898|9162	ADRB2|GABRA3|GLI2|GRIK2|DGKI
GO_REGULATION_OF_SYSTEM_PROCESS	30	507	0.050015	0.373915	1.42929971771812	10052|10060|10142|11343|114907|154|1756|18|1906|26011|2744|29119|3624|4092|444|4633|481|5090|5142|51762|5797|5997|6446|6505|6546|6781|7168|776|80005|801	GJC1|ABCC9|AKAP9|MGLL|FBXO32|ADRB2|DMD|ABAT|EDN1|TENM4|GLS|CTNNA3|INHBA|SMAD7|ASPH|MYL2|ATP1B1|PBX3|PDE4B|RAB8B|PTPRM|RGS2|SGK1|SLC1A1|SLC8A1|STC1|TPM1|CACNA1D|DOCK5|CALM1
GO_HEMOSTASIS	17	311	0.0500689	0.373915	1.63094907514866	10630|1608|160851|196527|23348|2534|29071|3690|388|5329|54331|5567|56034|7980|80856|9060|9162	PDPN|DGKG|DGKH|ANO6|DOCK9|FYN|C1GALT1C1|ITGB3|RHOB|PLAUR|GNG2|PRKACB|PDGFC|TFPI2|LNPK|PAPSS2|DGKI
GO_MUSCLE_ORGAN_DEVELOPMENT	18	277	0.0511965	0.381693	1.60049658214484	10409|1293|1508|1756|22801|2535|27063|4092|463|4633|57493|59269|607|6445|7168|7474|8837|92737	BASP1|COL6A3|CTSB|DMD|ITGA11|FZD2|ANKRD1|SMAD7|ZFHX3|MYL2|HEG1|HIVEP3|BCL9|SGCG|TPM1|WNT5A|CFLAR|DNER
GO_EAR_MORPHOGENESIS	9	112	0.0519185	0.386427	2.02297024140163	10194|1906|2048|2535|2736|51761|579|7474|84189	TSHZ1|EDN1|EPHB2|FZD2|GLI2|ATP8A2|NKX3-2|WNT5A|SLITRK6
GO_POSITIVE_REGULATION_OF_STRESS_ACTIVATED_PROTEIN_KINASE_SIGNALING_CASCADE	10	135	0.0522157	0.387339	1.93378880636944	1647|1906|2043|28996|4215|4293|57551|6885|7474|9839	GADD45A|EDN1|EPHA4|HIPK2|MAP3K3|MAP3K9|TAOK1|MAP3K7|WNT5A|ZEB2
GO_MAINTENANCE_OF_CELL_NUMBER	10	132	0.0522157	0.387339	1.93378880636944	1000|1499|22882|4853|5087|607|6659|6760|6926|9079	CDH2|CTNNB1|ZHX2|NOTCH2|PBX1|BCL9|SOX4|SS18|TBX3|LDB2
GO_PROTEIN_MODIFICATION_BY_SMALL_PROTEIN_CONJUGATION_OR_REMOVAL	37	873	0.052863	0.391487	1.36899039602011	10477|10617|114907|115426|143279|154214|159195|220441|23072|23291|23352|254170|25827|26249|267|26994|331|340359|4008|494470|54492|56929|57520|57542|57574|57630|60468|6672|7187|7704|81844|8237|8816|8916|9021|9781|9870	UBE2E3|STAMBP|FBXO32|UHRF2|HECTD2|RNF217|USP54|RNF152|HECW1|FBXW11|UBR4|FBXO33|FBXL2|KLHL3|AMFR|RNF11|XIAP|KLHL38|LMO7|RNF165|NEURL1B|FEM1C|HECW2|KLHL42|MARCHF4|SH3RF1|BACH2|SP100|TRAF3|ZBTB16|TRIM56|USP11|DCAF5|HERC3|SOCS3|RNF144A|AREL1
GO_SINGLE_ORGANISM_CATABOLIC_PROCESS	42	957	0.0530581	0.392199	1.3411879520958	11343|1282|1284|1285|1289|1293|1295|1296|1303|140766|1462|1508|176|18|23710|257068|25758|2581|267|2744|29978|316|3423|411|4323|481|4907|51166|5142|5184|5352|55361|7837|801|8310|84570|89869|9108|91653|9663|978|9783	MGLL|COL4A1|COL4A2|COL4A3|COL5A1|COL6A3|COL8A1|COL8A2|COL12A1|ADAMTS14|VCAN|CTSB|ACAN|ABAT|GABARAPL1|PLCXD2|KIAA1549L|GALC|AMFR|GLS|UBQLN2|AOX1|IDS|ARSB|MMP14|ATP1B1|NT5E|AADAT|PDE4B|PEPD|PLOD2|PI4K2A|PXDN|CALM1|ACOX3|COL25A1|PLCZ1|MTMR7|BOC|LPIN2|CDA|RIMS3
GO_POSITIVE_REGULATION_OF_KINASE_ACTIVITY	28	482	0.0531361	0.392199	1.43904956690749	114882|154|1647|1902|1906|1946|1950|2043|22924|23531|2357|3491|3672|3690|4215|4293|5062|5567|56034|5747|6885|7046|7057|7474|801|8941|9693|9839	OSBPL8|ADRB2|GADD45A|LPAR1|EDN1|EFNA5|EGF|EPHA4|MAPRE3|MMD|FPR1|CCN1|ITGA1|ITGB3|MAP3K3|MAP3K9|PAK2|PRKACB|PDGFC|PTK2|MAP3K7|TGFBR1|THBS1|WNT5A|CALM1|CDK5R2|RAPGEF2|ZEB2
GO_REGULATION_OF_MICROTUBULE_BASED_PROCESS	13	243	0.0539694	0.397688	1.74732718035604	1499|1946|2009|2042|23332|23499|331|4134|57542|5997|6446|79884|90102	CTNNB1|EFNA5|EML1|EPHA3|CLASP1|MACF1|XIAP|MAP4|KLHL42|RGS2|SGK1|MAP9|PHLDB2
GO_LIPOPROTEIN_METABOLIC_PROCESS	7	124	0.0544137	0.398316	2.25325084108658	19|23390|5329|55625|5567|55733|93183	ABCA1|ZDHHC17|PLAUR|ZDHHC7|PRKACB|HHAT|PIGM
GO_POSITIVE_REGULATION_OF_MUSCLE_CELL_DIFFERENTIATION	7	84	0.0544137	0.398316	2.25325084108658	1000|1499|1906|3486|4323|463|91653	CDH2|CTNNB1|EDN1|IGFBP3|MMP14|ZFHX3|BOC
GO_NERVE_DEVELOPMENT	7	68	0.0544137	0.398316	2.25325084108658	1499|1515|1902|2048|494470|84189|84570	CTNNB1|CTSV|LPAR1|EPHB2|RNF165|SLITRK6|COL25A1
GO_REGULATION_OF_CALCIUM_ION_TRANSMEMBRANE_TRANSPORTER_ACTIVITY	7	70	0.0544137	0.398316	2.25325084108658	10681|1756|444|4644|481|5142|801	GNB5|DMD|ASPH|MYO5A|ATP1B1|PDE4B|CALM1
GO_REGULATION_OF_WNT_SIGNALING_PATHWAY	18	310	0.0545731	0.398824	1.58574270601745	1000|23072|23499|26524|27122|331|4300|5218|5523|59352|6659|7474|79971|80114|80139|81029|85407|9839	CDH2|HECW1|MACF1|LATS2|DKK3|XIAP|MLLT3|CDK14|PPP2R3A|LGR6|SOX4|WNT5A|WLS|BICC1|ZNF703|WNT5B|NKD1|ZEB2
GO_CELLULAR_PROTEIN_COMPLEX_ASSEMBLY	16	346	0.0558934	0.404736	1.63118095294486	10142|154|1756|1946|1950|23332|23639|26953|3092|50617|56034|57142|5747|63971|8440|8618	AKAP9|ADRB2|DMD|EFNA5|EGF|CLASP1|LRRC6|RANBP6|HIP1|ATP6V0A4|PDGFC|RTN4|PTK2|KIF13A|NCK2|CADPS
GO_POSITIVE_REGULATION_OF_CELL_ACTIVATION	16	311	0.0558934	0.404736	1.63118095294486	10666|2534|2736|2885|29126|4323|5062|57678|6885|7057|7474|7704|80380|80381|8440|8660	CD226|FYN|GLI2|GRB2|CD274|MMP14|PAK2|GPAM|MAP3K7|THBS1|WNT5A|ZBTB16|PDCD1LG2|CD276|NCK2|IRS2
GO_SMALL_GTPASE_MEDIATED_SIGNAL_TRANSDUCTION	20	352	0.0559577	0.404736	1.53888290856283	1012|1794|23179|23348|23370|2885|388|50650|51762|53358|55207|55619|5898|6093|64121|80005|8412|9693|9826|9886	CDH13|DOCK2|RGL1|DOCK9|ARHGEF18|GRB2|RHOB|ARHGEF3|RAB8B|SHC3|ARL8B|DOCK10|RALA|ROCK1|RRAGC|DOCK5|BCAR3|RAPGEF2|ARHGEF11|RHOBTB1
GO_POSITIVE_REGULATION_OF_BIOSYNTHETIC_PROCESS	79	1805	0.0561895	0.404736	1.23373183946217	1012|10365|10486|10725|11278|1389|1437|1499|154|19|1906|1950|2004|2044|2099|22885|22924|23085|23291|23528|253461|2535|255919|27063|2736|285704|28996|3037|3491|3624|3655|3791|4092|4192|444|463|4659|473|4907|5054|5087|5090|51334|55818|56034|5744|57678|59269|607|64067|64764|6594|6659|6672|6760|6885|6925|6926|7003|7046|7057|7474|7704|801|80381|8091|81606|8440|84441|84913|864|8660|8710|8837|9079|9612|…	CDH13|KLF2|CAP2|NFAT5|KLF12|CREBL2|CSF2|CTNNB1|ADRB2|ABCA1|EDN1|EGF|ELK3|EPHA5|ESR1|ABLIM3|MAPRE3|ERC1|FBXW11|ZNF281|ZBTB38|FZD2|CNEP1R1|ANKRD1|GLI2|RGMB|HIPK2|HAS2|CCN1|INHBA|ITGA6|KDR|SMAD7|MDK|ASPH|ZFHX3|PPP1R12A|RERE|NT5E|SERPINE1|PBX1|PBX3|PRR16|KDM3A|PDGFC|PTHLH|GPAM|HIVEP3|BCL9|NPAS3|CREB3L2|SMARCA1|SOX4|SP100|SS18|MAP3K7|TCF4|TBX3|TEAD1|TGFBR1|THBS1|WNT5A|ZBTB16|CALM1|CD276|HMGA2|LBH|NCK2…
GO_REGULATION_OF_RESPONSE_TO_WOUNDING	23	413	0.0567073	0.404736	1.4875544366368	11343|154|18|1906|196527|2043|23097|23332|302|331|3554|4907|5054|5329|55061|7057|7474|80381|80762|81606|84959|90102|9021	MGLL|ADRB2|ABAT|EDN1|ANO6|EPHA4|CDK19|CLASP1|ANXA2|XIAP|IL1R1|NT5E|SERPINE1|PLAUR|SUSD4|THBS1|WNT5A|CD276|NDFIP1|LBH|UBASH3B|PHLDB2|SOCS3
GO_METENCEPHALON_DEVELOPMENT	8	100	0.0567105	0.404736	2.08878504431968	18|1902|2736|4192|473|5802|6751|8941	ABAT|LPAR1|GLI2|MDK|RERE|PTPRS|SSTR1|CDK5R2
GO_ACTION_POTENTIAL	8	94	0.0567105	0.404736	2.08878504431968	10052|1756|2898|481|4897|6334|6546|776	GJC1|DMD|GRIK2|ATP1B1|NRCAM|SCN8A|SLC8A1|CACNA1D
GO_NEURAL_TUBE_FORMATION	8	94	0.0567105	0.404736	2.08878504431968	10395|2535|5567|5898|6659|7248|7474|9839	DLC1|FZD2|PRKACB|RALA|SOX4|TSC1|WNT5A|ZEB2
GO_POSITIVE_REGULATION_OF_OSSIFICATION	8	84	0.0567105	0.404736	2.08878504431968	1499|154|196527|3491|6546|7474|7704|80381	CTNNB1|ADRB2|ANO6|CCN1|SLC8A1|WNT5A|ZBTB16|CD276
GO_POSITIVE_REGULATION_OF_SODIUM_ION_TRANSPORT	4	34	0.0569454	0.404736	3.21427839488216	154|1756|481|6446	ADRB2|DMD|ATP1B1|SGK1
GO_CHONDROITIN_SULFATE_PROTEOGLYCAN_BIOSYNTHETIC_PROCESS	4	30	0.0569454	0.404736	3.21427839488216	1462|51363|55790|56548	VCAN|CHST15|CSGALNACT1|CHST7
GO_PROTEIN_KINASE_C_ACTIVATING_G_PROTEIN_COUPLED_RECEPTOR_SIGNALING_PATHWAY	4	32	0.0569454	0.404736	3.21427839488216	1608|160851|1906|9162	DGKG|DGKH|EDN1|DGKI
GO_REGULATION_OF_FIBROBLAST_GROWTH_FACTOR_RECEPTOR_SIGNALING_PATHWAY	4	25	0.0569454	0.404736	3.21427839488216	1499|64399|7057|7474	CTNNB1|HHIP|THBS1|WNT5A
GO_HEART_VALVE_DEVELOPMENT	4	34	0.0569454	0.404736	3.21427839488216	3491|4091|4853|6659	CCN1|SMAD6|NOTCH2|SOX4
GO_CEREBRAL_CORTEX_RADIALLY_ORIENTED_CELL_MIGRATION	4	29	0.0569454	0.404736	3.21427839488216	1499|3912|57142|8941	CTNNB1|LAMB1|RTN4|CDK5R2
GO_GENITALIA_DEVELOPMENT	4	42	0.0569454	0.404736	3.21427839488216	1499|2099|6926|7474	CTNNB1|ESR1|TBX3|WNT5A
GO_REGULATION_OF_CELLULAR_AMIDE_METABOLIC_PROCESS	17	354	0.0571444	0.404736	1.59886966697181	103|143689|1979|2099|27327|3491|51334|57690|5997|6659|677|7057|7248|8440|8672|9612|9811	ADAR|PIWIL4|EIF4EBP2|ESR1|TNRC6A|CCN1|PRR16|TNRC6C|RGS2|SOX4|ZFP36L1|THBS1|TSC1|NCK2|EIF4G3|NCOR2|CTIF
GO_CARBOHYDRATE_DERIVATIVE_CATABOLIC_PROCESS	10	174	0.057425	0.404736	1.89567101381247	138050|1462|176|2581|3423|411|4907|5142|56999|978	HGSNAT|VCAN|ACAN|GALC|IDS|ARSB|NT5E|PDE4B|ADAMTS9|CDA
GO_RESPONSE_TO_STARVATION	10	154	0.057425	0.404736	1.89567101381247	11167|1515|1611|220441|23710|26|5289|64121|6751|96459	FSTL1|CTSV|DAP|RNF152|GABARAPL1|AOC1|PIK3C3|RRAGC|SSTR1|FNIP1
GO_POSITIVE_REGULATION_OF_FIBROBLAST_PROLIFERATION	6	53	0.0575718	0.404736	2.41325706707042	1021|2099|2335|302|56034|7474	CDK6|ESR1|FN1|ANXA2|PDGFC|WNT5A
GO_NEGATIVE_REGULATION_OF_EPITHELIAL_CELL_MIGRATION	6	53	0.0575718	0.404736	2.41325706707042	5797|5801|6672|6781|7057|90627	PTPRM|PTPRR|SP100|STC1|THBS1|STARD13
GO_GRANULOCYTE_MIGRATION	6	75	0.0575718	0.404736	2.41325706707042	1906|2921|3576|3672|5142|8729	EDN1|CXCL3|CXCL8|ITGA1|PDE4B|GBF1
GO_POSITIVE_REGULATION_OF_STEM_CELL_PROLIFERATION	6	61	0.0575718	0.404736	2.41325706707042	1499|6926|7424|7474|8091|8660	CTNNB1|TBX3|VEGFC|WNT5A|HMGA2|IRS2
GO_O_GLYCAN_PROCESSING	6	58	0.0575718	0.404736	2.41325706707042	117248|2590|2650|29071|55568|94025	GALNT15|GALNT2|GCNT1|C1GALT1C1|GALNT10|MUC16
GO_REGULATION_OF_DEFENSE_RESPONSE	32	759	0.0587548	0.412278	1.38836759051573	103|10666|11343|1508|154|1794|23097|23180|23291|2534|25758|331|3554|3716|481|4907|5054|5062|5289|55061|5567|55690|5654|57007|5817|6885|7187|7474|80381|80762|8905|9021	ADAR|CD226|MGLL|CTSB|ADRB2|DOCK2|CDK19|RFTN1|FBXW11|FYN|KIAA1549L|XIAP|IL1R1|JAK1|ATP1B1|NT5E|SERPINE1|PAK2|PIK3C3|SUSD4|PRKACB|PACS1|HTRA1|ACKR3|PVR|MAP3K7|TRAF3|WNT5A|CD276|NDFIP1|AP1S2|SOCS3
GO_VENTRICULAR_CARDIAC_MUSCLE_TISSUE_DEVELOPMENT	5	45	0.0591358	0.412278	2.67994043160766	4092|4633|57493|6926|7168	SMAD7|MYL2|HEG1|TBX3|TPM1
GO_NEGATIVE_REGULATION_OF_ENDOTHELIAL_CELL_MIGRATION	5	39	0.0591358	0.412278	2.67994043160766	5797|6672|6781|7057|90627	PTPRM|SP100|STC1|THBS1|STARD13
GO_REGULATION_OF_CATABOLIC_PROCESS	34	731	0.0597721	0.412278	1.37152845519666	113451|154|154214|1611|1950|220441|23001|2534|25827|27|29978|302|3791|4092|5305|5523|55332|5660|56776|5747|57589|57690|64121|665|7248|7474|80762|81671|85407|8660|9517|9637|9683|9781	AZIN2|ADRB2|RNF217|DAP|EGF|RNF152|WDFY3|FYN|FBXL2|ABL2|UBQLN2|ANXA2|KDR|SMAD7|PIP4K2A|PPP2R3A|DRAM1|PSAP|FMN2|PTK2|RIC1|TNRC6C|RRAGC|BNIP3L|TSC1|WNT5A|NDFIP1|VMP1|NKD1|IRS2|SPTLC2|FEZ2|N4BP1|RNF144A
GO_POSITIVE_REGULATION_OF_COAGULATION	3	25	0.0605034	0.412278	4.13032374857948	196527|5054|7057	ANO6|SERPINE1|THBS1
GO_MULTICELLULAR_ORGANISMAL_MOVEMENT	3	41	0.0605034	0.412278	4.13032374857948	154|28996|51761	ADRB2|HIPK2|ATP8A2
GO_MEMBRANE_RAFT_ORGANIZATION	3	17	0.0605034	0.412278	4.13032374857948	1794|23180|302	DOCK2|RFTN1|ANXA2
GO_EXCITATORY_POSTSYNAPTIC_POTENTIAL	3	27	0.0605034	0.412278	4.13032374857948	154|2898|9162	ADRB2|GRIK2|DGKI
GO_CALCIUM_DEPENDENT_CELL_CELL_ADHESION_VIA_PLASMA_MEMBRANE_CELL_ADHESION_MOLECULES	3	27	0.0605034	0.412278	4.13032374857948	1000|1012|27032	CDH2|CDH13|ATP2C1
GO_ATRIAL_SEPTUM_DEVELOPMENT	3	18	0.0605034	0.412278	4.13032374857948	3491|4853|6659	CCN1|NOTCH2|SOX4
GO_REGULATION_OF_URINE_VOLUME	3	20	0.0605034	0.412278	4.13032374857948	154|1906|3037	ADRB2|EDN1|HAS2
GO_SULFUR_COMPOUND_TRANSPORT	3	32	0.0605034	0.412278	4.13032374857948	148641|6505|6519	SLC35F3|SLC1A1|SLC3A1
GO_GOLGI_TO_PLASMA_MEMBRANE_PROTEIN_TRANSPORT	3	26	0.0605034	0.412278	4.13032374857948	10133|23499|63971	OPTN|MACF1|KIF13A
GO_EPIBOLY	3	23	0.0605034	0.412278	4.13032374857948	1289|3491|3936	COL5A1|CCN1|LCP1
GO_POSITIVE_REGULATION_OF_LIPID_CATABOLIC_PROCESS	3	25	0.0605034	0.412278	4.13032374857948	154|8660|9517	ADRB2|IRS2|SPTLC2
GO_TOR_SIGNALING	3	16	0.0605034	0.412278	4.13032374857948	1979|79899|96459	EIF4EBP2|PRR5L|FNIP1
GO_RESPONSE_TO_THYROID_HORMONE	3	22	0.0605034	0.412278	4.13032374857948	1508|302|687	CTSB|ANXA2|KLF9
GO_NEGATIVE_REGULATION_OF_ORGANIC_ACID_TRANSPORT	3	18	0.0605034	0.412278	4.13032374857948	18|7057|8660	ABAT|THBS1|IRS2
GO_REGULATION_OF_POSTTRANSCRIPTIONAL_GENE_SILENCING	3	21	0.0605034	0.412278	4.13032374857948	103|2099|9612	ADAR|ESR1|NCOR2
GO_NEGATIVE_REGULATION_OF_KERATINOCYTE_PROLIFERATION	3	13	0.0605034	0.412278	4.13032374857948	1515|5796|687	CTSV|PTPRK|KLF9
GO_MACROAUTOPHAGY	14	281	0.0606562	0.412685	1.67281053375493	10133|23001|23710|25758|3964|481|5289|5352|54463|55361|57007|64121|91653|9783	OPTN|WDFY3|GABARAPL1|KIAA1549L|LGALS8|ATP1B1|PIK3C3|PLOD2|RETREG1|PI4K2A|ACKR3|RRAGC|BOC|RIMS3
GO_SYNAPSE_ASSEMBLY	7	69	0.0615192	0.417628	2.1803861421453	1000|221935|22941|4897|7474|84189|92737	CDH2|SDK1|SHANK2|NRCAM|WNT5A|SLITRK6|DNER
GO_CELL_CYCLE_PROCESS	44	1081	0.061571	0.417628	1.31428289063024	10133|10142|1021|10617|1499|1647|2009|221035|22924|23291|23332|23499|23607|255919|26524|323|331|346673|3576|3624|388|4134|463|4659|4739|4853|5218|5289|56776|57542|57551|5898|63971|64121|6659|7046|7057|7248|79884|801|8091|8738|901|9826	OPTN|AKAP9|CDK6|STAMBP|CTNNB1|GADD45A|EML1|REEP3|MAPRE3|FBXW11|CLASP1|MACF1|CD2AP|CNEP1R1|LATS2|APBB2|XIAP|STRA8|CXCL8|INHBA|RHOB|MAP4|ZFHX3|PPP1R12A|NEDD9|NOTCH2|CDK14|PIK3C3|FMN2|KLHL42|TAOK1|RALA|KIF13A|RRAGC|SOX4|TGFBR1|THBS1|TSC1|MAP9|CALM1|HMGA2|CRADD|CCNG2|ARHGEF11
GO_SYNAPSE_ORGANIZATION	11	145	0.0617704	0.418341	1.80279829204016	1000|1282|1499|221935|22941|4644|4897|7248|7474|84189|92737	CDH2|COL4A1|CTNNB1|SDK1|SHANK2|MYO5A|NRCAM|TSC1|WNT5A|SLITRK6|DNER
GO_REGULATION_OF_CELLULAR_LOCALIZATION	57	1277	0.0620986	0.419923	1.26974016639722	1000|1499|1756|18|1906|1946|1950|2044|22885|23291|23332|2335|23601|23607|2534|255928|27063|285381|29126|3429|3624|3936|444|4644|4659|5066|51762|5289|5552|55677|55733|57586|57678|5784|5898|640|6546|665|6659|6672|6809|7046|7424|7474|776|79971|801|80381|8111|81555|84959|8500|8660|8729|8941|9482|9783	CDH2|CTNNB1|DMD|ABAT|EDN1|EFNA5|EGF|EPHA5|ABLIM3|FBXW11|CLASP1|FN1|CLEC5A|CD2AP|FYN|SYT14|ANKRD1|DPH3|CD274|IFI27|INHBA|LCP1|ASPH|MYO5A|PPP1R12A|PAM|RAB8B|PIK3C3|SRGN|IWS1|HHAT|SYT13|GPAM|PTPN14|RALA|BLK|SLC8A1|BNIP3L|SOX4|SP100|STX3|TGFBR1|VEGFC|WNT5A|CACNA1D|WLS|CALM1|CD276|GPR68|YIPF5|UBASH3B|PPFIA1|IRS2|GBF1|CDK5R2|STX8|RIMS3
GO_GLYCEROLIPID_METABOLIC_PROCESS	20	356	0.0627938	0.422514	1.51444881944999	11343|145567|1950|2250|22979|2534|2885|5289|5305|5329|54928|55361|55697|56895|57678|8660|9107|9108|93183|9663	MGLL|TTC7B|EGF|FGF5|EFR3B|FYN|GRB2|PIK3C3|PIP4K2A|PLAUR|BPNT2|PI4K2A|VAC14|AGPAT4|GPAM|IRS2|MTMR6|MTMR7|PIGM|LPIN2
GO_REGULATION_OF_PROTEIN_SECRETION	21	389	0.06301	0.422514	1.49696406737791	18|1946|2044|2335|23601|27063|285381|29126|5066|5289|5552|57678|640|6659|7424|7474|776|79971|80381|8111|8660	ABAT|EFNA5|EPHA5|FN1|CLEC5A|ANKRD1|DPH3|CD274|PAM|PIK3C3|SRGN|GPAM|BLK|SOX4|VEGFC|WNT5A|CACNA1D|WLS|CD276|GPR68|IRS2
GO_REGULATION_OF_CELL_ACTIVATION	22	484	0.0630715	0.422514	1.48145251317721	10666|1499|154|18|2534|2736|2885|29126|3624|4323|5062|57678|6885|7057|7474|7704|80380|80381|80762|8440|84959|8660	CD226|CTNNB1|ADRB2|ABAT|FYN|GLI2|GRB2|CD274|INHBA|MMP14|PAK2|GPAM|MAP3K7|THBS1|WNT5A|ZBTB16|PDCD1LG2|CD276|NDFIP1|NCK2|UBASH3B|IRS2
GO_NEGATIVE_REGULATION_OF_DEVELOPMENTAL_GROWTH	8	84	0.0632437	0.422514	2.03357789963061	10505|10512|154|57142|5747|7474|80014|85407	SEMA4F|SEMA3C|ADRB2|RTN4|PTK2|WNT5A|WWC2|NKD1
GO_REGULATION_OF_PEPTIDYL_SERINE_PHOSPHORYLATION	8	118	0.0632437	0.422514	2.03357789963061	10142|1389|1756|4092|7474|8412|8440|96459	AKAP9|CREBL2|DMD|SMAD7|WNT5A|BCAR3|NCK2|FNIP1
GO_CELLULAR_RESPONSE_TO_STARVATION	8	117	0.0632437	0.422514	2.03357789963061	1515|1611|220441|23710|26|5289|64121|96459	CTSV|DAP|RNF152|GABARAPL1|AOC1|PIK3C3|RRAGC|FNIP1
GO_EPITHELIAL_CELL_PROLIFERATION	8	89	0.0632437	0.422514	2.03357789963061	1012|1295|1296|2099|3486|4017|4323|7474	CDH13|COL8A1|COL8A2|ESR1|IGFBP3|LOXL2|MMP14|WNT5A
GO_ODONTOGENESIS	8	105	0.0632437	0.422514	2.03357789963061	1499|2736|3624|3655|3912|4644|5066|5654	CTNNB1|GLI2|INHBA|ITGA6|LAMB1|MYO5A|PAM|HTRA1
GO_SEX_DIFFERENTIATION	16	266	0.063845	0.42589	1.59713879996451	10046|10409|1499|1515|2099|23639|346673|3624|4323|5087|55818|59338|6586|6926|7046|7474	MAMLD1|BASP1|CTNNB1|CTSV|ESR1|LRRC6|STRA8|INHBA|MMP14|PBX1|KDM3A|PLEKHA1|SLIT3|TBX3|TGFBR1|WNT5A
GO_ACTIVATION_OF_PROTEIN_KINASE_ACTIVITY	17	279	0.0648841	0.432171	1.56801210261998	114882|154|1647|1902|1946|1950|2357|3672|3690|4215|4293|5567|56034|6885|7046|7057|7474	OSBPL8|ADRB2|GADD45A|LPAR1|EFNA5|EGF|FPR1|ITGA1|ITGB3|MAP3K3|MAP3K9|PRKACB|PDGFC|MAP3K7|TGFBR1|THBS1|WNT5A
GO_POLYSACCHARIDE_METABOLIC_PROCESS	6	80	0.0659498	0.437954	2.3163035730777	3036|3037|3340|55790|56548|801	HAS1|HAS2|NDST1|CSGALNACT1|CHST7|CALM1
GO_CELLULAR_RESPONSE_TO_RETINOIC_ACID	6	65	0.0659498	0.437954	2.3163035730777	19|2042|27|346673|7474|81029	ABCA1|EPHA3|ABL2|STRA8|WNT5A|WNT5B
GO_CELLULAR_CATABOLIC_PROCESS	51	1322	0.0680147	0.447908	1.27754989498434	10404|11343|114907|115426|143279|1462|1499|1508|1515|1519|154214|176|18|22882|23072|23291|23293|23352|23607|2581|25827|26249|267|26994|2744|29978|316|3423|411|4907|494470|5073|51166|5142|56999|57520|57542|665|677|7837|801|80762|8237|8310|8916|89853|9663|978|9781|9811|9870	CPQ|MGLL|FBXO32|UHRF2|HECTD2|VCAN|CTNNB1|CTSB|CTSV|CTSO|RNF217|ACAN|ABAT|ZHX2|HECW1|FBXW11|SMG6|UBR4|CD2AP|GALC|FBXL2|KLHL3|AMFR|RNF11|GLS|UBQLN2|AOX1|IDS|ARSB|NT5E|RNF165|PARN|AADAT|PDE4B|ADAMTS9|HECW2|KLHL42|BNIP3L|ZFP36L1|PXDN|CALM1|NDFIP1|USP11|ACOX3|HERC3|MVB12B|LPIN2|CDA|RNF144A|CTIF|AREL1
GO_RESPONSE_TO_NITROGEN_COMPOUND	40	859	0.0685662	0.447908	1.31896600322019	10142|103|10365|1282|1499|1508|154|18|1906|1979|2200|221935|23180|2534|26|2650|2786|2885|3554|444|4644|50617|5142|5289|54331|5567|56034|5747|57678|59345|64121|6546|6678|6751|6781|7248|801|8660|9021|9693	AKAP9|ADAR|KLF2|COL4A1|CTNNB1|CTSB|ADRB2|ABAT|EDN1|EIF4EBP2|FBN1|SDK1|RFTN1|FYN|AOC1|GCNT1|GNG4|GRB2|IL1R1|ASPH|MYO5A|ATP6V0A4|PDE4B|PIK3C3|GNG2|PRKACB|PDGFC|PTK2|GPAM|GNB4|RRAGC|SLC8A1|SPARC|SSTR1|STC1|TSC1|CALM1|IRS2|SOCS3|RAPGEF2
GO_REGULATION_OF_DEFENSE_RESPONSE_TO_VIRUS	10	190	0.0688344	0.447908	1.82357331379072	1794|2534|25758|481|5062|55690|5654|57007|7187|8905	DOCK2|FYN|KIAA1549L|ATP1B1|PAK2|PACS1|HTRA1|ACKR3|TRAF3|AP1S2
GO_CELLULAR_RESPONSE_TO_OXYGEN_LEVELS	10	143	0.0688344	0.447908	1.82357331379072	154|1902|1906|27063|28996|56776|6546|665|6781|7248	ADRB2|LPAR1|EDN1|ANKRD1|HIPK2|FMN2|SLC8A1|BNIP3L|STC1|TSC1
GO_NEGATIVE_REGULATION_OF_MUSCLE_CELL_DIFFERENTIATION	4	55	0.069121	0.447908	2.96657547035717	463|6926|8837|93166	ZFHX3|TBX3|CFLAR|PRDM6
GO_MORPHOGENESIS_OF_AN_EPITHELIAL_SHEET	4	43	0.069121	0.447908	2.96657547035717	1289|3491|3936|7474	COL5A1|CCN1|LCP1|WNT5A
GO_NEGATIVE_REGULATION_OF_MYELOID_LEUKOCYTE_DIFFERENTIATION	4	44	0.069121	0.447908	2.96657547035717	1499|3624|8111|84959	CTNNB1|INHBA|GPR68|UBASH3B
GO_NEGATIVE_REGULATION_OF_T_CELL_PROLIFERATION	4	52	0.069121	0.447908	2.96657547035717	29126|80380|80381|80762	CD274|PDCD1LG2|CD276|NDFIP1
GO_EXECUTION_PHASE_OF_APOPTOSIS	4	55	0.069121	0.447908	2.96657547035717	5747|57551|6093|8837	PTK2|TAOK1|ROCK1|CFLAR
GO_ENDOTHELIAL_CELL_DEVELOPMENT	5	45	0.069148	0.447908	2.53859310454044	1499|57493|5802|6781|9693	CTNNB1|HEG1|PTPRS|STC1|RAPGEF2
GO_ACTIN_FILAMENT_BUNDLE_ORGANIZATION	5	49	0.069148	0.447908	2.53859310454044	119|357|3936|4739|56776	ADD2|SHROOM2|LCP1|NEDD9|FMN2
GO_LYMPHOCYTE_COSTIMULATION	5	78	0.069148	0.447908	2.53859310454044	2534|2885|29126|5062|80380	FYN|GRB2|CD274|PAK2|PDCD1LG2
GO_POSITIVE_REGULATION_OF_DNA_BINDING	5	42	0.069148	0.447908	2.53859310454044	1950|28996|5329|801|8091	EGF|HIPK2|PLAUR|CALM1|HMGA2
GO_POSITIVE_REGULATION_OF_INSULIN_SECRETION	5	66	0.069148	0.447908	2.53859310454044	18|640|6659|8111|8660	ABAT|BLK|SOX4|GPR68|IRS2
GO_SOMITOGENESIS	5	62	0.069148	0.447908	2.53859310454044	10512|5523|57669|7474|9839	SEMA3C|PPP2R3A|EPB41L5|WNT5A|ZEB2
GO_CARDIAC_CELL_DEVELOPMENT	5	49	0.069148	0.447908	2.53859310454044	10529|4633|6546|6926|8470	NEBL|MYL2|SLC8A1|TBX3|SORBS2
GO_OVULATION_CYCLE_PROCESS	7	88	0.0691652	0.447908	2.11199411292182	2099|346673|3624|4323|5066|59338|6586	ESR1|STRA8|INHBA|MMP14|PAM|PLEKHA1|SLIT3
GO_DEVELOPMENTAL_PROCESS_INVOLVED_IN_REPRODUCTION	32	602	0.0695539	0.449768	1.36329767252347	10046|10049|10409|1437|1499|1508|1515|2099|23639|27125|2736|2885|3294|346673|3491|3624|4323|5087|55818|5654|5660|56776|5747|59338|6586|677|6781|6926|7046|7474|7704|9021	MAMLD1|DNAJB6|BASP1|CSF2|CTNNB1|CTSB|CTSV|ESR1|LRRC6|AFF4|GLI2|GRB2|HSD17B2|STRA8|CCN1|INHBA|MMP14|PBX1|KDM3A|HTRA1|PSAP|FMN2|PTK2|PLEKHA1|SLIT3|ZFP36L1|STC1|TBX3|TGFBR1|WNT5A|ZBTB16|SOCS3
GO_REGULATION_OF_CALCIUM_ION_TRANSPORT	14	209	0.069874	0.451181	1.63208500213855	10681|1499|154|1756|1950|444|4644|481|5142|6546|6781|776|801|84959	GNB5|CTNNB1|ADRB2|DMD|EGF|ASPH|MYO5A|ATP1B1|PDE4B|SLC8A1|STC1|CACNA1D|CALM1|UBASH3B
GO_ORGAN_GROWTH	8	68	0.0702267	0.452142	1.98121223883273	2099|26011|54796|5660|57493|6781|8470|85301	ESR1|TENM4|BNC2|PSAP|HEG1|STC1|SORBS2|COL27A1
GO_POSITIVE_REGULATION_OF_HORMONE_SECRETION	8	119	0.0702267	0.452142	1.98121223883273	18|1906|3624|51762|640|6659|8111|8660	ABAT|EDN1|INHBA|RAB8B|BLK|SOX4|GPR68|IRS2
GO_POSITIVE_REGULATION_OF_PROTEIN_SECRETION	12	211	0.0704372	0.452184	1.70655220171369	18|23601|27063|29126|640|6659|7424|7474|79971|80381|8111|8660	ABAT|CLEC5A|ANKRD1|CD274|BLK|SOX4|VEGFC|WNT5A|WLS|CD276|GPR68|IRS2
GO_NEGATIVE_REGULATION_OF_CYTOSKELETON_ORGANIZATION	12	221	0.0704372	0.452184	1.70655220171369	10395|119|2009|23332|29766|331|375189|4134|6446|79884|8500|90102	DLC1|ADD2|EML1|CLASP1|TMOD3|XIAP|PFN4|MAP4|SGK1|MAP9|PPFIA1|PHLDB2
GO_IMMUNE_SYSTEM_DEVELOPMENT	30	582	0.0714898	0.458279	1.37393141806206	10202|1021|103|10365|119|1437|1499|1794|2009|23094|23601|28996|29766|302|3624|3791|4643|4853|5087|5305|57217|579|6659|677|7046|7248|7474|7704|864|96459	DHRS2|CDK6|ADAR|KLF2|ADD2|CSF2|CTNNB1|DOCK2|EML1|SIPA1L3|CLEC5A|HIPK2|TMOD3|ANXA2|INHBA|KDR|MYO1E|NOTCH2|PBX1|PIP4K2A|TTC7A|NKX3-2|SOX4|ZFP36L1|TGFBR1|TSC1|WNT5A|ZBTB16|RUNX3|FNIP1
GO_ESTABLISHMENT_OR_MAINTENANCE_OF_MONOPOLAR_CELL_POLARITY	2	16	0.0731622	0.458401	6.41872694653292	7474|8729	WNT5A|GBF1
GO_POSITIVE_REGULATION_OF_ENDOTHELIAL_CELL_DIFFERENTIATION	2	15	0.0731622	0.458401	6.41872694653292	1499|84913	CTNNB1|ATOH8
GO_POSITIVE_REGULATION_OF_VACUOLE_ORGANIZATION	2	12	0.0731622	0.458401	6.41872694653292	154|5305	ADRB2|PIP4K2A
GO_SPHINGOMYELIN_METABOLIC_PROCESS	2	13	0.0731622	0.458401	6.41872694653292	166929|9517	SGMS2|SPTLC2
GO_REGULATION_OF_CHOLESTEROL_EFFLUX	2	20	0.0731622	0.458401	6.41872694653292	19|1950	ABCA1|EGF
GO_RESPIRATORY_SYSTEM_PROCESS	2	14	0.0731622	0.458401	6.41872694653292	154|7763	ADRB2|ZFAND5
GO_INDUCTION_OF_POSITIVE_CHEMOTAXIS	2	13	0.0731622	0.458401	6.41872694653292	3576|7424	CXCL8|VEGFC
GO_SKELETAL_MUSCLE_CONTRACTION	2	31	0.0731622	0.458401	6.41872694653292	154|51761	ADRB2|ATP8A2
GO_SPONGIOTROPHOBLAST_LAYER_DEVELOPMENT	2	13	0.0731622	0.458401	6.41872694653292	677|9021	ZFP36L1|SOCS3
GO_CARDIAC_CELL_FATE_COMMITMENT	2	11	0.0731622	0.458401	6.41872694653292	26011|6926	TENM4|TBX3
GO_CELLULAR_RESPONSE_TO_THYROID_HORMONE_STIMULUS	2	13	0.0731622	0.458401	6.41872694653292	1508|687	CTSB|KLF9
GO_REGULATION_OF_INCLUSION_BODY_ASSEMBLY	2	16	0.0731622	0.458401	6.41872694653292	10049|26278	DNAJB6|SACS
GO_NEGATIVE_REGULATION_OF_MACROPHAGE_DERIVED_FOAM_CELL_DIFFERENTIATION	2	13	0.0731622	0.458401	6.41872694653292	19|3690	ABCA1|ITGB3
GO_I_KAPPAB_PHOSPHORYLATION	2	12	0.0731622	0.458401	6.41872694653292	23085|6885	ERC1|MAP3K7
GO_MOTILE_CILIUM_ASSEMBLY	2	15	0.0731622	0.458401	6.41872694653292	1756|23639	DMD|LRRC6
GO_CELL_ADHESION_MEDIATED_BY_INTEGRIN	2	12	0.0731622	0.458401	6.41872694653292	22801|3655	ITGA11|ITGA6
GO_NEGATIVE_REGULATION_OF_CATALYTIC_ACTIVITY	36	829	0.0735128	0.459359	1.33028730350365	10049|103|1285|1293|1647|22853|26524|29855|302|331|334|3730|4092|4659|5054|5062|51129|51232|5329|55450|57630|5795|5997|6093|636|64780|6695|7057|7980|84959|8660|8710|9021|9162|9568|96459	DNAJB6|ADAR|COL4A3|COL6A3|GADD45A|LMTK2|LATS2|UBN1|ANXA2|XIAP|APLP2|ANOS1|SMAD7|PPP1R12A|SERPINE1|PAK2|ANGPTL4|CRIM1|PLAUR|CAMK2N1|SH3RF1|PTPRJ|RGS2|ROCK1|BICD1|MICAL1|SPOCK1|THBS1|TFPI2|UBASH3B|IRS2|SERPINB7|SOCS3|DGKI|GABBR2|FNIP1
GO_REGULATION_OF_CELLULAR_RESPONSE_TO_STRESS	31	691	0.0735223	0.459359	1.36204119335505	10049|1021|10516|154|1647|1906|2043|2140|23001|27063|2898|28996|29978|3791|4215|4293|5305|5660|57007|57551|57630|665|6885|7248|7474|8091|8440|9517|9637|9839|9891	DNAJB6|CDK6|FBLN5|ADRB2|GADD45A|EDN1|EPHA4|EYA3|WDFY3|ANKRD1|GRIK2|HIPK2|UBQLN2|KDR|MAP3K3|MAP3K9|PIP4K2A|PSAP|ACKR3|TAOK1|SH3RF1|BNIP3L|MAP3K7|TSC1|WNT5A|HMGA2|NCK2|SPTLC2|FEZ2|ZEB2|NUAK1
GO_REGULATION_OF_INTERFERON_GAMMA_PRODUCTION	6	97	0.0750013	0.467537	2.22696656543489	29126|3624|5142|7474|80380|80381	CD274|INHBA|PDE4B|WNT5A|PDCD1LG2|CD276
GO_INOSITOL_LIPID_MEDIATED_SIGNALING	10	124	0.0750419	0.467537	1.78958582734877	1906|1950|2250|2534|27327|2885|5289|57690|59338|8660	EDN1|EGF|FGF5|FYN|TNRC6A|GRB2|PIK3C3|TNRC6C|PLEKHA1|IRS2
GO_RESPONSE_TO_KETONE	12	182	0.0759606	0.471929	1.68160592305859	10365|114907|154|1906|2335|54331|6586|687|7057|7474|801|9021	KLF2|FBXO32|ADRB2|EDN1|FN1|GNG2|SLIT3|KLF9|THBS1|WNT5A|CALM1|SOCS3
GO_REGULATION_OF_RESPONSE_TO_BIOTIC_STIMULUS	12	237	0.0759606	0.471929	1.68160592305859	10666|1794|2534|25758|481|5062|55690|5654|57007|5817|7187|8905	CD226|DOCK2|FYN|KIAA1549L|ATP1B1|PAK2|PACS1|HTRA1|ACKR3|PVR|TRAF3|AP1S2
GO_CELLULAR_RESPONSE_TO_ALCOHOL	9	115	0.0767334	0.471929	1.84981478471931	10365|114907|1499|19|2099|3624|6751|687|80139	KLF2|FBXO32|CTNNB1|ABCA1|ESR1|INHBA|SSTR1|KLF9|ZNF703
GO_NEGATIVE_REGULATION_OF_NEURON_DEATH	9	171	0.0767334	0.471929	1.84981478471931	10617|1499|2099|2534|2898|28996|4192|54463|6093	STAMBP|CTNNB1|ESR1|FYN|GRIK2|HIPK2|MDK|RETREG1|ROCK1
GO_HEMATOPOIETIC_PROGENITOR_CELL_DIFFERENTIATION	7	98	0.0773533	0.471929	2.04775382186964	1021|103|2009|23094|3624|5305|6659	CDK6|ADAR|EML1|SIPA1L3|INHBA|PIP4K2A|SOX4
GO_PROTEIN_O_LINKED_GLYCOSYLATION	7	101	0.0773533	0.471929	2.04775382186964	117248|2590|2650|29071|55568|7057|94025	GALNT15|GALNT2|GCNT1|C1GALT1C1|GALNT10|THBS1|MUC16
GO_RESPONSE_TO_STEROID_HORMONE	27	497	0.0775391	0.471929	1.38590313955505	10424|114907|1499|1515|154|1906|2099|2335|4015|4091|411|4192|4323|5066|55818|6446|6586|6678|6751|6781|687|7057|7474|7799|801|80139|9021	PGRMC2|FBXO32|CTNNB1|CTSV|ADRB2|EDN1|ESR1|FN1|LOX|SMAD6|ARSB|MDK|MMP14|PAM|KDM3A|SGK1|SLIT3|SPARC|SSTR1|STC1|KLF9|THBS1|WNT5A|PRDM2|CALM1|ZNF703|SOCS3
GO_OLFACTORY_BULB_INTERNEURON_DIFFERENTIATION	3	15	0.0775461	0.471929	3.61334287607399	6091|6586|7474	ROBO1|SLIT3|WNT5A
GO_REGULATION_OF_NON_CANONICAL_WNT_SIGNALING_PATHWAY	3	19	0.0775461	0.471929	3.61334287607399	4300|7474|85407	MLLT3|WNT5A|NKD1
GO_POSITIVE_REGULATION_OF_NOTCH_SIGNALING_PATHWAY	3	34	0.0775461	0.471929	3.61334287607399	10098|22848|23555	TSPAN5|AAK1|TSPAN15
GO_BROWN_FAT_CELL_DIFFERENTIATION	3	30	0.0775461	0.471929	3.61334287607399	154|3655|5997	ADRB2|ITGA6|RGS2
GO_CELLULAR_SODIUM_ION_HOMEOSTASIS	3	19	0.0775461	0.471929	3.61334287607399	481|6446|6546	ATP1B1|SGK1|SLC8A1
GO_NEGATIVE_REGULATION_OF_SMOOTH_MUSCLE_CONTRACTION	3	15	0.0775461	0.471929	3.61334287607399	154|5997|80005	ADRB2|RGS2|DOCK5
GO_NEGATIVE_REGULATION_OF_PEPTIDYL_SERINE_PHOSPHORYLATION	3	24	0.0775461	0.471929	3.61334287607399	1756|4092|8440	DMD|SMAD7|NCK2
GO_REGULATION_OF_AUTOPHAGOSOME_ASSEMBLY	3	34	0.0775461	0.471929	3.61334287607399	29978|5305|9637	UBQLN2|PIP4K2A|FEZ2
GO_POSITIVE_CHEMOTAXIS	3	36	0.0775461	0.471929	3.61334287607399	5795|7424|7474	PTPRJ|VEGFC|WNT5A
GO_NEGATIVE_REGULATION_OF_EXTRINSIC_APOPTOTIC_SIGNALING_PATHWAY	8	98	0.077662	0.471929	1.93147762486197	1437|2534|3655|5054|57630|7046|7057|8837	CSF2|FYN|ITGA6|SERPINE1|SH3RF1|TGFBR1|THBS1|CFLAR
GO_LOCALIZATION_WITHIN_MEMBRANE	8	122	0.077662	0.471929	1.93147762486197	1000|1012|1794|23180|2898|481|55291|5898	CDH2|CDH13|DOCK2|RFTN1|GRIK2|ATP1B1|PPP6R3|RALA
GO_NEURAL_TUBE_DEVELOPMENT	11	149	0.0788832	0.478041	1.71491601556752	10395|10512|2535|2736|5567|5898|6659|677|7248|7474|9839	DLC1|SEMA3C|FZD2|GLI2|PRKACB|RALA|SOX4|ZFP36L1|TSC1|WNT5A|ZEB2
GO_REGULATION_OF_CYCLIC_NUCLEOTIDE_METABOLIC_PROCESS	11	155	0.0788832	0.478041	1.71491601556752	10486|154|19|1902|1906|2535|5744|7057|7474|801|9568	CAP2|ADRB2|ABCA1|LPAR1|EDN1|FZD2|PTHLH|THBS1|WNT5A|CALM1|GABBR2
GO_REGULATION_OF_KINASE_ACTIVITY	40	776	0.0790465	0.478377	1.30063354680488	103|114882|154|1647|1902|1906|1946|1950|2043|22924|23531|2357|26524|3491|3672|3690|4215|4293|5062|55450|5567|55697|56034|5747|5795|5997|6885|7046|7057|7248|7474|801|8440|84959|8660|8941|9021|9079|9693|9839	ADAR|OSBPL8|ADRB2|GADD45A|LPAR1|EDN1|EFNA5|EGF|EPHA4|MAPRE3|MMD|FPR1|LATS2|CCN1|ITGA1|ITGB3|MAP3K3|MAP3K9|PAK2|CAMK2N1|PRKACB|VAC14|PDGFC|PTK2|PTPRJ|RGS2|MAP3K7|TGFBR1|THBS1|TSC1|WNT5A|CALM1|NCK2|UBASH3B|IRS2|CDK5R2|SOCS3|LDB2|RAPGEF2|ZEB2
GO_REGULATION_OF_EPITHELIAL_CELL_APOPTOTIC_PROCESS	5	59	0.0800343	0.481073	2.41151979449871	196527|3791|5054|51129|7057	ANO6|KDR|SERPINE1|ANGPTL4|THBS1
GO_MATERNAL_PROCESS_INVOLVED_IN_FEMALE_PREGNANCY	5	60	0.0800343	0.481073	2.41151979449871	1508|1515|2099|5066|6781	CTSB|CTSV|ESR1|PAM|STC1
GO_ENDOCHONDRAL_BONE_MORPHOGENESIS	5	45	0.0800343	0.481073	2.41151979449871	4323|54928|55790|6781|85301	MMP14|BPNT2|CSGALNACT1|STC1|COL27A1
GO_PROSTATE_GLAND_DEVELOPMENT	5	41	0.0800343	0.481073	2.41151979449871	1499|2099|2736|5660|7474	CTNNB1|ESR1|GLI2|PSAP|WNT5A
GO_ACTIVATION_OF_MAPKK_ACTIVITY	5	52	0.0800343	0.481073	2.41151979449871	1950|4215|4293|6885|7046	EGF|MAP3K3|MAP3K9|MAP3K7|TGFBR1
GO_CELLULAR_RESPONSE_TO_EXTERNAL_STIMULUS	15	264	0.0811713	0.487247	1.56057580976981	1499|1508|1515|1611|1647|220441|23710|26|27063|3655|5289|64121|7248|8738|96459	CTNNB1|CTSB|CTSV|DAP|GADD45A|RNF152|GABARAPL1|AOC1|ANKRD1|ITGA6|PIK3C3|RRAGC|TSC1|CRADD|FNIP1
GO_CELLULAR_RESPONSE_TO_ACID_CHEMICAL	12	175	0.081753	0.487408	1.65737217234387	1282|19|1906|2042|2335|27|346673|54331|56034|64121|7474|81029	COL4A1|ABCA1|EDN1|EPHA3|FN1|ABL2|STRA8|GNG2|PDGFC|RRAGC|WNT5A|WNT5B
GO_NEGATIVE_REGULATION_OF_APOPTOTIC_SIGNALING_PATHWAY	12	200	0.081753	0.487408	1.65737217234387	10625|1437|1499|2534|3655|5054|5329|57007|57630|7046|7057|8837	IVNS1ABP|CSF2|CTNNB1|FYN|ITGA6|SERPINE1|PLAUR|ACKR3|SH3RF1|TGFBR1|THBS1|CFLAR
GO_ORGANELLE_LOCALIZATION	20	415	0.0823532	0.487408	1.45657875860992	1499|1780|1783|23332|23345|255928|357|3797|4134|4644|55291|56776|5747|57584|57586|636|63971|6809|8618|8729	CTNNB1|DYNC1I1|DYNC1LI2|CLASP1|SYNE1|SYT14|SHROOM2|KIF3C|MAP4|MYO5A|PPP6R3|FMN2|PTK2|ARHGAP21|SYT13|BICD1|KIF13A|STX3|CADPS|GBF1
GO_GLYCOPROTEIN_METABOLIC_PROCESS	20	353	0.0823532	0.487408	1.45657875860992	113189|117248|1462|2590|2650|29071|3340|3423|411|4121|51363|54928|55568|55790|56548|56999|57452|7057|8869|94025	CHST14|GALNT15|VCAN|GALNT2|GCNT1|C1GALT1C1|NDST1|IDS|ARSB|MAN1A1|CHST15|BPNT2|GALNT10|CSGALNACT1|CHST7|ADAMTS9|GALNT16|THBS1|ST3GAL5|MUC16
GO_PEPTIDE_CROSS_LINKING	4	56	0.0825166	0.487408	2.75448141728127	2335|3713|7057|84648	FN1|IVL|THBS1|LCE3D
GO_NEGATIVE_REGULATION_OF_G_PROTEIN_COUPLED_RECEPTOR_PROTEIN_SIGNALING_PATHWAY	4	41	0.0825166	0.487408	2.75448141728127	154|3576|5997|636	ADRB2|CXCL8|RGS2|BICD1
GO_INTRA_GOLGI_VESICLE_MEDIATED_TRANSPORT	4	47	0.0825166	0.487408	2.75448141728127	10133|2802|55690|57511	OPTN|GOLGA3|PACS1|COG6
GO_REGULATION_OF_KERATINOCYTE_PROLIFERATION	4	28	0.0825166	0.487408	2.75448141728127	1515|3037|5796|687	CTSV|HAS2|PTPRK|KLF9
GO_COLUMNAR_CUBOIDAL_EPITHELIAL_CELL_DEVELOPMENT	4	48	0.0825166	0.487408	2.75448141728127	1021|579|7474|84189	CDK6|NKX3-2|WNT5A|SLITRK6
GO_MAMMARY_GLAND_DUCT_MORPHOGENESIS	4	28	0.0825166	0.487408	2.75448141728127	2099|2736|6926|7474	ESR1|GLI2|TBX3|WNT5A
GO_REGULATION_OF_INSULIN_RECEPTOR_SIGNALING_PATHWAY	4	43	0.0825166	0.487408	2.75448141728127	114882|23235|7248|9021	OSBPL8|SIK2|TSC1|SOCS3
GO_REGULATION_OF_GENE_SILENCING	4	52	0.0825166	0.487408	2.75448141728127	103|115426|2099|9612	ADAR|UHRF2|ESR1|NCOR2
GO_SKIN_DEVELOPMENT	13	211	0.0838579	0.493618	1.61168549382053	1289|1499|1515|23022|26524|3624|3655|3713|51761|7474|84648|9076|9079	COL5A1|CTNNB1|CTSV|PALLD|LATS2|INHBA|ITGA6|IVL|ATP8A2|WNT5A|LCE3D|CLDN1|LDB2
GO_REGULATION_OF_OSSIFICATION	13	178	0.0838579	0.493618	1.61168549382053	1021|1499|154|196527|3491|5087|5552|5747|64093|6546|7474|7704|80381	CDK6|CTNNB1|ADRB2|ANO6|CCN1|PBX1|SRGN|PTK2|SMOC1|SLC8A1|WNT5A|ZBTB16|CD276
GO_OSTEOBLAST_DIFFERENTIATION	9	126	0.0839017	0.493618	1.81109987944866	103|1462|2099|22801|23601|2736|3486|3491|5744	ADAR|VCAN|ESR1|ITGA11|CLEC5A|GLI2|IGFBP3|CCN1|PTHLH
GO_PANCREAS_DEVELOPMENT	6	73	0.0847218	0.496692	2.14423081332857	1021|1499|579|6659|7474|79971	CDK6|CTNNB1|NKX3-2|SOX4|WNT5A|WLS
GO_REGULATION_OF_SMOOTH_MUSCLE_CELL_MIGRATION	6	49	0.0847218	0.496692	2.14423081332857	1902|3037|3486|5054|7168|80005	LPAR1|HAS2|IGFBP3|SERPINE1|TPM1|DOCK5
GO_RESPONSE_TO_DRUG	23	431	0.0847601	0.496692	1.41077810505487	10351|10512|1499|18|19|1906|2534|26|27063|3624|4015|4192|4659|5066|5142|5797|6546|6582|6760|7057|7424|8412|9021	ABCA8|SEMA3C|CTNNB1|ABAT|ABCA1|EDN1|FYN|AOC1|ANKRD1|INHBA|LOX|MDK|PPP1R12A|PAM|PDE4B|PTPRM|SLC8A1|SLC22A2|SS18|THBS1|VEGFC|BCAR3|SOCS3
GO_KIDNEY_EPITHELIUM_DEVELOPMENT	11	125	0.0851863	0.497378	1.68748124140691	10409|1499|170690|2043|26249|342184|4091|4092|4643|5087|5420	BASP1|CTNNB1|ADAMTS16|EPHA4|KLHL3|FMN1|SMAD6|SMAD7|MYO1E|PBX1|PODXL
GO_NEGATIVE_REGULATION_OF_CYTOKINE_PRODUCTION	11	211	0.0851863	0.497378	1.68748124140691	10365|2335|23607|29126|3624|5552|7057|7187|80380|80381|80762	KLF2|FN1|CD2AP|CD274|INHBA|SRGN|THBS1|TRAF3|PDCD1LG2|CD276|NDFIP1
GO_NEPHRON_EPITHELIUM_DEVELOPMENT	8	93	0.0855499	0.497378	1.8839662622898	10409|1499|170690|26249|342184|4643|5087|5420	BASP1|CTNNB1|ADAMTS16|KLHL3|FMN1|MYO1E|PBX1|PODXL
GO_NEGATIVE_REGULATION_OF_DEFENSE_RESPONSE	8	144	0.0855499	0.497378	1.8839662622898	103|154|4907|55061|5654|80381|80762|9021	ADAR|ADRB2|NT5E|SUSD4|HTRA1|CD276|NDFIP1|SOCS3
GO_REGULATION_OF_RESPONSE_TO_CYTOKINE_STIMULUS	8	144	0.0855499	0.497378	1.8839662622898	103|1906|3716|6091|6586|7474|7837|9021	ADAR|EDN1|JAK1|ROBO1|SLIT3|WNT5A|PXDN|SOCS3
GO_POST_EMBRYONIC_DEVELOPMENT	8	89	0.0855499	0.497378	1.8839662622898	10512|2200|4633|4643|54928|57493|59338|7046	SEMA3C|FBN1|MYL2|MYO1E|BPNT2|HEG1|PLEKHA1|TGFBR1
GO_NOTCH_SIGNALING_PATHWAY	7	114	0.0860823	0.497729	1.98730479039671	1021|26032|4192|4853|54492|84441|92737	CDK6|SUSD5|MDK|NOTCH2|NEURL1B|MAML2|DNER
GO_HEART_PROCESS	7	85	0.0860823	0.497729	1.98730479039671	10052|1756|4633|481|6445|6546|7168	GJC1|DMD|MYL2|ATP1B1|SGCG|SLC8A1|TPM1
GO_BONE_MORPHOGENESIS	7	79	0.0860823	0.497729	1.98730479039671	2734|3037|4323|54928|55790|6781|85301	GLG1|HAS2|MMP14|BPNT2|CSGALNACT1|STC1|COL27A1
GO_CYTOSKELETON_DEPENDENT_INTRACELLULAR_TRANSPORT	7	116	0.0860823	0.497729	1.98730479039671	1780|23303|3797|4644|57584|636|63971	DYNC1I1|KIF13B|KIF3C|MYO5A|ARHGAP21|BICD1|KIF13A
GO_ORGANOPHOSPHATE_BIOSYNTHETIC_PROCESS	21	450	0.0861713	0.497729	1.43260563973402	166929|200895|2250|23057|2885|4907|50617|5289|5305|5329|55361|55697|56895|57678|8660|9060|9107|9108|93183|9517|9663	SGMS2|DHFR2|FGF5|NMNAT2|GRB2|NT5E|ATP6V0A4|PIK3C3|PIP4K2A|PLAUR|PI4K2A|VAC14|AGPAT4|GPAM|IRS2|PAPSS2|MTMR6|MTMR7|PIGM|SPTLC2|LPIN2
GO_CELL_PROJECTION_ASSEMBLY	15	264	0.0863602	0.498172	1.54378043711773	1012|1756|1902|196527|2012|22832|22885|23607|23639|3655|51762|6093|6101|8440|9693	CDH13|DMD|LPAR1|ANO6|EMP1|CEP162|ABLIM3|CD2AP|LRRC6|ITGA6|RAB8B|ROCK1|RP1|NCK2|RAPGEF2
GO_REGULATION_OF_CELLULAR_COMPONENT_SIZE	19	337	0.0870795	0.501668	1.46011513270267	10505|10512|119|1906|1946|196527|2335|23499|2885|29766|342184|375189|4897|51334|57142|7248|7474|8440|85464	SEMA4F|SEMA3C|ADD2|EDN1|EFNA5|ANO6|FN1|MACF1|GRB2|TMOD3|FMN1|PFN4|NRCAM|PRR16|RTN4|TSC1|WNT5A|NCK2|SSH2
GO_REGULATION_OF_DEVELOPMENTAL_GROWTH	18	289	0.0872774	0.502156	1.47672256120013	10409|10505|10512|154|1946|2335|23499|26524|346673|4897|51761|5523|57142|5747|57678|7474|80014|85407	BASP1|SEMA4F|SEMA3C|ADRB2|EFNA5|FN1|MACF1|LATS2|STRA8|NRCAM|ATP8A2|PPP2R3A|RTN4|PTK2|GPAM|WNT5A|WWC2|NKD1
GO_VESICLE_LOCALIZATION	12	224	0.0878158	0.5046	1.63382086682223	1499|1780|23332|255928|357|4644|55291|57586|63971|6809|8618|8729	CTNNB1|DYNC1I1|CLASP1|SYT14|SHROOM2|MYO5A|PPP6R3|SYT13|KIF13A|STX3|CADPS|GBF1
GO_NEGATIVE_REGULATION_OF_CELLULAR_RESPONSE_TO_GROWTH_FACTOR_STIMULUS	10	121	0.0884735	0.507721	1.72523713312101	2200|2734|28996|4052|4091|4092|5654|7046|7057|7474	FBN1|GLG1|HIPK2|LTBP1|SMAD6|SMAD7|HTRA1|TGFBR1|THBS1|WNT5A
GO_ADULT_BEHAVIOR	9	135	0.0914581	0.522032	1.77391626057666	18|2043|221935|22941|28996|5090|57578|7248|84189	ABAT|EPHA4|SDK1|SHANK2|HIPK2|PBX3|UNC79|TSC1|SLITRK6
GO_REGULATION_OF_RESPONSE_TO_EXTRACELLULAR_STIMULUS	9	171	0.0914581	0.522032	1.77391626057666	154|23001|29978|3791|5305|665|7248|9517|9637	ADRB2|WDFY3|UBQLN2|KDR|PIP4K2A|BNIP3L|TSC1|SPTLC2|FEZ2
GO_MAMMARY_GLAND_EPITHELIUM_DEVELOPMENT	5	53	0.0917769	0.522032	2.29627480540275	2099|2736|6926|7474|80139	ESR1|GLI2|TBX3|WNT5A|ZNF703
GO_CELLULAR_RESPONSE_TO_CORTICOSTEROID_STIMULUS	5	58	0.0917769	0.522032	2.29627480540275	114907|1906|6446|6781|687	FBXO32|EDN1|SGK1|STC1|KLF9
GO_NEGATIVE_REGULATION_OF_CHEMOTAXIS	5	51	0.0917769	0.522032	2.29627480540275	10505|10512|6091|7057|7474	SEMA4F|SEMA3C|ROBO1|THBS1|WNT5A
GO_PHOSPHOLIPID_TRANSPORT	5	58	0.0917769	0.522032	2.29627480540275	114882|19|23250|51761|57205	OSBPL8|ABCA1|ATP11A|ATP8A2|ATP10D
GO_REGULATION_OF_JNK_CASCADE	11	159	0.0917911	0.522032	1.66090353103698	1647|1906|2043|2898|28996|4293|57551|57630|6885|7474|9839	GADD45A|EDN1|EPHA4|GRIK2|HIPK2|MAP3K9|TAOK1|SH3RF1|MAP3K7|WNT5A|ZEB2
GO_EMBRYONIC_ORGAN_MORPHOGENESIS	16	279	0.0921655	0.52349	1.50295086185339	10194|1499|1906|2048|2200|2535|2736|28996|3340|4323|51761|579|6926|7046|7474|84189	TSHZ1|CTNNB1|EDN1|EPHB2|FBN1|FZD2|GLI2|HIPK2|NDST1|MMP14|ATP8A2|NKX3-2|TBX3|TGFBR1|WNT5A|SLITRK6
GO_RESPONSE_TO_RETINOIC_ACID	8	107	0.093889	0.532598	1.83894755776044	19|2042|27|3294|346673|6672|7474|81029	ABCA1|EPHA3|ABL2|HSD17B2|STRA8|SP100|WNT5A|WNT5B
GO_POSITIVE_REGULATION_OF_INNATE_IMMUNE_RESPONSE	12	246	0.0941497	0.532714	1.61092359853949	10666|1508|23180|23291|2534|5062|5289|5567|5817|6885|7187|7474	CD226|CTSB|RFTN1|FBXW11|FYN|PAK2|PIK3C3|PRKACB|PVR|MAP3K7|TRAF3|WNT5A
GO_MYELOID_CELL_DIFFERENTIATION	12	189	0.0941497	0.532714	1.61092359853949	10202|103|10365|1437|1499|23601|28996|29766|302|3624|5305|7704	DHRS2|ADAR|KLF2|CSF2|CTNNB1|CLEC5A|HIPK2|TMOD3|ANXA2|INHBA|PIP4K2A|ZBTB16
GO_FOREBRAIN_GENERATION_OF_NEURONS	6	66	0.0951024	0.533644	2.06740839049122	166614|3624|6091|6586|7474|9693	DCLK2|INHBA|ROBO1|SLIT3|WNT5A|RAPGEF2
GO_PROTEIN_TARGETING_TO_MEMBRANE	6	157	0.0951024	0.533644	2.06740839049122	133022|29927|302|51762|55690|6747	TRAM1L1|SEC61A1|ANXA2|RAB8B|PACS1|SSR3
GO_REGULATION_OF_LIPASE_ACTIVITY	7	83	0.0953479	0.533644	1.93032635959825	1902|2099|27|3491|51129|5997|636	LPAR1|ESR1|ABL2|CCN1|ANGPTL4|RGS2|BICD1
GO_RESPONSE_TO_INTERLEUKIN_1	7	115	0.0953479	0.533644	1.93032635959825	10365|1906|2335|27063|3037|3554|3576	KLF2|EDN1|FN1|ANKRD1|HAS2|IL1R1|CXCL8
GO_RESPONSE_TO_CARBOHYDRATE	10	168	0.0956984	0.533644	1.69475559761599	1508|1515|2335|3554|57678|6546|6659|6678|7057|8660	CTSB|CTSV|FN1|IL1R1|GPAM|SLC8A1|SOX4|SPARC|THBS1|IRS2
GO_NEGATIVE_REGULATION_OF_NEURON_DIFFERENTIATION	13	191	0.0957642	0.533644	1.57099186290621	10505|10512|1902|2043|2048|22882|5087|57142|5747|57540|6695|7474|9693	SEMA4F|SEMA3C|LPAR1|EPHA4|EPHB2|ZHX2|PBX1|RTN4|PTK2|DISP3|SPOCK1|WNT5A|RAPGEF2
GO_REPLACEMENT_OSSIFICATION	3	26	0.096418	0.533644	3.2115516691174	4323|54928|55790	MMP14|BPNT2|CSGALNACT1
GO_CELLULAR_EXTRAVASATION	3	25	0.096418	0.533644	3.2115516691174	2650|3672|6093	GCNT1|ITGA1|ROCK1
GO_REGULATION_OF_SUBSTRATE_ADHESION_DEPENDENT_CELL_SPREADING	3	43	0.096418	0.533644	3.2115516691174	1946|3037|5747	EFNA5|HAS2|PTK2
GO_REGULATION_OF_T_CELL_APOPTOTIC_PROCESS	3	33	0.096418	0.533644	3.2115516691174	29126|57678|7474	CD274|GPAM|WNT5A
GO_MIDDLE_EAR_MORPHOGENESIS	3	20	0.096418	0.533644	3.2115516691174	10194|1906|579	TSHZ1|EDN1|NKX3-2
GO_POSITIVE_REGULATION_OF_PROTEIN_AUTOPHOSPHORYLATION	3	22	0.096418	0.533644	3.2115516691174	56034|7424|801	PDGFC|VEGFC|CALM1
GO_CARDIAC_EPITHELIAL_TO_MESENCHYMAL_TRANSITION	3	24	0.096418	0.533644	3.2115516691174	3037|57142|7046	HAS2|RTN4|TGFBR1
GO_CELLULAR_RESPONSE_TO_ESTRADIOL_STIMULUS	3	30	0.096418	0.533644	3.2115516691174	2099|6751|80139	ESR1|SSTR1|ZNF703
GO_PROTEIN_COMPLEX_BIOGENESIS	43	1132	0.0969165	0.533644	1.26253973376074	1000|10142|119|138050|1499|154|160851|1756|1946|1950|196527|23332|2335|23607|23639|25923|267|26953|2744|285590|29855|302|3092|331|3915|50617|5066|51129|55291|56034|57142|5747|57528|607|63971|6505|7248|79884|80036|8440|8618|9076|978	CDH2|AKAP9|ADD2|HGSNAT|CTNNB1|ADRB2|DGKH|DMD|EFNA5|EGF|ANO6|CLASP1|FN1|CD2AP|LRRC6|ATL3|AMFR|RANBP6|GLS|SH3PXD2B|UBN1|ANXA2|HIP1|XIAP|LAMC1|ATP6V0A4|PAM|ANGPTL4|PPP6R3|PDGFC|RTN4|PTK2|KCTD16|BCL9|KIF13A|SLC1A1|TSC1|MAP9|TRPM3|NCK2|CADPS|CLDN1|CDA
GO_BODY_MORPHOGENESIS	4	44	0.0970808	0.533644	2.57057710309819	23528|444|59338|83716	ZNF281|ASPH|PLEKHA1|CRISPLD2
GO_POLYSACCHARIDE_BIOSYNTHETIC_PROCESS	4	42	0.0970808	0.533644	2.57057710309819	3036|3037|3340|55790	HAS1|HAS2|NDST1|CSGALNACT1
GO_MYELOID_CELL_DEVELOPMENT	4	44	0.0970808	0.533644	2.57057710309819	10365|29766|302|5305	KLF2|TMOD3|ANXA2|PIP4K2A
GO_POSITIVE_REGULATION_OF_BIOMINERAL_TISSUE_DEVELOPMENT	4	38	0.0970808	0.533644	2.57057710309819	154|196527|6546|80381	ADRB2|ANO6|SLC8A1|CD276
GO_COCHLEA_DEVELOPMENT	4	39	0.0970808	0.533644	2.57057710309819	2535|2736|7474|84189	FZD2|GLI2|WNT5A|SLITRK6
GO_REGULATION_OF_ATPASE_ACTIVITY	4	61	0.0970808	0.533644	2.57057710309819	10049|154|481|7168	DNAJB6|ADRB2|ATP1B1|TPM1
GO_PROTEIN_K48_LINKED_UBIQUITINATION	4	47	0.0970808	0.533644	2.57057710309819	10477|220441|26249|267	UBE2E3|RNF152|KLHL3|AMFR
GO_POSITIVE_REGULATION_OF_PHOSPHATASE_ACTIVITY	4	28	0.0970808	0.533644	2.57057710309819	3672|4659|51231|801	ITGA1|PPP1R12A|VRK3|CALM1
GO_REGULATION_OF_CALCIUM_ION_TRANSMEMBRANE_TRANSPORT	9	116	0.0994012	0.542735	1.7382194770299	10681|1756|444|4644|481|5142|6546|801|84959	GNB5|DMD|ASPH|MYO5A|ATP1B1|PDE4B|SLC8A1|CALM1|UBASH3B
GO_MULTICELLULAR_ORGANISMAL_SIGNALING	9	123	0.0994012	0.542735	1.7382194770299	10052|10142|2898|29119|481|4897|6334|6546|776	GJC1|AKAP9|GRIK2|CTNNA3|ATP1B1|NRCAM|SCN8A|SLC8A1|CACNA1D
GO_REGULATION_OF_SECRETION	33	699	0.100506	0.542735	1.30161895128416	18|1906|1946|1950|2044|23332|2335|23601|255928|27063|285381|29126|3624|5066|51762|5289|5552|57586|57678|5898|640|6446|6659|6781|7424|7474|776|79971|80381|8111|8660|8941|9783	ABAT|EDN1|EFNA5|EGF|EPHA5|CLASP1|FN1|CLEC5A|SYT14|ANKRD1|DPH3|CD274|INHBA|PAM|RAB8B|PIK3C3|SRGN|SYT13|GPAM|RALA|BLK|SGK1|SOX4|STC1|VEGFC|WNT5A|CACNA1D|WLS|CD276|GPR68|IRS2|CDK5R2|RIMS3
GO_REGULATION_OF_CELL_SIZE	12	172	0.100755	0.542735	1.58865351878649	10505|10512|1906|1946|196527|2335|23499|4897|51334|57142|7248|7474	SEMA4F|SEMA3C|EDN1|EFNA5|ANO6|FN1|MACF1|NRCAM|PRR16|RTN4|TSC1|WNT5A
GO_POSITIVE_REGULATION_OF_PROTEOLYSIS	19	363	0.101521	0.542735	1.42560998476656	10395|1285|147372|154214|1611|1950|23291|2335|29978|3092|3429|3491|4092|4323|444|5747|6091|8738|9781	DLC1|COL4A3|CCBE1|RNF217|DAP|EGF|FBXW11|FN1|UBQLN2|HIP1|IFI27|CCN1|SMAD7|MMP14|ASPH|PTK2|ROBO1|CRADD|RNF144A
GO_REGULATION_OF_EXTENT_OF_CELL_GROWTH	8	101	0.102676	0.542735	1.79598831218051	10505|10512|1946|2335|23499|4897|57142|7474	SEMA4F|SEMA3C|EFNA5|FN1|MACF1|NRCAM|RTN4|WNT5A
GO_POSITIVE_REGULATION_OF_LYMPHOCYTE_APOPTOTIC_PROCESS	2	20	0.103037	0.542735	4.81400068141619	7474|96459	WNT5A|FNIP1
GO_CELLULAR_RESPONSE_TO_VIRUS	2	22	0.103037	0.542735	4.81400068141619	103|2736	ADAR|GLI2
GO_POSITIVE_REGULATION_OF_RHO_PROTEIN_SIGNAL_TRANSDUCTION	2	14	0.103037	0.542735	4.81400068141619	1902|6091	LPAR1|ROBO1
GO_REGULATION_OF_SHORT_TERM_NEURONAL_SYNAPTIC_PLASTICITY	2	14	0.103037	0.542735	4.81400068141619	2898|729993	GRIK2|SHISA9
GO_THYROID_HORMONE_METABOLIC_PROCESS	2	16	0.103037	0.542735	4.81400068141619	10404|7038	CPQ|TG
GO_POSITIVE_REGULATION_OF_FIBROBLAST_MIGRATION	2	11	0.103037	0.542735	4.81400068141619	6546|7057	SLC8A1|THBS1
GO_MICROTUBULE_NUCLEATION	2	18	0.103037	0.542735	4.81400068141619	10142|23332	AKAP9|CLASP1
GO_REGULATION_OF_ENDOTHELIAL_CELL_DEVELOPMENT	2	12	0.103037	0.542735	4.81400068141619	4659|6093	PPP1R12A|ROCK1
GO_REGULATION_OF_INTERFERON_GAMMA_BIOSYNTHETIC_PROCESS	2	16	0.103037	0.542735	4.81400068141619	3624|80381	INHBA|CD276
GO_NEGATIVE_REGULATION_OF_INTERLEUKIN_10_PRODUCTION	2	16	0.103037	0.542735	4.81400068141619	29126|80380	CD274|PDCD1LG2
GO_N_ACETYLGLUCOSAMINE_METABOLIC_PROCESS	2	16	0.103037	0.542735	4.81400068141619	56548|9435	CHST7|CHST2
GO_OPTIC_NERVE_DEVELOPMENT	2	11	0.103037	0.542735	4.81400068141619	1902|2048	LPAR1|EPHB2
GO_VASCULAR_SMOOTH_MUSCLE_CONTRACTION	2	12	0.103037	0.542735	4.81400068141619	1906|6546	EDN1|SLC8A1
GO_POSITIVE_REGULATION_OF_TRIGLYCERIDE_BIOSYNTHETIC_PROCESS	2	13	0.103037	0.542735	4.81400068141619	255919|57678	CNEP1R1|GPAM
GO_REGULATION_OF_B_CELL_APOPTOTIC_PROCESS	2	18	0.103037	0.542735	4.81400068141619	8660|96459	IRS2|FNIP1
GO_ECTODERMAL_PLACODE_DEVELOPMENT	2	15	0.103037	0.542735	4.81400068141619	1499|6926	CTNNB1|TBX3
GO_CELLULAR_RESPONSE_TO_CHOLESTEROL	2	12	0.103037	0.542735	4.81400068141619	19|3624	ABCA1|INHBA
GO_ENTEROENDOCRINE_CELL_DIFFERENTIATION	2	19	0.103037	0.542735	4.81400068141619	1021|7474	CDK6|WNT5A
GO_ORGANIC_CATION_TRANSPORT	2	20	0.103037	0.542735	4.81400068141619	113451|6582	AZIN2|SLC22A2
GO_POSITIVE_REGULATION_OF_ENDOTHELIAL_CELL_APOPTOTIC_PROCESS	2	15	0.103037	0.542735	4.81400068141619	196527|7057	ANO6|THBS1
GO_EPITHELIAL_CELL_DIFFERENTIATION_INVOLVED_IN_PROSTATE_GLAND_DEVELOPMENT	2	11	0.103037	0.542735	4.81400068141619	1499|5660	CTNNB1|PSAP
GO_MAMMARY_GLAND_EPITHELIAL_CELL_PROLIFERATION	2	12	0.103037	0.542735	4.81400068141619	2099|7474	ESR1|WNT5A
GO_PROTEIN_HYDROXYLATION	2	18	0.103037	0.542735	4.81400068141619	283208|444	P4HA3|ASPH
GO_UTERUS_DEVELOPMENT	2	18	0.103037	0.542735	4.81400068141619	2099|7474	ESR1|WNT5A
GO_THYROID_HORMONE_GENERATION	2	12	0.103037	0.542735	4.81400068141619	10404|7038	CPQ|TG
GO_DNA_DAMAGE_RESPONSE_SIGNAL_TRANSDUCTION_RESULTING_IN_TRANSCRIPTION	2	15	0.103037	0.542735	4.81400068141619	28996|6672	HIPK2|SP100
GO_POSITIVE_REGULATION_OF_SODIUM_ION_TRANSMEMBRANE_TRANSPORTER_ACTIVITY	2	12	0.103037	0.542735	4.81400068141619	1756|481	DMD|ATP1B1
GO_NEGATIVE_REGULATION_OF_CELL_CYCLE	22	433	0.103108	0.542735	1.38346976117854	1021|1499|1647|23499|26524|323|346673|3576|3624|388|463|4853|5567|5796|64121|6659|7046|7057|7248|8091|864|8738	CDK6|CTNNB1|GADD45A|MACF1|LATS2|APBB2|STRA8|CXCL8|INHBA|RHOB|ZFHX3|NOTCH2|PRKACB|PTPRK|RRAGC|SOX4|TGFBR1|THBS1|TSC1|HMGA2|RUNX3|CRADD
GO_REGULATION_OF_LIPID_METABOLIC_PROCESS	15	282	0.103171	0.542735	1.49546276612919	1389|154|2099|255919|27122|3491|4907|55697|5660|5747|57540|57678|80207|8660|9517	CREBL2|ADRB2|ESR1|CNEP1R1|DKK3|CCN1|NT5E|VAC14|PSAP|PTK2|DISP3|GPAM|OPA3|IRS2|SPTLC2
GO_RESPONSE_TO_MECHANICAL_STIMULUS	15	210	0.103171	0.542735	1.49546276612919	1499|1508|160518|1647|1756|1906|23258|2534|27063|2736|4323|51761|6546|84189|8738	CTNNB1|CTSB|DENND5B|GADD45A|DMD|EDN1|DENND5A|FYN|ANKRD1|GLI2|MMP14|ATP8A2|SLC8A1|SLITRK6|CRADD
GO_REGULATION_OF_CELL_PROJECTION_ASSEMBLY	10	155	0.103262	0.542735	1.66532480857348	115704|170690|23216|4134|5420|57451|5898|7046|7813|85464	EVI5L|ADAMTS16|TBC1D1|MAP4|PODXL|TENM2|RALA|TGFBR1|EVI5|SSH2
GO_MITOTIC_SPINDLE_ORGANIZATION	5	69	0.104351	0.545231	2.1916581897154	2009|23332|331|4134|79884	EML1|CLASP1|XIAP|MAP4|MAP9
GO_POSITIVE_REGULATION_OF_LIPID_BIOSYNTHETIC_PROCESS	5	66	0.104351	0.545231	2.1916581897154	1389|255919|3491|4907|57678	CREBL2|CNEP1R1|CCN1|NT5E|GPAM
GO_CEREBRAL_CORTEX_CELL_MIGRATION	5	43	0.104351	0.545231	2.1916581897154	1499|3912|57142|6091|8941	CTNNB1|LAMB1|RTN4|ROBO1|CDK5R2
GO_RHO_PROTEIN_SIGNAL_TRANSDUCTION	5	50	0.104351	0.545231	2.1916581897154	1012|388|50650|6093|9826	CDH13|RHOB|ARHGEF3|ROCK1|ARHGEF11
GO_PROTEIN_HETEROOLIGOMERIZATION	5	113	0.104351	0.545231	2.1916581897154	1000|1499|302|7248|9076	CDH2|CTNNB1|ANXA2|TSC1|CLDN1
GO_REGULATION_OF_DNA_BINDING	7	93	0.105143	0.548078	1.87631655019982	1499|1950|28996|5329|6672|801|8091	CTNNB1|EGF|HIPK2|PLAUR|SP100|CALM1|HMGA2
GO_LIPOSACCHARIDE_METABOLIC_PROCESS	7	114	0.105143	0.548078	1.87631655019982	143888|2581|411|5329|5660|8869|93183	POGLUT3|GALC|ARSB|PLAUR|PSAP|ST3GAL5|PIGM
GO_MICROTUBULE_BASED_MOVEMENT	11	205	0.105904	0.551279	1.61016359689398	1780|1783|23303|23639|3797|3831|4134|56776|57584|636|63971	DYNC1I1|DYNC1LI2|KIF13B|LRRC6|KIF3C|KLC1|MAP4|FMN2|ARHGAP21|BICD1|KIF13A
GO_REGULATION_OF_CALCIUM_MEDIATED_SIGNALING	6	76	0.10613	0.551279	1.99589871732017	1012|10725|1756|444|4644|801	CDH13|NFAT5|DMD|ASPH|MYO5A|CALM1
GO_INTEGRIN_MEDIATED_SIGNALING_PATHWAY	6	82	0.10613	0.551279	1.99589871732017	22801|3655|3672|3690|4739|5747	ITGA11|ITGA6|ITGA1|ITGB3|NEDD9|PTK2
GO_POSTTRANSCRIPTIONAL_REGULATION_OF_GENE_EXPRESSION	19	448	0.106651	0.552691	1.41446215441892	103|143689|1979|2099|23589|27327|5073|51334|57669|57690|5997|6659|677|7057|7248|8440|8672|9612|9811	ADAR|PIWIL4|EIF4EBP2|ESR1|CARHSP1|TNRC6A|PARN|PRR16|EPB41L5|TNRC6C|RGS2|SOX4|ZFP36L1|THBS1|TSC1|NCK2|EIF4G3|NCOR2|CTIF
GO_IMMUNE_EFFECTOR_PROCESS	19	486	0.106651	0.552691	1.41446215441892	10060|103|1794|196051|23180|2534|27297|2885|3936|4853|55061|55361|5747|57678|6374|665|7248|81844|8729	ABCC9|ADAR|DOCK2|PLPP4|RFTN1|FYN|CRCP|GRB2|LCP1|NOTCH2|SUSD4|PI4K2A|PTK2|GPAM|CXCL5|BNIP3L|TSC1|TRIM56|GBF1
GO_REGULATION_OF_STRESS_ACTIVATED_PROTEIN_KINASE_SIGNALING_CASCADE	12	197	0.10763	0.557114	1.56698523187059	1647|1906|2043|2898|28996|4215|4293|57551|57630|6885|7474|9839	GADD45A|EDN1|EPHA4|GRIK2|HIPK2|MAP3K3|MAP3K9|TAOK1|SH3RF1|MAP3K7|WNT5A|ZEB2
GO_CELLULAR_COMPONENT_ASSEMBLY_INVOLVED_IN_MORPHOGENESIS	13	246	0.108655	0.56111	1.5322883974878	10529|1756|22832|22885|23639|26011|27063|29766|4633|51762|6101|7168|8837	NEBL|DMD|CEP162|ABLIM3|LRRC6|TENM4|ANKRD1|TMOD3|MYL2|RAB8B|RP1|TPM1|CFLAR
GO_DEVELOPMENT_OF_PRIMARY_SEXUAL_CHARACTERISTICS	13	216	0.108655	0.56111	1.5322883974878	10046|10409|1515|2099|23639|346673|3624|4323|55818|59338|6586|7046|7474	MAMLD1|BASP1|CTSV|ESR1|LRRC6|STRA8|INHBA|MMP14|KDM3A|PLEKHA1|SLIT3|TGFBR1|WNT5A
GO_CELL_CHEMOTAXIS	10	162	0.111161	0.572717	1.63689137718463	1902|1906|196527|2921|3576|3672|5142|55742|6374|8729	LPAR1|EDN1|ANO6|CXCL3|CXCL8|ITGA1|PDE4B|PARVA|CXCL5|GBF1
GO_REGULATION_OF_NEURON_APOPTOTIC_PROCESS	10	192	0.111161	0.572717	1.63689137718463	10617|1499|2099|2534|2898|28996|3672|4192|54463|6093	STAMBP|CTNNB1|ESR1|FYN|GRIK2|HIPK2|ITGA1|MDK|RETREG1|ROCK1
GO_POSITIVE_REGULATION_OF_TRANSPORT	42	936	0.112012	0.57556	1.24731494742897	1000|10142|113451|114882|1389|154|1756|1794|18|19|1906|1950|196527|22885|23332|23601|27063|29126|302|3092|3624|444|481|5054|51761|51762|55733|636|640|6446|6659|6781|7046|7424|7474|776|79971|801|80381|8111|8660|8941	CDH2|AKAP9|AZIN2|OSBPL8|CREBL2|ADRB2|DMD|DOCK2|ABAT|ABCA1|EDN1|EGF|ANO6|ABLIM3|CLASP1|CLEC5A|ANKRD1|CD274|ANXA2|HIP1|INHBA|ASPH|ATP1B1|SERPINE1|ATP8A2|RAB8B|HHAT|BICD1|BLK|SGK1|SOX4|STC1|TGFBR1|VEGFC|WNT5A|CACNA1D|WLS|CALM1|CD276|GPR68|IRS2|CDK5R2
GO_POSITIVE_REGULATION_OF_EPITHELIAL_TO_MESENCHYMAL_TRANSITION	4	34	0.112751	0.57556	2.40978662557768	1499|152007|57669|80139	CTNNB1|GLIPR2|EPB41L5|ZNF703
GO_RESPONSE_TO_GLUCAGON	4	48	0.112751	0.57556	2.40978662557768	2786|54331|5567|59345	GNG4|GNG2|PRKACB|GNB4
GO_REGULATION_OF_POSTSYNAPTIC_MEMBRANE_POTENTIAL	4	55	0.112751	0.57556	2.40978662557768	154|2898|6334|9162	ADRB2|GRIK2|SCN8A|DGKI
GO_POSITIVE_REGULATION_OF_RECEPTOR_ACTIVITY	4	45	0.112751	0.57556	2.40978662557768	1950|302|444|801	EGF|ANXA2|ASPH|CALM1
GO_POSITIVE_REGULATION_OF_CARTILAGE_DEVELOPMENT	4	29	0.112751	0.57556	2.40978662557768	3491|4017|7474|7704	CCN1|LOXL2|WNT5A|ZBTB16
GO_REGULATION_OF_GASTRULATION	4	35	0.112751	0.57556	2.40978662557768	1289|23332|26011|90102	COL5A1|CLASP1|TENM4|PHLDB2
GO_POSITIVE_REGULATION_OF_EMBRYONIC_DEVELOPMENT	4	33	0.112751	0.57556	2.40978662557768	1499|23332|26011|90102	CTNNB1|CLASP1|TENM4|PHLDB2
GO_RESPONSE_TO_ABIOTIC_STIMULUS	48	1024	0.113488	0.578657	1.22755315594086	10725|1499|1508|154|160518|1647|1756|18|1902|1906|2140|23258|2534|27063|2736|2885|28996|3554|3713|388|4017|411|4323|481|5066|51129|5145|51761|5352|55818|56776|5796|6101|6446|6546|665|6678|6781|7038|7057|7248|7474|80036|8111|84189|8738|9021|9683	NFAT5|CTNNB1|CTSB|ADRB2|DENND5B|GADD45A|DMD|ABAT|LPAR1|EDN1|EYA3|DENND5A|FYN|ANKRD1|GLI2|GRB2|HIPK2|IL1R1|IVL|RHOB|LOXL2|ARSB|MMP14|ATP1B1|PAM|ANGPTL4|PDE6A|ATP8A2|PLOD2|KDM3A|FMN2|PTPRK|RP1|SGK1|SLC8A1|BNIP3L|SPARC|STC1|TG|THBS1|TSC1|WNT5A|TRPM3|GPR68|SLITRK6|CRADD|SOCS3|N4BP1
GO_CELLULAR_RESPONSE_TO_ORGANIC_CYCLIC_COMPOUND	24	465	0.11396	0.579915	1.34355699462338	10142|103|10365|10424|114907|1499|19|1906|2099|26|27063|2736|3624|5062|5142|54331|55818|6446|6546|6751|6781|687|80139|9693	AKAP9|ADAR|KLF2|PGRMC2|FBXO32|CTNNB1|ABCA1|EDN1|ESR1|AOC1|ANKRD1|GLI2|INHBA|PAK2|PDE4B|GNG2|KDM3A|SGK1|SLC8A1|SSTR1|STC1|KLF9|ZNF703|RAPGEF2
GO_TRANSMEMBRANE_RECEPTOR_PROTEIN_SERINE_THREONINE_KINASE_SIGNALING_PATHWAY	13	190	0.115468	0.579915	1.51363491214502	11167|23370|285704|28996|3624|4052|4091|4092|5747|5796|6885|7046|84913	FSTL1|ARHGEF18|RGMB|HIPK2|INHBA|LTBP1|SMAD6|SMAD7|PTK2|PTPRK|MAP3K7|TGFBR1|ATOH8
GO_NEPHRON_DEVELOPMENT	9	115	0.116434	0.579915	1.67094338935657	10409|1285|1499|170690|26249|342184|4643|5087|5420	BASP1|COL4A3|CTNNB1|ADAMTS16|KLHL3|FMN1|MYO1E|PBX1|PODXL
GO_NEGATIVE_REGULATION_OF_MUSCLE_CONTRACTION	3	22	0.116935	0.579915	2.89003777066634	154|5997|80005	ADRB2|RGS2|DOCK5
GO_NEURON_MATURATION	3	30	0.116935	0.579915	2.89003777066634	23294|4897|59277	ANKS1A|NRCAM|NTN4
GO_DENDRITIC_SPINE_DEVELOPMENT	3	19	0.116935	0.579915	2.89003777066634	2048|5062|8440	EPHB2|PAK2|NCK2
GO_GASTRULATION_WITH_MOUTH_FORMING_SECOND	3	28	0.116935	0.579915	2.89003777066634	1499|26011|7474	CTNNB1|TENM4|WNT5A
GO_POSITIVE_REGULATION_OF_HEART_RATE	3	22	0.116935	0.579915	2.89003777066634	1906|6505|7168	EDN1|SLC1A1|TPM1
GO_RESPONSE_TO_STEROL	3	24	0.116935	0.579915	2.89003777066634	19|3624|7046	ABCA1|INHBA|TGFBR1
GO_RELAXATION_OF_MUSCLE	3	20	0.116935	0.579915	2.89003777066634	481|5997|6546	ATP1B1|RGS2|SLC8A1
GO_REGULATION_OF_RYANODINE_SENSITIVE_CALCIUM_RELEASE_CHANNEL_ACTIVITY	3	27	0.116935	0.579915	2.89003777066634	1756|444|801	DMD|ASPH|CALM1
GO_DEFENSE_RESPONSE_TO_GRAM_NEGATIVE_BACTERIUM	3	43	0.116935	0.579915	2.89003777066634	10133|11126|5054	OPTN|CD160|SERPINE1
GO_NEUTRAL_LIPID_BIOSYNTHETIC_PROCESS	3	29	0.116935	0.579915	2.89003777066634	56895|57678|9663	AGPAT4|GPAM|LPIN2
GO_PROTEIN_LOCALIZATION_TO_GOLGI_APPARATUS	3	33	0.116935	0.579915	2.89003777066634	10133|55690|8729	OPTN|PACS1|GBF1
GO_SYNAPTIC_TRANSMISSION_GLUTAMATERGIC	3	22	0.116935	0.579915	2.89003777066634	154|2898|53358	ADRB2|GRIK2|SHC3
GO_NEGATIVE_REGULATION_OF_ENDOTHELIAL_CELL_APOPTOTIC_PROCESS	3	27	0.116935	0.579915	2.89003777066634	3791|5054|51129	KDR|SERPINE1|ANGPTL4
GO_MYELOID_DENDRITIC_CELL_ACTIVATION	3	26	0.116935	0.579915	2.89003777066634	10202|1437|1794	DHRS2|CSF2|DOCK2
GO_BRANCHING_INVOLVED_IN_MAMMARY_GLAND_DUCT_MORPHOGENESIS	3	20	0.116935	0.579915	2.89003777066634	2099|6926|7474	ESR1|TBX3|WNT5A
GO_POSITIVE_REGULATION_OF_BLOOD_VESSEL_ENDOTHELIAL_CELL_MIGRATION	3	25	0.116935	0.579915	2.89003777066634	154810|7057|7424	AMOTL1|THBS1|VEGFC
GO_ERYTHROCYTE_HOMEOSTASIS	5	73	0.117725	0.579915	2.09611336691686	103|10365|28996|29766|3624	ADAR|KLF2|HIPK2|TMOD3|INHBA
GO_NEURAL_NUCLEUS_DEVELOPMENT	5	66	0.117725	0.579915	2.09611336691686	10409|59345|64426|801|8941	BASP1|GNB4|SUDS3|CALM1|CDK5R2
GO_ACTIN_CYTOSKELETON_REORGANIZATION	5	55	0.117725	0.579915	2.09611336691686	27032|285527|55742|5898|8476	ATP2C1|FRYL|PARVA|RALA|CDC42BPA
GO_AMINOGLYCAN_CATABOLIC_PROCESS	5	68	0.117725	0.579915	2.09611336691686	138050|1462|176|3423|411	HGSNAT|VCAN|ACAN|IDS|ARSB
GO_MYELOID_CELL_HOMEOSTASIS	6	88	0.117787	0.579915	1.92917796400034	103|10365|28996|29766|3624|5142	ADAR|KLF2|HIPK2|TMOD3|INHBA|PDE4B
GO_POSITIVE_REGULATION_OF_TRANSPORTER_ACTIVITY	6	76	0.117787	0.579915	1.92917796400034	10142|1756|444|481|6446|801	AKAP9|DMD|ASPH|ATP1B1|SGK1|CALM1
GO_REGULATION_OF_PHOSPHOLIPASE_ACTIVITY	6	64	0.117787	0.579915	1.92917796400034	1902|2099|27|3491|5997|636	LPAR1|ESR1|ABL2|CCN1|RGS2|BICD1
GO_POSITIVE_REGULATION_OF_REACTIVE_OXYGEN_SPECIES_METABOLIC_PROCESS	6	86	0.117787	0.579915	1.92917796400034	10365|1647|1906|2099|2885|7057	KLF2|GADD45A|EDN1|ESR1|GRB2|THBS1
GO_PROTEOGLYCAN_BIOSYNTHETIC_PROCESS	6	58	0.117787	0.579915	1.92917796400034	113189|1462|3340|51363|55790|56548	CHST14|VCAN|NDST1|CHST15|CSGALNACT1|CHST7
GO_POSITIVE_REGULATION_OF_PEPTIDE_SECRETION	6	93	0.117787	0.579915	1.92917796400034	18|51762|640|6659|8111|8660	ABAT|RAB8B|BLK|SOX4|GPR68|IRS2
GO_REGULATION_OF_RELEASE_OF_SEQUESTERED_CALCIUM_ION_INTO_CYTOSOL	6	75	0.117787	0.579915	1.92917796400034	1756|444|4644|6546|801|84959	DMD|ASPH|MYO5A|SLC8A1|CALM1|UBASH3B
GO_REGULATION_OF_JUN_KINASE_ACTIVITY	6	81	0.117787	0.579915	1.92917796400034	1906|2043|4293|6885|7474|9839	EDN1|EPHA4|MAP3K9|MAP3K7|WNT5A|ZEB2
GO_POSITIVE_REGULATION_OF_PROTEIN_SERINE_THREONINE_KINASE_ACTIVITY	17	289	0.119984	0.590076	1.41732837931055	1647|1902|1906|1950|2043|22924|2357|3672|4293|56034|6885|7057|7474|801|8941|9693|9839	GADD45A|LPAR1|EDN1|EGF|EPHA4|MAPRE3|FPR1|ITGA1|MAP3K9|PDGFC|MAP3K7|THBS1|WNT5A|CALM1|CDK5R2|RAPGEF2|ZEB2
GO_ORGANELLE_ASSEMBLY	20	495	0.121296	0.59587	1.37252335614267	10529|1756|22832|22885|23332|23639|23710|27063|285590|29766|331|4633|51762|5289|6101|636|7168|79884|8406|8837	NEBL|DMD|CEP162|ABLIM3|CLASP1|LRRC6|GABARAPL1|ANKRD1|SH3PXD2B|TMOD3|XIAP|MYL2|RAB8B|PIK3C3|RP1|BICD1|TPM1|MAP9|SRPX|CFLAR
GO_PROTEIN_FOLDING	8	224	0.121567	0.59654	1.71573678298493	10049|10681|26278|3690|51061|54331|59345|84203	DNAJB6|GNB5|SACS|ITGB3|TXNDC11|GNG2|GNB4|TXNDC2
GO_SYSTEM_PROCESS	64	1785	0.12238	0.599865	1.18638308672159	10052|10725|1285|154|170690|1756|18|1837|1906|1979|2048|2140|22941|2534|2535|26249|267|2744|2898|29766|3037|3624|3672|4192|444|4633|4643|4644|481|4897|50617|5090|5145|51761|53358|54463|5567|57493|5795|5797|5997|6093|6101|6334|6445|6446|6546|6926|7045|7168|7424|776|7763|800|80005|80036|801|80207|8082|84189|8470|8837|9162|9826	GJC1|NFAT5|COL4A3|ADRB2|ADAMTS16|DMD|ABAT|DTNA|EDN1|EIF4EBP2|EPHB2|EYA3|SHANK2|FYN|FZD2|KLHL3|AMFR|GLS|GRIK2|TMOD3|HAS2|INHBA|ITGA1|MDK|ASPH|MYL2|MYO1E|MYO5A|ATP1B1|NRCAM|ATP6V0A4|PBX3|PDE6A|ATP8A2|SHC3|RETREG1|PRKACB|HEG1|PTPRJ|PTPRM|RGS2|ROCK1|RP1|SCN8A|SGCG|SGK1|SLC8A1|TBX3|TGFBI|TPM1|VEGFC|CACNA1D|ZFAND5|CALD1|DOCK5|TRPM3|CALM1|OPA3|SSPN|SLITRK6|SORBS2|CFLAR|DGKI|ARHGEF11
GO_RESPIRATORY_SYSTEM_DEVELOPMENT	13	197	0.122524	0.599908	1.49542558790467	10365|10409|10630|1499|2736|4015|4323|57493|64399|64759|6678|7474|83716	KLF2|BASP1|PDPN|CTNNB1|GLI2|LOX|MMP14|HEG1|HHIP|TNS3|SPARC|WNT5A|CRISPLD2
GO_PLATELET_ACTIVATION	9	142	0.125514	0.613872	1.63920879419321	10630|1608|160851|2534|29071|3690|388|54331|9162	PDPN|DGKG|DGKH|FYN|C1GALT1C1|ITGB3|RHOB|GNG2|DGKI
GO_NEGATIVE_REGULATION_OF_NEURON_APOPTOTIC_PROCESS	7	135	0.12628	0.616255	1.77720639451279	10617|2534|2898|28996|4192|54463|6093	STAMBP|FYN|GRIK2|HIPK2|MDK|RETREG1|ROCK1
GO_KIDNEY_MORPHOGENESIS	7	82	0.12628	0.616255	1.77720639451279	1499|170690|26249|2650|342184|5087|6659	CTNNB1|ADAMTS16|KLHL3|GCNT1|FMN1|PBX1|SOX4
GO_REGULATION_OF_SYNAPSE_STRUCTURE_OR_ACTIVITY	16	232	0.127381	0.620945	1.41913181410454	1000|1946|1979|2048|22941|2898|347902|5747|57633|6809|729993|7474|84189|9162|9693|9758	CDH2|EFNA5|EIF4EBP2|EPHB2|SHANK2|GRIK2|AMIGO2|PTK2|LRRN1|STX3|SHISA9|WNT5A|SLITRK6|DGKI|RAPGEF2|FRMPD4
GO_CELLULAR_RESPONSE_TO_EXTRACELLULAR_STIMULUS	10	188	0.127952	0.622365	1.58282057357284	1515|1611|220441|23710|26|3655|5289|64121|7248|96459	CTSV|DAP|RNF152|GABARAPL1|AOC1|ITGA6|PIK3C3|RRAGC|TSC1|FNIP1
GO_ORGANELLE_DISASSEMBLY	10	185	0.127952	0.622365	1.58282057357284	23710|25758|3831|481|5352|54463|55361|8729|91653|9783	GABARAPL1|KIAA1549L|KLC1|ATP1B1|PLOD2|RETREG1|PI4K2A|GBF1|BOC|RIMS3
GO_REPRODUCTION	53	1297	0.128933	0.624189	1.20054090757695	10046|10049|10409|113451|143689|1437|1499|1508|1515|154|18|1906|2099|23639|24149|25945|27125|2736|2885|3036|3037|3294|346673|3491|3554|3624|4323|5066|5069|5073|5087|55818|5654|5660|5673|56776|5744|5747|59338|5997|6586|6751|677|6781|6926|7046|7474|7704|81671|84056|84203|89869|9021	MAMLD1|DNAJB6|BASP1|AZIN2|PIWIL4|CSF2|CTNNB1|CTSB|CTSV|ADRB2|ABAT|EDN1|ESR1|LRRC6|ZNF318|NECTIN3|AFF4|GLI2|GRB2|HAS1|HAS2|HSD17B2|STRA8|CCN1|IL1R1|INHBA|MMP14|PAM|PAPPA|PARN|PBX1|KDM3A|HTRA1|PSAP|PSG5|FMN2|PTHLH|PTK2|PLEKHA1|RGS2|SLIT3|SSTR1|ZFP36L1|STC1|TBX3|TGFBR1|WNT5A|ZBTB16|VMP1|KATNAL1|TXNDC2|PLCZ1|SOCS3
GO_NEGATIVE_REGULATION_OF_AXON_EXTENSION	4	38	0.129453	0.624189	2.26773262658468	10505|10512|57142|7474	SEMA4F|SEMA3C|RTN4|WNT5A
GO_HINDLIMB_MORPHOGENESIS	4	37	0.129453	0.624189	2.26773262658468	1499|342184|6926|7704	CTNNB1|FMN1|TBX3|ZBTB16
GO_POSITIVE_REGULATION_OF_POTASSIUM_ION_TRANSPORT	4	38	0.129453	0.624189	2.26773262658468	10142|154|196527|481	AKAP9|ADRB2|ANO6|ATP1B1
GO_PEPTIDYL_THREONINE_MODIFICATION	4	46	0.129453	0.624189	2.26773262658468	22853|2590|28996|7046	LMTK2|GALNT2|HIPK2|TGFBR1
GO_CELLULAR_RESPONSE_TO_CAMP	4	50	0.129453	0.624189	2.26773262658468	10142|6546|6781|9693	AKAP9|SLC8A1|STC1|RAPGEF2
GO_REGULATION_OF_PEPTIDYL_THREONINE_PHOSPHORYLATION	4	37	0.129453	0.624189	2.26773262658468	1950|4092|7474|801	EGF|SMAD7|WNT5A|CALM1
GO_POSITIVE_REGULATION_OF_SMALL_GTPASE_MEDIATED_SIGNAL_TRANSDUCTION	4	39	0.129453	0.624189	2.26773262658468	1902|4853|6091|9162	LPAR1|NOTCH2|ROBO1|DGKI
GO_FOREBRAIN_CELL_MIGRATION	6	62	0.130053	0.625721	1.86657360161775	1499|3912|57142|6091|6586|8941	CTNNB1|LAMB1|RTN4|ROBO1|SLIT3|CDK5R2
GO_NEGATIVE_REGULATION_OF_AXONOGENESIS	6	65	0.130053	0.625721	1.86657360161775	10505|10512|2048|57142|5747|7474	SEMA4F|SEMA3C|EPHB2|RTN4|PTK2|WNT5A
GO_TRANSFORMING_GROWTH_FACTOR_BETA_RECEPTOR_SIGNALING_PATHWAY	8	95	0.131656	0.632746	1.67822703368059	23370|28996|4091|4092|5747|5796|6885|7046	ARHGEF18|HIPK2|SMAD6|SMAD7|PTK2|PTPRK|MAP3K7|TGFBR1
GO_SOMATIC_STEM_CELL_POPULATION_MAINTENANCE	5	66	0.131862	0.633053	2.00855586364928	22882|5087|607|6659|9079	ZHX2|PBX1|BCL9|SOX4|LDB2
GO_SINGLE_ORGANISM_BEHAVIOR	20	384	0.132523	0.633453	1.35297886382919	154|18|1979|2043|2048|221935|22941|2534|267|2898|28996|4192|5090|53358|57578|6446|7057|7248|84189|9162	ADRB2|ABAT|EIF4EBP2|EPHA4|EPHB2|SDK1|SHANK2|FYN|AMFR|GRIK2|HIPK2|MDK|PBX3|SHC3|UNC79|SGK1|THBS1|TSC1|SLITRK6|DGKI
GO_REGULATION_OF_CYTOKINE_PRODUCTION	24	563	0.133808	0.633453	1.31251379928742	10365|1437|147372|1499|2335|23601|23607|27297|29126|3624|5054|5142|5552|57493|57678|6885|7057|7187|7474|80380|80381|80762|81844|8710	KLF2|CSF2|CCBE1|CTNNB1|FN1|CLEC5A|CD2AP|CRCP|CD274|INHBA|SERPINE1|PDE4B|SRGN|HEG1|GPAM|MAP3K7|THBS1|TRAF3|WNT5A|PDCD1LG2|CD276|NDFIP1|TRIM56|SERPINB7
GO_REGULATION_OF_VASCULOGENESIS	2	13	0.135516	0.633453	3.85064455444401	3791|9693	KDR|RAPGEF2
GO_REGULATION_OF_ESTABLISHMENT_OF_PLANAR_POLARITY_INVOLVED_IN_NEURAL_TUBE_CLOSURE	2	14	0.135516	0.633453	3.85064455444401	2535|7474	FZD2|WNT5A
GO_SODIUM_ION_EXPORT	2	12	0.135516	0.633453	3.85064455444401	481|6546	ATP1B1|SLC8A1
GO_CHROMOSOME_CONDENSATION	2	31	0.135516	0.633453	3.85064455444401	346673|8091	STRA8|HMGA2
GO_CARDIAC_MYOFIBRIL_ASSEMBLY	2	16	0.135516	0.633453	3.85064455444401	10529|4633	NEBL|MYL2
GO_PHAGOCYTOSIS_ENGULFMENT	2	38	0.135516	0.633453	3.85064455444401	19|7057	ABCA1|THBS1
GO_SULFATION	2	16	0.135516	0.633453	3.85064455444401	3340|8460	NDST1|TPST1
GO_GLANDULAR_EPITHELIAL_CELL_DEVELOPMENT	2	18	0.135516	0.633453	3.85064455444401	1021|7474	CDK6|WNT5A
GO_PHOSPHOLIPID_SCRAMBLING	2	13	0.135516	0.633453	3.85064455444401	121601|196527	ANO4|ANO6
GO_CARDIAC_RIGHT_VENTRICLE_MORPHOGENESIS	2	16	0.135516	0.633453	3.85064455444401	10512|6659	SEMA3C|SOX4
GO_CELL_COMMUNICATION_BY_ELECTRICAL_COUPLING	2	15	0.135516	0.633453	3.85064455444401	481|6546	ATP1B1|SLC8A1
GO_NEGATIVE_REGULATION_OF_MYOBLAST_DIFFERENTIATION	2	24	0.135516	0.633453	3.85064455444401	463|6926	ZFHX3|TBX3
GO_LEUKOCYTE_ADHESION_TO_VASCULAR_ENDOTHELIAL_CELL	2	13	0.135516	0.633453	3.85064455444401	2650|6093	GCNT1|ROCK1
GO_BRANCHING_INVOLVED_IN_LABYRINTHINE_LAYER_MORPHOGENESIS	2	11	0.135516	0.633453	3.85064455444401	2885|9021	GRB2|SOCS3
GO_CDP_DIACYLGLYCEROL_METABOLIC_PROCESS	2	14	0.135516	0.633453	3.85064455444401	56895|57678	AGPAT4|GPAM
GO_BONE_RESORPTION	2	21	0.135516	0.633453	3.85064455444401	1499|154	CTNNB1|ADRB2
GO_REGULATION_OF_TRIGLYCERIDE_BIOSYNTHETIC_PROCESS	2	18	0.135516	0.633453	3.85064455444401	255919|57678	CNEP1R1|GPAM
GO_UBIQUITIN_DEPENDENT_PROTEIN_CATABOLIC_PROCESS_VIA_THE_MULTIVESICULAR_BODY_SORTING_PATHWAY	2	18	0.135516	0.633453	3.85064455444401	80762|89853	NDFIP1|MVB12B
GO_ATRIOVENTRICULAR_VALVE_MORPHOGENESIS	2	16	0.135516	0.633453	3.85064455444401	3491|6659	CCN1|SOX4
GO_RUFFLE_ORGANIZATION	2	21	0.135516	0.633453	3.85064455444401	59338|7168	PLEKHA1|TPM1
GO_ESTABLISHMENT_OF_PROTEIN_LOCALIZATION_TO_GOLGI	2	20	0.135516	0.633453	3.85064455444401	10133|55690	OPTN|PACS1
GO_POSITIVE_REGULATION_OF_MONOCYTE_CHEMOTAXIS	2	15	0.135516	0.633453	3.85064455444401	196527|5054	ANO6|SERPINE1
GO_DETECTION_OF_CALCIUM_ION	2	14	0.135516	0.633453	3.85064455444401	444|801	ASPH|CALM1
GO_PROTEIN_LOCALIZATION_TO_ORGANELLE	21	556	0.135943	0.634782	1.33663192490539	10049|10133|103|114882|1499|1950|2099|23345|255919|26953|27072|29927|473|51762|5552|55690|636|64901|6747|7704|8729	DNAJB6|OPTN|ADAR|OSBPL8|CTNNB1|EGF|ESR1|SYNE1|CNEP1R1|RANBP6|VPS41|SEC61A1|RERE|RAB8B|SRGN|PACS1|BICD1|RANBP17|SSR3|ZBTB16|GBF1
GO_REGULATION_OF_SYNAPSE_ASSEMBLY	7	79	0.137594	0.636543	1.73142103366258	1946|2048|347902|5747|57633|7474|84189	EFNA5|EPHB2|AMIGO2|PTK2|LRRN1|WNT5A|SLITRK6
GO_COLUMNAR_CUBOIDAL_EPITHELIAL_CELL_DIFFERENTIATION	7	111	0.137594	0.636543	1.73142103366258	1000|1021|4644|579|6659|7474|84189	CDH2|CDK6|MYO5A|NKX3-2|SOX4|WNT5A|SLITRK6
GO_GLUTAMATE_SECRETION	3	28	0.138903	0.636543	2.62709311734226	2744|6505|8500	GLS|SLC1A1|PPFIA1
GO_REGULATION_OF_TRIGLYCERIDE_METABOLIC_PROCESS	3	34	0.138903	0.636543	2.62709311734226	2099|255919|57678	ESR1|CNEP1R1|GPAM
GO_PHOSPHOLIPID_DEPHOSPHORYLATION	3	34	0.138903	0.636543	2.62709311734226	196051|9107|9108	PLPP4|MTMR6|MTMR7
GO_REGULATION_OF_ACTIVATED_T_CELL_PROLIFERATION	3	40	0.138903	0.636543	2.62709311734226	29126|57678|80380	CD274|GPAM|PDCD1LG2
GO_REGULATION_OF_MACROPHAGE_DERIVED_FOAM_CELL_DIFFERENTIATION	3	28	0.138903	0.636543	2.62709311734226	1437|19|3690	CSF2|ABCA1|ITGB3
GO_RESPONSE_TO_TESTOSTERONE	3	38	0.138903	0.636543	2.62709311734226	154|1906|7474	ADRB2|EDN1|WNT5A
GO_GOLGI_TO_PLASMA_MEMBRANE_TRANSPORT	3	41	0.138903	0.636543	2.62709311734226	10133|23499|63971	OPTN|MACF1|KIF13A
GO_MITOTIC_SPINDLE_ASSEMBLY	3	41	0.138903	0.636543	2.62709311734226	23332|331|79884	CLASP1|XIAP|MAP9
GO_REGULATION_OF_B_CELL_MEDIATED_IMMUNITY	3	41	0.138903	0.636543	2.62709311734226	10666|55061|80762	CD226|SUSD4|NDFIP1
GO_VASODILATION	3	26	0.138903	0.636543	2.62709311734226	154|3672|5997	ADRB2|ITGA1|RGS2
GO_REGULATION_OF_CGMP_METABOLIC_PROCESS	3	29	0.138903	0.636543	2.62709311734226	2535|7057|7474	FZD2|THBS1|WNT5A
GO_REGULATION_OF_POLYSACCHARIDE_METABOLIC_PROCESS	3	43	0.138903	0.636543	2.62709311734226	1950|3037|8660	EGF|HAS2|IRS2
GO_REGULATION_OF_PLATELET_ACTIVATION	3	31	0.138903	0.636543	2.62709311734226	154|18|84959	ADRB2|ABAT|UBASH3B
GO_REGULATION_OF_ACTIN_CYTOSKELETON_REORGANIZATION	3	32	0.138903	0.636543	2.62709311734226	1515|23607|27	CTSV|CD2AP|ABL2
GO_POSITIVE_REGULATION_OF_POTASSIUM_ION_TRANSMEMBRANE_TRANSPORT	3	27	0.138903	0.636543	2.62709311734226	10142|196527|481	AKAP9|ANO6|ATP1B1
GO_INNERVATION	3	23	0.138903	0.636543	2.62709311734226	494470|84189|84570	RNF165|SLITRK6|COL25A1
GO_ANTIGEN_PROCESSING_AND_PRESENTATION	8	213	0.142158	0.649448	1.64231294792974	1515|1780|1783|23180|3797|3831|51762|8905	CTSV|DYNC1I1|DYNC1LI2|RFTN1|KIF3C|KLC1|RAB8B|AP1S2
GO_FEMALE_SEX_DIFFERENTIATION	8	116	0.142158	0.649448	1.64231294792974	2099|346673|3624|4323|59338|6586|6926|7474	ESR1|STRA8|INHBA|MMP14|PLEKHA1|SLIT3|TBX3|WNT5A
GO_SODIUM_ION_TRANSPORT	8	144	0.142158	0.649448	1.64231294792974	196527|26249|357|481|55089|6334|6446|6546	ANO6|KLHL3|SHROOM2|ATP1B1|SLC38A4|SCN8A|SGK1|SLC8A1
GO_REGULATION_OF_SODIUM_ION_TRANSPORT	6	77	0.142903	0.650172	1.8080919884007	154|154215|1756|481|6446|6546	ADRB2|NKAIN2|DMD|ATP1B1|SGK1|SLC8A1
GO_CARDIAC_MUSCLE_CELL_DIFFERENTIATION	6	74	0.142903	0.650172	1.8080919884007	10529|4633|6546|6926|7248|8470	NEBL|MYL2|SLC8A1|TBX3|TSC1|SORBS2
GO_MULTICELLULAR_ORGANISM_GROWTH	6	76	0.142903	0.650172	1.8080919884007	10365|57493|57578|59338|677|84189	KLF2|HEG1|UNC79|PLEKHA1|ZFP36L1|SLITRK6
GO_REGULATION_OF_STEM_CELL_PROLIFERATION	6	88	0.142903	0.650172	1.8080919884007	1499|6926|7424|7474|8091|8660	CTNNB1|TBX3|VEGFC|WNT5A|HMGA2|IRS2
GO_NEGATIVE_REGULATION_OF_INTRACELLULAR_SIGNAL_TRANSDUCTION	22	437	0.144718	0.657757	1.31379230283317	10133|10395|10617|10625|2099|220441|22821|23291|51231|5329|57007|5795|5801|59338|5997|7057|7248|80014|801|9021|9462|96459	OPTN|DLC1|STAMBP|IVNS1ABP|ESR1|RNF152|RASA3|FBXW11|VRK3|PLAUR|ACKR3|PTPRJ|PTPRR|PLEKHA1|RGS2|THBS1|TSC1|WWC2|CALM1|SOCS3|RASAL2|FNIP1
GO_REGULATION_OF_TRANSFERASE_ACTIVITY	42	946	0.145253	0.659513	1.21245409671031	103|114882|1499|154|1647|1902|1906|1946|1950|2043|22924|23531|2357|26524|3491|3672|3690|4092|4215|4293|5062|55450|5567|55697|56034|5747|5795|5997|6885|7046|7057|7248|7474|801|8440|84959|8660|8941|9021|9079|9693|9839	ADAR|OSBPL8|CTNNB1|ADRB2|GADD45A|LPAR1|EDN1|EFNA5|EGF|EPHA4|MAPRE3|MMD|FPR1|LATS2|CCN1|ITGA1|ITGB3|SMAD7|MAP3K3|MAP3K9|PAK2|CAMK2N1|PRKACB|VAC14|PDGFC|PTK2|PTPRJ|RGS2|MAP3K7|TGFBR1|THBS1|TSC1|WNT5A|CALM1|NCK2|UBASH3B|IRS2|CDK5R2|SOCS3|LDB2|RAPGEF2|ZEB2
GO_NEGATIVE_REGULATION_OF_WNT_SIGNALING_PATHWAY	10	197	0.146034	0.662213	1.53218779033051	1000|23072|26524|27122|4300|5523|7474|80114|81029|85407	CDH2|HECW1|LATS2|DKK3|MLLT3|PPP2R3A|WNT5A|BICC1|WNT5B|NKD1
GO_ESTABLISHMENT_OF_LOCALIZATION_BY_MOVEMENT_ALONG_MICROTUBULE	5	97	0.14672	0.662213	1.92803242763744	1780|3797|57584|636|63971	DYNC1I1|KIF3C|ARHGAP21|BICD1|KIF13A
GO_POSITIVE_REGULATION_OF_EPITHELIAL_CELL_DIFFERENTIATION	4	57	0.147107	0.662213	2.14140921460737	1499|56999|84913|9839	CTNNB1|ADAMTS9|ATOH8|ZEB2
GO_REGULATION_OF_GLUCOSE_IMPORT	4	60	0.147107	0.662213	2.14140921460737	114882|1389|2099|8660	OSBPL8|CREBL2|ESR1|IRS2
GO_NEGATIVE_REGULATION_OF_ERBB_SIGNALING_PATHWAY	4	44	0.147107	0.662213	2.14140921460737	1950|2885|3672|5795	EGF|GRB2|ITGA1|PTPRJ
GO_REGULATION_OF_MYELINATION	4	33	0.147107	0.662213	2.14140921460737	1000|1499|26011|7038	CDH2|CTNNB1|TENM4|TG
GO_REGULATION_OF_NOTCH_SIGNALING_PATHWAY	4	67	0.147107	0.662213	2.14140921460737	10098|22848|23555|4323	TSPAN5|AAK1|TSPAN15|MMP14
GO_CELLULAR_CARBOHYDRATE_BIOSYNTHETIC_PROCESS	4	51	0.147107	0.662213	2.14140921460737	3036|3037|54928|55790	HAS1|HAS2|BPNT2|CSGALNACT1
GO_IMMUNE_RESPONSE	39	1100	0.147192	0.662213	1.2197728455967	10225|103|10512|1437|1794|1906|214|23180|23601|2534|27|27297|29126|2921|29927|3149|3429|3554|3576|3716|3936|4091|4853|5450|55061|55361|5747|6374|640|6672|7057|7187|7248|7474|7837|80380|80381|81844|8729	CD96|ADAR|SEMA3C|CSF2|DOCK2|EDN1|ALCAM|RFTN1|CLEC5A|FYN|ABL2|CRCP|CD274|CXCL3|SEC61A1|HMGB3|IFI27|IL1R1|CXCL8|JAK1|LCP1|SMAD6|NOTCH2|POU2AF1|SUSD4|PI4K2A|PTK2|CXCL5|BLK|SP100|THBS1|TRAF3|TSC1|WNT5A|PXDN|PDCD1LG2|CD276|TRIM56|GBF1
GO_NEGATIVE_REGULATION_OF_IMMUNE_SYSTEM_PROCESS	16	372	0.147557	0.66274	1.38058990153684	1021|103|1499|29126|3624|55061|5654|57678|5795|7057|7704|80380|80381|80762|8111|84959	CDK6|ADAR|CTNNB1|CD274|INHBA|SUSD4|HTRA1|GPAM|PTPRJ|THBS1|ZBTB16|PDCD1LG2|CD276|NDFIP1|GPR68|UBASH3B
GO_CARBOHYDRATE_DERIVATIVE_BIOSYNTHETIC_PROCESS	28	595	0.147608	0.66274	1.26680907733461	113189|117248|1462|176|200895|2590|2650|29071|3036|3037|3340|4121|4907|50617|51363|5329|55568|55790|56548|57452|7057|8869|9060|93183|94025|9435|978|9955	CHST14|GALNT15|VCAN|ACAN|DHFR2|GALNT2|GCNT1|C1GALT1C1|HAS1|HAS2|NDST1|MAN1A1|NT5E|ATP6V0A4|CHST15|PLAUR|GALNT10|CSGALNACT1|CHST7|GALNT16|THBS1|ST3GAL5|PAPSS2|PIGM|MUC16|CHST2|CDA|HS3ST3A1
GO_REGULATION_OF_FIBROBLAST_PROLIFERATION	7	81	0.149383	0.670033	1.68792415755446	1021|1499|2099|2335|302|56034|7474	CDK6|CTNNB1|ESR1|FN1|ANXA2|PDGFC|WNT5A
GO_REGULATION_OF_APOPTOTIC_SIGNALING_PATHWAY	18	363	0.149585	0.670261	1.34889668102654	10625|1437|1499|2534|3624|3655|5054|5062|5329|57007|57630|6672|7046|7057|8406|8440|8738|8837	IVNS1ABP|CSF2|CTNNB1|FYN|INHBA|ITGA6|SERPINE1|PAK2|PLAUR|ACKR3|SH3RF1|SP100|TGFBR1|THBS1|SRPX|NCK2|CRADD|CFLAR
GO_REGULATION_OF_ANATOMICAL_STRUCTURE_SIZE	25	472	0.152234	0.681445	1.28001373763935	10505|10512|119|154|1906|1946|196527|2335|23499|2885|29766|342184|3672|375189|4897|51334|57142|5797|5997|6546|7248|7474|80005|8440|85464	SEMA4F|SEMA3C|ADD2|ADRB2|EDN1|EFNA5|ANO6|FN1|MACF1|GRB2|TMOD3|FMN1|ITGA1|PFN4|NRCAM|PRR16|RTN4|PTPRM|RGS2|SLC8A1|TSC1|WNT5A|DOCK5|NCK2|SSH2
GO_REGULATION_OF_LEUKOCYTE_MIGRATION	8	149	0.153062	0.68446	1.60789488326007	196527|2921|3576|5054|6374|7057|7424|7474	ANO6|CXCL3|CXCL8|SERPINE1|CXCL5|THBS1|VEGFC|WNT5A
GO_RESPONSE_TO_BIOTIC_STIMULUS	32	886	0.153614	0.686233	1.23975114135312	10060|10133|1021|103|10561|10625|11126|1437|19|1906|23097|2335|25758|27063|27297|2736|2921|3576|3964|481|5054|5142|57007|57678|6374|665|6678|7038|7474|8091|81844|9021	ABCC9|OPTN|CDK6|ADAR|IFI44|IVNS1ABP|CD160|CSF2|ABCA1|EDN1|CDK19|FN1|KIAA1549L|ANKRD1|CRCP|GLI2|CXCL3|CXCL8|LGALS8|ATP1B1|SERPINE1|PDE4B|ACKR3|GPAM|CXCL5|BNIP3L|SPARC|TG|WNT5A|HMGA2|TRIM56|SOCS3
GO_POSITIVE_REGULATION_OF_TRANSFERASE_ACTIVITY	29	616	0.154344	0.688801	1.25342803366274	114882|1499|154|1647|1902|1906|1946|1950|2043|22924|23531|2357|3491|3672|3690|4215|4293|5062|5567|56034|5747|6885|7046|7057|7474|801|8941|9693|9839	OSBPL8|CTNNB1|ADRB2|GADD45A|LPAR1|EDN1|EFNA5|EGF|EPHA4|MAPRE3|MMD|FPR1|CCN1|ITGA1|ITGB3|MAP3K3|MAP3K9|PAK2|PRKACB|PDGFC|PTK2|MAP3K7|TGFBR1|THBS1|WNT5A|CALM1|CDK5R2|RAPGEF2|ZEB2
GO_REGULATION_OF_SYNAPSE_ORGANIZATION	9	113	0.15492	0.690677	1.55080789378913	1000|1946|2048|347902|5747|57633|7474|84189|9758	CDH2|EFNA5|EPHB2|AMIGO2|PTK2|LRRN1|WNT5A|SLITRK6|FRMPD4
GO_REGULATION_OF_IMMUNE_RESPONSE	30	858	0.155839	0.69348	1.24667729972595	10225|103|10666|11126|1308|1508|196051|23180|23291|2534|2885|331|3716|5062|5142|5289|55061|5567|5747|5795|5817|59338|640|6885|7187|7474|801|80381|80762|9021	CD96|ADAR|CD226|CD160|COL17A1|CTSB|PLPP4|RFTN1|FBXW11|FYN|GRB2|XIAP|JAK1|PAK2|PDE4B|PIK3C3|SUSD4|PRKACB|PTK2|PTPRJ|PVR|PLEKHA1|BLK|MAP3K7|TRAF3|WNT5A|CALM1|CD276|NDFIP1|SOCS3
GO_REGULATION_OF_ESTABLISHMENT_OF_PLANAR_POLARITY	6	110	0.15631	0.69348	1.75308441309471	166336|2535|4300|7474|81839|85407	PRICKLE2|FZD2|MLLT3|WNT5A|VANGL1|NKD1
GO_DORSAL_VENTRAL_PATTERN_FORMATION	6	91	0.15631	0.69348	1.75308441309471	1499|1906|1950|2736|4091|64399	CTNNB1|EDN1|EGF|GLI2|SMAD6|HHIP
GO_CARDIAC_CONDUCTION	6	82	0.15631	0.69348	1.75308441309471	10052|10142|29119|481|6546|776	GJC1|AKAP9|CTNNA3|ATP1B1|SLC8A1|CACNA1D
GO_CIRCULATORY_SYSTEM_PROCESS	20	366	0.156733	0.69348	1.31548508873846	10052|1285|154|170690|1756|18|1906|3672|4633|481|57493|5795|5797|5997|6445|6446|6546|7168|7424|80005	GJC1|COL4A3|ADRB2|ADAMTS16|DMD|ABAT|EDN1|ITGA1|MYL2|ATP1B1|HEG1|PTPRJ|PTPRM|RGS2|SGCG|SGK1|SLC8A1|TPM1|VEGFC|DOCK5
GO_PROTEIN_TARGETING	15	406	0.157051	0.69348	1.38011412402324	10133|103|133022|1499|1950|23303|26953|27072|29927|302|473|51762|55690|64901|6747	OPTN|ADAR|TRAM1L1|CTNNB1|EGF|KIF13B|RANBP6|VPS41|SEC61A1|ANXA2|RERE|RAB8B|PACS1|RANBP17|SSR3
GO_DEFENSE_RESPONSE	42	1231	0.157539	0.69348	1.2012451117537	10060|10133|103|11126|11343|1906|196527|2335|23601|2534|25758|27|27297|2898|2921|29927|3149|316|3340|3429|3576|3624|3716|3964|4192|481|5054|55061|57007|5747|57678|6374|640|665|6672|7057|7187|7474|8111|81844|8460|9435	ABCC9|OPTN|ADAR|CD160|MGLL|EDN1|ANO6|FN1|CLEC5A|FYN|KIAA1549L|ABL2|CRCP|GRIK2|CXCL3|SEC61A1|HMGB3|AOX1|NDST1|IFI27|CXCL8|INHBA|JAK1|LGALS8|MDK|ATP1B1|SERPINE1|SUSD4|ACKR3|PTK2|GPAM|CXCL5|BLK|BNIP3L|SP100|THBS1|TRAF3|WNT5A|GPR68|TRIM56|TPST1|CHST2
GO_LEUKOCYTE_CELL_CELL_ADHESION	14	255	0.159305	0.69348	1.39404016190497	1021|1499|1794|23303|2534|2650|3936|4907|6093|6659|677|7248|80381|8440	CDK6|CTNNB1|DOCK2|KIF13B|FYN|GCNT1|LCP1|NT5E|ROCK1|SOX4|ZFP36L1|TSC1|CD276|NCK2
GO_IMMUNE_RESPONSE_REGULATING_CELL_SURFACE_RECEPTOR_SIGNALING_PATHWAY	14	323	0.159305	0.69348	1.39404016190497	196051|23180|23291|2534|2885|5062|5142|5567|5747|5795|59338|640|6885|801	PLPP4|RFTN1|FBXW11|FYN|GRB2|PAK2|PDE4B|PRKACB|PTK2|PTPRJ|PLEKHA1|BLK|MAP3K7|CALM1
GO_LEUKOCYTE_CHEMOTAXIS	7	117	0.161628	0.69348	1.64654840317942	1906|196527|2921|3576|3672|5142|8729	EDN1|ANO6|CXCL3|CXCL8|ITGA1|PDE4B|GBF1
GO_DETECTION_OF_ABIOTIC_STIMULUS	7	117	0.161628	0.69348	1.64654840317942	160518|23258|2534|5145|51761|6101|80036	DENND5B|DENND5A|FYN|PDE6A|ATP8A2|RP1|TRPM3
GO_CARDIOCYTE_DIFFERENTIATION	7	96	0.161628	0.69348	1.64654840317942	10529|26011|4633|6546|6926|7248|8470	NEBL|TENM4|MYL2|SLC8A1|TBX3|TSC1|SORBS2
GO_NUCLEUS_ORGANIZATION	7	136	0.161628	0.69348	1.64654840317942	114882|221035|23345|255919|28996|55818|57142	OSBPL8|REEP3|SYNE1|CNEP1R1|HIPK2|KDM3A|RTN4
GO_REGULATION_OF_CELLULAR_SENESCENCE	3	26	0.162122	0.69348	2.40805754789565	1021|8091|9891	CDK6|HMGA2|NUAK1
GO_CELLULAR_IRON_ION_HOMEOSTASIS	3	46	0.162122	0.69348	2.40805754789565	57217|79901|80762	TTC7A|CYBRD1|NDFIP1
GO_RESPONSE_TO_COPPER_ION	3	28	0.162122	0.69348	2.40805754789565	26|4017|5066	AOC1|LOXL2|PAM
GO_REGULATION_OF_TRANSFORMING_GROWTH_FACTOR_BETA_PRODUCTION	3	25	0.162122	0.69348	2.40805754789565	23607|7057|8710	CD2AP|THBS1|SERPINB7
GO_NEGATIVE_REGULATION_OF_TOR_SIGNALING	3	30	0.162122	0.69348	2.40805754789565	220441|7248|96459	RNF152|TSC1|FNIP1
GO_REGULATION_OF_CELL_ADHESION_MEDIATED_BY_INTEGRIN	3	39	0.162122	0.69348	2.40805754789565	5054|5420|5747	SERPINE1|PODXL|PTK2
GO_POSITIVE_REGULATION_OF_PEPTIDYL_THREONINE_PHOSPHORYLATION	3	25	0.162122	0.69348	2.40805754789565	1950|7474|801	EGF|WNT5A|CALM1
GO_POSITIVE_REGULATION_OF_GLUCOSE_TRANSPORT	3	42	0.162122	0.69348	2.40805754789565	114882|1389|8660	OSBPL8|CREBL2|IRS2
GO_LYTIC_VACUOLE_ORGANIZATION	3	51	0.162122	0.69348	2.40805754789565	19|411|8406	ABCA1|ARSB|SRPX
GO_PROTEIN_K63_LINKED_UBIQUITINATION	3	36	0.162122	0.69348	2.40805754789565	10477|220441|81844	UBE2E3|RNF152|TRIM56
GO_RESPONSE_TO_DEXAMETHASONE	3	33	0.162122	0.69348	2.40805754789565	114907|154|1906	FBXO32|ADRB2|EDN1
GO_HEART_GROWTH	3	26	0.162122	0.69348	2.40805754789565	26011|57493|8470	TENM4|HEG1|SORBS2
GO_RESPONSE_TO_CADMIUM_ION	3	40	0.162122	0.69348	2.40805754789565	1499|57678|6678	CTNNB1|GPAM|SPARC
GO_HEAD_MORPHOGENESIS	3	36	0.162122	0.69348	2.40805754789565	444|59338|83716	ASPH|PLEKHA1|CRISPLD2
GO_POST_GOLGI_VESICLE_MEDIATED_TRANSPORT	5	83	0.162253	0.69348	1.85352842050289	10133|23499|4644|63971|8729	OPTN|MACF1|MYO5A|KIF13A|GBF1
GO_INNATE_IMMUNE_RESPONSE_ACTIVATING_CELL_SURFACE_RECEPTOR_SIGNALING_PATHWAY	5	106	0.162253	0.69348	1.85352842050289	23291|2534|5062|5567|6885	FBXW11|FYN|PAK2|PRKACB|MAP3K7
GO_ORGANELLE_MEMBRANE_FUSION	5	95	0.162253	0.69348	1.85352842050289	255928|27072|57586|6809|9482	SYT14|VPS41|SYT13|STX3|STX8
GO_CALCIUM_ION_REGULATED_EXOCYTOSIS	5	81	0.162253	0.69348	1.85352842050289	255928|57586|6809|8618|9783	SYT14|SYT13|STX3|CADPS|RIMS3
GO_OUTFLOW_TRACT_MORPHOGENESIS	5	56	0.162253	0.69348	1.85352842050289	10512|2535|55742|6926|7474	SEMA3C|FZD2|PARVA|TBX3|WNT5A
GO_SOMITE_DEVELOPMENT	5	78	0.162253	0.69348	1.85352842050289	10512|5523|57669|7474|9839	SEMA3C|PPP2R3A|EPB41L5|WNT5A|ZEB2
GO_REGULATION_OF_MEMBRANE_POTENTIAL	18	343	0.163054	0.69348	1.32796172697243	10052|10142|154|1756|18|1906|2898|29119|3786|3791|4092|481|4897|6334|6546|776|9162|9783	GJC1|AKAP9|ADRB2|DMD|ABAT|EDN1|GRIK2|CTNNA3|KCNQ3|KDR|SMAD7|ATP1B1|NRCAM|SCN8A|SLC8A1|CACNA1D|DGKI|RIMS3
GO_POSITIVE_REGULATION_OF_MAP_KINASE_ACTIVITY	12	207	0.16313	0.69348	1.43030048075057	1902|1906|1950|2043|2357|3672|4293|56034|6885|7057|7474|9839	LPAR1|EDN1|EGF|EPHA4|FPR1|ITGA1|MAP3K9|PDGFC|MAP3K7|THBS1|WNT5A|ZEB2
GO_NEGATIVE_REGULATION_OF_CELL_ACTIVATION	8	158	0.164354	0.69348	1.57488134635198	154|18|29126|3624|80380|80381|80762|84959	ADRB2|ABAT|CD274|INHBA|PDCD1LG2|CD276|NDFIP1|UBASH3B
GO_DEVELOPMENTAL_GROWTH_INVOLVED_IN_MORPHOGENESIS	8	104	0.164354	0.69348	1.57488134635198	1946|2099|214|342184|57669|6586|7474|9839	EFNA5|ESR1|ALCAM|FMN1|EPB41L5|SLIT3|WNT5A|ZEB2
GO_ACTIVATION_OF_MAPK_ACTIVITY	8	137	0.164354	0.69348	1.57488134635198	1902|1950|2357|3672|4293|6885|7057|7474	LPAR1|EGF|FPR1|ITGA1|MAP3K9|MAP3K7|THBS1|WNT5A
GO_CELLULAR_RESPONSE_TO_BIOTIC_STIMULUS	9	163	0.165411	0.69348	1.52340932803548	1437|19|23097|2335|27063|3576|5054|5142|7474	CSF2|ABCA1|CDK19|FN1|ANKRD1|CXCL8|SERPINE1|PDE4B|WNT5A
GO_ANTIGEN_RECEPTOR_MEDIATED_SIGNALING_PATHWAY	9	195	0.165411	0.69348	1.52340932803548	23180|23291|2534|5062|5142|5795|59338|640|6885	RFTN1|FBXW11|FYN|PAK2|PDE4B|PTPRJ|PLEKHA1|BLK|MAP3K7
GO_NEGATIVE_REGULATION_OF_LEUKOCYTE_PROLIFERATION	4	69	0.165628	0.69348	2.02848243956021	29126|80380|80381|80762	CD274|PDCD1LG2|CD276|NDFIP1
GO_REGULATION_OF_PHOSPHOLIPASE_C_ACTIVITY	4	39	0.165628	0.69348	2.02848243956021	1902|2099|27|636	LPAR1|ESR1|ABL2|BICD1
GO_POSITIVE_REGULATION_OF_FAT_CELL_DIFFERENTIATION	4	51	0.165628	0.69348	2.02848243956021	1389|285590|7704|81029	CREBL2|SH3PXD2B|ZBTB16|WNT5B
GO_CRANIAL_NERVE_DEVELOPMENT	4	43	0.165628	0.69348	2.02848243956021	1499|1902|2048|84189	CTNNB1|LPAR1|EPHB2|SLITRK6
GO_NEGATIVE_REGULATION_OF_SMALL_GTPASE_MEDIATED_SIGNAL_TRANSDUCTION	4	40	0.165628	0.69348	2.02848243956021	10395|10617|22821|9462	DLC1|STAMBP|RASA3|RASAL2
GO_REGULATION_OF_EXTRINSIC_APOPTOTIC_SIGNALING_PATHWAY_IN_ABSENCE_OF_LIGAND	4	46	0.165628	0.69348	2.02848243956021	1437|2534|3624|8406	CSF2|FYN|INHBA|SRPX
GO_REGULATION_OF_CELLULAR_RESPONSE_TO_INSULIN_STIMULUS	4	59	0.165628	0.69348	2.02848243956021	114882|23235|7248|9021	OSBPL8|SIK2|TSC1|SOCS3
GO_REGULATION_OF_MAP_KINASE_ACTIVITY	17	319	0.166225	0.69348	1.33546941642812	1647|1902|1906|1950|2043|2357|3672|4215|4293|56034|5795|5997|6885|7046|7057|7474|9839	GADD45A|LPAR1|EDN1|EGF|EPHA4|FPR1|ITGA1|MAP3K3|MAP3K9|PDGFC|PTPRJ|RGS2|MAP3K7|TGFBR1|THBS1|WNT5A|ZEB2
GO_PIGMENT_GRANULE_LOCALIZATION	2	25	0.169842	0.69348	3.20883164895377	357|4644	SHROOM2|MYO5A
GO_ESTABLISHMENT_OF_ENDOTHELIAL_INTESTINAL_BARRIER	2	11	0.169842	0.69348	3.20883164895377	5802|9693	PTPRS|RAPGEF2
GO_MALE_GENITALIA_DEVELOPMENT	2	21	0.169842	0.69348	3.20883164895377	1499|6926	CTNNB1|TBX3
GO_REGULATION_OF_RESPIRATORY_GASEOUS_EXCHANGE_BY_NEUROLOGICAL_SYSTEM_PROCESS	2	13	0.169842	0.69348	3.20883164895377	2744|5090	GLS|PBX3
GO_NEGATIVE_REGULATION_OF_INNATE_IMMUNE_RESPONSE	2	38	0.169842	0.69348	3.20883164895377	103|55061	ADAR|SUSD4
GO_LAYER_FORMATION_IN_CEREBRAL_CORTEX	2	14	0.169842	0.69348	3.20883164895377	1499|8941	CTNNB1|CDK5R2
GO_CALCIUM_MEDIATED_SIGNALING_USING_INTRACELLULAR_CALCIUM_SOURCE	2	16	0.169842	0.69348	3.20883164895377	3791|57451	KDR|TENM2
GO_POSITIVE_REGULATION_OF_NEUROBLAST_PROLIFERATION	2	21	0.169842	0.69348	3.20883164895377	1499|7424	CTNNB1|VEGFC
GO_TONGUE_DEVELOPMENT	2	20	0.169842	0.69348	3.20883164895377	1499|54796	CTNNB1|BNC2
GO_NEGATIVE_REGULATION_OF_FIBROBLAST_GROWTH_FACTOR_RECEPTOR_SIGNALING_PATHWAY	2	11	0.169842	0.69348	3.20883164895377	7057|7474	THBS1|WNT5A
GO_BETA_CATENIN_DESTRUCTION_COMPLEX_DISASSEMBLY	2	22	0.169842	0.69348	3.20883164895377	1499|2535	CTNNB1|FZD2
GO_WATER_TRANSPORT	2	20	0.169842	0.69348	3.20883164895377	10630|3037	PDPN|HAS2
GO_GPI_ANCHOR_METABOLIC_PROCESS	2	33	0.169842	0.69348	3.20883164895377	5329|93183	PLAUR|PIGM
GO_NEGATIVE_REGULATION_OF_MEIOTIC_CELL_CYCLE	2	19	0.169842	0.69348	3.20883164895377	346673|5567	STRA8|PRKACB
GO_PHOTOTRANSDUCTION_VISIBLE_LIGHT	2	20	0.169842	0.69348	3.20883164895377	5145|6101	PDE6A|RP1
GO_POSITIVE_REGULATION_OF_EXTRINSIC_APOPTOTIC_SIGNALING_PATHWAY_IN_ABSENCE_OF_LIGAND	2	14	0.169842	0.69348	3.20883164895377	3624|8406	INHBA|SRPX
GO_NEGATIVE_REGULATION_OF_PEPTIDYL_THREONINE_PHOSPHORYLATION	2	15	0.169842	0.69348	3.20883164895377	4092|801	SMAD7|CALM1
GO_EXTRACELLULAR_REGULATION_OF_SIGNAL_TRANSDUCTION	2	14	0.169842	0.69348	3.20883164895377	2200|4052	FBN1|LTBP1
GO_GRANULOCYTE_ACTIVATION	2	21	0.169842	0.69348	3.20883164895377	3576|55361	CXCL8|PI4K2A
GO_REGULATION_OF_CAMP_MEDIATED_SIGNALING	2	23	0.169842	0.69348	3.20883164895377	5997|9693	RGS2|RAPGEF2
GO_CELL_MIGRATION_INVOLVED_IN_GASTRULATION	2	14	0.169842	0.69348	3.20883164895377	57669|7474	EPB41L5|WNT5A
GO_POSITIVE_REGULATION_OF_SODIUM_ION_TRANSMEMBRANE_TRANSPORT	2	17	0.169842	0.69348	3.20883164895377	1756|481	DMD|ATP1B1
GO_POSITIVE_REGULATION_OF_URINE_VOLUME	2	14	0.169842	0.69348	3.20883164895377	1906|3037	EDN1|HAS2
GO_ESTABLISHMENT_OF_NUCLEUS_LOCALIZATION	2	14	0.169842	0.69348	3.20883164895377	23345|5747	SYNE1|PTK2
GO_POSITIVE_REGULATION_OF_POTASSIUM_ION_TRANSMEMBRANE_TRANSPORTER_ACTIVITY	2	16	0.169842	0.69348	3.20883164895377	10142|481	AKAP9|ATP1B1
GO_NEGATIVE_REGULATION_OF_MACROAUTOPHAGY	2	22	0.169842	0.69348	3.20883164895377	7248|9637	TSC1|FEZ2
GO_PERICARDIUM_DEVELOPMENT	2	18	0.169842	0.69348	3.20883164895377	57493|7474	HEG1|WNT5A
GO_SCF_DEPENDENT_PROTEASOMAL_UBIQUITIN_DEPENDENT_PROTEIN_CATABOLIC_PROCESS	2	23	0.169842	0.69348	3.20883164895377	23291|25827	FBXW11|FBXL2
GO_POSITIVE_REGULATION_OF_MICROTUBULE_POLYMERIZATION	2	18	0.169842	0.69348	3.20883164895377	23332|5997	CLASP1|RGS2
GO_BEHAVIORAL_RESPONSE_TO_COCAINE	2	12	0.169842	0.69348	3.20883164895377	18|221935	ABAT|SDK1
GO_POSITIVE_REGULATION_OF_CELL_SIZE	2	14	0.169842	0.69348	3.20883164895377	1906|51334	EDN1|PRR16
GO_ACTIVATION_OF_PROTEIN_KINASE_B_ACTIVITY	2	22	0.169842	0.69348	3.20883164895377	114882|7474	OSBPL8|WNT5A
GO_PYRIMIDINE_NUCLEOSIDE_CATABOLIC_PROCESS	2	21	0.169842	0.69348	3.20883164895377	4907|978	NT5E|CDA
GO_POSITIVE_REGULATION_OF_TYROSINE_PHOSPHORYLATION_OF_STAT5_PROTEIN	2	16	0.169842	0.69348	3.20883164895377	1437|2534	CSF2|FYN
GO_NEGATIVE_REGULATION_OF_RECEPTOR_MEDIATED_ENDOCYTOSIS	2	17	0.169842	0.69348	3.20883164895377	29978|302	UBQLN2|ANXA2
GO_REGULATION_OF_ARF_PROTEIN_SIGNAL_TRANSDUCTION	2	16	0.169842	0.69348	3.20883164895377	8729|9922	GBF1|IQSEC1
GO_IMMUNOLOGICAL_SYNAPSE_FORMATION	2	11	0.169842	0.69348	3.20883164895377	1794|8440	DOCK2|NCK2
GO_RIBONUCLEOSIDE_CATABOLIC_PROCESS	2	25	0.169842	0.69348	3.20883164895377	4907|978	NT5E|CDA
GO_DERMATAN_SULFATE_METABOLIC_PROCESS	2	13	0.169842	0.69348	3.20883164895377	113189|1462	CHST14|VCAN
GO_REGULATION_OF_DEVELOPMENTAL_PIGMENTATION	2	16	0.169842	0.69348	3.20883164895377	56999|9839	ADAMTS9|ZEB2
GO_POSITIVE_REGULATION_OF_CYTOSOLIC_CALCIUM_ION_CONCENTRATION_INVOLVED_IN_PHOSPHOLIPASE_C_ACTIVATING_G_PROTEIN_COUPLED_SIGNALING_PATHWAY	2	14	0.169842	0.69348	3.20883164895377	1902|1906	LPAR1|EDN1
GO_REGULATION_OF_METAL_ION_TRANSPORT	18	325	0.170024	0.69348	1.31773210328	10142|10681|1499|154|154215|1756|1950|196527|444|4644|481|5142|6446|6546|6781|776|801|84959	AKAP9|GNB5|CTNNB1|ADRB2|NKAIN2|DMD|EGF|ANO6|ASPH|MYO5A|ATP1B1|PDE4B|SGK1|SLC8A1|STC1|CACNA1D|CALM1|UBASH3B
GO_NEGATIVE_REGULATION_OF_PROTEIN_CATABOLIC_PROCESS	6	109	0.170243	0.69348	1.70131146500035	113451|2534|302|56776|57589|9683	AZIN2|FYN|ANXA2|FMN2|RIC1|N4BP1
GO_SIGNAL_TRANSDUCTION_IN_RESPONSE_TO_DNA_DAMAGE	6	96	0.170243	0.69348	1.70131146500035	1647|2885|28996|6659|6672|8738	GADD45A|GRB2|HIPK2|SOX4|SP100|CRADD
GO_REACTIVE_OXYGEN_SPECIES_METABOLIC_PROCESS	6	96	0.170243	0.69348	1.70131146500035	1906|285590|316|3491|7837|8729	EDN1|SH3PXD2B|AOX1|CCN1|PXDN|GBF1
GO_REGULATION_OF_CATION_CHANNEL_ACTIVITY	6	88	0.170243	0.69348	1.70131146500035	10681|1756|444|4644|5142|801	GNB5|DMD|ASPH|MYO5A|PDE4B|CALM1
GO_POSITIVE_REGULATION_OF_GENE_EXPRESSION	71	1733	0.171588	0.698317	1.1422718631143	1012|1021|103|10365|10725|11278|1389|1437|147372|1499|154|1906|1950|2004|2044|2099|22885|22924|23085|23291|2335|23528|253461|2535|27063|2736|285704|28996|3491|3624|3655|4092|4192|444|463|4659|473|5054|5087|5090|51334|55818|57690|59269|607|64067|64764|6594|6659|6672|6760|6885|6925|6926|7003|7046|7057|7474|7704|8091|81606|8440|84441|84913|864|8837|9079|9612|9663|9826|9839	CDH13|CDK6|ADAR|KLF2|NFAT5|KLF12|CREBL2|CSF2|CCBE1|CTNNB1|ADRB2|EDN1|EGF|ELK3|EPHA5|ESR1|ABLIM3|MAPRE3|ERC1|FBXW11|FN1|ZNF281|ZBTB38|FZD2|ANKRD1|GLI2|RGMB|HIPK2|CCN1|INHBA|ITGA6|SMAD7|MDK|ASPH|ZFHX3|PPP1R12A|RERE|SERPINE1|PBX1|PBX3|PRR16|KDM3A|TNRC6C|HIVEP3|BCL9|NPAS3|CREB3L2|SMARCA1|SOX4|SP100|SS18|MAP3K7|TCF4|TBX3|TEAD1|TGFBR1|THBS1|WNT5A|ZBTB16|HMGA2|LBH|NCK2|MAML2|ATOH8|RUNX3|CFLAR|LDB2|NCOR2…
GO_NEGATIVE_REGULATION_OF_PHOSPHORUS_METABOLIC_PROCESS	27	541	0.172625	0.701893	1.24390983284763	103|1647|1756|1902|1906|26524|29855|3486|3624|4091|4092|5062|51231|55450|5795|5801|5997|6093|64780|79899|801|8440|84959|8660|9021|9568|978	ADAR|GADD45A|DMD|LPAR1|EDN1|LATS2|UBN1|IGFBP3|INHBA|SMAD6|SMAD7|PAK2|VRK3|CAMK2N1|PTPRJ|PTPRR|RGS2|ROCK1|MICAL1|PRR5L|CALM1|NCK2|UBASH3B|IRS2|SOCS3|GABBR2|CDA
GO_FAT_CELL_DIFFERENTIATION	7	106	0.174308	0.707437	1.60714238582044	114882|154|3655|4091|5997|8091|81029	OSBPL8|ADRB2|ITGA6|SMAD6|RGS2|HMGA2|WNT5B
GO_VACUOLE_ORGANIZATION	7	168	0.174308	0.707437	1.60714238582044	19|23710|259173|27072|411|5289|8406	ABCA1|GABARAPL1|ALS2CL|VPS41|ARSB|PIK3C3|SRPX
GO_MACROMOLECULAR_COMPLEX_ASSEMBLY	48	1398	0.175979	0.711976	1.17230565101339	1000|10142|103|119|138050|1499|154|160851|1756|19|1946|1950|196527|23332|2335|23607|23639|25923|267|26953|2744|285590|29855|302|3092|331|3915|50617|5066|51129|55291|56034|57142|5747|57528|607|636|63971|6505|6925|7248|79884|80036|8091|8440|8618|9076|978	CDH2|AKAP9|ADAR|ADD2|HGSNAT|CTNNB1|ADRB2|DGKH|DMD|ABCA1|EFNA5|EGF|ANO6|CLASP1|FN1|CD2AP|LRRC6|ATL3|AMFR|RANBP6|GLS|SH3PXD2B|UBN1|ANXA2|HIP1|XIAP|LAMC1|ATP6V0A4|PAM|ANGPTL4|PPP6R3|PDGFC|RTN4|PTK2|KCTD16|BCL9|BICD1|KIF13A|SLC1A1|TCF4|TSC1|MAP9|TRPM3|HMGA2|NCK2|CADPS|CLDN1|CDA
GO_POSITIVE_REGULATION_OF_TRANSMEMBRANE_TRANSPORT	8	131	0.176017	0.711976	1.54319287899935	10142|113451|1756|196527|444|481|6781|801	AKAP9|AZIN2|DMD|ANO6|ASPH|ATP1B1|STC1|CALM1
GO_REGULATION_OF_EPITHELIAL_CELL_DIFFERENTIATION	8	122	0.176017	0.711976	1.54319287899935	1499|4659|56999|6093|6926|84162|84913|9839	CTNNB1|PPP1R12A|ADAMTS9|ROCK1|TBX3|KIAA1109|ATOH8|ZEB2
GO_ACTIVATION_OF_INNATE_IMMUNE_RESPONSE	9	204	0.176229	0.711976	1.49695561782868	1508|23180|23291|2534|5062|5289|5567|6885|7187	CTSB|RFTN1|FBXW11|FYN|PAK2|PIK3C3|PRKACB|MAP3K7|TRAF3
GO_MEMBRANE_LIPID_METABOLIC_PROCESS	9	184	0.176229	0.711976	1.49695561782868	143888|166929|2581|411|5329|5660|8869|93183|9517	POGLUT3|SGMS2|GALC|ARSB|PLAUR|PSAP|ST3GAL5|PIGM|SPTLC2
GO_REGULATION_OF_SMOOTH_MUSCLE_CONTRACTION	5	60	0.178411	0.717073	1.78471161376256	154|18|1906|5997|80005	ADRB2|ABAT|EDN1|RGS2|DOCK5
GO_POSITIVE_REGULATION_OF_CELL_CYCLE_ARREST	5	85	0.178411	0.717073	1.78471161376256	115426|1647|6659|8091|8738	UHRF2|GADD45A|SOX4|HMGA2|CRADD
GO_POSITIVE_REGULATION_OF_ENDOTHELIAL_CELL_PROLIFERATION	5	68	0.178411	0.717073	1.78471161376256	1012|3690|3791|7046|7474	CDH13|ITGB3|KDR|TGFBR1|WNT5A
GO_POSITIVE_REGULATION_OF_ION_TRANSPORT	13	236	0.178476	0.717073	1.37916612782577	10142|154|1756|18|1906|196527|444|481|51761|6446|6781|776|801	AKAP9|ADRB2|DMD|ABAT|EDN1|ANO6|ASPH|ATP1B1|ATP8A2|SGK1|STC1|CACNA1D|CALM1
GO_PEPTIDYL_AMINO_ACID_MODIFICATION	35	841	0.180989	0.720245	1.20164495535754	1437|158135|1950|2042|2043|2044|2048|2250|22853|2534|2590|26524|27|283208|285381|28996|3713|3716|3791|444|5062|51231|55625|55818|5747|640|6446|6672|6885|7046|7799|8091|8460|8869|93166	CSF2|TTLL11|EGF|EPHA3|EPHA4|EPHA5|EPHB2|FGF5|LMTK2|FYN|GALNT2|LATS2|ABL2|P4HA3|DPH3|HIPK2|IVL|JAK1|KDR|ASPH|PAK2|VRK3|ZDHHC7|KDM3A|PTK2|BLK|SGK1|SP100|MAP3K7|TGFBR1|PRDM2|HMGA2|TPST1|ST3GAL5|PRDM6
GO_RESPONSE_TO_ESTROGEN	12	218	0.181231	0.720245	1.39548161816652	1499|154|2099|4091|411|4323|5066|6751|7474|7799|80139|9021	CTNNB1|ADRB2|ESR1|SMAD6|ARSB|MMP14|PAM|SSTR1|WNT5A|PRDM2|ZNF703|SOCS3
GO_RESPONSE_TO_EXTRACELLULAR_STIMULUS	20	441	0.183209	0.720245	1.27997873708422	11167|1515|154|1611|19|220441|23710|26|3655|411|5289|57678|64121|6546|6678|6751|6781|7248|9021|96459	FSTL1|CTSV|ADRB2|DAP|ABCA1|RNF152|GABARAPL1|AOC1|ITGA6|ARSB|PIK3C3|GPAM|RRAGC|SLC8A1|SPARC|SSTR1|STC1|TSC1|SOCS3|FNIP1
GO_CELL_CYCLE_PHASE_TRANSITION	11	255	0.183723	0.720245	1.41533338522723	10133|10142|1021|1647|23291|23332|26524|3624|4659|5218|801	OPTN|AKAP9|CDK6|GADD45A|FBXW11|CLASP1|LATS2|INHBA|PPP1R12A|CDK14|CALM1
GO_ION_TRANSPORT	53	1262	0.183973	0.720245	1.15762624464249	10052|10060|10630|113451|114882|119|121260|121601|160518|19|1906|196527|201266|22821|22853|23229|23250|23258|2534|2556|26249|27032|2744|2898|341208|357|3786|387700|444|481|50617|51761|55089|55129|57205|57578|6334|6446|6505|6519|6546|6578|6582|7038|7248|776|80036|801|80762|84102|8500|89869|9107	GJC1|ABCC9|PDPN|AZIN2|OSBPL8|ADD2|SLC15A4|ANO4|DENND5B|ABCA1|EDN1|ANO6|SLC39A11|RASA3|LMTK2|ARHGEF9|ATP11A|DENND5A|FYN|GABRA3|KLHL3|ATP2C1|GLS|GRIK2|HEPHL1|SHROOM2|KCNQ3|SLC16A12|ASPH|ATP1B1|ATP6V0A4|ATP8A2|SLC38A4|ANO10|ATP10D|UNC79|SCN8A|SGK1|SLC1A1|SLC3A1|SLC8A1|SLCO2A1|SLC22A2|TG|TSC1|CACNA1D|TRPM3|CALM1|NDFIP1|SLC41A2|PPFIA1|PLCZ1|MTMR6
GO_CARBOHYDRATE_METABOLIC_PROCESS	27	662	0.184087	0.720245	1.2318532527806	113189|117248|2581|2590|2650|29071|3036|3037|3340|4121|51363|54928|55277|55568|55790|56548|57452|57511|64399|6519|7057|801|8660|8869|9108|94025|9435	CHST14|GALNT15|GALC|GALNT2|GCNT1|C1GALT1C1|HAS1|HAS2|NDST1|MAN1A1|CHST15|BPNT2|FGGY|GALNT10|CSGALNACT1|CHST7|GALNT16|COG6|HHIP|SLC3A1|THBS1|CALM1|IRS2|ST3GAL5|MTMR7|MUC16|CHST2
GO_MOVEMENT_IN_ENVIRONMENT_OF_OTHER_ORGANISM_INVOLVED_IN_SYMBIOTIC_INTERACTION	6	87	0.184671	0.720245	1.6524960005315	1508|23601|3690|5817|81607|9076	CTSB|CLEC5A|ITGB3|PVR|NECTIN4|CLDN1
GO_EMBRYONIC_PLACENTA_DEVELOPMENT	6	83	0.184671	0.720245	1.6524960005315	10049|1437|2885|3491|677|9021	DNAJB6|CSF2|GRB2|CCN1|ZFP36L1|SOCS3
GO_ERBB_SIGNALING_PATHWAY	6	79	0.184671	0.720245	1.6524960005315	1950|2885|53358|5747|5801|8440	EGF|GRB2|SHC3|PTK2|PTPRR|NCK2
GO_RENAL_TUBULE_DEVELOPMENT	6	78	0.184671	0.720245	1.6524960005315	1282|1499|170690|26249|342184|5087	COL4A1|CTNNB1|ADAMTS16|KLHL3|FMN1|PBX1
GO_INNER_EAR_MORPHOGENESIS	6	92	0.184671	0.720245	1.6524960005315	2048|2535|2736|51761|7474|84189	EPHB2|FZD2|GLI2|ATP8A2|WNT5A|SLITRK6
GO_NEGATIVE_REGULATION_OF_PROTEIN_BINDING	4	79	0.184924	0.720245	1.92688974013021	154|302|57669|6093	ADRB2|ANXA2|EPB41L5|ROCK1
GO_OVARIAN_FOLLICLE_DEVELOPMENT	4	61	0.184924	0.720245	1.92688974013021	2099|346673|3624|4323	ESR1|STRA8|INHBA|MMP14
GO_CHEMOKINE_MEDIATED_SIGNALING_PATHWAY	4	72	0.184924	0.720245	1.92688974013021	2921|3576|57007|6374	CXCL3|CXCL8|ACKR3|CXCL5
GO_DENDRITE_MORPHOGENESIS	4	42	0.184924	0.720245	1.92688974013021	2048|2534|342184|473	EPHB2|FYN|FMN1|RERE
GO_INSULIN_RECEPTOR_SIGNALING_PATHWAY	4	80	0.184924	0.720245	1.92688974013021	1979|2885|50617|8660	EIF4EBP2|GRB2|ATP6V0A4|IRS2
GO_CELLULAR_RESPONSE_TO_DRUG	4	67	0.184924	0.720245	1.92688974013021	1906|27063|4659|5142	EDN1|ANKRD1|PPP1R12A|PDE4B
GO_EMBRYONIC_CRANIAL_SKELETON_MORPHOGENESIS	4	46	0.184924	0.720245	1.92688974013021	1499|3340|4323|7046	CTNNB1|NDST1|MMP14|TGFBR1
GO_EXCRETION	3	44	0.186393	0.720245	2.22242061957905	10725|4192|50617	NFAT5|MDK|ATP6V0A4
GO_REGULATION_OF_LIPID_STORAGE	3	41	0.186393	0.720245	2.22242061957905	114882|19|3690	OSBPL8|ABCA1|ITGB3
GO_HIPPO_SIGNALING	3	27	0.186393	0.720245	2.22242061957905	154810|26524|7003	AMOTL1|LATS2|TEAD1
GO_REGULATION_OF_MEIOTIC_CELL_CYCLE	3	40	0.186393	0.720245	2.22242061957905	346673|5567|7474	STRA8|PRKACB|WNT5A
GO_PROXIMAL_DISTAL_PATTERN_FORMATION	3	32	0.186393	0.720245	2.22242061957905	1499|2736|5087	CTNNB1|GLI2|PBX1
GO_NEGATIVE_REGULATION_OF_ANION_TRANSPORT	3	33	0.186393	0.720245	2.22242061957905	18|7057|8660	ABAT|THBS1|IRS2
GO_EYE_PHOTORECEPTOR_CELL_DIFFERENTIATION	3	42	0.186393	0.720245	2.22242061957905	5523|6101|85407	PPP2R3A|RP1|NKD1
GO_POSITIVE_REGULATION_OF_CALCIUM_MEDIATED_SIGNALING	3	38	0.186393	0.720245	2.22242061957905	1012|444|801	CDH13|ASPH|CALM1
GO_NEGATIVE_REGULATION_OF_EPITHELIAL_CELL_APOPTOTIC_PROCESS	3	35	0.186393	0.720245	2.22242061957905	3791|5054|51129	KDR|SERPINE1|ANGPTL4
GO_VESICLE_CYTOSKELETAL_TRAFFICKING	3	39	0.186393	0.720245	2.22242061957905	1780|4644|63971	DYNC1I1|MYO5A|KIF13A
GO_BONE_REMODELING	3	35	0.186393	0.720245	2.22242061957905	1499|154|4853	CTNNB1|ADRB2|NOTCH2
GO_ENDOCRINE_PANCREAS_DEVELOPMENT	3	40	0.186393	0.720245	2.22242061957905	1021|6659|7474	CDK6|SOX4|WNT5A
GO_REGULATION_OF_THE_FORCE_OF_HEART_CONTRACTION	3	29	0.186393	0.720245	2.22242061957905	154|4633|6546	ADRB2|MYL2|SLC8A1
GO_REGULATION_OF_FATTY_ACID_TRANSPORT	3	27	0.186393	0.720245	2.22242061957905	1906|7057|8660	EDN1|THBS1|IRS2
GO_SODIUM_ION_HOMEOSTASIS	3	30	0.186393	0.720245	2.22242061957905	481|6446|6546	ATP1B1|SGK1|SLC8A1
GO_MESODERMAL_CELL_DIFFERENTIATION	3	26	0.186393	0.720245	2.22242061957905	3624|3690|8091	INHBA|ITGB3|HMGA2
GO_MUSCLE_FIBER_DEVELOPMENT	3	47	0.186393	0.720245	2.22242061957905	1756|4633|92737	DMD|MYL2|DNER
GO_REGULATION_OF_LIPID_CATABOLIC_PROCESS	3	52	0.186393	0.720245	2.22242061957905	154|8660|9517	ADRB2|IRS2|SPTLC2
GO_LAMELLIPODIUM_ASSEMBLY	3	30	0.186393	0.720245	2.22242061957905	1012|22885|8440	CDH13|ABLIM3|NCK2
GO_POSITIVE_REGULATION_OF_CYCLIC_NUCLEOTIDE_METABOLIC_PROCESS	7	109	0.187399	0.7235	1.56956883006133	10486|154|19|2535|5744|7474|801	CAP2|ADRB2|ABCA1|FZD2|PTHLH|WNT5A|CALM1
GO_EPIDERMAL_CELL_DIFFERENTIATION	8	142	0.188035	0.724696	1.51274486598388	1499|23022|26524|2736|3713|7474|84189|84648	CTNNB1|PALLD|LATS2|GLI2|IVL|WNT5A|SLITRK6|LCE3D
GO_REGULATION_OF_CAMP_METABOLIC_PROCESS	8	129	0.188035	0.724696	1.51274486598388	10486|154|19|1902|1906|5744|801|9568	CAP2|ADRB2|ABCA1|LPAR1|EDN1|PTHLH|CALM1|GABBR2
GO_NEGATIVE_REGULATION_OF_NERVOUS_SYSTEM_DEVELOPMENT	15	262	0.188686	0.726574	1.32878874447645	10505|10512|1499|1902|2043|2048|22882|5087|5567|57142|5747|57540|6695|7474|9693	SEMA4F|SEMA3C|CTNNB1|LPAR1|EPHA4|EPHB2|ZHX2|PBX1|PRKACB|RTN4|PTK2|DISP3|SPOCK1|WNT5A|RAPGEF2
GO_REGULATION_OF_NUCLEOTIDE_METABOLIC_PROCESS	12	211	0.190626	0.733405	1.37869390027746	10486|154|19|1902|1906|2535|5744|7057|7474|801|9568|978	CAP2|ADRB2|ABCA1|LPAR1|EDN1|FZD2|PTHLH|THBS1|WNT5A|CALM1|GABBR2|CDA
GO_CARBOHYDRATE_DERIVATIVE_METABOLIC_PROCESS	40	1047	0.192865	0.741377	1.17734093538748	113189|117248|138050|143888|1462|176|200895|2581|2590|2650|29071|3036|3037|3340|3423|411|4121|481|4907|50617|51363|5142|5145|5329|54928|55568|55790|56548|5660|56999|5744|57452|7057|8869|9060|93183|94025|9435|978|9955	CHST14|GALNT15|HGSNAT|POGLUT3|VCAN|ACAN|DHFR2|GALC|GALNT2|GCNT1|C1GALT1C1|HAS1|HAS2|NDST1|IDS|ARSB|MAN1A1|ATP1B1|NT5E|ATP6V0A4|CHST15|PDE4B|PDE6A|PLAUR|BPNT2|GALNT10|CSGALNACT1|CHST7|PSAP|ADAMTS9|PTHLH|GALNT16|THBS1|ST3GAL5|PAPSS2|PIGM|MUC16|CHST2|CDA|HS3ST3A1
GO_ADULT_LOCOMOTORY_BEHAVIOR	5	80	0.195141	0.745603	1.72075995682652	2043|28996|5090|7248|84189	EPHA4|HIPK2|PBX3|TSC1|SLITRK6
GO_ENDOTHELIAL_CELL_DIFFERENTIATION	5	72	0.195141	0.745603	1.72075995682652	1499|57493|5802|6781|9693	CTNNB1|HEG1|PTPRS|STC1|RAPGEF2
GO_TOLL_LIKE_RECEPTOR_SIGNALING_PATHWAY	5	85	0.195141	0.745603	1.72075995682652	1508|23180|5289|6885|7187	CTSB|RFTN1|PIK3C3|MAP3K7|TRAF3
GO_REGULATION_OF_BIOMINERAL_TISSUE_DEVELOPMENT	5	75	0.195141	0.745603	1.72075995682652	154|196527|5552|6546|80381	ADRB2|ANO6|SRGN|SLC8A1|CD276
GO_POSITIVE_REGULATION_OF_PEPTIDYL_SERINE_PHOSPHORYLATION	5	88	0.195141	0.745603	1.72075995682652	10142|1389|7474|8412|96459	AKAP9|CREBL2|WNT5A|BCAR3|FNIP1
GO_POSITIVE_REGULATION_OF_PHOSPHATIDYLINOSITOL_3_KINASE_SIGNALING	5	62	0.195141	0.745603	1.72075995682652	2534|3791|56034|5747|79899	FYN|KDR|PDGFC|PTK2|PRR5L
GO_POSITIVE_REGULATION_OF_AXONOGENESIS	5	69	0.195141	0.745603	1.72075995682652	1946|2335|23499|6091|9839	EFNA5|FN1|MACF1|ROBO1|ZEB2
GO_ACTIVATION_OF_IMMUNE_RESPONSE	17	427	0.196321	0.749465	1.29274554799451	1508|196051|23180|23291|2534|2885|5062|5142|5289|55061|5567|5747|5795|59338|640|6885|7187	CTSB|PLPP4|RFTN1|FBXW11|FYN|GRB2|PAK2|PDE4B|PIK3C3|SUSD4|PRKACB|PTK2|PTPRJ|PLEKHA1|BLK|MAP3K7|TRAF3
GO_PEPTIDYL_SERINE_MODIFICATION	9	148	0.198789	0.752951	1.4466936934773	22853|2590|26524|28996|5062|51231|6446|7046|8091	LMTK2|GALNT2|LATS2|HIPK2|PAK2|VRK3|SGK1|TGFBR1|HMGA2
GO_MYELOID_LEUKOCYTE_MIGRATION	6	99	0.199558	0.752951	1.6063917470218	1906|2921|3576|3672|5142|8729	EDN1|CXCL3|CXCL8|ITGA1|PDE4B|GBF1
GO_DEFENSE_RESPONSE_TO_VIRUS	6	164	0.199558	0.752951	1.6063917470218	10060|103|27297|57678|665|81844	ABCC9|ADAR|CRCP|GPAM|BNIP3L|TRIM56
GO_ANTIGEN_PROCESSING_AND_PRESENTATION_OF_PEPTIDE_ANTIGEN	6	177	0.199558	0.752951	1.6063917470218	1515|1780|1783|3797|3831|8905	CTSV|DYNC1I1|DYNC1LI2|KIF3C|KLC1|AP1S2
GO_LIPID_HOMEOSTASIS	6	110	0.199558	0.752951	1.6063917470218	19|51129|57540|57678|8310|8660	ABCA1|ANGPTL4|DISP3|GPAM|ACOX3|IRS2
GO_PROTEIN_STABILIZATION	6	131	0.199558	0.752951	1.6063917470218	1389|22848|4092|481|6659|7248	CREBL2|AAK1|SMAD7|ATP1B1|SOX4|TSC1
GO_REGULATION_OF_SEQUESTERING_OF_CALCIUM_ION	7	107	0.200878	0.752951	1.5337084177222	1756|22821|444|4644|6546|801|84959	DMD|RASA3|ASPH|MYO5A|SLC8A1|CALM1|UBASH3B
GO_PRESYNAPTIC_PROCESS_INVOLVED_IN_SYNAPTIC_TRANSMISSION	7	116	0.200878	0.752951	1.5337084177222	255928|57586|6582|6809|8500|8618|9162	SYT14|SYT13|SLC22A2|STX3|PPFIA1|CADPS|DGKI
GO_RESPONSE_TO_TRANSITION_METAL_NANOPARTICLE	7	148	0.200878	0.752951	1.5337084177222	18|2335|26|4017|411|5066|79901	ABAT|FN1|AOC1|LOXL2|ARSB|PAM|CYBRD1
GO_NEGATIVE_REGULATION_OF_CELL_DEVELOPMENT	16	303	0.2009	0.752951	1.29821700059442	10505|10512|1499|1902|1946|2043|2048|22882|4092|5087|57142|5747|57540|6695|7474|9693	SEMA4F|SEMA3C|CTNNB1|LPAR1|EFNA5|EPHA4|EPHB2|ZHX2|SMAD7|PBX1|RTN4|PTK2|DISP3|SPOCK1|WNT5A|RAPGEF2
GO_BEHAVIOR	24	516	0.204671	0.752951	1.22726683435193	154|18|1979|2043|2048|221935|22941|2534|257194|267|2744|2898|28996|4192|4644|5090|51761|53358|57578|6446|7057|7248|84189|9162	ADRB2|ABAT|EIF4EBP2|EPHA4|EPHB2|SDK1|SHANK2|FYN|NEGR1|AMFR|GLS|GRIK2|HIPK2|MDK|MYO5A|PBX3|ATP8A2|SHC3|UNC79|SGK1|THBS1|TSC1|SLITRK6|DGKI
GO_MAMMARY_GLAND_MORPHOGENESIS	4	40	0.204903	0.752951	1.83482094622055	2099|2736|6926|7474	ESR1|GLI2|TBX3|WNT5A
GO_NEGATIVE_REGULATION_OF_PROTEIN_POLYMERIZATION	4	55	0.204903	0.752951	1.83482094622055	119|29766|375189|6446	ADD2|TMOD3|PFN4|SGK1
GO_PHOSPHATIDYLINOSITOL_3_PHOSPHATE_BIOSYNTHETIC_PROCESS	4	49	0.204903	0.752951	1.83482094622055	2250|2885|5289|8660	FGF5|GRB2|PIK3C3|IRS2
GO_MEMBRANE_DOCKING	4	68	0.204903	0.752951	1.83482094622055	51762|6093|6809|9482	RAB8B|ROCK1|STX3|STX8
GO_GLOMERULUS_DEVELOPMENT	4	49	0.204903	0.752951	1.83482094622055	10409|1285|4643|5420	BASP1|COL4A3|MYO1E|PODXL
GO_TISSUE_REGENERATION	4	52	0.204903	0.752951	1.83482094622055	10404|4853|607|8837	CPQ|NOTCH2|BCL9|CFLAR
GO_MICROTUBULE_BUNDLE_FORMATION	4	69	0.204903	0.752951	1.83482094622055	23332|23639|6101|89796	CLASP1|LRRC6|RP1|NAV1
GO_POSITIVE_REGULATION_OF_OXIDOREDUCTASE_ACTIVITY	4	47	0.204903	0.752951	1.83482094622055	1906|2099|27|801	EDN1|ESR1|ABL2|CALM1
GO_CELLULAR_TRANSITION_METAL_ION_HOMEOSTASIS	4	77	0.204903	0.752951	1.83482094622055	27032|57217|79901|80762	ATP2C1|TTC7A|CYBRD1|NDFIP1
GO_DENTATE_GYRUS_DEVELOPMENT	2	15	0.205381	0.752951	2.75016636205134	1021|4192	CDK6|MDK
GO_REGULATION_OF_MAMMARY_GLAND_EPITHELIAL_CELL_PROLIFERATION	2	16	0.205381	0.752951	2.75016636205134	6091|80139	ROBO1|ZNF703
GO_MICROTUBULE_ANCHORING	2	17	0.205381	0.752951	2.75016636205134	23332|636	CLASP1|BICD1
GO_REGULATION_OF_RESPIRATORY_SYSTEM_PROCESS	2	16	0.205381	0.752951	2.75016636205134	2744|5090	GLS|PBX3
GO_CELLULAR_RESPONSE_TO_FLUID_SHEAR_STRESS	2	19	0.205381	0.752951	2.75016636205134	10365|3037	KLF2|HAS2
GO_ROUNDABOUT_SIGNALING_PATHWAY	2	12	0.205381	0.752951	2.75016636205134	6091|6586	ROBO1|SLIT3
GO_REGULATION_OF_MACROPHAGE_ACTIVATION	2	26	0.205381	0.752951	2.75016636205134	7057|7474	THBS1|WNT5A
GO_RENAL_VESICLE_DEVELOPMENT	2	14	0.205381	0.752951	2.75016636205134	1499|342184	CTNNB1|FMN1
GO_PATHWAY_RESTRICTED_SMAD_PROTEIN_PHOSPHORYLATION	2	13	0.205381	0.752951	2.75016636205134	4092|7046	SMAD7|TGFBR1
GO_REGULATION_OF_EXTRACELLULAR_MATRIX_ASSEMBLY	2	11	0.205381	0.752951	2.75016636205134	23332|90102	CLASP1|PHLDB2
GO_REGULATION_OF_CLATHRIN_MEDIATED_ENDOCYTOSIS	2	16	0.205381	0.752951	2.75016636205134	22848|29978	AAK1|UBQLN2
GO_REGULATION_OF_RECEPTOR_BIOSYNTHETIC_PROCESS	2	21	0.205381	0.752951	2.75016636205134	1906|3690	EDN1|ITGB3
GO_POSITIVE_REGULATION_OF_EPITHELIAL_CELL_APOPTOTIC_PROCESS	2	24	0.205381	0.752951	2.75016636205134	196527|7057	ANO6|THBS1
GO_PORE_COMPLEX_ASSEMBLY	2	16	0.205381	0.752951	2.75016636205134	196527|57142	ANO6|RTN4
GO_APOPTOTIC_PROCESS_INVOLVED_IN_DEVELOPMENT	2	21	0.205381	0.752951	2.75016636205134	3491|6586	CCN1|SLIT3
GO_CELLULAR_RESPONSE_TO_STEROL	2	15	0.205381	0.752951	2.75016636205134	19|3624	ABCA1|INHBA
GO_POSITIVE_REGULATION_OF_TRANSFORMING_GROWTH_FACTOR_BETA_PRODUCTION	2	16	0.205381	0.752951	2.75016636205134	7057|8710	THBS1|SERPINB7
GO_NEURONAL_STEM_CELL_POPULATION_MAINTENANCE	2	19	0.205381	0.752951	2.75016636205134	1000|6760	CDH2|SS18
GO_PARAXIAL_MESODERM_DEVELOPMENT	2	16	0.205381	0.752951	2.75016636205134	57669|7474	EPB41L5|WNT5A
GO_PROSTATE_GLAND_GROWTH	2	11	0.205381	0.752951	2.75016636205134	2099|5660	ESR1|PSAP
GO_REGULATION_OF_TYROSINE_PHOSPHORYLATION_OF_STAT5_PROTEIN	2	20	0.205381	0.752951	2.75016636205134	1437|2534	CSF2|FYN
GO_ATRIOVENTRICULAR_VALVE_DEVELOPMENT	2	19	0.205381	0.752951	2.75016636205134	3491|6659	CCN1|SOX4
GO_NOTOCHORD_DEVELOPMENT	2	18	0.205381	0.752951	2.75016636205134	2736|7474	GLI2|WNT5A
GO_NEGATIVE_REGULATION_OF_VIRAL_GENOME_REPLICATION	2	49	0.205381	0.752951	2.75016636205134	103|8091	ADAR|HMGA2
GO_POSITIVE_REGULATION_OF_TRIGLYCERIDE_METABOLIC_PROCESS	2	21	0.205381	0.752951	2.75016636205134	255919|57678	CNEP1R1|GPAM
GO_ERYTHROCYTE_DEVELOPMENT	2	24	0.205381	0.752951	2.75016636205134	10365|29766	KLF2|TMOD3
GO_REGULATION_OF_WNT_SIGNALING_PATHWAY_PLANAR_CELL_POLARITY_PATHWAY	2	12	0.205381	0.752951	2.75016636205134	4300|85407	MLLT3|NKD1
GO_REGULATION_OF_MONOCYTE_CHEMOTAXIS	2	20	0.205381	0.752951	2.75016636205134	196527|5054	ANO6|SERPINE1
GO_RESPONSE_TO_REACTIVE_OXYGEN_SPECIES	10	191	0.207385	0.759668	1.39789669577153	10365|1906|2335|2882|3554|388|5796|59338|6546|7168	KLF2|EDN1|FN1|GPX7|IL1R1|RHOB|PTPRK|PLEKHA1|SLC8A1|TPM1
GO_REGULATION_OF_IMMUNE_EFFECTOR_PROCESS	16	424	0.209185	0.760387	1.2872331894137	10666|1794|2534|25758|481|5062|55061|55690|5654|57007|5817|6885|7187|7474|80762|8905	CD226|DOCK2|FYN|KIAA1549L|ATP1B1|PAK2|SUSD4|PACS1|HTRA1|ACKR3|PVR|MAP3K7|TRAF3|WNT5A|NDFIP1|AP1S2
GO_REGULATION_OF_PROTEIN_POLYMERIZATION	9	173	0.210503	0.760387	1.42279868424803	119|23332|2885|29766|342184|375189|5997|6446|8440	ADD2|CLASP1|GRB2|TMOD3|FMN1|PFN4|RGS2|SGK1|NCK2
GO_DIGESTIVE_SYSTEM_DEVELOPMENT	9	148	0.210503	0.760387	1.42279868424803	1499|2736|3576|3655|56034|57669|579|7474|79971	CTNNB1|GLI2|CXCL8|ITGA6|PDGFC|EPB41L5|NKX3-2|WNT5A|WLS
GO_RESPONSE_TO_INSULIN	9	205	0.210503	0.760387	1.42279868424803	1979|2650|2885|4644|50617|57678|7248|8660|9021	EIF4EBP2|GCNT1|GRB2|MYO5A|ATP6V0A4|GPAM|TSC1|IRS2|SOCS3
GO_MICROTUBULE_POLYMERIZATION_OR_DEPOLYMERIZATION	3	41	0.211523	0.760387	2.06346586920446	10142|23332|6446	AKAP9|CLASP1|SGK1
GO_REGULATION_OF_HISTONE_METHYLATION	3	56	0.211523	0.760387	2.06346586920446	1499|55677|55818	CTNNB1|IWS1|KDM3A
GO_NEGATIVE_REGULATION_OF_CYCLIC_NUCLEOTIDE_METABOLIC_PROCESS	3	42	0.211523	0.760387	2.06346586920446	1902|1906|9568	LPAR1|EDN1|GABBR2
GO_BONE_GROWTH	3	20	0.211523	0.760387	2.06346586920446	54796|6781|85301	BNC2|STC1|COL27A1
GO_ERBB2_SIGNALING_PATHWAY	3	39	0.211523	0.760387	2.06346586920446	1950|2885|5801	EGF|GRB2|PTPRR
GO_MOTOR_NEURON_AXON_GUIDANCE	3	27	0.211523	0.760387	2.06346586920446	2043|214|494470	EPHA4|ALCAM|RNF165
GO_NEGATIVE_REGULATION_OF_AXON_GUIDANCE	3	27	0.211523	0.760387	2.06346586920446	10505|10512|7474	SEMA4F|SEMA3C|WNT5A
GO_EMBRYONIC_FORELIMB_MORPHOGENESIS	3	32	0.211523	0.760387	2.06346586920446	1499|6926|80856	CTNNB1|TBX3|LNPK
GO_CELL_DIFFERENTIATION_INVOLVED_IN_KIDNEY_DEVELOPMENT	3	36	0.211523	0.760387	2.06346586920446	10409|4643|5420	BASP1|MYO1E|PODXL
GO_REGULATION_OF_MICROTUBULE_POLYMERIZATION	3	31	0.211523	0.760387	2.06346586920446	23332|5997|6446	CLASP1|RGS2|SGK1
GO_POSITIVE_REGULATION_OF_FILOPODIUM_ASSEMBLY	3	27	0.211523	0.760387	2.06346586920446	57451|5898|7046	TENM2|RALA|TGFBR1
GO_REGULATION_OF_GRANULOCYTE_CHEMOTAXIS	3	39	0.211523	0.760387	2.06346586920446	2921|3576|7057	CXCL3|CXCL8|THBS1
GO_REGULATION_OF_INSULIN_SECRETION_INVOLVED_IN_CELLULAR_RESPONSE_TO_GLUCOSE_STIMULUS	3	53	0.211523	0.760387	2.06346586920446	1946|2044|8111	EFNA5|EPHA5|GPR68
GO_DETECTION_OF_VISIBLE_LIGHT	3	44	0.211523	0.760387	2.06346586920446	5145|51761|6101	PDE6A|ATP8A2|RP1
GO_CELLULAR_RESPONSE_TO_ESTROGEN_STIMULUS	3	41	0.211523	0.760387	2.06346586920446	2099|6751|80139	ESR1|SSTR1|ZNF703
GO_POSITIVE_REGULATION_OF_MESENCHYMAL_CELL_PROLIFERATION	3	27	0.211523	0.760387	2.06346586920446	1499|7474|8660	CTNNB1|WNT5A|IRS2
GO_EMBRYONIC_EYE_MORPHOGENESIS	3	33	0.211523	0.760387	2.06346586920446	2200|28996|7474	FBN1|HIPK2|WNT5A
GO_B_CELL_RECEPTOR_SIGNALING_PATHWAY	3	54	0.211523	0.760387	2.06346586920446	23180|59338|640	RFTN1|PLEKHA1|BLK
GO_RESPONSE_TO_MONOAMINE	3	35	0.211523	0.760387	2.06346586920446	154|5142|54331	ADRB2|PDE4B|GNG2
GO_SODIUM_ION_TRANSMEMBRANE_TRANSPORT	5	90	0.212389	0.760418	1.66121727691429	196527|357|481|6334|6546	ANO6|SHROOM2|ATP1B1|SCN8A|SLC8A1
GO_EPIDERMAL_GROWTH_FACTOR_RECEPTOR_SIGNALING_PATHWAY	5	55	0.212389	0.760418	1.66121727691429	1950|2885|53358|5747|8440	EGF|GRB2|SHC3|PTK2|NCK2
GO_ORGANOPHOSPHATE_ESTER_TRANSPORT	5	89	0.212389	0.760418	1.66121727691429	114882|19|23250|51761|57205	OSBPL8|ABCA1|ATP11A|ATP8A2|ATP10D
GO_REGULATION_OF_CYCLIN_DEPENDENT_PROTEIN_KINASE_ACTIVITY	5	97	0.212389	0.760418	1.66121727691429	1647|22924|26524|55450|8941	GADD45A|MAPRE3|LATS2|CAMK2N1|CDK5R2
GO_REGULATION_OF_CARDIAC_CONDUCTION	5	66	0.212389	0.760418	1.66121727691429	10060|444|481|6546|801	ABCC9|ASPH|ATP1B1|SLC8A1|CALM1
GO_SKELETAL_MUSCLE_ORGAN_DEVELOPMENT	8	137	0.213063	0.761601	1.45529600436003	10409|1508|1756|27063|59269|607|8837|92737	BASP1|CTSB|DMD|ANKRD1|HIVEP3|BCL9|CFLAR|DNER
GO_MAMMARY_GLAND_DEVELOPMENT	8	117	0.213063	0.761601	1.45529600436003	1950|2099|2736|5066|6926|7474|80139|8660	EGF|ESR1|GLI2|PAM|TBX3|WNT5A|ZNF703|IRS2
GO_NEGATIVE_REGULATION_OF_PHOSPHORYLATION	21	422	0.213707	0.763288	1.23691079539546	103|1647|1756|26524|3486|3624|4091|4092|5062|51231|55450|5795|5801|5997|64780|79899|801|8440|84959|8660|9021	ADAR|GADD45A|DMD|LATS2|IGFBP3|INHBA|SMAD6|SMAD7|PAK2|VRK3|CAMK2N1|PTPRJ|PTPRR|RGS2|MICAL1|PRR5L|CALM1|NCK2|UBASH3B|IRS2|SOCS3
GO_RHYTHMIC_PROCESS	15	298	0.214273	0.764696	1.29270199803007	154|2099|23291|3036|3037|346673|3624|4323|463|5054|5066|59338|6586|687|7474	ADRB2|ESR1|FBXW11|HAS1|HAS2|STRA8|INHBA|MMP14|ZFHX3|SERPINE1|PAM|PLEKHA1|SLIT3|KLF9|WNT5A
GO_CARBOHYDRATE_BIOSYNTHETIC_PROCESS	7	121	0.214718	0.765589	1.49943925270609	113189|3036|3037|3340|51363|54928|55790	CHST14|HAS1|HAS2|NDST1|CHST15|BPNT2|CSGALNACT1
GO_NEGATIVE_REGULATION_OF_HEMOPOIESIS	6	128	0.214869	0.765589	1.56277910901992	1021|1499|3624|7704|8111|84959	CDK6|CTNNB1|INHBA|ZBTB16|GPR68|UBASH3B
GO_POSITIVE_REGULATION_OF_CATABOLIC_PROCESS	19	395	0.217276	0.773543	1.24815234738233	154|154214|1950|220441|23001|29978|3791|4092|5305|5523|5747|57690|665|7474|80762|85407|8660|9517|9781	ADRB2|RNF217|EGF|RNF152|WDFY3|UBQLN2|KDR|SMAD7|PIP4K2A|PPP2R3A|PTK2|TNRC6C|BNIP3L|WNT5A|NDFIP1|NKD1|IRS2|SPTLC2|RNF144A
GO_RESPONSE_TO_ACID_CHEMICAL	16	319	0.217623	0.774159	1.2764309121246	1282|19|1906|2042|2335|27|3294|346673|5289|54331|56034|64121|6672|6678|7474|81029	COL4A1|ABCA1|EDN1|EPHA3|FN1|ABL2|HSD17B2|STRA8|PIK3C3|GNG2|PDGFC|RRAGC|SP100|SPARC|WNT5A|WNT5B
GO_SULFUR_COMPOUND_METABOLIC_PROCESS	17	359	0.220488	0.783722	1.26242554560804	113189|1462|176|3340|3423|411|51166|51363|54928|55790|56548|57678|64780|84203|8460|9060|9435	CHST14|VCAN|ACAN|NDST1|IDS|ARSB|AADAT|CHST15|BPNT2|CSGALNACT1|CHST7|GPAM|MICAL1|TXNDC2|TPST1|PAPSS2|CHST2
GO_RESPONSE_TO_ENDOPLASMIC_RETICULUM_STRESS	9	233	0.222486	0.789559	1.39967444553293	267|29927|29978|3576|51061|64764|7057|8406|8440	AMFR|SEC61A1|UBQLN2|CXCL8|TXNDC11|CREB3L2|THBS1|SRPX|NCK2
GO_ADENYLATE_CYCLASE_MODULATING_G_PROTEIN_COUPLED_RECEPTOR_SIGNALING_PATHWAY	9	145	0.222486	0.789559	1.39967444553293	154|1902|2357|54331|5567|5660|5744|776|9693	ADRB2|LPAR1|FPR1|GNG2|PRKACB|PSAP|PTHLH|CACNA1D|RAPGEF2
GO_PROTEIN_POLYUBIQUITINATION	11	243	0.225023	0.795063	1.34299110163449	10477|143279|154214|220441|23291|26249|267|494470|57542|81844|9781	UBE2E3|HECTD2|RNF217|RNF152|FBXW11|KLHL3|AMFR|RNF165|KLHL42|TRIM56|RNF144A
GO_MULTI_MULTICELLULAR_ORGANISM_PROCESS	11	213	0.225023	0.795063	1.34299110163449	1508|1515|154|1906|2099|5066|5069|5673|5744|6781|81671	CTSB|CTSV|ADRB2|EDN1|ESR1|PAM|PAPPA|PSG5|PTHLH|STC1|VMP1
GO_REGULATION_OF_ORGANIC_ACID_TRANSPORT	4	50	0.225471	0.795063	1.75122710747201	18|1906|7057|8660	ABAT|EDN1|THBS1|IRS2
GO_THYMOCYTE_AGGREGATION	4	45	0.225471	0.795063	1.75122710747201	1021|1499|1794|677	CDK6|CTNNB1|DOCK2|ZFP36L1
GO_REGULATION_OF_BLOOD_VESSEL_ENDOTHELIAL_CELL_MIGRATION	4	51	0.225471	0.795063	1.75122710747201	154810|7057|7424|90627	AMOTL1|THBS1|VEGFC|STARD13
GO_REGULATION_OF_TRANSLATIONAL_INITIATION	4	82	0.225471	0.795063	1.75122710747201	1979|8440|8672|9811	EIF4EBP2|NCK2|EIF4G3|CTIF
GO_POSITIVE_REGULATION_OF_EXTRINSIC_APOPTOTIC_SIGNALING_PATHWAY	4	53	0.225471	0.795063	1.75122710747201	3624|5062|7057|8406	INHBA|PAK2|THBS1|SRPX
GO_POSITIVE_REGULATION_OF_ORGANELLE_ASSEMBLY	4	47	0.225471	0.795063	1.75122710747201	1437|1906|3936|5305	CSF2|EDN1|LCP1|PIP4K2A
GO_T_CELL_RECEPTOR_SIGNALING_PATHWAY	7	146	0.228893	0.80521	1.46666014506997	23180|23291|2534|5062|5142|5795|6885	RFTN1|FBXW11|FYN|PAK2|PDE4B|PTPRJ|MAP3K7
GO_MESODERM_DEVELOPMENT	7	118	0.228893	0.80521	1.46666014506997	3624|3690|57669|6926|7474|79971|8091	INHBA|ITGB3|EPB41L5|TBX3|WNT5A|WLS|HMGA2
GO_REGULATION_OF_ANION_TRANSPORT	7	138	0.228893	0.80521	1.46666014506997	18|1906|196527|51761|6781|7057|8660	ABAT|EDN1|ANO6|ATP8A2|STC1|THBS1|IRS2
GO_XENOPHAGY	5	105	0.230099	0.806615	1.60564295996866	10133|25758|3964|481|57007	OPTN|KIAA1549L|LGALS8|ATP1B1|ACKR3
GO_TRANSITION_METAL_ION_HOMEOSTASIS	5	106	0.230099	0.806615	1.60564295996866	27032|331|57217|79901|80762	ATP2C1|XIAP|TTC7A|CYBRD1|NDFIP1
GO_POSITIVE_REGULATION_OF_PROTEIN_POLYMERIZATION	5	89	0.230099	0.806615	1.60564295996866	23332|2885|342184|5997|8440	CLASP1|GRB2|FMN1|RGS2|NCK2
GO_REGULATION_OF_CATION_TRANSMEMBRANE_TRANSPORT	12	208	0.230318	0.806615	1.3153578845782	10142|10681|1756|196527|444|4644|481|5142|6546|776|801|84959	AKAP9|GNB5|DMD|ANO6|ASPH|MYO5A|ATP1B1|PDE4B|SLC8A1|CACNA1D|CALM1|UBASH3B
GO_DENDRITE_DEVELOPMENT	6	79	0.230565	0.806615	1.52146809731863	2048|2534|342184|473|5062|8440	EPHB2|FYN|FMN1|RERE|PAK2|NCK2
GO_POSITIVE_REGULATION_OF_ENDOCYTOSIS	6	114	0.230565	0.806615	1.52146809731863	1794|196527|3092|5054|636|7474	DOCK2|ANO6|HIP1|SERPINE1|BICD1|WNT5A
GO_NEGATIVE_REGULATION_OF_BINDING	6	131	0.230565	0.806615	1.52146809731863	154|302|57669|6093|6672|8091	ADRB2|ANXA2|EPB41L5|ROCK1|SP100|HMGA2
GO_REGULATION_OF_HOMEOSTATIC_PROCESS	20	447	0.234546	0.81254	1.22216412677992	1021|1499|1756|18|1906|1946|2044|22821|23293|3624|3690|3791|4092|444|4644|57678|6546|801|8111|84959	CDK6|CTNNB1|DMD|ABAT|EDN1|EFNA5|EPHA5|RASA3|SMG6|INHBA|ITGB3|KDR|SMAD7|ASPH|MYO5A|GPAM|SLC8A1|CALM1|GPR68|UBASH3B
GO_NEGATIVE_REGULATION_OF_TRANSPORT	20	458	0.234546	0.81254	1.22216412677992	10681|18|1906|1950|2099|23291|2335|285381|29978|302|3624|3690|5552|6659|6672|6781|7057|801|80762|8660	GNB5|ABAT|EDN1|EGF|ESR1|FBXW11|FN1|DPH3|UBQLN2|ANXA2|INHBA|ITGB3|SRGN|SOX4|SP100|STC1|THBS1|CALM1|NDFIP1|IRS2
GO_RAS_PROTEIN_SIGNAL_TRANSDUCTION	9	143	0.234722	0.81254	1.37728424710944	1012|2885|388|50650|53358|5898|6093|9693|9826	CDH13|GRB2|RHOB|ARHGEF3|SHC3|RALA|ROCK1|RAPGEF2|ARHGEF11
GO_LIPID_BIOSYNTHETIC_PROCESS	22	539	0.237044	0.81254	1.20709575463955	11343|166929|1906|2250|2885|3294|4644|5087|5289|5305|5329|55361|55697|56895|57678|8660|8869|9107|9108|93183|9517|9663	MGLL|SGMS2|EDN1|FGF5|GRB2|HSD17B2|MYO5A|PBX1|PIK3C3|PIP4K2A|PLAUR|PI4K2A|VAC14|AGPAT4|GPAM|IRS2|ST3GAL5|MTMR6|MTMR7|PIGM|SPTLC2|LPIN2
GO_POSITIVE_REGULATION_OF_SECRETION	17	370	0.237296	0.81254	1.24297779921948	18|1906|23332|23601|27063|29126|3624|51762|640|6659|7424|7474|79971|80381|8111|8660|8941	ABAT|EDN1|CLASP1|CLEC5A|ANKRD1|CD274|INHBA|RAB8B|BLK|SOX4|VEGFC|WNT5A|WLS|CD276|GPR68|IRS2|CDK5R2
GO_NEGATIVE_REGULATION_OF_SMOOTH_MUSCLE_CELL_PROLIFERATION	3	36	0.237325	0.81254	1.92574989115051	2099|3486|7168	ESR1|IGFBP3|TPM1
GO_POSITIVE_REGULATION_OF_REACTIVE_OXYGEN_SPECIES_BIOSYNTHETIC_PROCESS	3	48	0.237325	0.81254	1.92574989115051	10365|1906|2099	KLF2|EDN1|ESR1
GO_CELLULAR_PIGMENTATION	3	47	0.237325	0.81254	1.92574989115051	357|4644|63971	SHROOM2|MYO5A|KIF13A
GO_MEMBRANE_ASSEMBLY	3	25	0.237325	0.81254	1.92574989115051	1000|23180|302	CDH2|RFTN1|ANXA2
GO_POSITIVE_REGULATION_OF_CALCIUM_ION_TRANSMEMBRANE_TRANSPORTER_ACTIVITY	3	31	0.237325	0.81254	1.92574989115051	444|481|801	ASPH|ATP1B1|CALM1
GO_EMBRYONIC_HINDLIMB_MORPHOGENESIS	3	29	0.237325	0.81254	1.92574989115051	1499|6926|7704	CTNNB1|TBX3|ZBTB16
GO_REGULATION_OF_SENSORY_PERCEPTION	3	36	0.237325	0.81254	1.92574989115051	11343|154|1906	MGLL|ADRB2|EDN1
GO_POSTTRANSCRIPTIONAL_GENE_SILENCING	3	42	0.237325	0.81254	1.92574989115051	103|27327|57690	ADAR|TNRC6A|TNRC6C
GO_LAMELLIPODIUM_ORGANIZATION	3	36	0.237325	0.81254	1.92574989115051	1012|22885|8440	CDH13|ABLIM3|NCK2
GO_REGULATION_OF_HEART_RATE_BY_CARDIAC_CONDUCTION	3	30	0.237325	0.81254	1.92574989115051	10142|29119|776	AKAP9|CTNNA3|CACNA1D
GO_ESTABLISHMENT_OF_ENDOTHELIAL_BARRIER	3	30	0.237325	0.81254	1.92574989115051	1499|5802|9693	CTNNB1|PTPRS|RAPGEF2
GO_PYRIMIDINE_NUCLEOSIDE_METABOLIC_PROCESS	3	51	0.237325	0.81254	1.92574989115051	200895|4907|978	DHFR2|NT5E|CDA
GO_POSITIVE_REGULATION_OF_ERBB_SIGNALING_PATHWAY	3	36	0.237325	0.81254	1.92574989115051	1950|2099|5329	EGF|ESR1|PLAUR
GO_REGULATION_OF_CELL_AGING	3	33	0.237325	0.81254	1.92574989115051	1021|8091|9891	CDK6|HMGA2|NUAK1
GO_RESPONSE_TO_ESTRADIOL	8	146	0.23928	0.81254	1.40202526140483	1499|2099|5066|6751|7474|7799|80139|9021	CTNNB1|ESR1|PAM|SSTR1|WNT5A|PRDM2|ZNF703|SOCS3
GO_NEURON_PROJECTION_EXTENSION_INVOLVED_IN_NEURON_PROJECTION_GUIDANCE	2	12	0.241601	0.81254	2.40633254907969	214|6586	ALCAM|SLIT3
GO_CELL_MIGRATION_INVOLVED_IN_SPROUTING_ANGIOGENESIS	2	15	0.241601	0.81254	2.40633254907969	3791|6091	KDR|ROBO1
GO_BONE_CELL_DEVELOPMENT	2	22	0.241601	0.81254	2.40633254907969	302|5305	ANXA2|PIP4K2A
GO_DEVELOPMENTAL_INDUCTION	2	27	0.241601	0.81254	2.40633254907969	1499|28996	CTNNB1|HIPK2
GO_DRUG_TRANSMEMBRANE_TRANSPORT	2	19	0.241601	0.81254	2.40633254907969	10351|6582	ABCA8|SLC22A2
GO_PYRIMIDINE_CONTAINING_COMPOUND_CATABOLIC_PROCESS	2	32	0.241601	0.81254	2.40633254907969	4907|978	NT5E|CDA
GO_POSITIVE_REGULATION_OF_MICROTUBULE_POLYMERIZATION_OR_DEPOLYMERIZATION	2	22	0.241601	0.81254	2.40633254907969	23332|5997	CLASP1|RGS2
GO_REGULATION_OF_NITRIC_OXIDE_SYNTHASE_BIOSYNTHETIC_PROCESS	2	19	0.241601	0.81254	2.40633254907969	1906|3791	EDN1|KDR
GO_REGULATION_OF_B_CELL_DIFFERENTIATION	2	22	0.241601	0.81254	2.40633254907969	3624|4323	INHBA|MMP14
GO_POSITIVE_REGULATION_OF_P38MAPK_CASCADE	2	14	0.241601	0.81254	2.40633254907969	1647|4215	GADD45A|MAP3K3
GO_RESPONSE_TO_LOW_DENSITY_LIPOPROTEIN_PARTICLE	2	14	0.241601	0.81254	2.40633254907969	1012|19	CDH13|ABCA1
GO_VITAMIN_TRANSPORT	2	34	0.241601	0.81254	2.40633254907969	10630|148641	PDPN|SLC35F3
GO_DRUG_TRANSPORT	2	25	0.241601	0.81254	2.40633254907969	10351|6582	ABCA8|SLC22A2
GO_CELL_SUBSTRATE_ADHERENS_JUNCTION_ASSEMBLY	2	24	0.241601	0.81254	2.40633254907969	10395|5796	DLC1|PTPRK
GO_POTASSIUM_ION_IMPORT	2	29	0.241601	0.81254	2.40633254907969	10060|481	ABCC9|ATP1B1
GO_NEGATIVE_REGULATION_OF_LYMPHOCYTE_MEDIATED_IMMUNITY	2	36	0.241601	0.81254	2.40633254907969	55061|80762	SUSD4|NDFIP1
GO_PROTEIN_DEPOLYMERIZATION	2	25	0.241601	0.81254	2.40633254907969	6446|64780	SGK1|MICAL1
GO_HOMOLOGOUS_CHROMOSOME_SEGREGATION	2	48	0.241601	0.81254	2.40633254907969	346673|56776	STRA8|FMN2
GO_MAMMARY_GLAND_LOBULE_DEVELOPMENT	2	17	0.241601	0.81254	2.40633254907969	1950|2099	EGF|ESR1
GO_CATECHOLAMINE_TRANSPORT	2	14	0.241601	0.81254	2.40633254907969	6582|8618	SLC22A2|CADPS
GO_ATP_HYDROLYSIS_COUPLED_TRANSMEMBRANE_TRANSPORT	2	36	0.241601	0.81254	2.40633254907969	481|50617	ATP1B1|ATP6V0A4
GO_MEMBRANE_INVAGINATION	2	48	0.241601	0.81254	2.40633254907969	19|7057	ABCA1|THBS1
GO_REGULATION_OF_RESPONSE_TO_INTERFERON_GAMMA	2	22	0.241601	0.81254	2.40633254907969	3716|9021	JAK1|SOCS3
GO_DORSAL_SPINAL_CORD_DEVELOPMENT	2	21	0.241601	0.81254	2.40633254907969	266727|5090	MDGA1|PBX3
GO_GROWTH_PLATE_CARTILAGE_DEVELOPMENT	2	12	0.241601	0.81254	2.40633254907969	6781|85301	STC1|COL27A1
GO_NEURONAL_ACTION_POTENTIAL	2	28	0.241601	0.81254	2.40633254907969	2898|6334	GRIK2|SCN8A
GO_RETROGRADE_TRANSPORT_VESICLE_RECYCLING_WITHIN_GOLGI	2	24	0.241601	0.81254	2.40633254907969	10133|55690	OPTN|PACS1
GO_MIDGUT_DEVELOPMENT	2	14	0.241601	0.81254	2.40633254907969	1499|7474	CTNNB1|WNT5A
GO_POSITIVE_REGULATION_OF_NATURAL_KILLER_CELL_MEDIATED_IMMUNITY	2	21	0.241601	0.81254	2.40633254907969	10666|5817	CD226|PVR
GO_POSITIVE_REGULATION_OF_NITRIC_OXIDE_SYNTHASE_ACTIVITY	2	22	0.241601	0.81254	2.40633254907969	2099|801	ESR1|CALM1
GO_POST_EMBRYONIC_ORGAN_DEVELOPMENT	2	14	0.241601	0.81254	2.40633254907969	2200|4643	FBN1|MYO1E
GO_AMINO_ACID_TRANSPORT	7	124	0.243375	0.817269	1.43527592433758	10630|2744|387700|55089|6505|6519|8500	PDPN|GLS|SLC16A12|SLC38A4|SLC1A1|SLC3A1|PPFIA1
GO_RENAL_SYSTEM_PROCESS	7	102	0.243375	0.817269	1.43527592433758	154|1906|26249|3037|4643|5567|6446	ADRB2|EDN1|KLHL3|HAS2|MYO1E|PRKACB|SGK1
GO_STEM_CELL_PROLIFERATION	4	60	0.246535	0.823144	1.67488145180419	1499|2009|64399|7474	CTNNB1|EML1|HHIP|WNT5A
GO_REGULATION_OF_EXTRINSIC_APOPTOTIC_SIGNALING_PATHWAY_VIA_DEATH_DOMAIN_RECEPTORS	4	55	0.246535	0.823144	1.67488145180419	5054|6672|7057|8837	SERPINE1|SP100|THBS1|CFLAR
GO_REGULATION_OF_PATHWAY_RESTRICTED_SMAD_PROTEIN_PHOSPHORYLATION	4	60	0.246535	0.823144	1.67488145180419	3624|4091|4092|7046	INHBA|SMAD6|SMAD7|TGFBR1
GO_REGULATION_OF_TOR_SIGNALING	4	68	0.246535	0.823144	1.67488145180419	220441|64121|7248|96459	RNF152|RRAGC|TSC1|FNIP1
GO_REGULATION_OF_TYPE_I_INTERFERON_PRODUCTION	4	111	0.246535	0.823144	1.67488145180419	1499|27297|7187|81844	CTNNB1|CRCP|TRAF3|TRIM56
GO_NEGATIVE_REGULATION_OF_NUCLEOTIDE_METABOLIC_PROCESS	4	63	0.246535	0.823144	1.67488145180419	1902|1906|9568|978	LPAR1|EDN1|GABBR2|CDA
GO_REGULATION_OF_CALCIUM_ION_TRANSPORT_INTO_CYTOSOL	6	92	0.246609	0.823144	1.48227263270712	1756|444|4644|6546|801|84959	DMD|ASPH|MYO5A|SLC8A1|CALM1|UBASH3B
GO_CELLULAR_RESPONSE_TO_REACTIVE_OXYGEN_SPECIES	6	104	0.246609	0.823144	1.48227263270712	10365|388|5796|59338|6546|7168	KLF2|RHOB|PTPRK|PLEKHA1|SLC8A1|TPM1
GO_REGULATION_OF_PROTEIN_MODIFICATION_BY_SMALL_PROTEIN_CONJUGATION_OR_REMOVAL	11	280	0.246951	0.823666	1.30949890120991	1499|154|1950|2534|331|4092|5747|6659|7046|80762|9683	CTNNB1|ADRB2|EGF|FYN|XIAP|SMAD7|PTK2|SOX4|TGFBR1|NDFIP1|N4BP1
GO_MULTICELLULAR_ORGANISM_REPRODUCTION	29	768	0.247239	0.824006	1.16741374574994	113451|143689|1499|1508|1515|154|1906|2099|27125|3036|3037|346673|3554|3624|4323|5066|5073|55818|56776|59338|5997|6586|6751|6781|7046|7474|7704|84056|84203	AZIN2|PIWIL4|CTNNB1|CTSB|CTSV|ADRB2|EDN1|ESR1|AFF4|HAS1|HAS2|STRA8|IL1R1|INHBA|MMP14|PAM|PARN|KDM3A|FMN2|PLEKHA1|RGS2|SLIT3|SSTR1|STC1|TGFBR1|WNT5A|ZBTB16|KATNAL1|TXNDC2
GO_RESPONSE_TO_MOLECULE_OF_BACTERIAL_ORIGIN	15	321	0.250597	0.832658	1.24748573415254	1437|19|1906|23097|2335|27063|2921|3576|5054|5142|6374|6678|7038|7474|9021	CSF2|ABCA1|EDN1|CDK19|FN1|ANKRD1|CXCL3|CXCL8|SERPINE1|PDE4B|CXCL5|SPARC|TG|WNT5A|SOCS3
GO_NEGATIVE_REGULATION_OF_GENE_EXPRESSION	58	1493	0.25489	0.832658	1.10955234763514	10049|103|10409|11278|143689|1499|1611|1906|1979|2004|2099|2117|22882|23291|23528|2534|253461|27063|27122|27327|2734|2736|28996|331|3429|4017|4092|463|473|5054|5087|55061|57451|57690|579|5796|60468|64426|6586|6672|6926|7057|7187|7248|7474|7704|80014|80139|80762|8091|8440|84913|864|93166|9338|9612|96459|9839	DNAJB6|ADAR|BASP1|KLF12|PIWIL4|CTNNB1|DAP|EDN1|EIF4EBP2|ELK3|ESR1|ETV3|ZHX2|FBXW11|ZNF281|FYN|ZBTB38|ANKRD1|DKK3|TNRC6A|GLG1|GLI2|HIPK2|XIAP|IFI27|LOXL2|SMAD7|ZFHX3|RERE|SERPINE1|PBX1|SUSD4|TENM2|TNRC6C|NKX3-2|PTPRK|BACH2|SUDS3|SLIT3|SP100|TBX3|THBS1|TRAF3|TSC1|WNT5A|ZBTB16|WWC2|ZNF703|NDFIP1|HMGA2|NCK2|ATOH8|RUNX3|PRDM6|TCEAL1|NCOR2|FNIP1|ZEB2
GO_RESPONSE_TO_ORGANOPHOSPHORUS	7	139	0.258136	0.832658	1.40519934666232	10142|1902|444|6546|6678|6781|9693	AKAP9|LPAR1|ASPH|SLC8A1|SPARC|STC1|RAPGEF2
GO_PROTEIN_IMPORT	7	155	0.258136	0.832658	1.40519934666232	103|1499|1950|26953|473|51762|64901	ADAR|CTNNB1|EGF|RANBP6|RERE|RAB8B|RANBP17
GO_REGULATION_OF_REACTIVE_OXYGEN_SPECIES_METABOLIC_PROCESS	7	152	0.258136	0.832658	1.40519934666232	10365|10516|1647|1906|2099|2885|7057	KLF2|FBLN5|GADD45A|EDN1|ESR1|GRB2|THBS1
GO_ER_TO_GOLGI_VESICLE_MEDIATED_TRANSPORT	7	167	0.258136	0.832658	1.40519934666232	1780|1783|25923|55291|57511|64764|8729	DYNC1I1|DYNC1LI2|ATL3|PPP6R3|COG6|CREB3L2|GBF1
GO_RETINA_DEVELOPMENT_IN_CAMERA_TYPE_EYE	7	131	0.258136	0.832658	1.40519934666232	1282|221935|25945|28996|51761|5797|6101	COL4A1|SDK1|NECTIN3|HIPK2|ATP8A2|PTPRM|RP1
GO_MESONEPHROS_DEVELOPMENT	7	90	0.258136	0.832658	1.40519934666232	1499|170690|342184|4091|4092|5087|7704	CTNNB1|ADAMTS16|FMN1|SMAD6|SMAD7|PBX1|ZBTB16
GO_REGULATION_OF_TRANSPORTER_ACTIVITY	11	198	0.258196	0.832658	1.29336727172898	10142|10681|1756|444|4644|481|5142|6446|776|801|80762	AKAP9|GNB5|DMD|ASPH|MYO5A|ATP1B1|PDE4B|SGK1|CACNA1D|CALM1|NDFIP1
GO_CELLULAR_RESPONSE_TO_STEROID_HORMONE_STIMULUS	11	218	0.258196	0.832658	1.29336727172898	10424|114907|1499|1906|2099|55818|6446|6751|6781|687|80139	PGRMC2|FBXO32|CTNNB1|EDN1|ESR1|KDM3A|SGK1|SSTR1|STC1|KLF9|ZNF703
GO_REGULATION_OF_TRANSMEMBRANE_TRANSPORT	20	426	0.258282	0.832658	1.1989252874905	10142|10681|113451|1499|1756|1950|196527|3786|444|4644|481|5142|6334|6546|6781|7057|776|801|84959|8660	AKAP9|GNB5|AZIN2|CTNNB1|DMD|EGF|ANO6|KCNQ3|ASPH|MYO5A|ATP1B1|PDE4B|SCN8A|SLC8A1|STC1|THBS1|CACNA1D|CALM1|UBASH3B|IRS2
GO_CATION_TRANSPORT	34	796	0.258581	0.833018	1.14474164070162	10060|113451|121260|160518|1906|196527|201266|22821|22853|23258|2534|26249|27032|341208|357|3786|444|481|50617|55089|55129|57205|6334|6446|6505|6546|6582|7248|776|80036|80762|84102|89869|9107	ABCC9|AZIN2|SLC15A4|DENND5B|EDN1|ANO6|SLC39A11|RASA3|LMTK2|DENND5A|FYN|KLHL3|ATP2C1|HEPHL1|SHROOM2|KCNQ3|ASPH|ATP1B1|ATP6V0A4|SLC38A4|ANO10|ATP10D|SCN8A|SGK1|SLC1A1|SLC8A1|SLC22A2|TSC1|CACNA1D|TRPM3|NDFIP1|SLC41A2|PLCZ1|MTMR6
GO_ORGANOPHOSPHATE_METABOLIC_PROCESS	33	885	0.259027	0.83385	1.1469430238289	145567|166929|1950|196051|200895|2250|22979|23057|2534|2885|481|4907|50617|5142|5145|5289|5305|5329|54928|55361|55697|56895|5744|57678|801|8660|89869|9060|9107|9108|93183|9517|9663	TTC7B|SGMS2|EGF|PLPP4|DHFR2|FGF5|EFR3B|NMNAT2|FYN|GRB2|ATP1B1|NT5E|ATP6V0A4|PDE4B|PDE6A|PIK3C3|PIP4K2A|PLAUR|BPNT2|PI4K2A|VAC14|AGPAT4|PTHLH|GPAM|CALM1|IRS2|PLCZ1|PAPSS2|MTMR6|MTMR7|PIGM|SPTLC2|LPIN2
GO_NEGATIVE_REGULATION_OF_SEQUENCE_SPECIFIC_DNA_BINDING_TRANSCRIPTION_FACTOR_ACTIVITY	6	136	0.262962	0.841309	1.44503702769153	1611|2099|4092|5087|6672|7187	DAP|ESR1|SMAD7|PBX1|SP100|TRAF3
GO_RESPONSE_TO_FIBROBLAST_GROWTH_FACTOR	6	116	0.262962	0.841309	1.44503702769153	1499|2250|2885|3340|3576|3730	CTNNB1|FGF5|GRB2|NDST1|CXCL8|ANOS1
GO_POSITIVE_REGULATION_OF_CATION_TRANSMEMBRANE_TRANSPORT	6	97	0.262962	0.841309	1.44503702769153	10142|1756|196527|444|481|801	AKAP9|DMD|ANO6|ASPH|ATP1B1|CALM1
GO_MEMBRANE_BIOGENESIS	3	30	0.26362	0.841309	1.80510631530095	1000|23180|302	CDH2|RFTN1|ANXA2
GO_POSITIVE_REGULATION_OF_RECEPTOR_MEDIATED_ENDOCYTOSIS	3	47	0.26362	0.841309	1.80510631530095	3092|5054|636	HIP1|SERPINE1|BICD1
GO_ORGAN_FORMATION	3	34	0.26362	0.841309	1.80510631530095	1499|2736|579	CTNNB1|GLI2|NKX3-2
GO_STAT_CASCADE	3	50	0.26362	0.841309	1.80510631530095	10617|1950|9021	STAMBP|EGF|SOCS3
GO_NEGATIVE_REGULATION_OF_BLOOD_PRESSURE	3	43	0.26362	0.841309	1.80510631530095	154|18|7424	ADRB2|ABAT|VEGFC
GO_PHOTORECEPTOR_CELL_DIFFERENTIATION	3	50	0.26362	0.841309	1.80510631530095	5523|6101|85407	PPP2R3A|RP1|NKD1
GO_NEGATIVE_REGULATION_OF_ACTIN_FILAMENT_POLYMERIZATION	3	44	0.26362	0.841309	1.80510631530095	119|29766|375189	ADD2|TMOD3|PFN4
GO_VESICLE_DOCKING	3	56	0.26362	0.841309	1.80510631530095	51762|6809|9482	RAB8B|STX3|STX8
GO_REGULATION_OF_VIRAL_GENOME_REPLICATION	3	75	0.26362	0.841309	1.80510631530095	103|3576|8091	ADAR|CXCL8|HMGA2
GO_CELLULAR_RESPONSE_TO_STRESS	57	1565	0.265209	0.84577	1.10531371555189	10202|10365|1515|154|1611|1647|1906|2140|220441|23291|23710|253461|25758|26|267|27063|2885|28996|29927|29978|3037|331|3576|388|4293|481|51061|5289|5352|55361|56776|57551|5796|59338|64121|6446|64764|6546|665|6659|6672|6781|6885|6926|7057|7168|7474|8091|8406|84203|8440|8738|91653|9315|96459|9783|9891	DHRS2|KLF2|CTSV|ADRB2|DAP|GADD45A|EDN1|EYA3|RNF152|FBXW11|GABARAPL1|ZBTB38|KIAA1549L|AOC1|AMFR|ANKRD1|GRB2|HIPK2|SEC61A1|UBQLN2|HAS2|XIAP|CXCL8|RHOB|MAP3K9|ATP1B1|TXNDC11|PIK3C3|PLOD2|PI4K2A|FMN2|TAOK1|PTPRK|PLEKHA1|RRAGC|SGK1|CREB3L2|SLC8A1|BNIP3L|SOX4|SP100|STC1|MAP3K7|TBX3|THBS1|TPM1|WNT5A|HMGA2|SRPX|TXNDC2|NCK2|CRADD|BOC|NREP|FNIP1|RIMS3|NUAK1
GO_TRANSITION_METAL_ION_TRANSPORT	5	108	0.266676	0.848583	1.50492070352484	201266|22853|27032|341208|50617	SLC39A11|LMTK2|ATP2C1|HEPHL1|ATP6V0A4
GO_REGULATION_OF_LYMPHOCYTE_MEDIATED_IMMUNITY	5	114	0.266676	0.848583	1.50492070352484	10666|55061|5817|6885|80762	CD226|SUSD4|PVR|MAP3K7|NDFIP1
GO_CELLULAR_RESPONSE_TO_KETONE	5	73	0.266676	0.848583	1.50492070352484	10365|114907|2335|54331|687	KLF2|FBXO32|FN1|GNG2|KLF9
GO_POSITIVE_REGULATION_OF_DEFENSE_RESPONSE	14	364	0.267615	0.848583	1.23866955429845	10666|1508|23097|23180|23291|2534|5054|5062|5289|5567|5817|6885|7187|7474	CD226|CTSB|CDK19|RFTN1|FBXW11|FYN|SERPINE1|PAK2|PIK3C3|PRKACB|PVR|MAP3K7|TRAF3|WNT5A
GO_POSITIVE_REGULATION_OF_STEM_CELL_DIFFERENTIATION	4	50	0.268004	0.848583	1.60489601779949	1499|152007|57669|80139	CTNNB1|GLIPR2|EPB41L5|ZNF703
GO_DIGESTIVE_TRACT_MORPHOGENESIS	4	48	0.268004	0.848583	1.60489601779949	1499|2736|57669|7474	CTNNB1|GLI2|EPB41L5|WNT5A
GO_CRANIAL_SKELETAL_SYSTEM_DEVELOPMENT	4	55	0.268004	0.848583	1.60489601779949	1499|3340|4323|7046	CTNNB1|NDST1|MMP14|TGFBR1
GO_CELLULAR_GLUCOSE_HOMEOSTASIS	4	75	0.268004	0.848583	1.60489601779949	2335|3554|6659|8660	FN1|IL1R1|SOX4|IRS2
GO_MICROTUBULE_ORGANIZING_CENTER_ORGANIZATION	4	84	0.268004	0.848583	1.60489601779949	1499|1647|23332|4659	CTNNB1|GADD45A|CLASP1|PPP1R12A
GO_NEUROEPITHELIAL_CELL_DIFFERENTIATION	4	63	0.268004	0.848583	1.60489601779949	1000|4644|6659|84189	CDH2|MYO5A|SOX4|SLITRK6
GO_EAR_DEVELOPMENT	11	195	0.269611	0.853062	1.2776218944361	10194|1906|2048|2535|2736|357|51761|579|6678|7474|84189	TSHZ1|EDN1|EPHB2|FZD2|GLI2|SHROOM2|ATP8A2|NKX3-2|SPARC|WNT5A|SLITRK6
GO_CYTOKINE_PRODUCTION	7	120	0.273147	0.859555	1.37635029272594	10666|10725|19|23180|57493|57678|81844	CD226|NFAT5|ABCA1|RFTN1|HEG1|GPAM|TRIM56
GO_REGULATION_OF_CYTOKINE_SECRETION	7	149	0.273147	0.859555	1.37635029272594	2335|23601|29126|5552|57678|7474|80381	FN1|CLEC5A|CD274|SRGN|GPAM|WNT5A|CD276
GO_MITOTIC_CELL_CYCLE	28	766	0.274128	0.859555	1.15043051806929	1012|10133|10142|1021|10617|1647|2009|221035|22924|23291|23332|23607|255919|26524|331|3624|4134|4659|4739|5062|5218|57542|6659|79884|801|8091|8738|901	CDH13|OPTN|AKAP9|CDK6|STAMBP|GADD45A|EML1|REEP3|MAPRE3|FBXW11|CLASP1|CD2AP|CNEP1R1|LATS2|XIAP|INHBA|MAP4|PPP1R12A|NEDD9|PAK2|CDK14|KLHL42|SOX4|MAP9|CALM1|HMGA2|CRADD|CCNG2
GO_ION_TRANSMEMBRANE_TRANSPORT	34	822	0.277037	0.859555	1.13244548465457	10052|10060|121601|160518|19|196527|201266|22821|23229|23258|2556|27032|2898|357|3786|387700|444|481|50617|55089|55129|57205|57578|6334|6446|6505|6519|6546|6582|776|80036|801|84102|9107	GJC1|ABCC9|ANO4|DENND5B|ABCA1|ANO6|SLC39A11|RASA3|ARHGEF9|DENND5A|GABRA3|ATP2C1|GRIK2|SHROOM2|KCNQ3|SLC16A12|ASPH|ATP1B1|ATP6V0A4|SLC38A4|ANO10|ATP10D|UNC79|SCN8A|SGK1|SLC1A1|SLC3A1|SLC8A1|SLC22A2|CACNA1D|TRPM3|CALM1|SLC41A2|MTMR6
GO_NEGATIVE_REGULATION_OF_CYCLIN_DEPENDENT_PROTEIN_KINASE_ACTIVITY	2	32	0.278057	0.859555	2.13860151284715	26524|55450	LATS2|CAMK2N1
GO_EMBRYONIC_HEMOPOIESIS	2	20	0.278057	0.859555	2.13860151284715	3791|5087	KDR|PBX1
GO_POSITIVE_REGULATION_OF_CYTOKINE_PRODUCTION_INVOLVED_IN_IMMUNE_RESPONSE	2	30	0.278057	0.859555	2.13860151284715	6885|7474	MAP3K7|WNT5A
GO_LUNG_CELL_DIFFERENTIATION	2	25	0.278057	0.859555	2.13860151284715	10365|1499	KLF2|CTNNB1
GO_NEGATIVE_REGULATION_OF_RESPONSE_TO_DNA_DAMAGE_STIMULUS	2	52	0.278057	0.859555	2.13860151284715	57007|8091	ACKR3|HMGA2
GO_GLUTAMATE_METABOLIC_PROCESS	2	28	0.278057	0.859555	2.13860151284715	2744|51166	GLS|AADAT
GO_NEGATIVE_REGULATION_OF_CELLULAR_RESPONSE_TO_INSULIN_STIMULUS	2	31	0.278057	0.859555	2.13860151284715	7248|9021	TSC1|SOCS3
GO_SARCOMERE_ORGANIZATION	2	27	0.278057	0.859555	2.13860151284715	27063|7168	ANKRD1|TPM1
GO_POSITIVE_REGULATION_OF_CELLULAR_RESPONSE_TO_TRANSFORMING_GROWTH_FACTOR_BETA_STIMULUS	2	24	0.278057	0.859555	2.13860151284715	28996|7057	HIPK2|THBS1
GO_REGULATION_OF_CARDIAC_MUSCLE_CELL_MEMBRANE_REPOLARIZATION	2	21	0.278057	0.859555	2.13860151284715	10142|776	AKAP9|CACNA1D
GO_POSITIVE_REGULATION_OF_NEUTROPHIL_MIGRATION	2	27	0.278057	0.859555	2.13860151284715	2921|3576	CXCL3|CXCL8
GO_EMBRYONIC_CAMERA_TYPE_EYE_MORPHOGENESIS	2	24	0.278057	0.859555	2.13860151284715	28996|7474	HIPK2|WNT5A
GO_NEGATIVE_REGULATION_OF_CYTOKINE_BIOSYNTHETIC_PROCESS	2	28	0.278057	0.859555	2.13860151284715	3624|80381	INHBA|CD276
GO_PHAGOSOME_MATURATION	2	38	0.278057	0.859555	2.13860151284715	50617|8406	ATP6V0A4|SRPX
GO_MEMBRANE_DEPOLARIZATION_DURING_CARDIAC_MUSCLE_CELL_ACTION_POTENTIAL	2	14	0.278057	0.859555	2.13860151284715	6546|776	SLC8A1|CACNA1D
GO_REGULATION_OF_NEUROBLAST_PROLIFERATION	2	28	0.278057	0.859555	2.13860151284715	1499|7424	CTNNB1|VEGFC
GO_NUCLEUS_LOCALIZATION	2	20	0.278057	0.859555	2.13860151284715	23345|5747	SYNE1|PTK2
GO_ER_ASSOCIATED_UBIQUITIN_DEPENDENT_PROTEIN_CATABOLIC_PROCESS	2	61	0.278057	0.859555	2.13860151284715	267|29978	AMFR|UBQLN2
GO_NEGATIVE_REGULATION_OF_LYMPHOCYTE_APOPTOTIC_PROCESS	2	27	0.278057	0.859555	2.13860151284715	57678|8660	GPAM|IRS2
GO_REGULATION_OF_STEM_CELL_POPULATION_MAINTENANCE	2	17	0.278057	0.859555	2.13860151284715	55818|8091	KDM3A|HMGA2
GO_REGULATION_OF_STEROL_TRANSPORT	2	38	0.278057	0.859555	2.13860151284715	19|1950	ABCA1|EGF
GO_PROTEIN_TARGETING_TO_PLASMA_MEMBRANE	2	23	0.278057	0.859555	2.13860151284715	302|55690	ANXA2|PACS1
GO_CARTILAGE_DEVELOPMENT_INVOLVED_IN_ENDOCHONDRAL_BONE_MORPHOGENESIS	2	19	0.278057	0.859555	2.13860151284715	6781|85301	STC1|COL27A1
GO_REGULATION_OF_NATURAL_KILLER_CELL_MEDIATED_IMMUNITY	2	35	0.278057	0.859555	2.13860151284715	10666|5817	CD226|PVR
GO_TRIVALENT_INORGANIC_CATION_TRANSPORT	2	39	0.278057	0.859555	2.13860151284715	22853|50617	LMTK2|ATP6V0A4
GO_MYELOID_DENDRITIC_CELL_DIFFERENTIATION	2	20	0.278057	0.859555	2.13860151284715	10202|1437	DHRS2|CSF2
GO_NEGATIVE_REGULATION_OF_VIRAL_TRANSCRIPTION	2	24	0.278057	0.859555	2.13860151284715	6672|8091	SP100|HMGA2
GO_NEGATIVE_REGULATION_OF_OSTEOCLAST_DIFFERENTIATION	2	25	0.278057	0.859555	2.13860151284715	1499|84959	CTNNB1|UBASH3B
GO_REGULATION_OF_NEUTROPHIL_CHEMOTAXIS	2	27	0.278057	0.859555	2.13860151284715	2921|3576	CXCL3|CXCL8
GO_CANONICAL_WNT_SIGNALING_PATHWAY	6	95	0.279583	0.862468	1.4096177778581	1499|1950|2535|607|6659|7474	CTNNB1|EGF|FZD2|BCL9|SOX4|WNT5A
GO_REGULATION_OF_SMOOTH_MUSCLE_CELL_PROLIFERATION	6	100	0.279583	0.862468	1.4096177778581	1012|1499|1906|2099|3486|7168	CDH13|CTNNB1|EDN1|ESR1|IGFBP3|TPM1
GO_NUCLEAR_IMPORT	6	129	0.279583	0.862468	1.4096177778581	103|1499|1950|26953|473|64901	ADAR|CTNNB1|EGF|RANBP6|RERE|RANBP17
GO_REGULATION_OF_CYTOPLASMIC_TRANSPORT	20	481	0.28291	0.872125	1.17653657044664	1756|1950|22885|23291|3429|444|4644|4659|55677|55733|5784|6546|665|6659|6672|7046|801|81555|84959|9783	DMD|EGF|ABLIM3|FBXW11|IFI27|ASPH|MYO5A|PPP1R12A|IWS1|HHAT|PTPN14|SLC8A1|BNIP3L|SOX4|SP100|TGFBR1|CALM1|YIPF5|UBASH3B|RIMS3
GO_ESTABLISHMENT_OF_PROTEIN_LOCALIZATION_TO_ORGANELLE	12	361	0.284001	0.873821	1.24384857162463	10133|103|1499|1950|26953|27072|29927|473|51762|55690|64901|6747	OPTN|ADAR|CTNNB1|EGF|RANBP6|VPS41|SEC61A1|RERE|RAB8B|PACS1|RANBP17|SSR3
GO_REGULATION_OF_ORGAN_MORPHOGENESIS	12	242	0.284001	0.873821	1.24384857162463	10409|1499|166336|1906|2099|2535|4300|55727|59277|7474|81839|85407	BASP1|CTNNB1|PRICKLE2|EDN1|ESR1|FZD2|MLLT3|BTBD7|NTN4|WNT5A|VANGL1|NKD1
GO_POSITIVE_REGULATION_OF_SYNAPSE_ASSEMBLY	5	61	0.28543	0.873821	1.45913798480729	1946|2048|347902|57633|84189	EFNA5|EPHB2|AMIGO2|LRRN1|SLITRK6
GO_MYELOID_LEUKOCYTE_ACTIVATION	5	98	0.28543	0.873821	1.45913798480729	10202|1437|1794|3576|55361	DHRS2|CSF2|DOCK2|CXCL8|PI4K2A
GO_KERATINOCYTE_DIFFERENTIATION	5	101	0.28543	0.873821	1.45913798480729	23022|26524|3713|7474|84648	PALLD|LATS2|IVL|WNT5A|LCE3D
GO_REGULATION_OF_ORGAN_GROWTH	5	73	0.28543	0.873821	1.45913798480729	10409|26524|346673|5747|80014	BASP1|LATS2|STRA8|PTK2|WWC2
GO_TISSUE_REMODELING	5	87	0.28543	0.873821	1.45913798480729	10512|1499|154|4323|4853	SEMA3C|CTNNB1|ADRB2|MMP14|NOTCH2
GO_REGULATION_OF_CELL_CYCLE_ARREST	5	108	0.28543	0.873821	1.45913798480729	115426|1647|6659|8091|8738	UHRF2|GADD45A|SOX4|HMGA2|CRADD
GO_GLYCOSYL_COMPOUND_BIOSYNTHETIC_PROCESS	5	120	0.28543	0.873821	1.45913798480729	200895|4907|50617|9060|978	DHFR2|NT5E|ATP6V0A4|PAPSS2|CDA
GO_ORGANELLE_FUSION	5	131	0.28543	0.873821	1.45913798480729	255928|27072|57586|6809|9482	SYT14|VPS41|SYT13|STX3|STX8
GO_NEGATIVE_REGULATION_OF_CATABOLIC_PROCESS	9	203	0.28585	0.874503	1.29440811908423	113451|1611|2534|302|56776|57589|7248|9637|9683	AZIN2|DAP|FYN|ANXA2|FMN2|RIC1|TSC1|FEZ2|N4BP1
GO_AGING	13	264	0.28617	0.87488	1.22870914873705	1515|154|18|1906|267|4017|494470|5054|51761|6926|7799|8091|9021	CTSV|ADRB2|ABAT|EDN1|AMFR|LOXL2|RNF165|SERPINE1|ATP8A2|TBX3|PRDM2|HMGA2|SOCS3
GO_EMBRYONIC_SKELETAL_SYSTEM_DEVELOPMENT	7	122	0.288378	0.875271	1.34865506004273	1499|3340|4323|5087|579|7046|7474	CTNNB1|NDST1|MMP14|PBX1|NKX3-2|TGFBR1|WNT5A
GO_POSITIVE_REGULATION_OF_PHOSPHOLIPASE_ACTIVITY	4	53	0.289787	0.875271	1.54051334979744	1902|2099|27|3491	LPAR1|ESR1|ABL2|CCN1
GO_CELLULAR_RESPONSE_TO_CARBOHYDRATE_STIMULUS	4	74	0.289787	0.875271	1.54051334979744	2335|3554|6659|8660	FN1|IL1R1|SOX4|IRS2
GO_FC_GAMMA_RECEPTOR_SIGNALING_PATHWAY	4	95	0.289787	0.875271	1.54051334979744	196051|2534|2885|5747	PLPP4|FYN|GRB2|PTK2
GO_NEGATIVE_REGULATION_OF_ORGANELLE_ORGANIZATION	16	387	0.289987	0.875271	1.19604135234476	10395|115704|119|2009|23293|23332|29766|331|375189|4134|55818|6446|79884|8500|90102|9637	DLC1|EVI5L|ADD2|EML1|SMG6|CLASP1|TMOD3|XIAP|PFN4|MAP4|KDM3A|SGK1|MAP9|PPFIA1|PHLDB2|FEZ2
GO_NEGATIVE_REGULATION_OF_REPRODUCTIVE_PROCESS	3	54	0.290244	0.875271	1.69872012184867	346673|5567|7474	STRA8|PRKACB|WNT5A
GO_SPINDLE_LOCALIZATION	3	38	0.290244	0.875271	1.69872012184867	23332|4134|56776	CLASP1|MAP4|FMN2
GO_MEMBRANE_DEPOLARIZATION_DURING_ACTION_POTENTIAL	3	39	0.290244	0.875271	1.69872012184867	6334|6546|776	SCN8A|SLC8A1|CACNA1D
GO_I_KAPPAB_KINASE_NF_KAPPAB_SIGNALING	3	70	0.290244	0.875271	1.69872012184867	23085|6093|6885	ERC1|ROCK1|MAP3K7
GO_THYMUS_DEVELOPMENT	3	47	0.290244	0.875271	1.69872012184867	1499|5087|7046	CTNNB1|PBX1|TGFBR1
GO_REGULATION_OF_CARDIAC_MUSCLE_CELL_CONTRACTION	3	27	0.290244	0.875271	1.69872012184867	29119|5142|6781	CTNNA3|PDE4B|STC1
GO_REGULATION_OF_NITRIC_OXIDE_BIOSYNTHETIC_PROCESS	3	53	0.290244	0.875271	1.69872012184867	10365|1906|2099	KLF2|EDN1|ESR1
GO_DETECTION_OF_MECHANICAL_STIMULUS	3	42	0.290244	0.875271	1.69872012184867	160518|23258|2534	DENND5B|DENND5A|FYN
GO_PATTERNING_OF_BLOOD_VESSELS	3	32	0.290244	0.875271	1.69872012184867	1282|1499|1906	COL4A1|CTNNB1|EDN1
GO_REGULATION_OF_MESENCHYMAL_CELL_PROLIFERATION	3	34	0.290244	0.875271	1.69872012184867	1499|7474|8660	CTNNB1|WNT5A|IRS2
GO_AMINO_SUGAR_METABOLIC_PROCESS	3	40	0.290244	0.875271	1.69872012184867	55790|56548|9435	CSGALNACT1|CHST7|CHST2
GO_NEGATIVE_REGULATION_OF_CALCIUM_ION_TRANSPORT	3	51	0.290244	0.875271	1.69872012184867	10681|6781|801	GNB5|STC1|CALM1
GO_REGULATION_OF_PROTEIN_AUTOPHOSPHORYLATION	3	37	0.290244	0.875271	1.69872012184867	56034|7424|801	PDGFC|VEGFC|CALM1
GO_SPINDLE_ASSEMBLY	3	70	0.290244	0.875271	1.69872012184867	23332|331|79884	CLASP1|XIAP|MAP9
GO_PURINE_CONTAINING_COMPOUND_CATABOLIC_PROCESS	3	50	0.290244	0.875271	1.69872012184867	316|4907|5142	AOX1|NT5E|PDE4B
GO_FC_RECEPTOR_SIGNALING_PATHWAY	8	206	0.294596	0.88779	1.30631986324951	196051|23291|2534|2885|5062|5747|6885|801	PLPP4|FBXW11|FYN|GRB2|PAK2|PTK2|MAP3K7|CALM1
GO_LIPID_LOCALIZATION	12	264	0.295179	0.888944	1.23045901358893	10351|114882|121601|19|196527|23250|26031|3624|51761|5660|57205|6578	ABCA8|OSBPL8|ANO4|ABCA1|ANO6|ATP11A|OSBPL3|INHBA|ATP8A2|PSAP|ATP10D|SLCO2A1
GO_TRANSMEMBRANE_TRANSPORT	44	1098	0.295903	0.890519	1.10412123588148	10052|10060|10351|119|121260|121601|1437|160518|19|1906|196527|201266|22821|23229|23258|23390|2556|27032|283537|2898|357|3786|387700|444|481|50617|51762|54503|55089|55129|57205|57578|6334|6446|64747|6505|6519|6546|6582|776|80036|801|84102|9107	GJC1|ABCC9|ABCA8|ADD2|SLC15A4|ANO4|CSF2|DENND5B|ABCA1|EDN1|ANO6|SLC39A11|RASA3|ARHGEF9|DENND5A|ZDHHC17|GABRA3|ATP2C1|SLC46A3|GRIK2|SHROOM2|KCNQ3|SLC16A12|ASPH|ATP1B1|ATP6V0A4|RAB8B|ZDHHC13|SLC38A4|ANO10|ATP10D|UNC79|SCN8A|SGK1|MFSD1|SLC1A1|SLC3A1|SLC8A1|SLC22A2|CACNA1D|TRPM3|CALM1|SLC41A2|MTMR6
GO_POSITIVE_REGULATION_OF_BLOOD_CIRCULATION	6	93	0.296434	0.891511	1.37588504691501	154|1906|5797|5997|6505|7168	ADRB2|EDN1|PTPRM|RGS2|SLC1A1|TPM1
GO_CALCIUM_ION_TRANSMEMBRANE_TRANSPORT	9	159	0.299088	0.898885	1.27521117400643	160518|196527|22821|23258|27032|444|6546|776|80036	DENND5B|ANO6|RASA3|DENND5A|ATP2C1|ASPH|SLC8A1|CACNA1D|TRPM3
GO_LEUKOCYTE_ACTIVATION	18	414	0.300002	0.901021	1.17285432865352	10202|1021|1437|1499|1794|1906|23303|2534|3576|3936|4853|55361|6659|677|7248|80381|8440|96459	DHRS2|CDK6|CSF2|CTNNB1|DOCK2|EDN1|KIF13B|FYN|CXCL8|LCP1|NOTCH2|PI4K2A|SOX4|ZFP36L1|TSC1|CD276|NCK2|FNIP1
GO_POSITIVE_REGULATION_OF_CELL_DIVISION	7	132	0.3038	0.901993	1.32204573676126	1906|1950|2250|4192|56034|7424|7474	EDN1|EGF|FGF5|MDK|PDGFC|VEGFC|WNT5A
GO_NEGATIVE_REGULATION_OF_PROTEIN_COMPLEX_DISASSEMBLY	7	170	0.3038	0.901993	1.32204573676126	119|2009|23332|29766|331|4134|79884	ADD2|EML1|CLASP1|TMOD3|XIAP|MAP4|MAP9
GO_INORGANIC_ANION_TRANSPORT	5	128	0.304418	0.901993	1.41604840361408	121601|196527|2556|55129|7038	ANO4|ANO6|GABRA3|ANO10|TG
GO_MEMBRANE_BUDDING	5	114	0.304418	0.901993	1.41604840361408	302|3092|51761|55291|8729	ANXA2|HIP1|ATP8A2|PPP6R3|GBF1
GO_NEGATIVE_REGULATION_OF_INFLAMMATORY_RESPONSE	5	100	0.304418	0.901993	1.41604840361408	154|4907|80381|80762|9021	ADRB2|NT5E|CD276|NDFIP1|SOCS3
GO_RESPONSE_TO_INTERFERON_GAMMA	5	144	0.304418	0.901993	1.41604840361408	1906|29927|3716|6672|7474	EDN1|SEC61A1|JAK1|SP100|WNT5A
GO_REGULATION_OF_INFLAMMATORY_RESPONSE	12	294	0.306479	0.901993	1.2173513162327	11343|154|23097|331|3554|4907|5054|55061|7474|80381|80762|9021	MGLL|ADRB2|CDK19|XIAP|IL1R1|NT5E|SERPINE1|SUSD4|WNT5A|CD276|NDFIP1|SOCS3
GO_REGULATION_OF_PROTEIN_SERINE_THREONINE_KINASE_ACTIVITY	22	470	0.307158	0.901993	1.14702092271357	1647|1902|1906|1950|2043|22924|2357|26524|3672|4215|4293|56034|5795|5997|6885|7046|7057|7474|801|8941|9693|9839	GADD45A|LPAR1|EDN1|EGF|EPHA4|MAPRE3|FPR1|LATS2|ITGA1|MAP3K3|MAP3K9|PDGFC|PTPRJ|RGS2|MAP3K7|TGFBR1|THBS1|WNT5A|CALM1|CDK5R2|RAPGEF2|ZEB2
GO_G_PROTEIN_COUPLED_RECEPTOR_SIGNALING_PATHWAY	35	1193	0.307588	0.901993	1.11141890920959	10681|11245|154|1608|160851|19|1902|1906|2099|2357|2535|2556|27297|2786|2921|334|3576|5145|54331|5567|5660|57007|5744|57537|59352|6374|64407|6751|776|801|8111|9162|9568|9693|9826	GNB5|GPR176|ADRB2|DGKG|DGKH|ABCA1|LPAR1|EDN1|ESR1|FPR1|FZD2|GABRA3|CRCP|GNG4|CXCL3|APLP2|CXCL8|PDE6A|GNG2|PRKACB|PSAP|ACKR3|PTHLH|SORCS2|LGR6|CXCL5|RGS18|SSTR1|CACNA1D|CALM1|GPR68|DGKI|GABBR2|RAPGEF2|ARHGEF11
GO_MEMBRANE_DEPOLARIZATION	4	61	0.311797	0.901993	1.4810831415841	1906|6334|6546|776	EDN1|SCN8A|SLC8A1|CACNA1D
GO_CHLORIDE_TRANSPORT	4	99	0.311797	0.901993	1.4810831415841	121601|196527|2556|55129	ANO4|ANO6|GABRA3|ANO10
GO_DICARBOXYLIC_ACID_TRANSPORT	4	71	0.311797	0.901993	1.4810831415841	10630|2744|6505|8500	PDPN|GLS|SLC1A1|PPFIA1
GO_CELL_FATE_SPECIFICATION	4	71	0.311797	0.901993	1.4810831415841	1499|26011|2736|4633	CTNNB1|TENM4|GLI2|MYL2
GO_SPECIFICATION_OF_SYMMETRY	6	117	0.313474	0.901993	1.34372108861061	164781|23639|579|6926|7474|80114	DAW1|LRRC6|NKX3-2|TBX3|WNT5A|BICC1
GO_CELLULAR_RESPONSE_TO_RADIATION	6	137	0.313474	0.901993	1.34372108861061	1647|2885|388|5145|5796|9683	GADD45A|GRB2|RHOB|PDE6A|PTPRK|N4BP1
GO_POSITIVE_REGULATION_OF_SKELETAL_MUSCLE_TISSUE_DEVELOPMENT	2	26	0.314385	0.901993	1.92461287042101	1499|154	CTNNB1|ADRB2
GO_POSITIVE_REGULATION_OF_INTERLEUKIN_8_PRODUCTION	2	45	0.314385	0.901993	1.92461287042101	5054|7474	SERPINE1|WNT5A
GO_NEGATIVE_REGULATION_OF_LEUKOCYTE_MEDIATED_IMMUNITY	2	47	0.314385	0.901993	1.92461287042101	55061|80762	SUSD4|NDFIP1
GO_GAMMA_AMINOBUTYRIC_ACID_SIGNALING_PATHWAY	2	23	0.314385	0.901993	1.92461287042101	2556|9568	GABRA3|GABBR2
GO_ACTIVATION_OF_JUN_KINASE_ACTIVITY	2	35	0.314385	0.901993	1.92461287042101	4293|7474	MAP3K9|WNT5A
GO_GLUCOSAMINE_CONTAINING_COMPOUND_METABOLIC_PROCESS	2	26	0.314385	0.901993	1.92461287042101	56548|9435	CHST7|CHST2
GO_PLACENTA_BLOOD_VESSEL_DEVELOPMENT	2	28	0.314385	0.901993	1.92461287042101	3491|9021	CCN1|SOCS3
GO_ANION_HOMEOSTASIS	2	41	0.314385	0.901993	1.92461287042101	19|57678	ABCA1|GPAM
GO_PIGMENT_GRANULE_ORGANIZATION	2	24	0.314385	0.901993	1.92461287042101	357|63971	SHROOM2|KIF13A
GO_CELLULAR_RESPONSE_TO_PROSTAGLANDIN_E_STIMULUS	2	18	0.314385	0.901993	1.92461287042101	2335|54331	FN1|GNG2
GO_RESPONSE_TO_ATP	2	30	0.314385	0.901993	1.92461287042101	444|6546	ASPH|SLC8A1
GO_PHOSPHATIDYLINOSITOL_DEPHOSPHORYLATION	2	23	0.314385	0.901993	1.92461287042101	9107|9108	MTMR6|MTMR7
GO_KERATAN_SULFATE_BIOSYNTHETIC_PROCESS	2	28	0.314385	0.901993	1.92461287042101	176|9435	ACAN|CHST2
GO_RESPONSE_TO_LIPOPROTEIN_PARTICLE	2	20	0.314385	0.901993	1.92461287042101	1012|19	CDH13|ABCA1
GO_REGULATION_OF_METANEPHROS_DEVELOPMENT	2	23	0.314385	0.901993	1.92461287042101	10409|1499	BASP1|CTNNB1
GO_ENDOCYTIC_RECYCLING	2	25	0.314385	0.901993	1.92461287042101	22853|55275	LMTK2|VPS53
GO_NLS_BEARING_PROTEIN_IMPORT_INTO_NUCLEUS	2	22	0.314385	0.901993	1.92461287042101	26953|473	RANBP6|RERE
GO_NEUROTRANSMITTER_METABOLIC_PROCESS	2	25	0.314385	0.901993	1.92461287042101	18|6582	ABAT|SLC22A2
GO_RESPONSE_TO_MINERALOCORTICOID	2	35	0.314385	0.901993	1.92461287042101	1906|801	EDN1|CALM1
GO_KERATINIZATION	2	50	0.314385	0.901993	1.92461287042101	3713|84648	IVL|LCE3D
GO_BETA_CATENIN_TCF_COMPLEX_ASSEMBLY	2	43	0.314385	0.901993	1.92461287042101	1499|607	CTNNB1|BCL9
GO_PHOSPHATIDIC_ACID_METABOLIC_PROCESS	2	33	0.314385	0.901993	1.92461287042101	56895|57678	AGPAT4|GPAM
GO_SERTOLI_CELL_DIFFERENTIATION	2	20	0.314385	0.901993	1.92461287042101	1515|2099	CTSV|ESR1
GO_NEGATIVE_REGULATION_OF_CALCIUM_ION_TRANSMEMBRANE_TRANSPORT	2	29	0.314385	0.901993	1.92461287042101	10681|801	GNB5|CALM1
GO_GLYCOSYL_COMPOUND_CATABOLIC_PROCESS	2	42	0.314385	0.901993	1.92461287042101	4907|978	NT5E|CDA
GO_REGULATION_OF_RESPIRATORY_GASEOUS_EXCHANGE	2	23	0.314385	0.901993	1.92461287042101	2744|5090	GLS|PBX3
GO_MICROTUBULE_POLYMERIZATION	2	27	0.314385	0.901993	1.92461287042101	10142|23332	AKAP9|CLASP1
GO_REGULATION_OF_PROTEIN_PHOSPHATASE_TYPE_2A_ACTIVITY	2	24	0.314385	0.901993	1.92461287042101	5521|5523	PPP2R2B|PPP2R3A
GO_REGULATION_OF_ION_HOMEOSTASIS	10	201	0.314987	0.901993	1.23519470351541	1756|1906|22821|3791|4092|444|4644|6546|801|84959	DMD|EDN1|RASA3|KDR|SMAD7|ASPH|MYO5A|SLC8A1|CALM1|UBASH3B
GO_ENDOCYTOSIS	21	509	0.316173	0.901993	1.14412341642738	154|1794|19|196051|22848|22905|2534|273|2885|29967|3092|3576|4017|4643|54492|57007|5747|6678|7057|8406|92737	ADRB2|DOCK2|ABCA1|PLPP4|AAK1|EPN2|FYN|AMPH|GRB2|LRP12|HIP1|CXCL8|LOXL2|MYO1E|NEURL1B|ACKR3|PTK2|SPARC|THBS1|SRPX|DNER
GO_REGULATION_OF_NEURON_DEATH	11	252	0.316728	0.901993	1.21825970039926	10617|1499|2099|2534|2898|28996|3672|4192|54463|6093|7248	STAMBP|CTNNB1|ESR1|FYN|GRIK2|HIPK2|ITGA1|MDK|RETREG1|ROCK1|TSC1
GO_POSITIVE_REGULATION_OF_IMMUNE_RESPONSE	20	563	0.316937	0.901993	1.1479201515723	10666|1508|196051|23180|23291|2534|2885|5062|5142|5289|55061|5567|5747|5795|5817|59338|640|6885|7187|7474	CD226|CTSB|PLPP4|RFTN1|FBXW11|FYN|GRB2|PAK2|PDE4B|PIK3C3|SUSD4|PRKACB|PTK2|PTPRJ|PVR|PLEKHA1|BLK|MAP3K7|TRAF3|WNT5A
GO_ACTIVATION_OF_ADENYLATE_CYCLASE_ACTIVITY	3	39	0.317043	0.901993	1.60415091368653	10486|154|801	CAP2|ADRB2|CALM1
GO_POSITIVE_REGULATION_OF_LIPID_TRANSPORT	3	51	0.317043	0.901993	1.60415091368653	19|1906|51761	ABCA1|EDN1|ATP8A2
GO_NEGATIVE_REGULATION_OF_AUTOPHAGY	3	53	0.317043	0.901993	1.60415091368653	1611|7248|9637	DAP|TSC1|FEZ2
GO_ANATOMICAL_STRUCTURE_MATURATION	3	39	0.317043	0.901993	1.60415091368653	196527|473|8941	ANO6|RERE|CDK5R2
GO_ARTERY_MORPHOGENESIS	3	51	0.317043	0.901993	1.60415091368653	4092|6659|7046	SMAD7|SOX4|TGFBR1
GO_CEREBELLAR_CORTEX_DEVELOPMENT	3	46	0.317043	0.901993	1.60415091368653	2736|4192|473	GLI2|MDK|RERE
GO_RESPONSE_TO_PROSTAGLANDIN	3	34	0.317043	0.901993	1.60415091368653	1906|2335|54331	EDN1|FN1|GNG2
GO_DETECTION_OF_LIGHT_STIMULUS	3	59	0.317043	0.901993	1.60415091368653	5145|51761|6101	PDE6A|ATP8A2|RP1
GO_POSITIVE_REGULATION_OF_SMOOTH_MUSCLE_CELL_MIGRATION	3	30	0.317043	0.901993	1.60415091368653	1902|3037|80005	LPAR1|HAS2|DOCK5
GO_POSITIVE_REGULATION_OF_CALCIUM_ION_IMPORT	3	54	0.317043	0.901993	1.60415091368653	444|6781|801	ASPH|STC1|CALM1
GO_REGULATION_OF_ACTIN_FILAMENT_BASED_MOVEMENT	3	32	0.317043	0.901993	1.60415091368653	29119|5142|6781	CTNNA3|PDE4B|STC1
GO_POSITIVE_REGULATION_OF_INTERFERON_GAMMA_PRODUCTION	3	65	0.317043	0.901993	1.60415091368653	5142|7474|80381	PDE4B|WNT5A|CD276
GO_REGULATION_OF_FILOPODIUM_ASSEMBLY	3	40	0.317043	0.901993	1.60415091368653	57451|5898|7046	TENM2|RALA|TGFBR1
GO_POSITIVE_REGULATION_OF_NEURON_APOPTOTIC_PROCESS	3	47	0.317043	0.901993	1.60415091368653	1499|2898|3672	CTNNB1|GRIK2|ITGA1
GO_NEGATIVE_REGULATION_OF_PROTEIN_MODIFICATION_PROCESS	26	616	0.31899	0.901993	1.12465372486273	103|1499|1647|1756|2534|26524|29855|3486|4091|4092|5062|51231|55450|55818|5795|5801|5997|6093|64780|6659|79899|801|8440|84959|9021|9683	ADAR|CTNNB1|GADD45A|DMD|FYN|LATS2|UBN1|IGFBP3|SMAD6|SMAD7|PAK2|VRK3|CAMK2N1|KDM3A|PTPRJ|PTPRR|RGS2|ROCK1|MICAL1|SOX4|PRR5L|CALM1|NCK2|UBASH3B|SOCS3|N4BP1
GO_REGULATION_OF_T_CELL_PROLIFERATION	7	147	0.319383	0.901993	1.29646176084671	1499|29126|57678|80380|80381|80762|8440	CTNNB1|CD274|GPAM|PDCD1LG2|CD276|NDFIP1|NCK2
GO_INTERACTION_WITH_HOST	7	134	0.319383	0.901993	1.29646176084671	1508|23601|28996|3690|5817|81607|9076	CTSB|CLEC5A|HIPK2|ITGB3|PVR|NECTIN4|CLDN1
GO_POSITIVE_REGULATION_OF_NUCLEOTIDE_METABOLIC_PROCESS	7	133	0.319383	0.901993	1.29646176084671	10486|154|19|2535|5744|7474|801	CAP2|ADRB2|ABCA1|FZD2|PTHLH|WNT5A|CALM1
GO_POSITIVE_REGULATION_OF_PEPTIDYL_TYROSINE_PHOSPHORYLATION	8	162	0.323334	0.901993	1.26317064358544	1437|1946|1950|2534|3690|5062|7424|9021	CSF2|EFNA5|EGF|FYN|ITGB3|PAK2|VEGFC|SOCS3
GO_GLIAL_CELL_DIFFERENTIATION	8	136	0.323334	0.901993	1.26317064358544	1000|1021|1499|1902|2250|26011|6659|92737	CDH2|CDK6|CTNNB1|LPAR1|FGF5|TENM4|SOX4|DNER
GO_SINGLE_ORGANISM_MEMBRANE_FUSION	5	128	0.323586	0.901993	1.37542094965755	255928|27072|57586|6809|9482	SYT14|VPS41|SYT13|STX3|STX8
GO_PATTERN_RECOGNITION_RECEPTOR_SIGNALING_PATHWAY	5	109	0.323586	0.901993	1.37542094965755	1508|23180|5289|6885|7187	CTSB|RFTN1|PIK3C3|MAP3K7|TRAF3
GO_RESPONSE_TO_CAMP	5	104	0.323586	0.901993	1.37542094965755	10142|6546|6678|6781|9693	AKAP9|SLC8A1|SPARC|STC1|RAPGEF2
GO_DEVELOPMENTAL_CELL_GROWTH	5	77	0.323586	0.901993	1.37542094965755	1946|214|6586|8470|9839	EFNA5|ALCAM|SLIT3|SORBS2|ZEB2
GO_CELLULAR_RESPONSE_TO_MECHANICAL_STIMULUS	5	80	0.323586	0.901993	1.37542094965755	1499|1508|1647|27063|8738	CTNNB1|CTSB|GADD45A|ANKRD1|CRADD
GO_LIPID_METABOLIC_PROCESS	44	1158	0.324397	0.901993	1.08930181131222	10202|10630|11343|143888|145567|166929|19|1906|1950|196051|2099|2250|22979|2534|255919|257068|2581|2885|3294|411|4644|5066|5087|5289|5305|5329|54928|55361|55697|5660|56895|57540|57678|59338|8310|8660|8869|89869|9107|9108|93183|9517|9612|9663	DHRS2|PDPN|MGLL|POGLUT3|TTC7B|SGMS2|ABCA1|EDN1|EGF|PLPP4|ESR1|FGF5|EFR3B|FYN|CNEP1R1|PLCXD2|GALC|GRB2|HSD17B2|ARSB|MYO5A|PAM|PBX1|PIK3C3|PIP4K2A|PLAUR|BPNT2|PI4K2A|VAC14|PSAP|AGPAT4|DISP3|GPAM|PLEKHA1|ACOX3|IRS2|ST3GAL5|PLCZ1|MTMR6|MTMR7|PIGM|SPTLC2|NCOR2|LPIN2
GO_G_PROTEIN_COUPLED_RECEPTOR_SIGNALING_PATHWAY_COUPLED_TO_CYCLIC_NUCLEOTIDE_SECOND_MESSENGER	10	172	0.327724	0.903533	1.21940426048225	154|1902|2357|54331|5567|5660|5744|6751|776|9693	ADRB2|LPAR1|FPR1|GNG2|PRKACB|PSAP|PTHLH|SSTR1|CACNA1D|RAPGEF2
GO_MONOVALENT_INORGANIC_CATION_TRANSPORT	17	435	0.328145	0.904132	1.15395090642065	10060|113451|121260|1906|196527|26249|357|3786|481|50617|55089|6334|6446|6546|6582|7248|9107	ABCC9|AZIN2|SLC15A4|EDN1|ANO6|KLHL3|SHROOM2|KCNQ3|ATP1B1|ATP6V0A4|SLC38A4|SCN8A|SGK1|SLC8A1|SLC22A2|TSC1|MTMR6
GO_CELL_ACTIVATION_INVOLVED_IN_IMMUNE_RESPONSE	6	139	0.330666	0.907696	1.31301887940055	1794|3936|4853|55361|7248|8729	DOCK2|LCP1|NOTCH2|PI4K2A|TSC1|GBF1
GO_REGULATION_OF_LIPID_BIOSYNTHETIC_PROCESS	6	128	0.330666	0.907696	1.31301887940055	1389|255919|27122|3491|4907|57678	CREBL2|CNEP1R1|DKK3|CCN1|NT5E|GPAM
GO_AMINE_METABOLIC_PROCESS	6	131	0.330666	0.907696	1.31301887940055	113451|166929|26|51166|9517|9663	AZIN2|SGMS2|AOC1|AADAT|SPTLC2|LPIN2
GO_MAINTENANCE_OF_LOCATION	6	138	0.330666	0.907696	1.31301887940055	2200|23345|375189|4052|5552|57584	FBN1|SYNE1|PFN4|LTBP1|SRGN|ARHGAP21
GO_RNA_LOCALIZATION	6	185	0.330666	0.907696	1.31301887940055	23180|23293|55677|636|64901|7248	RFTN1|SMG6|IWS1|BICD1|RANBP17|TSC1
GO_POSITIVE_REGULATION_OF_TRANSMEMBRANE_RECEPTOR_PROTEIN_SERINE_THREONINE_KINASE_SIGNALING_PATHWAY	6	100	0.330666	0.907696	1.31301887940055	28996|3491|3624|494470|7046|7057	HIPK2|CCN1|INHBA|RNF165|TGFBR1|THBS1
GO_NEURAL_PRECURSOR_CELL_PROLIFERATION	4	70	0.333951	0.915014	1.42605536376269	2009|473|64399|9839	EML1|RERE|HHIP|ZEB2
GO_MESONEPHRIC_TUBULE_MORPHOGENESIS	4	53	0.333951	0.915014	1.42605536376269	1499|170690|342184|5087	CTNNB1|ADAMTS16|FMN1|PBX1
GO_NEGATIVE_REGULATION_OF_LEUKOCYTE_DIFFERENTIATION	4	82	0.333951	0.915014	1.42605536376269	1499|3624|8111|84959	CTNNB1|INHBA|GPR68|UBASH3B
GO_HORMONE_MEDIATED_SIGNALING_PATHWAY	7	158	0.335099	0.917027	1.27184018620884	10424|1499|2099|26524|55818|6446|6751	PGRMC2|CTNNB1|ESR1|LATS2|KDM3A|SGK1|SSTR1
GO_REGULATION_OF_ACTIN_FILAMENT_LENGTH	7	156	0.335099	0.917027	1.27184018620884	119|2885|29766|342184|375189|8440|85464	ADD2|GRB2|TMOD3|FMN1|PFN4|NCK2|SSH2
GO_RESPONSE_TO_CYTOKINE	25	714	0.335711	0.918133	1.11605261531598	103|10365|1499|1508|1906|2117|2335|26280|27063|29126|2921|29927|3037|3429|3554|3576|3716|57007|6374|6672|6678|7187|7474|81844|9021	ADAR|KLF2|CTNNB1|CTSB|EDN1|ETV3|FN1|IL1RAPL2|ANKRD1|CD274|CXCL3|SEC61A1|HAS2|IFI27|IL1R1|CXCL8|JAK1|ACKR3|CXCL5|SP100|SPARC|TRAF3|WNT5A|TRIM56|SOCS3
GO_REGULATION_OF_SYNAPTIC_PLASTICITY	8	140	0.337893	0.923533	1.2426398755087	1979|2048|22941|2898|6809|729993|9162|9693	EIF4EBP2|EPHB2|SHANK2|GRIK2|STX3|SHISA9|DGKI|RAPGEF2
GO_REGULATION_OF_ERK1_AND_ERK2_CASCADE	11	238	0.34098	0.928234	1.19057940283258	152007|2099|2335|3491|3791|51231|56034|57007|5801|6764|9693	GLIPR2|ESR1|FN1|CCN1|KDR|VRK3|PDGFC|ACKR3|PTPRR|DENND2B|RAPGEF2
GO_METAL_ION_TRANSPORT	26	582	0.341852	0.928234	1.10928177675144	10060|160518|196527|201266|22821|22853|23258|2534|26249|27032|341208|357|3786|444|481|50617|55089|6334|6446|6546|7248|776|80036|80762|89869|9107	ABCC9|DENND5B|ANO6|SLC39A11|RASA3|LMTK2|DENND5A|FYN|KLHL3|ATP2C1|HEPHL1|SHROOM2|KCNQ3|ASPH|ATP1B1|ATP6V0A4|SLC38A4|SCN8A|SGK1|SLC8A1|TSC1|CACNA1D|TRPM3|NDFIP1|PLCZ1|MTMR6
GO_SYNAPTIC_VESICLE_LOCALIZATION	5	106	0.342879	0.928234	1.33705030162842	1499|255928|57586|6809|8618	CTNNB1|SYT14|SYT13|STX3|CADPS
GO_POSITIVE_REGULATION_OF_CAMP_METABOLIC_PROCESS	5	89	0.342879	0.928234	1.33705030162842	10486|154|19|5744|801	CAP2|ADRB2|ABCA1|PTHLH|CALM1
GO_POSITIVE_REGULATION_OF_PROTEIN_KINASE_B_SIGNALING	5	81	0.342879	0.928234	1.33705030162842	114882|5747|5795|7046|7057	OSBPL8|PTK2|PTPRJ|TGFBR1|THBS1
GO_POSITIVE_REGULATION_OF_CANONICAL_WNT_SIGNALING_PATHWAY	5	119	0.342879	0.928234	1.33705030162842	331|5523|59352|6659|79971	XIAP|PPP2R3A|LGR6|SOX4|WLS
GO_INTRACELLULAR_STEROID_HORMONE_RECEPTOR_SIGNALING_PATHWAY	3	71	0.343875	0.928234	1.51954120519778	1499|2099|55818	CTNNB1|ESR1|KDM3A
GO_CELL_DIFFERENTIATION_IN_SPINAL_CORD	3	54	0.343875	0.928234	1.51954120519778	266727|2736|6659	MDGA1|GLI2|SOX4
GO_CELLULAR_RESPONSE_TO_IONIZING_RADIATION	3	52	0.343875	0.928234	1.51954120519778	1647|2885|388	GADD45A|GRB2|RHOB
GO_RESPONSE_TO_PROGESTERONE	3	50	0.343875	0.928234	1.51954120519778	154|7057|9021	ADRB2|THBS1|SOCS3
GO_NEGATIVE_REGULATION_OF_I_KAPPAB_KINASE_NF_KAPPAB_SIGNALING	3	51	0.343875	0.928234	1.51954120519778	10133|2099|23291	OPTN|ESR1|FBXW11
GO_OLFACTORY_LOBE_DEVELOPMENT	3	36	0.343875	0.928234	1.51954120519778	6091|6586|7474	ROBO1|SLIT3|WNT5A
GO_RETROGRADE_VESICLE_MEDIATED_TRANSPORT_GOLGI_TO_ER	3	77	0.343875	0.928234	1.51954120519778	3797|3831|8729	KIF3C|KLC1|GBF1
GO_POSITIVE_REGULATION_OF_INTERLEUKIN_2_PRODUCTION	3	31	0.343875	0.928234	1.51954120519778	5142|6885|80381	PDE4B|MAP3K7|CD276
GO_NUCLEAR_TRANSCRIBED_MRNA_CATABOLIC_PROCESS_NONSENSE_MEDIATED_DECAY	3	118	0.343875	0.928234	1.51954120519778	23293|5073|9811	SMG6|PARN|CTIF
GO_REGULATION_OF_POTASSIUM_ION_TRANSMEMBRANE_TRANSPORTER_ACTIVITY	3	41	0.343875	0.928234	1.51954120519778	10142|481|776	AKAP9|ATP1B1|CACNA1D
GO_CELLULAR_CARBOHYDRATE_METABOLIC_PROCESS	6	144	0.347972	0.928234	1.28368263791993	3036|3037|54928|55790|801|9108	HAS1|HAS2|BPNT2|CSGALNACT1|CALM1|MTMR7
GO_REGULATION_OF_PROTEIN_CATABOLIC_PROCESS	16	393	0.34863	0.928234	1.14199139669556	113451|154214|1950|2534|29978|302|4092|5523|56776|5747|57589|7474|80762|85407|9683|9781	AZIN2|RNF217|EGF|FYN|UBQLN2|ANXA2|SMAD7|PPP2R3A|FMN2|PTK2|RIC1|WNT5A|NDFIP1|NKD1|N4BP1|RNF144A
GO_MEIOTIC_CHROMOSOME_SEGREGATION	2	65	0.350285	0.928234	1.74937893526108	346673|56776	STRA8|FMN2
GO_ESTABLISHMENT_OF_SPINDLE_ORIENTATION	2	26	0.350285	0.928234	1.74937893526108	23332|4134	CLASP1|MAP4
GO_DENDRITIC_CELL_DIFFERENTIATION	2	33	0.350285	0.928234	1.74937893526108	10202|1437	DHRS2|CSF2
GO_EPIDERMIS_MORPHOGENESIS	2	29	0.350285	0.928234	1.74937893526108	1499|1515	CTNNB1|CTSV
GO_KERATAN_SULFATE_METABOLIC_PROCESS	2	33	0.350285	0.928234	1.74937893526108	176|9435	ACAN|CHST2
GO_NEGATIVE_REGULATION_OF_BLOOD_VESSEL_ENDOTHELIAL_CELL_MIGRATION	2	24	0.350285	0.928234	1.74937893526108	7057|90627	THBS1|STARD13
GO_BRANCH_ELONGATION_OF_AN_EPITHELIUM	2	17	0.350285	0.928234	1.74937893526108	2099|7474	ESR1|WNT5A
GO_NEGATIVE_REGULATION_OF_B_CELL_ACTIVATION	2	30	0.350285	0.928234	1.74937893526108	3624|80762	INHBA|NDFIP1
GO_PHOTOTRANSDUCTION	2	43	0.350285	0.928234	1.74937893526108	5145|6101	PDE6A|RP1
GO_REGULATION_OF_EPIDERMAL_GROWTH_FACTOR_ACTIVATED_RECEPTOR_ACTIVITY	2	23	0.350285	0.928234	1.74937893526108	1950|8440	EGF|NCK2
GO_PYRIMIDINE_NUCLEOSIDE_BIOSYNTHETIC_PROCESS	2	32	0.350285	0.928234	1.74937893526108	200895|978	DHFR2|CDA
GO_NEGATIVE_REGULATION_OF_ORGAN_GROWTH	2	21	0.350285	0.928234	1.74937893526108	5747|80014	PTK2|WWC2
GO_VESICLE_DOCKING_INVOLVED_IN_EXOCYTOSIS	2	35	0.350285	0.928234	1.74937893526108	51762|6809	RAB8B|STX3
GO_NUCLEOBASE_METABOLIC_PROCESS	2	39	0.350285	0.928234	1.74937893526108	316|978	AOX1|CDA
GO_REGULATION_OF_EXCRETION	2	29	0.350285	0.928234	1.74937893526108	1906|6781	EDN1|STC1
GO_ADRENERGIC_RECEPTOR_SIGNALING_PATHWAY	2	23	0.350285	0.928234	1.74937893526108	154|9693	ADRB2|RAPGEF2
GO_NEGATIVE_REGULATION_OF_RESPONSE_TO_EXTRACELLULAR_STIMULUS	2	36	0.350285	0.928234	1.74937893526108	7248|9637	TSC1|FEZ2
GO_CELL_CELL_SIGNALING_INVOLVED_IN_CARDIAC_CONDUCTION	2	22	0.350285	0.928234	1.74937893526108	10052|776	GJC1|CACNA1D
GO_NEGATIVE_REGULATION_OF_SMOOTHENED_SIGNALING_PATHWAY	2	25	0.350285	0.928234	1.74937893526108	5567|64399	PRKACB|HHIP
GO_RESPONSE_TO_AUDITORY_STIMULUS	2	23	0.350285	0.928234	1.74937893526108	51761|84189	ATP8A2|SLITRK6
GO_POSITIVE_REGULATION_OF_RESPONSE_TO_CYTOKINE_STIMULUS	2	33	0.350285	0.928234	1.74937893526108	1906|7474	EDN1|WNT5A
GO_ACTIVIN_RECEPTOR_SIGNALING_PATHWAY	2	22	0.350285	0.928234	1.74937893526108	3624|7046	INHBA|TGFBR1
GO_REGULATION_OF_LONG_TERM_NEURONAL_SYNAPTIC_PLASTICITY	2	24	0.350285	0.928234	1.74937893526108	2048|2898	EPHB2|GRIK2
GO_REGULATION_OF_RHODOPSIN_MEDIATED_SIGNALING_PATHWAY	2	28	0.350285	0.928234	1.74937893526108	5145|801	PDE6A|CALM1
GO_TRANSCRIPTION_FROM_RNA_POLYMERASE_III_PROMOTER	2	40	0.350285	0.928234	1.74937893526108	10625|27297	IVNS1ABP|CRCP
GO_FEMALE_MEIOTIC_DIVISION	2	26	0.350285	0.928234	1.74937893526108	346673|56776	STRA8|FMN2
GO_REGULATION_OF_ENDOTHELIAL_CELL_CHEMOTAXIS	2	17	0.350285	0.928234	1.74937893526108	3791|7057	KDR|THBS1
GO_POSITIVE_REGULATION_OF_T_CELL_MEDIATED_IMMUNITY	2	32	0.350285	0.928234	1.74937893526108	5817|6885	PVR|MAP3K7
GO_POSITIVE_REGULATION_OF_MULTICELLULAR_ORGANISM_GROWTH	2	32	0.350285	0.928234	1.74937893526108	51761|57678	ATP8A2|GPAM
GO_POSITIVE_REGULATION_OF_CHONDROCYTE_DIFFERENTIATION	2	19	0.350285	0.928234	1.74937893526108	4017|7704	LOXL2|ZBTB16
GO_REGULATION_OF_NEUTROPHIL_MIGRATION	2	32	0.350285	0.928234	1.74937893526108	2921|3576	CXCL3|CXCL8
GO_AUTOPHAGOSOME_ORGANIZATION	2	44	0.350285	0.928234	1.74937893526108	23710|5289	GABARAPL1|PIK3C3
GO_RESPONSE_TO_IRON_ION	2	35	0.350285	0.928234	1.74937893526108	18|79901	ABAT|CYBRD1
GO_POSITIVE_REGULATION_OF_CYTOKINE_PRODUCTION	14	370	0.350925	0.929375	1.15278631607543	1437|147372|1499|23601|27297|29126|5054|5142|57493|6885|7057|7474|80381|8710	CSF2|CCBE1|CTNNB1|CLEC5A|CRCP|CD274|SERPINE1|PDE4B|HEG1|MAP3K7|THBS1|WNT5A|CD276|SERPINB7
GO_REGULATION_OF_PROTEIN_STABILITY	8	221	0.352548	0.933116	1.22276082174759	1389|22848|23291|4092|444|481|6659|7248	CREBL2|AAK1|FBXW11|SMAD7|ASPH|ATP1B1|SOX4|TSC1
GO_AMINO_ACID_TRANSMEMBRANE_TRANSPORT	4	67	0.356171	0.937672	1.3749579967046	387700|55089|6505|6519	SLC16A12|SLC38A4|SLC1A1|SLC3A1
GO_MAINTENANCE_OF_LOCATION_IN_CELL	4	96	0.356171	0.937672	1.3749579967046	23345|375189|5552|57584	SYNE1|PFN4|SRGN|ARHGAP21
GO_SKIN_EPIDERMIS_DEVELOPMENT	4	71	0.356171	0.937672	1.3749579967046	1499|1515|3624|9079	CTNNB1|CTSV|INHBA|LDB2
GO_REGULATION_OF_CALCIUM_ION_DEPENDENT_EXOCYTOSIS	4	86	0.356171	0.937672	1.3749579967046	255928|57586|8941|9783	SYT14|SYT13|CDK5R2|RIMS3
GO_GLYCOSPHINGOLIPID_METABOLIC_PROCESS	4	69	0.356171	0.937672	1.3749579967046	2581|411|5660|8869	GALC|ARSB|PSAP|ST3GAL5
GO_FIBROBLAST_GROWTH_FACTOR_RECEPTOR_SIGNALING_PATHWAY	4	84	0.356171	0.937672	1.3749579967046	2250|2885|3340|3730	FGF5|GRB2|NDST1|ANOS1
GO_ODONTOGENESIS_OF_DENTIN_CONTAINING_TOOTH	4	75	0.356171	0.937672	1.3749579967046	1499|2736|3655|5654	CTNNB1|GLI2|ITGA6|HTRA1
GO_PEPTIDE_TRANSPORT	4	72	0.356171	0.937672	1.3749579967046	121260|19|1906|4644	SLC15A4|ABCA1|EDN1|MYO5A
GO_NEUROPEPTIDE_SIGNALING_PATHWAY	4	99	0.356171	0.937672	1.3749579967046	27297|57537|6751|9693	CRCP|SORCS2|SSTR1|RAPGEF2
GO_REGULATION_OF_PROTEIN_COMPLEX_ASSEMBLY	16	375	0.358651	0.943639	1.13344422183842	119|1437|1499|23332|27072|2885|29766|342184|375189|3936|4091|5997|640|6446|8440|96459	ADD2|CSF2|CTNNB1|CLASP1|VPS41|GRB2|TMOD3|FMN1|PFN4|LCP1|SMAD6|RGS2|BLK|SGK1|NCK2|FNIP1
GO_REGULATION_OF_CELLULAR_PROTEIN_LOCALIZATION	21	552	0.359035	0.94409	1.11195367617668	1000|1499|1950|22885|23291|23607|2534|3429|3936|444|55733|5784|665|6659|6672|6809|7046|7474|8500|8729|9482	CDH2|CTNNB1|EGF|ABLIM3|FBXW11|CD2AP|FYN|IFI27|LCP1|ASPH|HHAT|PTPN14|BNIP3L|SOX4|SP100|STX3|TGFBR1|WNT5A|PPFIA1|GBF1|STX8
GO_REGULATION_OF_SEQUENCE_SPECIFIC_DNA_BINDING_TRANSCRIPTION_FACTOR_ACTIVITY	15	365	0.360211	0.94586	1.13781478207537	1499|1611|2044|2099|23085|2535|28996|4092|5087|6446|6672|6885|7187|7474|8837	CTNNB1|DAP|EPHA5|ESR1|ERC1|FZD2|HIPK2|SMAD7|PBX1|SGK1|SP100|MAP3K7|TRAF3|WNT5A|CFLAR
GO_REGULATION_OF_ADAPTIVE_IMMUNE_RESPONSE	5	123	0.362247	0.94586	1.30075568052893	10666|55061|5817|6885|80762	CD226|SUSD4|PVR|MAP3K7|NDFIP1
GO_INNATE_IMMUNE_RESPONSE	17	619	0.366787	0.94586	1.12174135225214	103|1906|23601|2534|27|27297|29927|3149|3429|3716|55061|5747|640|6672|7187|7474|81844	ADAR|EDN1|CLEC5A|FYN|ABL2|CRCP|SEC61A1|HMGB3|IFI27|JAK1|SUSD4|PTK2|BLK|SP100|TRAF3|WNT5A|TRIM56
GO_REGULATION_OF_MICROTUBULE_POLYMERIZATION_OR_DEPOLYMERIZATION	7	178	0.366813	0.94586	1.22528279680072	2009|23332|331|4134|5997|6446|79884	EML1|CLASP1|XIAP|MAP4|RGS2|SGK1|MAP9
GO_SENSORY_PERCEPTION_OF_LIGHT_STIMULUS	9	212	0.367094	0.94586	1.1871149388811	10052|2140|4644|5145|51761|6101|7045|80207|84189	GJC1|EYA3|MYO5A|PDE6A|ATP8A2|RP1|TGFBI|OPA3|SLITRK6
GO_NEUROTRANSMITTER_TRANSPORT	8	155	0.367276	0.94586	1.20350293425897	255928|57586|6582|6809|8500|8618|9162|9783	SYT14|SYT13|SLC22A2|STX3|PPFIA1|CADPS|DGKI|RIMS3
GO_POSITIVE_REGULATION_OF_CYTOSKELETON_ORGANIZATION	8	175	0.367276	0.94586	1.20350293425897	1902|1906|23332|2885|342184|5997|7168|8440	LPAR1|EDN1|CLASP1|GRB2|FMN1|RGS2|TPM1|NCK2
GO_LOCOMOTORY_BEHAVIOR	8	181	0.367276	0.94586	1.20350293425897	18|2043|257194|28996|4644|5090|7248|84189	ABAT|EPHA4|NEGR1|HIPK2|MYO5A|PBX3|TSC1|SLITRK6
GO_REGULATION_OF_PROTEIN_COMPLEX_DISASSEMBLY	8	217	0.367276	0.94586	1.20350293425897	119|2009|23332|29766|331|4134|444|79884	ADD2|EML1|CLASP1|TMOD3|XIAP|MAP4|ASPH|MAP9
GO_POSITIVE_REGULATION_OF_APOPTOTIC_SIGNALING_PATHWAY	8	171	0.367276	0.94586	1.20350293425897	3624|5062|5329|7046|7057|8406|8440|8738	INHBA|PAK2|PLAUR|TGFBR1|THBS1|SRPX|NCK2|CRADD
GO_CELLULAR_MACROMOLECULAR_COMPLEX_ASSEMBLY	20	727	0.369922	0.94586	1.10745511986513	10142|103|154|1756|1946|1950|23332|23639|26953|29855|3092|50617|56034|57142|5747|636|63971|6925|8440|8618	AKAP9|ADAR|ADRB2|DMD|EFNA5|EGF|CLASP1|LRRC6|RANBP6|UBN1|HIP1|ATP6V0A4|PDGFC|RTN4|PTK2|BICD1|KIF13A|TCF4|NCK2|CADPS
GO_REGULATION_OF_NEURONAL_SYNAPTIC_PLASTICITY	3	49	0.370612	0.94586	1.44339259997026	2048|2898|729993	EPHB2|GRIK2|SHISA9
GO_TRANSMISSION_OF_NERVE_IMPULSE	3	54	0.370612	0.94586	1.44339259997026	2898|4897|6334	GRIK2|NRCAM|SCN8A
GO_REGULATION_OF_AXON_GUIDANCE	3	39	0.370612	0.94586	1.44339259997026	10505|10512|7474	SEMA4F|SEMA3C|WNT5A
GO_PROTEIN_LOCALIZATION_TO_ENDOPLASMIC_RETICULUM	3	123	0.370612	0.94586	1.44339259997026	29927|6747|8729	SEC61A1|SSR3|GBF1
GO_BRANCHING_INVOLVED_IN_URETERIC_BUD_MORPHOGENESIS	3	44	0.370612	0.94586	1.44339259997026	1499|170690|5087	CTNNB1|ADAMTS16|PBX1
GO_RECEPTOR_INTERNALIZATION	3	50	0.370612	0.94586	1.44339259997026	2885|3576|57007	GRB2|CXCL8|ACKR3
GO_POSITIVE_REGULATION_OF_WOUND_HEALING	3	48	0.370612	0.94586	1.44339259997026	196527|5054|7057	ANO6|SERPINE1|THBS1
GO_CELLULAR_RESPONSE_TO_AMINO_ACID_STIMULUS	3	53	0.370612	0.94586	1.44339259997026	1282|56034|64121	COL4A1|PDGFC|RRAGC
GO_IRON_ION_HOMEOSTASIS	3	69	0.370612	0.94586	1.44339259997026	57217|79901|80762	TTC7A|CYBRD1|NDFIP1
GO_POSITIVE_REGULATION_OF_ANION_TRANSPORT	3	58	0.370612	0.94586	1.44339259997026	18|1906|51761	ABAT|EDN1|ATP8A2
GO_LUNG_ALVEOLUS_DEVELOPMENT	3	41	0.370612	0.94586	1.44339259997026	10630|64759|7474	PDPN|TNS3|WNT5A
GO_POSITIVE_REGULATION_OF_DNA_REPLICATION	4	86	0.378383	0.94586	1.32738416047332	1437|1499|2736|56034	CSF2|CTNNB1|GLI2|PDGFC
GO_HORMONE_TRANSPORT	4	78	0.378383	0.94586	1.32738416047332	1906|3624|4644|6926	EDN1|INHBA|MYO5A|TBX3
GO_CELLULAR_MONOVALENT_INORGANIC_CATION_HOMEOSTASIS	4	96	0.378383	0.94586	1.32738416047332	481|50617|6446|6546	ATP1B1|ATP6V0A4|SGK1|SLC8A1
GO_RECEPTOR_METABOLIC_PROCESS	4	82	0.378383	0.94586	1.32738416047332	22853|2885|3576|57007	LMTK2|GRB2|CXCL8|ACKR3
GO_REGULATION_OF_POTASSIUM_ION_TRANSMEMBRANE_TRANSPORT	4	61	0.378383	0.94586	1.32738416047332	10142|196527|481|776	AKAP9|ANO6|ATP1B1|CACNA1D
GO_NITROGEN_COMPOUND_TRANSPORT	20	507	0.378917	0.94586	1.10098054052389	10630|113451|121260|148641|19|1906|23180|23293|2744|387700|4644|55089|55677|64901|6505|6519|6582|7248|8500|8618	PDPN|AZIN2|SLC15A4|SLC35F3|ABCA1|EDN1|RFTN1|SMG6|GLS|SLC16A12|MYO5A|SLC38A4|IWS1|RANBP17|SLC1A1|SLC3A1|SLC22A2|TSC1|PPFIA1|CADPS
GO_REGULATION_OF_PEPTIDYL_TYROSINE_PHOSPHORYLATION	10	213	0.379522	0.94586	1.16004707608767	1437|1946|1950|2534|3690|5062|56034|7424|8440|9021	CSF2|EFNA5|EGF|FYN|ITGB3|PAK2|PDGFC|VEGFC|NCK2|SOCS3
GO_REGULATION_OF_NEUROTRANSMITTER_LEVELS	9	190	0.380928	0.94586	1.1709241527953	18|255928|57586|6582|6809|8500|8618|9162|9783	ABAT|SYT14|SYT13|SLC22A2|STX3|PPFIA1|CADPS|DGKI|RIMS3
GO_NEGATIVE_REGULATION_OF_PROTEIN_MODIFICATION_BY_SMALL_PROTEIN_CONJUGATION_OR_REMOVAL	5	139	0.381639	0.94586	1.26636759440352	1499|2534|4092|6659|9683	CTNNB1|FYN|SMAD7|SOX4|N4BP1
GO_AMIDE_TRANSPORT	5	97	0.381639	0.94586	1.26636759440352	10630|121260|19|1906|4644	PDPN|SLC15A4|ABCA1|EDN1|MYO5A
GO_POSITIVE_REGULATION_OF_T_CELL_PROLIFERATION	5	95	0.381639	0.94586	1.26636759440352	29126|57678|80380|80381|8440	CD274|GPAM|PDCD1LG2|CD276|NCK2
GO_CHROMATIN_REMODELING	5	150	0.381639	0.94586	1.26636759440352	1499|2099|473|6594|8091	CTNNB1|ESR1|RERE|SMARCA1|HMGA2
GO_CELLULAR_RESPONSE_TO_INSULIN_STIMULUS	6	146	0.382773	0.94586	1.22874975810714	1979|2885|4644|50617|57678|8660	EIF4EBP2|GRB2|MYO5A|ATP6V0A4|GPAM|IRS2
GO_MACROMITOPHAGY	6	134	0.382773	0.94586	1.22874975810714	25758|481|5352|55361|91653|9783	KIAA1549L|ATP1B1|PLOD2|PI4K2A|BOC|RIMS3
GO_ORGANONITROGEN_COMPOUND_CATABOLIC_PROCESS	14	343	0.383427	0.94586	1.12351966537301	10404|138050|1462|176|18|2581|2744|316|3423|411|4907|51166|5142|978	CPQ|HGSNAT|VCAN|ACAN|ABAT|GALC|GLS|AOX1|IDS|ARSB|NT5E|AADAT|PDE4B|CDA
GO_PROTEIN_EXPORT_FROM_NUCLEUS	2	30	0.385515	0.94586	1.60340764083558	103|64901	ADAR|RANBP17
GO_RESPONSE_TO_PROSTAGLANDIN_E	2	25	0.385515	0.94586	1.60340764083558	2335|54331	FN1|GNG2
GO_SUPEROXIDE_METABOLIC_PROCESS	2	33	0.385515	0.94586	1.60340764083558	1906|285590	EDN1|SH3PXD2B
GO_VENTRICULAR_SYSTEM_DEVELOPMENT	2	26	0.385515	0.94586	1.60340764083558	1021|9693	CDK6|RAPGEF2
GO_REGULATION_OF_ORGAN_FORMATION	2	32	0.385515	0.94586	1.60340764083558	1499|7474	CTNNB1|WNT5A
GO_SPINAL_CORD_MOTOR_NEURON_DIFFERENTIATION	2	34	0.385515	0.94586	1.60340764083558	2736|6659	GLI2|SOX4
GO_CELL_DIFFERENTIATION_INVOLVED_IN_EMBRYONIC_PLACENTA_DEVELOPMENT	2	25	0.385515	0.94586	1.60340764083558	10049|9021	DNAJB6|SOCS3
GO_SECRETORY_GRANULE_ORGANIZATION	2	27	0.385515	0.94586	1.60340764083558	19|5552	ABCA1|SRGN
GO_CENTROSOME_CYCLE	2	45	0.385515	0.94586	1.60340764083558	1499|1647	CTNNB1|GADD45A
GO_POSITIVE_REGULATION_OF_EXTRACELLULAR_MATRIX_ORGANIZATION	2	17	0.385515	0.94586	1.60340764083558	23332|90102	CLASP1|PHLDB2
GO_SYMPATHETIC_NERVOUS_SYSTEM_DEVELOPMENT	2	21	0.385515	0.94586	1.60340764083558	1499|6659	CTNNB1|SOX4
GO_REGULATION_OF_ERYTHROCYTE_DIFFERENTIATION	2	36	0.385515	0.94586	1.60340764083558	1021|3624	CDK6|INHBA
GO_REGULATION_OF_MITOPHAGY	2	42	0.385515	0.94586	1.60340764083558	154|665	ADRB2|BNIP3L
GO_NEGATIVE_REGULATION_OF_EXTRINSIC_APOPTOTIC_SIGNALING_PATHWAY_VIA_DEATH_DOMAIN_RECEPTORS	2	34	0.385515	0.94586	1.60340764083558	5054|8837	SERPINE1|CFLAR
GO_POSITIVE_REGULATION_OF_DENDRITE_MORPHOGENESIS	2	32	0.385515	0.94586	1.60340764083558	2043|6446	EPHA4|SGK1
GO_MYELOID_CELL_ACTIVATION_INVOLVED_IN_IMMUNE_RESPONSE	2	41	0.385515	0.94586	1.60340764083558	1794|55361	DOCK2|PI4K2A
GO_CELL_CELL_RECOGNITION	2	60	0.385515	0.94586	1.60340764083558	1794|8440	DOCK2|NCK2
GO_HEPARAN_SULFATE_PROTEOGLYCAN_BIOSYNTHETIC_PROCESS	2	23	0.385515	0.94586	1.60340764083558	3340|55790	NDST1|CSGALNACT1
GO_POSITIVE_REGULATION_OF_MONOOXYGENASE_ACTIVITY	2	29	0.385515	0.94586	1.60340764083558	2099|801	ESR1|CALM1
GO_ANDROGEN_RECEPTOR_SIGNALING_PATHWAY	2	41	0.385515	0.94586	1.60340764083558	1499|55818	CTNNB1|KDM3A
GO_PROSTANOID_METABOLIC_PROCESS	2	27	0.385515	0.94586	1.60340764083558	10630|1906	PDPN|EDN1
GO_RESPONSE_TO_GONADOTROPIN	2	28	0.385515	0.94586	1.60340764083558	1515|3624	CTSV|INHBA
GO_POSITIVE_REGULATION_OF_ORGANIC_ACID_TRANSPORT	2	30	0.385515	0.94586	1.60340764083558	18|1906	ABAT|EDN1
GO_CELLULAR_COMPONENT_DISASSEMBLY_INVOLVED_IN_EXECUTION_PHASE_OF_APOPTOSIS	2	43	0.385515	0.94586	1.60340764083558	5747|6093	PTK2|ROCK1
GO_MONOAMINE_TRANSPORT	2	22	0.385515	0.94586	1.60340764083558	6582|8618	SLC22A2|CADPS
GO_WALKING_BEHAVIOR	2	31	0.385515	0.94586	1.60340764083558	2043|28996	EPHA4|HIPK2
GO_PHOSPHATIDYLINOSITOL_3_KINASE_SIGNALING	2	25	0.385515	0.94586	1.60340764083558	1906|59338	EDN1|PLEKHA1
GO_METANEPHROS_MORPHOGENESIS	2	28	0.385515	0.94586	1.60340764083558	1499|342184	CTNNB1|FMN1
GO_HOMEOSTATIC_PROCESS	48	1337	0.385904	0.94586	1.05674916071348	1000|103|10365|1499|154|1756|19|1902|1906|196527|2099|22821|23293|2335|26249|27|27032|2898|28996|29766|3037|331|3554|3624|481|50617|51061|51129|5142|5145|55277|5567|57217|57540|57678|6101|6446|6546|6659|6672|6781|79901|80762|8310|84203|8660|9076|9079	CDH2|ADAR|KLF2|CTNNB1|ADRB2|DMD|ABCA1|LPAR1|EDN1|ANO6|ESR1|RASA3|SMG6|FN1|KLHL3|ABL2|ATP2C1|GRIK2|HIPK2|TMOD3|HAS2|XIAP|IL1R1|INHBA|ATP1B1|ATP6V0A4|TXNDC11|ANGPTL4|PDE4B|PDE6A|FGGY|PRKACB|TTC7A|DISP3|GPAM|RP1|SGK1|SLC8A1|SOX4|SP100|STC1|CYBRD1|NDFIP1|ACOX3|TXNDC2|IRS2|CLDN1|LDB2
GO_RESPONSE_TO_METAL_ION	15	333	0.391641	0.948319	1.1111149090661	1499|18|1906|2335|26|4017|444|4907|5066|57678|6678|7057|7474|79901|801	CTNNB1|ABAT|EDN1|FN1|AOC1|LOXL2|ASPH|NT5E|PAM|GPAM|SPARC|THBS1|WNT5A|CYBRD1|CALM1
GO_POSITIVE_REGULATION_OF_MUSCLE_CONTRACTION	3	44	0.397139	0.959536	1.37449618382816	18|1906|5997	ABAT|EDN1|RGS2
GO_PROTEIN_AUTOUBIQUITINATION	3	49	0.397139	0.959536	1.37449618382816	115426|267|26994	UHRF2|AMFR|RNF11
GO_PYRIMIDINE_CONTAINING_COMPOUND_METABOLIC_PROCESS	3	79	0.397139	0.959536	1.37449618382816	200895|4907|978	DHFR2|NT5E|CDA
GO_SMOOTH_MUSCLE_CONTRACTION	3	45	0.397139	0.959536	1.37449618382816	1906|6093|6546	EDN1|ROCK1|SLC8A1
GO_PHAGOCYTOSIS	7	190	0.398717	0.962824	1.18199231309488	19|196051|2534|2885|5747|7057|8406	ABCA1|PLPP4|FYN|GRB2|PTK2|THBS1|SRPX
GO_POSITIVE_REGULATION_OF_LEUKOCYTE_PROLIFERATION	6	136	0.400198	0.96468	1.20299982458585	29126|57678|80380|80381|8440|8660	CD274|GPAM|PDCD1LG2|CD276|NCK2|IRS2
GO_PIGMENTATION	4	86	0.400515	0.96468	1.28298303404661	357|4644|63971|9839	SHROOM2|MYO5A|KIF13A|ZEB2
GO_REGULATION_OF_ADENYLATE_CYCLASE_ACTIVITY	4	70	0.400515	0.96468	1.28298303404661	10486|154|801|9568	CAP2|ADRB2|CALM1|GABBR2
GO_POSITIVE_REGULATION_OF_LIPASE_ACTIVITY	4	66	0.400515	0.96468	1.28298303404661	1902|2099|27|3491	LPAR1|ESR1|ABL2|CCN1
GO_POLYOL_METABOLIC_PROCESS	5	95	0.401008	0.96468	1.23374284861679	54928|801|89869|9108|9517	BPNT2|CALM1|PLCZ1|MTMR7|SPTLC2
GO_RESPONSE_TO_AMINO_ACID	5	112	0.401008	0.96468	1.23374284861679	1282|1906|5289|56034|64121	COL4A1|EDN1|PIK3C3|PDGFC|RRAGC
GO_MEMBRANE_LIPID_BIOSYNTHETIC_PROCESS	5	114	0.401008	0.96468	1.23374284861679	166929|5329|8869|93183|9517	SGMS2|PLAUR|ST3GAL5|PIGM|SPTLC2
GO_GLYCOSYLATION	11	267	0.40279	0.968444	1.12651582267492	117248|2590|2650|29071|4121|55568|57452|57511|7057|8869|94025	GALNT15|GALNT2|GCNT1|C1GALT1C1|MAN1A1|GALNT10|GALNT16|COG6|THBS1|ST3GAL5|MUC16
GO_POSITIVE_REGULATION_OF_PROTEIN_COMPLEX_ASSEMBLY	9	197	0.408684	0.982081	1.13981230706186	1437|1499|23332|2885|342184|3936|5997|8440|96459	CSF2|CTNNB1|CLASP1|GRB2|FMN1|LCP1|RGS2|NCK2|FNIP1
GO_CELLULAR_LIPID_METABOLIC_PROCESS	34	913	0.410333	0.985511	1.05661960659236	10630|11343|143888|145567|166929|1906|1950|196051|2250|22979|2534|2581|2885|411|4644|5066|5289|5305|5329|54928|55361|55697|5660|56895|57678|8310|8660|8869|9107|9108|93183|9517|9612|9663	PDPN|MGLL|POGLUT3|TTC7B|SGMS2|EDN1|EGF|PLPP4|FGF5|EFR3B|FYN|GALC|GRB2|ARSB|MYO5A|PAM|PIK3C3|PIP4K2A|PLAUR|BPNT2|PI4K2A|VAC14|PSAP|AGPAT4|GPAM|ACOX3|IRS2|ST3GAL5|MTMR6|MTMR7|PIGM|SPTLC2|NCOR2|LPIN2
GO_CELLULAR_RESPONSE_TO_ABIOTIC_STIMULUS	11	263	0.415251	0.987995	1.11450902510924	1499|1508|1647|27063|2885|388|5145|5796|8111|8738|9683	CTNNB1|CTSB|GADD45A|ANKRD1|GRB2|RHOB|PDE6A|PTPRK|GPR68|CRADD|N4BP1
GO_REGULATION_OF_OSTEOBLAST_DIFFERENTIATION	6	112	0.417593	0.987995	1.17830081472399	1021|1499|3491|5747|64093|80381	CDK6|CTNNB1|CCN1|PTK2|SMOC1|CD276
GO_SKELETAL_MUSCLE_TISSUE_REGENERATION	2	27	0.419884	0.987995	1.47989950089439	607|8837	BCL9|CFLAR
GO_NEGATIVE_REGULATION_OF_ADAPTIVE_IMMUNE_RESPONSE	2	37	0.419884	0.987995	1.47989950089439	55061|80762	SUSD4|NDFIP1
GO_ENDOSOME_ORGANIZATION	2	62	0.419884	0.987995	1.47989950089439	259173|5289	ALS2CL|PIK3C3
GO_RIBONUCLEOTIDE_CATABOLIC_PROCESS	2	28	0.419884	0.987995	1.47989950089439	4907|5142	NT5E|PDE4B
GO_PROSTATE_GLAND_MORPHOGENESIS	2	23	0.419884	0.987995	1.47989950089439	2099|2736	ESR1|GLI2
GO_NEGATIVE_REGULATION_OF_ENDOCYTOSIS	2	39	0.419884	0.987995	1.47989950089439	29978|302	UBQLN2|ANXA2
GO_NEGATIVE_REGULATION_OF_ACTIN_FILAMENT_DEPOLYMERIZATION	2	35	0.419884	0.987995	1.47989950089439	119|29766	ADD2|TMOD3
GO_CELLULAR_SENESCENCE	2	33	0.419884	0.987995	1.47989950089439	6926|8091	TBX3|HMGA2
GO_BLOOD_VESSEL_ENDOTHELIAL_CELL_MIGRATION	2	24	0.419884	0.987995	1.47989950089439	3791|6091	KDR|ROBO1
GO_FEAR_RESPONSE	2	29	0.419884	0.987995	1.47989950089439	2898|4192	GRIK2|MDK
GO_REGULATION_OF_VASCULAR_ENDOTHELIAL_GROWTH_FACTOR_RECEPTOR_SIGNALING_PATHWAY	2	27	0.419884	0.987995	1.47989950089439	3690|7424	ITGB3|VEGFC
GO_POSITIVE_REGULATION_OF_AXON_EXTENSION	2	36	0.419884	0.987995	1.47989950089439	2335|23499	FN1|MACF1
GO_MYELOID_LEUKOCYTE_MEDIATED_IMMUNITY	2	43	0.419884	0.987995	1.47989950089439	55361|6374	PI4K2A|CXCL5
GO_CELL_FATE_DETERMINATION	2	43	0.419884	0.987995	1.47989950089439	1499|4853	CTNNB1|NOTCH2
GO_REGULATION_OF_MYOTUBE_DIFFERENTIATION	2	55	0.419884	0.987995	1.47989950089439	4323|8837	MMP14|CFLAR
GO_POSITIVE_REGULATION_OF_RESPONSE_TO_BIOTIC_STIMULUS	2	41	0.419884	0.987995	1.47989950089439	10666|5817	CD226|PVR
GO_ENDOTHELIAL_CELL_PROLIFERATION	2	24	0.419884	0.987995	1.47989950089439	4017|4323	LOXL2|MMP14
GO_ERAD_PATHWAY	2	74	0.419884	0.987995	1.47989950089439	267|29978	AMFR|UBQLN2
GO_DNA_DAMAGE_RESPONSE_DETECTION_OF_DNA_DAMAGE	2	36	0.419884	0.987995	1.47989950089439	6659|8091	SOX4|HMGA2
GO_AXONEME_ASSEMBLY	2	44	0.419884	0.987995	1.47989950089439	23639|6101	LRRC6|RP1
GO_SECONDARY_METABOLIC_PROCESS	2	48	0.419884	0.987995	1.47989950089439	4644|5066	MYO5A|PAM
GO_REGULATION_OF_SPROUTING_ANGIOGENESIS	2	28	0.419884	0.987995	1.47989950089439	3716|90627	JAK1|STARD13
GO_CELLULAR_RESPONSE_TO_VASCULAR_ENDOTHELIAL_GROWTH_FACTOR_STIMULUS	2	30	0.419884	0.987995	1.47989950089439	2335|3791	FN1|KDR
GO_NEGATIVE_REGULATION_OF_SIGNAL_TRANSDUCTION_IN_ABSENCE_OF_LIGAND	2	32	0.419884	0.987995	1.47989950089439	1437|2534	CSF2|FYN
GO_POLYOL_BIOSYNTHETIC_PROCESS	2	26	0.419884	0.987995	1.47989950089439	54928|9517	BPNT2|SPTLC2
GO_REGULATION_OF_RESPONSE_TO_REACTIVE_OXYGEN_SPECIES	2	35	0.419884	0.987995	1.47989950089439	10516|5660	FBLN5|PSAP
GO_GLANDULAR_EPITHELIAL_CELL_DIFFERENTIATION	2	39	0.419884	0.987995	1.47989950089439	1021|7474	CDK6|WNT5A
GO_NEGATIVE_REGULATION_OF_PROTEIN_COMPLEX_ASSEMBLY	5	107	0.420307	0.987995	1.20274920137452	119|29766|375189|4091|6446	ADD2|TMOD3|PFN4|SMAD6|SGK1
GO_MONOVALENT_INORGANIC_CATION_HOMEOSTASIS	5	123	0.420307	0.987995	1.20274920137452	1906|481|50617|6446|6546	EDN1|ATP1B1|ATP6V0A4|SGK1|SLC8A1
GO_CELLULAR_RESPONSE_TO_INTERFERON_GAMMA	4	122	0.422504	0.987995	1.24144310158503	1906|3716|6672|7474	EDN1|JAK1|SP100|WNT5A
GO_MOLTING_CYCLE	4	83	0.422504	0.987995	1.24144310158503	1499|1515|3624|9079	CTNNB1|CTSV|INHBA|LDB2
GO_NEUTRAL_LIPID_METABOLIC_PROCESS	4	85	0.422504	0.987995	1.24144310158503	11343|56895|57678|9663	MGLL|AGPAT4|GPAM|LPIN2
GO_FEEDING_BEHAVIOR	4	92	0.422504	0.987995	1.24144310158503	2534|257194|2744|51761	FYN|NEGR1|GLS|ATP8A2
GO_MULTI_ORGANISM_REPRODUCTIVE_PROCESS	30	891	0.422688	0.987995	1.05445085811954	113451|143689|1499|1508|1515|154|18|1906|2099|25945|27125|346673|3554|5066|5069|5073|55818|5673|56776|5744|59338|5997|6751|6781|7046|7704|81671|84056|84203|89869	AZIN2|PIWIL4|CTNNB1|CTSB|CTSV|ADRB2|ABAT|EDN1|ESR1|NECTIN3|AFF4|STRA8|IL1R1|PAM|PAPPA|PARN|KDM3A|PSG5|FMN2|PTHLH|PLEKHA1|RGS2|SSTR1|STC1|TGFBR1|ZBTB16|VMP1|KATNAL1|TXNDC2|PLCZ1
GO_POSITIVE_REGULATION_OF_ADENYLATE_CYCLASE_ACTIVITY	3	48	0.423353	0.987995	1.31186510811844	10486|154|801	CAP2|ADRB2|CALM1
GO_REGULATION_OF_MULTICELLULAR_ORGANISM_GROWTH	3	66	0.423353	0.987995	1.31186510811844	154|51761|57678	ADRB2|ATP8A2|GPAM
GO_PURINE_NUCLEOSIDE_BIOSYNTHETIC_PROCESS	3	89	0.423353	0.987995	1.31186510811844	4907|50617|9060	NT5E|ATP6V0A4|PAPSS2
GO_CELLULAR_RESPONSE_TO_CALCIUM_ION	3	49	0.423353	0.987995	1.31186510811844	1906|444|7474	EDN1|ASPH|WNT5A
GO_POSITIVE_REGULATION_OF_CYTOKINE_BIOSYNTHETIC_PROCESS	3	58	0.423353	0.987995	1.31186510811844	7057|7474|80381	THBS1|WNT5A|CD276
GO_REGULATION_OF_PHAGOCYTOSIS	3	68	0.423353	0.987995	1.31186510811844	1794|196527|640	DOCK2|ANO6|BLK
GO_POSITIVE_REGULATION_OF_RESPONSE_TO_DNA_DAMAGE_STIMULUS	3	64	0.423353	0.987995	1.31186510811844	2140|27063|8091	EYA3|ANKRD1|HMGA2
GO_ENDOCRINE_PROCESS	3	44	0.423353	0.987995	1.31186510811844	1906|3624|6926	EDN1|INHBA|TBX3
GO_REGENERATION	8	161	0.426484	0.987995	1.13212311706142	10404|154|3936|4853|607|8837|9021|9315	CPQ|ADRB2|LCP1|NOTCH2|BCL9|CFLAR|SOCS3|NREP
GO_PROTEIN_OLIGOMERIZATION	16	434	0.429846	0.987995	1.07703001954396	1000|138050|1499|160851|25923|267|2744|302|5066|51129|57528|6505|7248|80036|9076|978	CDH2|HGSNAT|CTNNB1|DGKH|ATL3|AMFR|GLS|ANXA2|PAM|ANGPTL4|KCTD16|SLC1A1|TSC1|TRPM3|CLDN1|CDA
GO_CILIUM_ORGANIZATION	7	188	0.430595	0.987995	1.14162971612414	1756|22832|22885|23639|257177|51762|6101	DMD|CEP162|ABLIM3|LRRC6|CFAP126|RAB8B|RP1
GO_POSITIVE_REGULATION_OF_SEQUENCE_SPECIFIC_DNA_BINDING_TRANSCRIPTION_FACTOR_ACTIVITY	10	228	0.431945	0.987995	1.10612162604908	1499|2044|2099|23085|2535|28996|6672|6885|7474|8837	CTNNB1|EPHA5|ESR1|ERC1|FZD2|HIPK2|SP100|MAP3K7|WNT5A|CFLAR
GO_REGULATION_OF_ION_TRANSPORT	25	592	0.431991	0.987995	1.05569448032095	10142|10681|1499|154|154215|1756|18|1906|1950|196527|3786|444|4644|481|5142|51761|6334|6446|6546|6781|7057|776|801|84959|8660	AKAP9|GNB5|CTNNB1|ADRB2|NKAIN2|DMD|ABAT|EDN1|EGF|ANO6|KCNQ3|ASPH|MYO5A|ATP1B1|PDE4B|ATP8A2|SCN8A|SGK1|SLC8A1|STC1|THBS1|CACNA1D|CALM1|UBASH3B|IRS2
GO_SPHINGOLIPID_METABOLIC_PROCESS	6	138	0.434926	0.987995	1.15458935393401	166929|2581|411|5660|8869|9517	SGMS2|GALC|ARSB|PSAP|ST3GAL5|SPTLC2
GO_SULFUR_COMPOUND_BIOSYNTHETIC_PROCESS	9	203	0.43644	0.987995	1.11028865309791	113189|1462|176|3340|51363|55790|56548|9060|9435	CHST14|VCAN|ACAN|NDST1|CHST15|CSGALNACT1|CHST7|PAPSS2|CHST2
GO_SPINAL_CORD_DEVELOPMENT	5	106	0.439496	0.987995	1.1732673047316	266727|2736|5090|5802|6659	MDGA1|GLI2|PBX3|PTPRS|SOX4
GO_MACROMOLECULAR_COMPLEX_DISASSEMBLY	5	182	0.439496	0.987995	1.1732673047316	1499|2535|3831|6446|64780	CTNNB1|FZD2|KLC1|SGK1|MICAL1
GO_FC_EPSILON_RECEPTOR_SIGNALING_PATHWAY	5	142	0.439496	0.987995	1.1732673047316	23291|2885|5062|6885|801	FBXW11|GRB2|PAK2|MAP3K7|CALM1
GO_ENSHEATHMENT_OF_NEURONS	5	91	0.439496	0.987995	1.1732673047316	1902|26011|4644|6334|7248	LPAR1|TENM4|MYO5A|SCN8A|TSC1
GO_REGULATION_OF_LEUKOCYTE_PROLIFERATION	8	206	0.441255	0.987995	1.11556533798835	1499|29126|57678|80380|80381|80762|8440|8660	CTNNB1|CD274|GPAM|PDCD1LG2|CD276|NDFIP1|NCK2|IRS2
GO_RESPONSE_TO_INORGANIC_SUBSTANCE	20	479	0.442557	0.987995	1.05772016855172	10365|1499|18|1906|2335|26|3554|388|4017|444|4907|5066|57678|59338|6546|6678|7057|7474|79901|801	KLF2|CTNNB1|ABAT|EDN1|FN1|AOC1|IL1R1|RHOB|LOXL2|ASPH|NT5E|PAM|GPAM|PLEKHA1|SLC8A1|SPARC|THBS1|WNT5A|CYBRD1|CALM1
GO_DEFENSE_RESPONSE_TO_OTHER_ORGANISM	13	505	0.442705	0.987995	1.07850968819855	10060|10133|103|11126|25758|27297|3964|481|5054|57007|57678|665|81844	ABCC9|OPTN|ADAR|CD160|KIAA1549L|CRCP|LGALS8|ATP1B1|SERPINE1|ACKR3|GPAM|BNIP3L|TRIM56
GO_SYNAPTIC_VESICLE_CYCLE	4	90	0.444291	0.987995	1.20249919618319	255928|57586|6809|8618	SYT14|SYT13|STX3|CADPS
GO_REGULATION_OF_B_CELL_ACTIVATION	4	121	0.444291	0.987995	1.20249919618319	3624|4323|80762|8660	INHBA|MMP14|NDFIP1|IRS2
GO_BODY_FLUID_SECRETION	4	71	0.444291	0.987995	1.20249919618319	1906|302|5066|6582	EDN1|ANXA2|PAM|SLC22A2
GO_REGULATION_OF_GLUCOSE_TRANSPORT	4	100	0.444291	0.987995	1.20249919618319	114882|1389|2099|8660	OSBPL8|CREBL2|ESR1|IRS2
GO_CELL_FATE_COMMITMENT	10	227	0.445038	0.987995	1.09340560323126	1499|26011|26524|2736|4633|4853|6926|7046|7474|81029	CTNNB1|TENM4|LATS2|GLI2|MYL2|NOTCH2|TBX3|TGFBR1|WNT5A|WNT5B
GO_MITOTIC_NUCLEAR_DIVISION	12	361	0.447492	0.987995	1.07919843479832	221035|22924|23332|23607|26524|331|4659|4739|57542|79884|8091|901	REEP3|MAPRE3|CLASP1|CD2AP|LATS2|XIAP|PPP1R12A|NEDD9|KLHL42|MAP9|HMGA2|CCNG2
GO_CELLULAR_HOMEOSTASIS	25	676	0.448298	0.987995	1.04623615619043	1756|1902|1906|196527|2099|22821|2335|27|27032|2898|3554|481|50617|51061|5145|55277|57217|6446|6546|6659|6781|79901|80762|84203|8660	DMD|LPAR1|EDN1|ANO6|ESR1|RASA3|FN1|ABL2|ATP2C1|GRIK2|IL1R1|ATP1B1|ATP6V0A4|TXNDC11|PDE6A|FGGY|TTC7A|SGK1|SLC8A1|SOX4|STC1|CYBRD1|NDFIP1|TXNDC2|IRS2
GO_RESPONSE_TO_OXIDATIVE_STRESS	14	352	0.449157	0.987995	1.06923512500786	10202|10365|1906|2335|2882|3554|388|4323|5796|59338|6546|7168|7837|84203	DHRS2|KLF2|EDN1|FN1|GPX7|IL1R1|RHOB|MMP14|PTPRK|PLEKHA1|SLC8A1|TPM1|PXDN|TXNDC2
GO_POSITIVE_REGULATION_OF_ADAPTIVE_IMMUNE_RESPONSE	3	73	0.449163	0.987995	1.25467472436072	10666|5817|6885	CD226|PVR|MAP3K7
GO_GLYCOLIPID_BIOSYNTHETIC_PROCESS	3	62	0.449163	0.987995	1.25467472436072	5329|8869|93183	PLAUR|ST3GAL5|PIGM
GO_INOSITOL_PHOSPHATE_METABOLIC_PROCESS	3	56	0.449163	0.987995	1.25467472436072	801|89869|9108	CALM1|PLCZ1|MTMR7
GO_NEGATIVE_REGULATION_OF_VIRAL_PROCESS	3	89	0.449163	0.987995	1.25467472436072	103|6672|8091	ADAR|SP100|HMGA2
GO_NEGATIVE_REGULATION_OF_CELLULAR_PROTEIN_CATABOLIC_PROCESS	3	64	0.449163	0.987995	1.25467472436072	302|57589|9683	ANXA2|RIC1|N4BP1
GO_PEPTIDE_SECRETION	3	58	0.449163	0.987995	1.25467472436072	19|1906|4644	ABCA1|EDN1|MYO5A
GO_MULTICELLULAR_ORGANISMAL_WATER_HOMEOSTASIS	3	58	0.449163	0.987995	1.25467472436072	3037|5567|9076	HAS2|PRKACB|CLDN1
GO_VESICLE_COATING	3	75	0.449163	0.987995	1.25467472436072	3092|55291|8729	HIP1|PPP6R3|GBF1
GO_POSITIVE_REGULATION_OF_ACTIN_FILAMENT_POLYMERIZATION	3	69	0.449163	0.987995	1.25467472436072	2885|342184|8440	GRB2|FMN1|NCK2
GO_REGULATION_OF_REACTIVE_OXYGEN_SPECIES_BIOSYNTHETIC_PROCESS	3	65	0.449163	0.987995	1.25467472436072	10365|1906|2099	KLF2|EDN1|ESR1
GO_REGULATION_OF_SYSTEMIC_ARTERIAL_BLOOD_PRESSURE_MEDIATED_BY_A_CHEMICAL_SIGNAL	3	45	0.449163	0.987995	1.25467472436072	154|1906|7168	ADRB2|EDN1|TPM1
GO_CAMP_MEDIATED_SIGNALING	3	37	0.449163	0.987995	1.25467472436072	1979|2044|9693	EIF4EBP2|EPHA5|RAPGEF2
GO_REGULATION_OF_NUCLEOCYTOPLASMIC_TRANSPORT	9	220	0.450277	0.987995	1.09608708913574	1950|23291|3429|4659|55677|5784|6659|6672|7046	EGF|FBXW11|IFI27|PPP1R12A|IWS1|PTPN14|SOX4|SP100|TGFBR1
GO_POSITIVE_REGULATION_OF_PROTEIN_MODIFICATION_BY_SMALL_PROTEIN_CONJUGATION_OR_REMOVAL	6	196	0.452167	0.987995	1.13179693212799	154|1950|331|4092|5747|80762	ADRB2|EGF|XIAP|SMAD7|PTK2|NDFIP1
GO_CYTOPLASMIC_MICROTUBULE_ORGANIZATION	2	42	0.453239	0.987995	1.37403550682102	23332|84056	CLASP1|KATNAL1
GO_POSITIVE_REGULATION_OF_CATION_CHANNEL_ACTIVITY	2	37	0.453239	0.987995	1.37403550682102	444|801	ASPH|CALM1
GO_EPITHELIAL_TUBE_BRANCHING_INVOLVED_IN_LUNG_MORPHOGENESIS	2	25	0.453239	0.987995	1.37403550682102	1499|64399	CTNNB1|HHIP
GO_REGULATION_OF_MEMBRANE_DEPOLARIZATION	2	41	0.453239	0.987995	1.37403550682102	3791|4092	KDR|SMAD7
GO_REGULATION_OF_CYTOKINE_PRODUCTION_INVOLVED_IN_IMMUNE_RESPONSE	2	57	0.453239	0.987995	1.37403550682102	6885|7474	MAP3K7|WNT5A
GO_HYALURONAN_METABOLIC_PROCESS	2	31	0.453239	0.987995	1.37403550682102	3036|3037	HAS1|HAS2
GO_POSITIVE_REGULATION_OF_PROTEIN_TYROSINE_KINASE_ACTIVITY	2	37	0.453239	0.987995	1.37403550682102	1950|5062	EGF|PAK2
GO_NEGATIVE_REGULATION_OF_CATION_CHANNEL_ACTIVITY	2	34	0.453239	0.987995	1.37403550682102	10681|801	GNB5|CALM1
GO_VASOCONSTRICTION	2	28	0.453239	0.987995	1.37403550682102	1906|6546	EDN1|SLC8A1
GO_HEPARAN_SULFATE_PROTEOGLYCAN_METABOLIC_PROCESS	2	28	0.453239	0.987995	1.37403550682102	3340|55790	NDST1|CSGALNACT1
GO_REGULATION_OF_NEURON_MIGRATION	2	30	0.453239	0.987995	1.37403550682102	57688|9693	ZSWIM6|RAPGEF2
GO_BLASTOCYST_DEVELOPMENT	2	62	0.453239	0.987995	1.37403550682102	26524|7046	LATS2|TGFBR1
GO_CALCIUM_ION_REGULATED_EXOCYTOSIS_OF_NEUROTRANSMITTER	2	34	0.453239	0.987995	1.37403550682102	255928|57586	SYT14|SYT13
GO_POSITIVE_REGULATION_OF_PHAGOCYTOSIS	2	46	0.453239	0.987995	1.37403550682102	1794|196527	DOCK2|ANO6
GO_ANDROGEN_METABOLIC_PROCESS	2	30	0.453239	0.987995	1.37403550682102	2099|59338	ESR1|PLEKHA1
GO_NEGATIVE_REGULATION_OF_EPITHELIAL_CELL_DIFFERENTIATION	2	37	0.453239	0.987995	1.37403550682102	1499|6926	CTNNB1|TBX3
GO_RESPONSE_TO_ANTIBIOTIC	2	47	0.453239	0.987995	1.37403550682102	26|3716	AOC1|JAK1
GO_REGULATION_OF_P38MAPK_CASCADE	2	26	0.453239	0.987995	1.37403550682102	1647|4215	GADD45A|MAP3K3
GO_REGULATION_OF_TELOMERE_MAINTENANCE_VIA_TELOMERE_LENGTHENING	2	50	0.453239	0.987995	1.37403550682102	1499|23293	CTNNB1|SMG6
GO_NEUROBLAST_PROLIFERATION	2	29	0.453239	0.987995	1.37403550682102	2009|64399	EML1|HHIP
GO_REGULATION_OF_MEMBRANE_REPOLARIZATION	2	30	0.453239	0.987995	1.37403550682102	10142|776	AKAP9|CACNA1D
GO_CELLULAR_DEFENSE_RESPONSE	2	60	0.453239	0.987995	1.37403550682102	11126|23601	CD160|CLEC5A
GO_CORTICAL_CYTOSKELETON_ORGANIZATION	2	36	0.453239	0.987995	1.37403550682102	2037|6093	EPB41L2|ROCK1
GO_PYRIMIDINE_CONTAINING_COMPOUND_BIOSYNTHETIC_PROCESS	2	42	0.453239	0.987995	1.37403550682102	200895|978	DHFR2|CDA
GO_EMBRYO_IMPLANTATION	2	39	0.453239	0.987995	1.37403550682102	6781|81671	STC1|VMP1
GO_RECEPTOR_CLUSTERING	2	41	0.453239	0.987995	1.37403550682102	1000|2898	CDH2|GRIK2
GO_BRAIN_MORPHOGENESIS	2	34	0.453239	0.987995	1.37403550682102	1000|7474	CDH2|WNT5A
GO_NEGATIVE_REGULATION_OF_ESTABLISHMENT_OF_PROTEIN_LOCALIZATION	8	209	0.455973	0.993465	1.0994803619181	23291|2335|285381|5552|6659|6672|80762|8500	FBXW11|FN1|DPH3|SRGN|SOX4|SP100|NDFIP1|PPFIA1
GO_FEMALE_GAMETE_GENERATION	5	96	0.458533	0.998063	1.14518482588351	1499|346673|3554|5073|56776	CTNNB1|STRA8|IL1R1|PARN|FMN2
GO_REGULATION_OF_POTASSIUM_ION_TRANSPORT	5	83	0.458533	0.998063	1.14518482588351	10142|154|196527|481|776	AKAP9|ADRB2|ANO6|ATP1B1|CACNA1D
GO_HOMEOSTASIS_OF_NUMBER_OF_CELLS	7	175	0.462248	1	1.10390037710423	1000|103|10365|28996|29766|3624|5142	CDH2|ADAR|KLF2|HIPK2|TMOD3|INHBA|PDE4B
GO_POSITIVE_REGULATION_OF_ERK1_AND_ERK2_CASCADE	7	172	0.462248	1	1.10390037710423	152007|2099|3791|56034|57007|6764|9693	GLIPR2|ESR1|KDR|PDGFC|ACKR3|DENND2B|RAPGEF2
GO_RESPONSE_TO_BACTERIUM	17	528	0.465614	1	1.04851004638209	10133|11126|1437|19|1906|23097|2335|27063|2921|3576|5054|5142|6374|6678|7038|7474|9021	OPTN|CD160|CSF2|ABCA1|EDN1|CDK19|FN1|ANKRD1|CXCL3|CXCL8|SERPINE1|PDE4B|CXCL5|SPARC|TG|WNT5A|SOCS3
GO_GENE_SILENCING_BY_RNA	4	139	0.46582	1	1.16591531852631	103|143689|27327|57690	ADAR|PIWIL4|TNRC6A|TNRC6C
GO_RESPONSE_TO_CALCIUM_ION	6	115	0.469287	1	1.10988012984733	1906|444|6678|7057|7474|801	EDN1|ASPH|SPARC|THBS1|WNT5A|CALM1
GO_PROTEASOMAL_PROTEIN_CATABOLIC_PROCESS	8	271	0.470619	1	1.08392023014205	1499|23291|23607|25827|267|29978|494470|57542	CTNNB1|FBXW11|CD2AP|FBXL2|AMFR|UBQLN2|RNF165|KLHL42
GO_REGULATION_OF_MULTI_ORGANISM_PROCESS	16	470	0.47074	1	1.04716626447801	103|1794|2534|25758|3576|3624|481|5062|55690|5654|57007|6672|7187|8091|8905|89853	ADAR|DOCK2|FYN|KIAA1549L|CXCL8|INHBA|ATP1B1|PAK2|PACS1|HTRA1|ACKR3|SP100|TRAF3|HMGA2|AP1S2|MVB12B
GO_ANION_TRANSMEMBRANE_TRANSPORT	10	251	0.47111	1	1.0688915161586	10060|121601|19|196527|2556|387700|55089|55129|6505|6519	ABCC9|ANO4|ABCA1|ANO6|GABRA3|SLC16A12|SLC38A4|ANO10|SLC1A1|SLC3A1
GO_POSITIVE_REGULATION_OF_CELL_CYCLE_PROCESS	10	247	0.47111	1	1.0688915161586	115426|1647|1906|1950|29766|5087|6659|7474|8091|8738	UHRF2|GADD45A|EDN1|EGF|TMOD3|PBX1|SOX4|WNT5A|HMGA2|CRADD
GO_REGULATION_OF_PROTEIN_TYROSINE_KINASE_ACTIVITY	3	61	0.474492	1	1.2022498067284	1950|5062|8440	EGF|PAK2|NCK2
GO_VESICLE_TARGETING	3	77	0.474492	1	1.2022498067284	23332|55291|8729	CLASP1|PPP6R3|GBF1
GO_SINGLE_ORGANISM_MEMBRANE_BUDDING	3	72	0.474492	1	1.2022498067284	51761|55291|8729	ATP8A2|PPP6R3|GBF1
GO_CELLULAR_RESPONSE_TO_HYDROGEN_PEROXIDE	3	61	0.474492	1	1.2022498067284	10365|388|59338	KLF2|RHOB|PLEKHA1
GO_POSITIVE_REGULATION_OF_LYMPHOCYTE_MEDIATED_IMMUNITY	3	69	0.474492	1	1.2022498067284	10666|5817|6885	CD226|PVR|MAP3K7
GO_REGULATION_OF_FAT_CELL_DIFFERENTIATION	5	106	0.477382	1	1.11839882073485	1389|285590|7474|7704|81029	CREBL2|SH3PXD2B|WNT5A|ZBTB16|WNT5B
GO_RESPONSE_TO_BMP	5	94	0.477382	1	1.11839882073485	11167|2335|285704|4091|4092	FSTL1|FN1|RGMB|SMAD6|SMAD7
GO_REGULATION_OF_LEUKOCYTE_MEDIATED_IMMUNITY	5	156	0.477382	1	1.11839882073485	10666|55061|5817|6885|80762	CD226|SUSD4|PVR|MAP3K7|NDFIP1
GO_REGULATION_OF_MYELOID_LEUKOCYTE_DIFFERENTIATION	5	108	0.477382	1	1.11839882073485	1499|3624|80762|8111|84959	CTNNB1|INHBA|NDFIP1|GPR68|UBASH3B
GO_REGULATION_OF_PEPTIDE_SECRETION	9	209	0.477787	1	1.06880614755309	18|1946|2044|51762|640|6659|776|8111|8660	ABAT|EFNA5|EPHA5|RAB8B|BLK|SOX4|CACNA1D|GPR68|IRS2
GO_DIVALENT_INORGANIC_CATION_TRANSPORT	12	268	0.482976	1	1.04934573568705	160518|196527|201266|22821|23258|2534|27032|444|6546|776|80036|89869	DENND5B|ANO6|SLC39A11|RASA3|DENND5A|FYN|ATP2C1|ASPH|SLC8A1|CACNA1D|TRPM3|PLCZ1
GO_CELLULAR_RESPONSE_TO_OXIDATIVE_STRESS	8	184	0.485177	1	1.06872099080387	10202|10365|388|5796|59338|6546|7168|84203	DHRS2|KLF2|RHOB|PTPRK|PLEKHA1|SLC8A1|TPM1|TXNDC2
GO_INTERMEDIATE_FILAMENT_BASED_PROCESS	2	43	0.485468	1	1.28228687200275	10049|51761	DNAJB6|ATP8A2
GO_REGULATION_OF_INTERLEUKIN_10_PRODUCTION	2	46	0.485468	1	1.28228687200275	29126|80380	CD274|PDCD1LG2
GO_CELLULAR_RESPONSE_TO_PROSTAGLANDIN_STIMULUS	2	24	0.485468	1	1.28228687200275	2335|54331	FN1|GNG2
GO_ESTABLISHMENT_OF_PROTEIN_LOCALIZATION_TO_ENDOPLASMIC_RETICULUM	2	104	0.485468	1	1.28228687200275	29927|6747	SEC61A1|SSR3
GO_NEGATIVE_REGULATION_OF_LEUKOCYTE_APOPTOTIC_PROCESS	2	43	0.485468	1	1.28228687200275	57678|8660	GPAM|IRS2
GO_POSITIVE_REGULATION_OF_VASODILATION	2	32	0.485468	1	1.28228687200275	154|5797	ADRB2|PTPRM
GO_POSITIVE_REGULATION_OF_RELEASE_OF_SEQUESTERED_CALCIUM_ION_INTO_CYTOSOL	2	39	0.485468	1	1.28228687200275	444|801	ASPH|CALM1
GO_REGULATION_OF_RECEPTOR_INTERNALIZATION	2	37	0.485468	1	1.28228687200275	29978|302	UBQLN2|ANXA2
GO_NEGATIVE_REGULATION_OF_NF_KAPPAB_TRANSCRIPTION_FACTOR_ACTIVITY	2	68	0.485468	1	1.28228687200275	1611|7187	DAP|TRAF3
GO_POSITIVE_REGULATION_OF_SMOOTH_MUSCLE_CONTRACTION	2	30	0.485468	1	1.28228687200275	18|1906	ABAT|EDN1
GO_RENAL_WATER_HOMEOSTASIS	2	34	0.485468	1	1.28228687200275	3037|5567	HAS2|PRKACB
GO_EXOCRINE_SYSTEM_DEVELOPMENT	2	45	0.485468	1	1.28228687200275	10512|79971	SEMA3C|WLS
GO_REGULATION_OF_OLIGODENDROCYTE_DIFFERENTIATION	2	29	0.485468	1	1.28228687200275	1499|26011	CTNNB1|TENM4
GO_OOCYTE_DIFFERENTIATION	2	38	0.485468	1	1.28228687200275	1499|346673	CTNNB1|STRA8
GO_RESPONSE_TO_NICOTINE	2	51	0.485468	1	1.28228687200275	18|1906	ABAT|EDN1
GO_DEVELOPMENTAL_PIGMENTATION	2	40	0.485468	1	1.28228687200275	4644|9839	MYO5A|ZEB2
GO_REGULATION_OF_VIRAL_TRANSCRIPTION	2	61	0.485468	1	1.28228687200275	6672|8091	SP100|HMGA2
GO_POSITIVE_REGULATION_OF_BLOOD_PRESSURE	2	37	0.485468	1	1.28228687200275	154|7168	ADRB2|TPM1
GO_DOPAMINERGIC_NEURON_DIFFERENTIATION	2	28	0.485468	1	1.28228687200275	1499|7474	CTNNB1|WNT5A
GO_REGULATION_OF_TRANSCRIPTION_REGULATORY_REGION_DNA_BINDING	2	36	0.485468	1	1.28228687200275	1499|8091	CTNNB1|HMGA2
GO_EMBRYONIC_CAMERA_TYPE_EYE_DEVELOPMENT	2	35	0.485468	1	1.28228687200275	28996|7474	HIPK2|WNT5A
GO_INNER_EAR_RECEPTOR_CELL_DEVELOPMENT	2	35	0.485468	1	1.28228687200275	2535|84189	FZD2|SLITRK6
GO_LEARNING	6	131	0.486257	1	1.08879008148625	154|2048|22941|2534|6446|9162	ADRB2|EPHB2|SHANK2|FYN|SGK1|DGKI
GO_REGULATION_OF_REPRODUCTIVE_PROCESS	6	129	0.486257	1	1.08879008148625	1499|2099|346673|3624|5567|7474	CTNNB1|ESR1|STRA8|INHBA|PRKACB|WNT5A
GO_NEGATIVE_REGULATION_OF_ION_TRANSPORT	6	127	0.486257	1	1.08879008148625	10681|18|6781|7057|801|8660	GNB5|ABAT|STC1|THBS1|CALM1|IRS2
GO_NEGATIVE_REGULATION_OF_TRANSMEMBRANE_TRANSPORT	4	87	0.487042	1	1.13147235949957	10681|7057|801|8660	GNB5|THBS1|CALM1|IRS2
GO_GLIAL_CELL_DEVELOPMENT	4	76	0.487042	1	1.13147235949957	1021|1902|26011|6659	CDK6|LPAR1|TENM4|SOX4
GO_POSITIVE_REGULATION_OF_CYTOKINE_SECRETION	4	96	0.487042	1	1.13147235949957	23601|29126|7474|80381	CLEC5A|CD274|WNT5A|CD276
GO_GLAND_DEVELOPMENT	18	395	0.48952	1	1.0305631243749	10512|1499|154|1950|2099|27122|2736|4192|5066|5087|5660|6926|7038|7046|7474|79971|80139|8660	SEMA3C|CTNNB1|ADRB2|EGF|ESR1|DKK3|GLI2|MDK|PAM|PBX1|PSAP|TBX3|TG|TGFBR1|WNT5A|WLS|ZNF703|IRS2
GO_REGULATION_OF_HORMONE_SECRETION	11	262	0.489658	1	1.04752971941998	18|1906|1946|2044|3624|51762|640|6659|776|8111|8660	ABAT|EDN1|EFNA5|EPHA5|INHBA|RAB8B|BLK|SOX4|CACNA1D|GPR68|IRS2
GO_CALCIUM_ION_TRANSPORT	11	223	0.489658	1	1.04752971941998	160518|196527|22821|23258|2534|27032|444|6546|776|80036|89869	DENND5B|ANO6|RASA3|DENND5A|FYN|ATP2C1|ASPH|SLC8A1|CACNA1D|TRPM3|PLCZ1
GO_ANION_TRANSPORT	19	507	0.493441	1	1.02665136419174	10060|10630|114882|121601|19|196527|23250|2556|2744|387700|51761|55089|55129|57205|6505|6519|6578|7038|8500	ABCC9|PDPN|OSBPL8|ANO4|ABCA1|ANO6|ATP11A|GABRA3|GLS|SLC16A12|ATP8A2|SLC38A4|ANO10|ATP10D|SLC1A1|SLC3A1|SLCO2A1|TG|PPFIA1
GO_INTRACELLULAR_RECEPTOR_SIGNALING_PATHWAY	7	168	0.493492	1	1.06863604512458	131566|1499|2099|4853|55818|6672|6885	DCBLD2|CTNNB1|ESR1|NOTCH2|KDM3A|SP100|MAP3K7
GO_POSITIVE_REGULATION_OF_CALCIUM_ION_TRANSPORT	5	106	0.496008	1	1.09282952382753	444|481|6781|776|801	ASPH|ATP1B1|STC1|CACNA1D|CALM1
GO_STEROID_HORMONE_MEDIATED_SIGNALING_PATHWAY	5	125	0.496008	1	1.09282952382753	10424|1499|2099|55818|6446	PGRMC2|CTNNB1|ESR1|KDM3A|SGK1
GO_REGULATION_OF_PEPTIDE_TRANSPORT	10	256	0.496945	1	1.04537534766721	18|1946|2044|23291|51762|640|6659|776|8111|8660	ABAT|EFNA5|EPHA5|FBXW11|RAB8B|BLK|SOX4|CACNA1D|GPR68|IRS2
GO_SINGLE_ORGANISM_BIOSYNTHETIC_PROCESS	46	1340	0.499175	1	1.01007595766381	113189|11343|113451|1289|1462|166929|176|18|1906|200895|2250|23057|2744|285381|2885|3036|3037|3294|3340|4644|4907|50617|5087|51363|5289|5305|5329|54928|55361|55697|55790|55818|56548|56895|57678|8660|8869|9060|9107|9108|93183|9435|9517|9663|978|9955	CHST14|MGLL|AZIN2|COL5A1|VCAN|SGMS2|ACAN|ABAT|EDN1|DHFR2|FGF5|NMNAT2|GLS|DPH3|GRB2|HAS1|HAS2|HSD17B2|NDST1|MYO5A|NT5E|ATP6V0A4|PBX1|CHST15|PIK3C3|PIP4K2A|PLAUR|BPNT2|PI4K2A|VAC14|CSGALNACT1|KDM3A|CHST7|AGPAT4|GPAM|IRS2|ST3GAL5|PAPSS2|MTMR6|MTMR7|PIGM|CHST2|SPTLC2|LPIN2|CDA|HS3ST3A1
GO_OOGENESIS	3	65	0.49927	1	1.15401851406907	1499|346673|56776	CTNNB1|STRA8|FMN2
GO_LONG_CHAIN_FATTY_ACID_METABOLIC_PROCESS	3	88	0.49927	1	1.15401851406907	11343|4644|5066	MGLL|MYO5A|PAM
GO_REGULATION_OF_KIDNEY_DEVELOPMENT	3	55	0.49927	1	1.15401851406907	10409|1499|8710	BASP1|CTNNB1|SERPINB7
GO_NEGATIVE_REGULATION_OF_INTRINSIC_APOPTOTIC_SIGNALING_PATHWAY	3	90	0.49927	1	1.15401851406907	10625|5329|57007	IVNS1ABP|PLAUR|ACKR3
GO_CELLULAR_RESPONSE_TO_FATTY_ACID	3	51	0.49927	1	1.15401851406907	1906|2335|54331	EDN1|FN1|GNG2
GO_REGULATION_OF_GLIAL_CELL_DIFFERENTIATION	3	59	0.49927	1	1.15401851406907	1499|2043|26011	CTNNB1|EPHA4|TENM4
GO_SKELETAL_MUSCLE_CELL_DIFFERENTIATION	3	53	0.49927	1	1.15401851406907	27063|59269|607	ANKRD1|HIVEP3|BCL9
GO_DNA_INTEGRITY_CHECKPOINT	6	146	0.503052	1	1.06855130973277	1647|346673|57551|6659|8091|8738	GADD45A|STRA8|TAOK1|SOX4|HMGA2|CRADD
GO_METANEPHROS_DEVELOPMENT	4	81	0.507913	1	1.09899018531944	10409|1499|2200|342184	BASP1|CTNNB1|FBN1|FMN1
GO_EMBRYONIC_SKELETAL_SYSTEM_MORPHOGENESIS	4	93	0.507913	1	1.09899018531944	1499|3340|4323|7046	CTNNB1|NDST1|MMP14|TGFBR1
GO_CELLULAR_RESPONSE_TO_TOPOLOGICALLY_INCORRECT_PROTEIN	4	122	0.507913	1	1.09899018531944	267|29927|3576|64764	AMFR|SEC61A1|CXCL8|CREB3L2
GO_REGULATION_OF_NEUROLOGICAL_SYSTEM_PROCESS	4	68	0.507913	1	1.09899018531944	11343|154|1906|26011	MGLL|ADRB2|EDN1|TENM4
GO_REGULATION_OF_MYELOID_CELL_DIFFERENTIATION	7	183	0.508907	1	1.05179615247429	1021|1499|3624|7704|80762|8111|84959	CDK6|CTNNB1|INHBA|ZBTB16|NDFIP1|GPR68|UBASH3B
GO_REGULATION_OF_INTRACELLULAR_TRANSPORT	21	621	0.509474	1	1.01473963788394	1756|1950|22885|23291|3429|3936|444|4644|4659|55677|55733|5784|6546|665|6659|6672|7046|801|81555|84959|9783	DMD|EGF|ABLIM3|FBXW11|IFI27|LCP1|ASPH|MYO5A|PPP1R12A|IWS1|HHAT|PTPN14|SLC8A1|BNIP3L|SOX4|SP100|TGFBR1|CALM1|YIPF5|UBASH3B|RIMS3
GO_NEGATIVE_REGULATION_OF_NITROGEN_COMPOUND_METABOLIC_PROCESS	54	1517	0.511117	1	1.00427221208004	10049|103|10409|11278|1499|1611|1902|1906|1979|2004|2099|2117|22882|23291|23293|23528|253461|27063|27122|27327|2736|28996|3429|4017|4092|463|473|5087|57451|57690|579|5796|60468|64426|6672|6926|7187|7248|7474|7704|80014|80139|80762|8091|8440|84913|864|93166|9338|9568|9612|96459|978|9839	DNAJB6|ADAR|BASP1|KLF12|CTNNB1|DAP|LPAR1|EDN1|EIF4EBP2|ELK3|ESR1|ETV3|ZHX2|FBXW11|SMG6|ZNF281|ZBTB38|ANKRD1|DKK3|TNRC6A|GLI2|HIPK2|IFI27|LOXL2|SMAD7|ZFHX3|RERE|PBX1|TENM2|TNRC6C|NKX3-2|PTPRK|BACH2|SUDS3|SP100|TBX3|TRAF3|TSC1|WNT5A|ZBTB16|WWC2|ZNF703|NDFIP1|HMGA2|NCK2|ATOH8|RUNX3|PRDM6|TCEAL1|GABBR2|NCOR2|FNIP1|CDA|ZEB2
GO_RECEPTOR_MEDIATED_ENDOCYTOSIS	8	231	0.513956	1	1.03955746533141	154|2885|29967|3092|3576|4017|57007|6678	ADRB2|GRB2|LRP12|HIP1|CXCL8|LOXL2|ACKR3|SPARC
GO_POSITIVE_REGULATION_OF_TYPE_I_INTERFERON_PRODUCTION	2	70	0.516486	1	1.2020010307379	1499|27297	CTNNB1|CRCP
GO_T_CELL_PROLIFERATION	2	36	0.516486	1	1.2020010307379	1794|2534	DOCK2|FYN
GO_CHONDROCYTE_DEVELOPMENT	2	21	0.516486	1	1.2020010307379	54928|85301	BPNT2|COL27A1
GO_IRON_ION_TRANSPORT	2	57	0.516486	1	1.2020010307379	22853|50617	LMTK2|ATP6V0A4
GO_REGULATION_OF_EXTRACELLULAR_MATRIX_ORGANIZATION	2	29	0.516486	1	1.2020010307379	23332|90102	CLASP1|PHLDB2
GO_NEGATIVE_REGULATION_OF_DNA_BINDING	2	46	0.516486	1	1.2020010307379	6672|8091	SP100|HMGA2
GO_REGULATION_OF_LEUKOCYTE_MEDIATED_CYTOTOXICITY	2	53	0.516486	1	1.2020010307379	10666|5817	CD226|PVR
GO_POSITIVE_REGULATION_OF_BMP_SIGNALING_PATHWAY	2	32	0.516486	1	1.2020010307379	3491|494470	CCN1|RNF165
GO_NEGATIVE_REGULATION_OF_PROTEIN_KINASE_B_SIGNALING	2	36	0.516486	1	1.2020010307379	5795|59338	PTPRJ|PLEKHA1
GO_REGULATION_OF_INTERLEUKIN_8_PRODUCTION	2	61	0.516486	1	1.2020010307379	5054|7474	SERPINE1|WNT5A
GO_MONOSACCHARIDE_TRANSPORT	2	54	0.516486	1	1.2020010307379	1906|7248	EDN1|TSC1
GO_REGULATION_OF_T_CELL_MEDIATED_IMMUNITY	2	52	0.516486	1	1.2020010307379	5817|6885	PVR|MAP3K7
GO_REGULATION_OF_SODIUM_ION_TRANSMEMBRANE_TRANSPORTER_ACTIVITY	2	38	0.516486	1	1.2020010307379	1756|481	DMD|ATP1B1
GO_OLIGODENDROCYTE_DEVELOPMENT	2	34	0.516486	1	1.2020010307379	1902|26011	LPAR1|TENM4
GO_G2_DNA_DAMAGE_CHECKPOINT	2	33	0.516486	1	1.2020010307379	57551|8091	TAOK1|HMGA2
GO_POSITIVE_REGULATION_OF_CELL_KILLING	2	39	0.516486	1	1.2020010307379	10666|5817	CD226|PVR
GO_REGULATION_OF_RENAL_SYSTEM_PROCESS	2	38	0.516486	1	1.2020010307379	1906|6781	EDN1|STC1
GO_OSTEOCLAST_DIFFERENTIATION	2	30	0.516486	1	1.2020010307379	1499|302	CTNNB1|ANXA2
GO_AXIS_ELONGATION	2	27	0.516486	1	1.2020010307379	2099|7474	ESR1|WNT5A
GO_CYTOSKELETON_DEPENDENT_CYTOKINESIS	2	39	0.516486	1	1.2020010307379	10617|56776	STAMBP|FMN2
GO_NEGATIVE_REGULATION_OF_CELLULAR_CATABOLIC_PROCESS	6	156	0.519649	1	1.04898010654921	1611|302|57589|7248|9637|9683	DAP|ANXA2|RIC1|TSC1|FEZ2|N4BP1
GO_REGULATION_OF_PROTEIN_KINASE_B_SIGNALING	6	121	0.519649	1	1.04898010654921	114882|5747|5795|59338|7046|7057	OSBPL8|PTK2|PTPRJ|PLEKHA1|TGFBR1|THBS1
GO_REGULATION_OF_DNA_REPLICATION	6	161	0.519649	1	1.04898010654921	1437|1499|23293|253461|2736|56034	CSF2|CTNNB1|SMG6|ZBTB38|GLI2|PDGFC
GO_RESPONSE_TO_PURINE_CONTAINING_COMPOUND	6	158	0.519649	1	1.04898010654921	10142|444|6546|6678|6781|9693	AKAP9|ASPH|SLC8A1|SPARC|STC1|RAPGEF2
GO_REGULATION_OF_CELL_DIVISION	10	272	0.522444	1	1.02286319831639	1906|1950|2250|4192|5289|56034|7424|7474|79884|801	EDN1|EGF|FGF5|MDK|PIK3C3|PDGFC|VEGFC|WNT5A|MAP9|CALM1
GO_PHENOL_CONTAINING_COMPOUND_METABOLIC_PROCESS	3	81	0.523442	1	1.10947463107595	10404|4644|7038	CPQ|MYO5A|TG
GO_REGULATION_OF_OSTEOCLAST_DIFFERENTIATION	3	63	0.523442	1	1.10947463107595	1499|8111|84959	CTNNB1|GPR68|UBASH3B
GO_REGULATION_OF_TYROSINE_PHOSPHORYLATION_OF_STAT_PROTEIN	3	68	0.523442	1	1.10947463107595	1437|2534|9021	CSF2|FYN|SOCS3
GO_CELLULAR_RESPONSE_TO_LIGHT_STIMULUS	3	91	0.523442	1	1.10947463107595	5145|5796|9683	PDE6A|PTPRK|N4BP1
GO_NEURAL_CREST_CELL_MIGRATION	3	51	0.523442	1	1.10947463107595	10505|10512|9839	SEMA4F|SEMA3C|ZEB2
GO_EMBRYONIC_HEART_TUBE_DEVELOPMENT	3	73	0.523442	1	1.10947463107595	1499|6926|7474	CTNNB1|TBX3|WNT5A
GO_REGULATION_OF_DENDRITIC_SPINE_DEVELOPMENT	3	56	0.523442	1	1.10947463107595	1902|2043|221935	LPAR1|EPHA4|SDK1
GO_POSITIVE_REGULATION_OF_DENDRITE_DEVELOPMENT	3	64	0.523442	1	1.10947463107595	1902|2043|6446	LPAR1|EPHA4|SGK1
GO_REGULATION_OF_INTERLEUKIN_2_PRODUCTION	3	48	0.523442	1	1.10947463107595	5142|6885|80381	PDE4B|MAP3K7|CD276
GO_MULTI_ORGANISM_BEHAVIOR	3	75	0.523442	1	1.10947463107595	1979|22941|2744	EIF4EBP2|SHANK2|GLS
GO_REGULATION_OF_PRODUCTION_OF_MOLECULAR_MEDIATOR_OF_IMMUNE_RESPONSE	3	101	0.523442	1	1.10947463107595	6885|7474|80762	MAP3K7|WNT5A|NDFIP1
GO_DEVELOPMENTAL_MATURATION	8	193	0.528145	1	1.02556098182325	10365|1499|196527|23294|473|4897|59277|8941	KLF2|CTNNB1|ANO6|ANKS1A|RERE|NRCAM|NTN4|CDK5R2
GO_VASCULAR_PROCESS_IN_CIRCULATORY_SYSTEM	8	163	0.528145	1	1.02556098182325	154|1906|3672|5795|5797|5997|6546|80005	ADRB2|EDN1|ITGA1|PTPRJ|PTPRM|RGS2|SLC8A1|DOCK5
GO_REGULATION_OF_LYASE_ACTIVITY	4	86	0.528394	1	1.068382466701	10486|154|801|9568	CAP2|ADRB2|CALM1|GABBR2
GO_CELLULAR_RESPONSE_TO_CYTOKINE_STIMULUS	19	606	0.530311	1	1.00356144013054	103|10365|1906|2117|2335|26280|27063|2921|3037|3429|3554|3576|3716|57007|6374|6672|7187|7474|9021	ADAR|KLF2|EDN1|ETV3|FN1|IL1RAPL2|ANKRD1|CXCL3|HAS2|IFI27|IL1R1|CXCL8|JAK1|ACKR3|CXCL5|SP100|TRAF3|WNT5A|SOCS3
GO_CELLULAR_PROCESS_INVOLVED_IN_REPRODUCTION_IN_MULTICELLULAR_ORGANISM	9	252	0.531742	1	1.01796827441775	1499|27125|346673|3624|55818|56776|6586|7046|7704	CTNNB1|AFF4|STRA8|INHBA|KDM3A|FMN2|SLIT3|TGFBR1|ZBTB16
GO_RESPONSE_TO_TOPOLOGICALLY_INCORRECT_PROTEIN	5	163	0.532467	1	1.04509550292163	267|29927|3576|64764|7057	AMFR|SEC61A1|CXCL8|CREB3L2|THBS1
GO_MONOCARBOXYLIC_ACID_BIOSYNTHETIC_PROCESS	6	172	0.536024	1	1.03011005814064	113189|11343|1462|18|1906|4644	CHST14|MGLL|VCAN|ABAT|EDN1|MYO5A
GO_CILIUM_MORPHOGENESIS	7	207	0.539232	1	1.01965229593841	1756|22832|22885|23639|51762|55742|6101	DMD|CEP162|ABLIM3|LRRC6|RAB8B|PARVA|RP1
GO_NEGATIVE_REGULATION_OF_SECRETION	7	200	0.539232	1	1.01965229593841	18|1906|1950|2335|285381|3624|5552	ABAT|EDN1|EGF|FN1|DPH3|INHBA|SRGN
GO_ANATOMICAL_STRUCTURE_HOMEOSTASIS	8	285	0.542182	1	1.01193465518319	1499|154|1756|23293|55277|6101|6672|9079	CTNNB1|ADRB2|DMD|SMG6|FGGY|RP1|SP100|LDB2
GO_INORGANIC_ION_TRANSMEMBRANE_TRANSPORT	21	583	0.544313	1	0.9942245409025	10060|121601|160518|196527|201266|22821|23258|2556|27032|357|3786|444|481|50617|55129|6334|6546|6582|776|80036|9107	ABCC9|ANO4|DENND5B|ANO6|SLC39A11|RASA3|DENND5A|GABRA3|ATP2C1|SHROOM2|KCNQ3|ASPH|ATP1B1|ATP6V0A4|ANO10|SCN8A|SLC8A1|SLC22A2|CACNA1D|TRPM3|MTMR6
GO_POSITIVE_REGULATION_OF_KIDNEY_DEVELOPMENT	2	41	0.546235	1	1.13114938728474	10409|8710	BASP1|SERPINB7
GO_TELOMERE_ORGANIZATION	2	104	0.546235	1	1.13114938728474	23293|6672	SMG6|SP100
GO_VENTRAL_SPINAL_CORD_DEVELOPMENT	2	46	0.546235	1	1.13114938728474	2736|6659	GLI2|SOX4
GO_EMBRYONIC_DIGESTIVE_TRACT_DEVELOPMENT	2	33	0.546235	1	1.13114938728474	2736|3576	GLI2|CXCL8
[truncated: 419 more rows]

## Sheet: Cluster 2 DEGs-distal DARs
Table S9: GO terms "Biological Processes" enriched among cluster 2 DEGs of highly correlated distal DARs and DEGs
[truncated: 1,950 more rows]

[truncated: 2 more sheets: Cluster 3 DEGs-distal DARs, Cluster 4 DEGs-distal DARs]
